# Supplementary material for: A phenotypic screening approach to target p60AmotL2-expressing invasive cancer cells
Source: J Exp Clin Cancer Res. 2024 Apr 9;43:107. doi: 10.1186/s13046-024-03031-w (PMC11003180; doi:10.1186/s13046-024-03031-w)
Supplement: Supplementary file 1 — Supplementary Material 1. [file 13046_2024_3031_MOESM1_ESM.xlsx]

## Sheet: Quan_data and statistics
Protein.ID	Gene.ID	Description	Ctrl 1 (p60AmotL2-Dox)	Ctrl 2 (p60AmotL2-Dox)	Ctrl 3 (p60AmotL2-Dox)	p60AmotL2 (+Dox 24h) 1	p60AmotL2 (+Dox 24h) 2	p60AmotL2 (+Dox 24h) 3
sp|A0M8V0|CAZA2_CANLF	CAPZA2	sp|A0M8V0|CAZA2_CANLF F-actin-capping protein subunit alpha-2 OS=Canis lupus familiaris OX=9615 GN=CAPZA2 PE=3 SV=1	0.00254267	-0.0315562	0.0294879	0.0223134	-0.0213481	0.0462646
sp|A1XD97|TFP11_CANLF	TFIP11	sp|A1XD97|TFP11_CANLF Tuftelin-interacting protein 11 OS=Canis lupus familiaris OX=9615 GN=TFIP11 PE=2 SV=1	0.0272069	0.0863031	0.0599828	-0.0180952	-0.033565	-0.136375
sp|A2SXS5|MEN1_CANLF	MEN1	sp|A2SXS5|MEN1_CANLF Menin OS=Canis lupus familiaris OX=9615 GN=MEN1 PE=2 SV=1	0.0326388	0.0976991	0.0962851	0.0032656	-0.0804323	-0.0739499
sp|A4Z944|ZBED5_CANLF	ZBED5	sp|A4Z944|ZBED5_CANLF Zinc finger BED domain-containing protein 5 OS=Canis lupus familiaris OX=9615 GN=ZBED5 PE=4 SV=1	-0.320961	-0.447816	0.090392	0.0302382	-0.00681258	0.0870201
sp|A7YH32|CING_CANLF	CGN	sp|A7YH32|CING_CANLF Cingulin OS=Canis lupus familiaris OX=9615 GN=CGN PE=2 SV=1	0.2131	0.253034	0.234039	-0.114771	-0.146787	-0.198562
sp|A8C750|THADA_CANLF	THADA	sp|A8C750|THADA_CANLF Thyroid adenoma-associated protein homolog OS=Canis lupus familiaris OX=9615 GN=THADA PE=2 SV=1	0.0101416	0.0437156	0.0797639	-0.0645659	-0.0801604	-0.0730929
sp|B6V8E6|CTNB1_CANLF	CTNNB1	sp|B6V8E6|CTNB1_CANLF Catenin beta-1 OS=Canis lupus familiaris OX=9615 GN=CTNNB1 PE=1 SV=1	-0.0244113	-0.0629711	-0.0668198	0.128916	0.131525	0.12057
sp|D0VWQ3|RL18_CANLF	RPL18	sp|D0VWQ3|RL18_CANLF Ribosomal protein L18 OS=Canis lupus familiaris OX=9615 GN=RPL18 PE=1 SV=2	0.00979911	0.0401331	0.0422031	-0.0525483	-0.0162374	-0.0952928
sp|D0VWQ4|RL36A_CANLF	Rpl36a	sp|D0VWQ4|RL36A_CANLF 60S ribosomal protein L36a OS=Canis lupus familiaris OX=9615 GN=Rpl36a PE=1 SV=1	-0.020598	-0.00252795	-0.0082213	0.0608247	-0.0285338	0.0238584
sp|D0VWQ5|RL19_CANLF	RPL19	sp|D0VWQ5|RL19_CANLF 60S ribosomal protein L19 OS=Canis lupus familiaris OX=9615 GN=RPL19 PE=1 SV=1	-0.00484259	-0.0382338	-0.0233839	-0.00875146	-0.00799788	0.0279251
sp|D2KC46|PKHA8_CANLF	PLEKHA8	sp|D2KC46|PKHA8_CANLF Pleckstrin homology domain-containing family A member 8 OS=Canis lupus familiaris OX=9615 GN=PLEKHA8 PE=1 SV=2	0.199129	0.218367	0.174939	-0.0687934	-0.0573946	-0.157559
sp|E2QRY6|NNRE_CANLF	NAXE	sp|E2QRY6|NNRE_CANLF NAD(P)H-hydrate epimerase OS=Canis lupus familiaris OX=9615 GN=NAXE PE=3 SV=1	-0.113304	-0.0841652	0.0438197	0.0436848	0.166116	0.0662234
sp|E2QUI9|NNRD_CANLF	NAXD	sp|E2QUI9|NNRD_CANLF ATP-dependent (S)-NAD(P)H-hydrate dehydratase OS=Canis lupus familiaris OX=9615 GN=NAXD PE=3 SV=1	-0.223102	-0.0693305	-0.1264	0.048734	0.0580399	0.0919533
sp|E2QV03|TPPC2_CANLF	TRAPPC2	sp|E2QV03|TPPC2_CANLF Trafficking protein particle complex subunit 2 OS=Canis lupus familiaris OX=9615 GN=TRAPPC2 PE=3 SV=1	0.0229749	0.00629798	-0.0182624	0.0603875	0.0860027	-0.0861997
sp|E2QWQ2|NLK_CANLF	NLK	sp|E2QWQ2|NLK_CANLF Serine/threonine-protein kinase NLK OS=Canis lupus familiaris OX=9615 GN=NLK PE=3 SV=1	0.033733	-0.0352237	0.0353092	-0.0350161	0.00853921	-0.137769
sp|E2QXF3|RL15_CANLF	RPL15	sp|E2QXF3|RL15_CANLF 60S ribosomal protein L15 OS=Canis lupus familiaris OX=9615 GN=RPL15 PE=1 SV=1	0.0265531	-0.0174384	-0.0144401	-0.0278096	0.0232789	0.00101036
sp|E2R222|PCH2_CANLF	TRIP13	sp|E2R222|PCH2_CANLF Pachytene checkpoint protein 2 homolog OS=Canis lupus familiaris OX=9615 GN=TRIP13 PE=3 SV=1	-0.00664935	0.0484264	0.0837735	-0.0474066	-0.0948661	-0.0811385
sp|E2R4X3|DAD1_CANLF	DAD1	sp|E2R4X3|DAD1_CANLF Dolichyl-diphosphooligosaccharide--protein glycosyltransferase subunit DAD1 OS=Canis lupus familiaris OX=9615 GN=DAD1 PE=1 SV=2	0.0783036	0.0421945	-0.0454058	0.0383866	0.105235	-0.0308389
sp|E2R5I0|SIM12_CANLF	SMIM12	sp|E2R5I0|SIM12_CANLF Small integral membrane protein 12 OS=Canis lupus familiaris OX=9615 GN=SMIM12 PE=3 SV=1	0.0912688	0.0849671	0.0919597	-0.092291	-0.0709114	-0.0586124
sp|E2R9X2|ARI5B_CANLF	ARID5B	sp|E2R9X2|ARI5B_CANLF AT-rich interactive domain-containing protein 5B OS=Canis lupus familiaris OX=9615 GN=ARID5B PE=3 SV=1	0.182632	0.146474	0.194944	-0.198832	-0.230523	-0.2327
sp|E2RA18|CLGN_CANLF	CLGN	sp|E2RA18|CLGN_CANLF Calmegin OS=Canis lupus familiaris OX=9615 GN=CLGN PE=1 SV=2	-0.550272	-0.893333	-0.284691	0.0104155	0.208469	0.0950689
sp|E2RBS6|SETD3_CANLF	SETD3	sp|E2RBS6|SETD3_CANLF Actin-histidine N-methyltransferase OS=Canis lupus familiaris OX=9615 GN=SETD3 PE=3 SV=1	-0.00269465	-0.0193575	-0.0181134	0.0592894	-0.0232677	0.00466456
sp|E2RDV1|TDRD7_CANLF	TDRD7	sp|E2RDV1|TDRD7_CANLF Tudor domain-containing protein 7 OS=Canis lupus familiaris OX=9615 GN=TDRD7 PE=3 SV=1	-0.0844284	-0.102424	0.00354809	0.0985625	0.0921641	0.12553
sp|E2RDZ6|SIR5_CANLF	SIRT5	sp|E2RDZ6|SIR5_CANLF NAD-dependent protein deacylase sirtuin-5, mitochondrial OS=Canis lupus familiaris OX=9615 GN=SIRT5 PE=3 SV=1	0.0592534	0.113163	0.11797	-0.0770754	-0.112644	-0.0236714
sp|E2RED8|AP4M1_CANLF	AP4M1	sp|E2RED8|AP4M1_CANLF AP-4 complex subunit mu-1 OS=Canis lupus familiaris OX=9615 GN=AP4M1 PE=3 SV=2	0.00524168	0.0317955	-0.048644	0.0236649	-0.00934094	0.056889
sp|E2RG47|STT3B_CANLF	STT3B	sp|E2RG47|STT3B_CANLF Dolichyl-diphosphooligosaccharide--protein glycosyltransferase subunit STT3B OS=Canis lupus familiaris OX=9615 GN=STT3B PE=1 SV=1	0.0684781	-0.00794807	0.0138665	0.000772517	0.0211397	-0.0255373
sp|E2RH47|RS3_CANLF	RPS3	sp|E2RH47|RS3_CANLF 40S ribosomal protein S3 OS=Canis lupus familiaris OX=9615 GN=RPS3 PE=1 SV=1	-0.00415637	0.03494	-0.013164	0.0141043	0.0145264	-0.0222408
sp|E2RKA8|RL32_CANLF	RPL32	sp|E2RKA8|RL32_CANLF 60S ribosomal protein L32 OS=Canis lupus familiaris OX=9615 GN=RPL32 PE=1 SV=1	-0.0329667	-0.188357	-0.00326855	0.0567246	0.0176194	0.0316533
sp|E2RQ08|RPN1_CANLF	RPN1	sp|E2RQ08|RPN1_CANLF Dolichyl-diphosphooligosaccharide--protein glycosyltransferase subunit 1 OS=Canis lupus familiaris OX=9615 GN=RPN1 PE=1 SV=1	0.00598902	0.0328359	0.0233418	-0.0159472	-0.0187084	0.00233488
sp|E2RQ15|RAB25_CANLF	RAB25	sp|E2RQ15|RAB25_CANLF Ras-related protein Rab-25 OS=Canis lupus familiaris OX=9615 GN=RAB25 PE=3 SV=1	-0.0970548	-0.095384	-0.105066	0.00516881	-0.0287403	0.076231
sp|E2RR58|RL12_CANLF	RPL12	sp|E2RR58|RL12_CANLF 60S ribosomal protein L12 OS=Canis lupus familiaris OX=9615 GN=RPL12 PE=1 SV=1	-0.0627139	-0.0954741	-0.0457991	0.0442073	-0.0217542	0.0640135
sp|F1P963|8ODP_CANLF	NUDT1	sp|F1P963|8ODP_CANLF 7,8-dihydro-8-oxoguanine triphosphatase OS=Canis lupus familiaris OX=9615 GN=NUDT1 PE=1 SV=2	-0.0256676	0.011105	-0.0188816	0.00391282	0.0291026	-0.130727
sp|F1PAA9|CADH1_CANLF	CDH1	sp|F1PAA9|CADH1_CANLF Cadherin-1 OS=Canis lupus familiaris OX=9615 GN=CDH1 PE=1 SV=2	-0.0609506	-0.0523744	-0.159944	0.176482	0.218545	0.18613
sp|F1PBJ0|RPGF2_CANLF	RAPGEF2	sp|F1PBJ0|RPGF2_CANLF Rap guanine nucleotide exchange factor 2 OS=Canis lupus familiaris OX=9615 GN=RAPGEF2 PE=1 SV=2	-0.0889103	-0.0445035	-0.0625835	0.108479	0.104406	0.130016
sp|F1PCT7|RPN2_CANLF	RPN2	sp|F1PCT7|RPN2_CANLF Dolichyl-diphosphooligosaccharide--protein glycosyltransferase subunit 2 OS=Canis lupus familiaris OX=9615 GN=RPN2 PE=1 SV=3	0.000856554	0.0177685	0.00175227	0.00317444	0.0105636	0.0302952
sp|F1PJP5|STT3A_CANLF	STT3A	sp|F1PJP5|STT3A_CANLF Dolichyl-diphosphooligosaccharide--protein glycosyltransferase subunit STT3A OS=Canis lupus familiaris OX=9615 GN=STT3A PE=1 SV=3	0.00891193	-0.00926913	0.0240888	-0.00784505	0.0201733	0.0380332
sp|F1PRN2|MYO1D_CANLF	MYO1D	sp|F1PRN2|MYO1D_CANLF Unconventional myosin-Id OS=Canis lupus familiaris OX=9615 GN=MYO1D PE=1 SV=2	0.0409511	0.0615908	0.0905253	-0.0457324	-0.0210774	-0.0678888
sp|F1PT61|MYH16_CANLF	MYH16	sp|F1PT61|MYH16_CANLF Myosin-16 OS=Canis lupus familiaris OX=9615 GN=MYH16 PE=3 SV=2	-0.147914	-0.0820696	-0.0803462	0.132124	0.123524	0.26257
sp|F1PTE3|RAB13_CANLF	RAB13	sp|F1PTE3|RAB13_CANLF Ras-related protein Rab-13 OS=Canis lupus familiaris OX=9615 GN=RAB13 PE=1 SV=2	0.106068	0.094435	0.0988383	-0.0975659	-0.141474	-0.00674779
sp|F1PZQ5|CCD66_CANLF	CCDC66	sp|F1PZQ5|CCD66_CANLF Coiled-coil domain-containing protein 66 OS=Canis lupus familiaris OX=9615 GN=CCDC66 PE=1 SV=2	0.0102836	0.0540373	-0.0828315	0.0923458	-0.0486782	0.0117348
sp|O02678|PGS1_CANLF	BGN	sp|O02678|PGS1_CANLF Biglycan OS=Canis lupus familiaris OX=9615 GN=BGN PE=2 SV=1	-0.433034	-0.373978	-0.519614	0.489551	0.528698	0.554152
sp|O02771|SMN_CANLF	SMN1	sp|O02771|SMN_CANLF Survival motor neuron protein OS=Canis lupus familiaris OX=9615 GN=SMN1 PE=2 SV=1	0.0839527	0.0174155	-0.0126391	-0.00603845	-0.0643398	0.0205514
sp|O02812|MK14_CANLF	MAPK14	sp|O02812|MK14_CANLF Mitogen-activated protein kinase 14 OS=Canis lupus familiaris OX=9615 GN=MAPK14 PE=2 SV=3	-0.126604	-0.0666012	-0.0668933	0.159046	0.135363	0.0862009
sp|O18835|BGLR_CANLF	GUSB	sp|O18835|BGLR_CANLF Beta-glucuronidase OS=Canis lupus familiaris OX=9615 GN=GUSB PE=1 SV=1	0.193185	0.14944	0.0730697	-0.10385	-0.0659918	-0.106433
sp|O19177|U119A_CANLF	UNC119	sp|O19177|U119A_CANLF Protein unc-119 homolog A OS=Canis lupus familiaris OX=9615 GN=UNC119 PE=2 SV=2	0.075855	0.151036	0.0592738	-0.0932378	0.0179559	-0.0682381
sp|O46550|CAV2_CANLF	CAV2	sp|O46550|CAV2_CANLF Caveolin-2 OS=Canis lupus familiaris OX=9615 GN=CAV2 PE=1 SV=2	0.0246812	0.0379923	-0.0324625	0.0258567	-0.0454867	-0.0229915
sp|O46634|CD166_CANLF	ALCAM	sp|O46634|CD166_CANLF CD166 antigen (Fragment) OS=Canis lupus familiaris OX=9615 GN=ALCAM PE=2 SV=1	-0.224957	-0.0054621	-0.130714	0.0691572	-0.147809	0.113795
sp|O46674|AT2A2_CANLF	ATP2A2	sp|O46674|AT2A2_CANLF Sarcoplasmic/endoplasmic reticulum calcium ATPase 2 OS=Canis lupus familiaris OX=9615 GN=ATP2A2 PE=2 SV=1	-0.0421813	-0.0654831	-0.0596031	0.0687048	0.0514957	0.0586643
sp|O62683|ZO3_CANLF	TJP3	sp|O62683|ZO3_CANLF Tight junction protein ZO-3 OS=Canis lupus familiaris OX=9615 GN=TJP3 PE=1 SV=1	0.00895221	-0.100826	-0.189535	0.120176	0.00730187	0.107515
sp|O77592|S35A3_CANLF	SLC35A3	sp|O77592|S35A3_CANLF UDP-N-acetylglucosamine transporter OS=Canis lupus familiaris OX=9615 GN=SLC35A3 PE=2 SV=1	-0.109288	-0.0141898	0.0140054	0.179373	0.108867	0.0185917
sp|O97492|CATA_CANLF	CAT	sp|O97492|CATA_CANLF Catalase OS=Canis lupus familiaris OX=9615 GN=CAT PE=1 SV=3	0.0523677	0.0732008	0.0887702	-0.0493612	-0.0721233	-0.0465274
sp|O97578|CATC_CANLF	CTSC	sp|O97578|CATC_CANLF Dipeptidyl peptidase 1 (Fragment) OS=Canis lupus familiaris OX=9615 GN=CTSC PE=1 SV=1	0.0804342	0.00852741	0.131612	-0.0846614	0.00637175	-0.000868041
sp|O97592|DMD_CANLF	DMD	sp|O97592|DMD_CANLF Dystrophin OS=Canis lupus familiaris OX=9615 GN=DMD PE=2 SV=1	-1.17884	-0.0426286	0.00874197	-0.415583	0.378882	-1.21329
sp|O97758|ZO1_CANLF	TJP1	sp|O97758|ZO1_CANLF Tight junction protein ZO-1 OS=Canis lupus familiaris OX=9615 GN=TJP1 PE=1 SV=1	0.0497355	-0.0506132	-0.097411	0.129456	-0.0123323	-0.0339253
sp|P00011|CYC_CANLF	CYCS	sp|P00011|CYC_CANLF Cytochrome c OS=Canis lupus familiaris OX=9615 GN=CYCS PE=1 SV=2	-0.319335	-0.20201	-0.307799	0.101648	0.0251386	0.158767
sp|P02648|APOA1_CANLF	APOA1	sp|P02648|APOA1_CANLF Apolipoprotein A-I OS=Canis lupus familiaris OX=9615 GN=APOA1 PE=1 SV=2	0.725782	1.00333	0.0807445	-0.0224646	-0.195516	-0.203547
sp|P05124|KCRB_CANLF	CKB	sp|P05124|KCRB_CANLF Creatine kinase B-type OS=Canis lupus familiaris OX=9615 GN=CKB PE=1 SV=1	-0.0859839	-0.199812	-0.117007	0.536032	0.485952	0.691394
sp|P06583|AT1B1_CANLF	ATP1B1	sp|P06583|AT1B1_CANLF Sodium/potassium-transporting ATPase subunit beta-1 OS=Canis lupus familiaris OX=9615 GN=ATP1B1 PE=1 SV=1	0.0115431	-0.0360578	-0.00727932	-0.0343255	-0.0502585	-0.00975913
sp|P06872|TRY2_CANLF	NA	sp|P06872|TRY2_CANLF Anionic trypsin OS=Canis lupus familiaris OX=9615 PE=2 SV=1	-0.0550009	0.0407915	0.110605	-0.0795868	0.130852	0.00476436
sp|P10463|CAYP1_CANLF	CAPS	sp|P10463|CAYP1_CANLF Calcyphosin OS=Canis lupus familiaris OX=9615 GN=CAPS PE=1 SV=1	0.343296	0.188137	0.46161	-0.124653	-0.0970331	-0.152055
sp|P13206|EDN1_CANLF	EDN1	sp|P13206|EDN1_CANLF Endothelin-1 OS=Canis lupus familiaris OX=9615 GN=EDN1 PE=2 SV=2	-0.465254	-0.499908	-0.341391	0.241916	0.250079	0.342187
sp|P13679|SC11C_CANLF	SEC11C	sp|P13679|SC11C_CANLF Signal peptidase complex catalytic subunit SEC11C OS=Canis lupus familiaris OX=9615 GN=SEC11C PE=1 SV=3	-0.0735268	0.0284069	-0.171227	0.10427	-0.188978	0.125298
sp|P16255|SRP14_CANLF	SRP14	sp|P16255|SRP14_CANLF Signal recognition particle 14 kDa protein OS=Canis lupus familiaris OX=9615 GN=SRP14 PE=1 SV=2	0.0794751	0.000256291	0.0474554	-0.0182097	-0.117455	-0.134049
sp|P16967|SSRA_CANLF	SSR1	sp|P16967|SSRA_CANLF Translocon-associated protein subunit alpha OS=Canis lupus familiaris OX=9615 GN=SSR1 PE=1 SV=1	-0.0216402	-0.079545	-0.0741844	0.0234283	0.0326905	0.120506
sp|P18066|RAB5A_CANLF	RAB5A	sp|P18066|RAB5A_CANLF Ras-related protein Rab-5A OS=Canis lupus familiaris OX=9615 GN=RAB5A PE=1 SV=1	-0.00880337	0.0152074	-0.0395513	-0.0184671	-0.0206729	-0.0167973
sp|P18067|RAB7A_CANLF	RAB7A	sp|P18067|RAB7A_CANLF Ras-related protein Rab-7a OS=Canis lupus familiaris OX=9615 GN=RAB7A PE=1 SV=1	-0.0292274	0.0569617	-0.0257847	0.0448864	0.0282308	-0.00132476
sp|P18466|HA19_CANLF	NA	sp|P18466|HA19_CANLF DLA class I histocompatibility antigen, A9/A9 alpha chain OS=Canis lupus familiaris OX=9615 PE=2 SV=1	-0.0766719	0.130642	0.0159178	0.251678	0.254124	0.210379
sp|P24408|RAB9A_CANLF	RAB9A	sp|P24408|RAB9A_CANLF Ras-related protein Rab-9A OS=Canis lupus familiaris OX=9615 GN=RAB9A PE=1 SV=2	-0.0605157	-0.0259572	-0.0505382	-0.0199321	0.111429	-0.0368917
sp|P24643|CALX_CANLF	CANX	sp|P24643|CALX_CANLF Calnexin OS=Canis lupus familiaris OX=9615 GN=CANX PE=1 SV=3	-0.0787165	0.0349267	0.0153182	-0.00795188	-0.0534161	-0.0325313
sp|P25473|CLUS_CANLF	CLU	sp|P25473|CLUS_CANLF Clusterin OS=Canis lupus familiaris OX=9615 GN=CLU PE=2 SV=1	-0.0649228	-0.00501422	-0.168486	0.304264	0.271055	0.365442
sp|P28490|CALR_CANLF	CALR	sp|P28490|CALR_CANLF Calreticulin (Fragment) OS=Canis lupus familiaris OX=9615 GN=CALR PE=1 SV=1	-0.0848903	-0.153624	-0.0448975	0.0996345	0.266035	0.228277
sp|P30804|ADCY6_CANLF	ADCY6	sp|P30804|ADCY6_CANLF Adenylate cyclase type 6 OS=Canis lupus familiaris OX=9615 GN=ADCY6 PE=1 SV=1	-0.0747976	-0.011707	-0.0226309	0.0229353	-0.0631055	-0.110214
sp|P31637|SC5A3_CANLF	SLC5A3	sp|P31637|SC5A3_CANLF Sodium/myo-inositol cotransporter OS=Canis lupus familiaris OX=9615 GN=SLC5A3 PE=2 SV=1	0.0437197	-0.0669695	0.183977	-0.2521	-0.256293	-0.268165
sp|P33724|CAV1_CANLF	CAV1	sp|P33724|CAV1_CANLF Caveolin-1 OS=Canis lupus familiaris OX=9615 GN=CAV1 PE=1 SV=1	-0.0415226	-0.0469909	-0.0539705	0.077254	0.0921724	0.0729407
sp|P33729|ICAM1_CANLF	ICAM1	sp|P33729|ICAM1_CANLF Intercellular adhesion molecule 1 (Fragment) OS=Canis lupus familiaris OX=9615 GN=ICAM1 PE=2 SV=2	-0.18552	-0.249684	-0.162043	0.816489	0.928962	0.971066
sp|P33731|SRP72_CANLF	SRP72	sp|P33731|SRP72_CANLF Signal recognition particle subunit SRP72 OS=Canis lupus familiaris OX=9615 GN=SRP72 PE=1 SV=3	0.00256491	0.0188911	-0.0173673	0.00856376	-0.011926	0.00638037
sp|P38377|S61A1_CANLF	SEC61A1	sp|P38377|S61A1_CANLF Protein transport protein Sec61 subunit alpha isoform 1 OS=Canis lupus familiaris OX=9615 GN=SEC61A1 PE=1 SV=3	-0.130124	-0.26831	0.0487069	0.0958591	0.158948	0.169202
sp|P38400|GNAI2_CANLF	GNAI2	sp|P38400|GNAI2_CANLF Guanine nucleotide-binding protein G(i) subunit alpha-2 OS=Canis lupus familiaris OX=9615 GN=GNAI2 PE=2 SV=2	0.0204107	0.01737	0.0120631	-0.0072379	-0.0185435	0.0211626
sp|P38486|LEG3_CANLF	LGALS3	sp|P38486|LEG3_CANLF Galectin-3 OS=Canis lupus familiaris OX=9615 GN=LGALS3 PE=1 SV=3	0.0638607	0.0666004	0.0101369	-0.0361441	-0.0593413	-0.0529539
sp|P39881|CUX1_CANLF	CUX1	sp|P39881|CUX1_CANLF Homeobox protein cut-like 1 (Fragment) OS=Canis lupus familiaris OX=9615 GN=CUX1 PE=2 SV=1	0.181629	-0.0320653	0.139961	-0.117834	-0.00523683	-1.14889
sp|P40765|COPA_CANLF	COPA	sp|P40765|COPA_CANLF Coatomer subunit alpha (Fragment) OS=Canis lupus familiaris OX=9615 GN=COPA PE=1 SV=2	0.229169	-0.144336	1.88526e-05	-0.029359	0.234362	0.148738
sp|P41148|ENPL_CANLF	HSP90B1	sp|P41148|ENPL_CANLF Endoplasmin OS=Canis lupus familiaris OX=9615 GN=HSP90B1 PE=1 SV=1	-0.0529753	-0.0266386	-0.0578679	0.0852651	0.0664205	0.0882301
sp|P47240|PAX8_CANLF	PAX8	sp|P47240|PAX8_CANLF Paired box protein Pax-8 OS=Canis lupus familiaris OX=9615 GN=PAX8 PE=2 SV=1	0.1067	-0.0714263	0.0714709	-0.0508321	-0.0264668	-0.0167132
sp|P49256|LMAN2_CANLF	LMAN2	sp|P49256|LMAN2_CANLF Vesicular integral-membrane protein VIP36 OS=Canis lupus familiaris OX=9615 GN=LMAN2 PE=1 SV=1	-0.025133	0.00857331	-0.0520473	0.0778495	0.107045	0.0585225
sp|P49819|DLDH_CANLF	DLD	sp|P49819|DLDH_CANLF Dihydrolipoyl dehydrogenase, mitochondrial OS=Canis lupus familiaris OX=9615 GN=DLD PE=1 SV=1	0.120202	0.101651	0.117748	-0.0480563	-0.115662	-0.0817626
sp|P49822|ALBU_CANLF	ALB	sp|P49822|ALBU_CANLF Serum albumin OS=Canis lupus familiaris OX=9615 GN=ALB PE=1 SV=3	0.246507	0.539043	0.17666	0.0598026	-0.322043	0.108551
sp|P50551|VASP_CANLF	VASP	sp|P50551|VASP_CANLF Vasodilator-stimulated phosphoprotein OS=Canis lupus familiaris OX=9615 GN=VASP PE=1 SV=3	-0.0067026	0.0183398	-0.169626	0.0660062	0.254453	-0.14222
sp|P51147|RAB5C_CANLF	RAB5C	sp|P51147|RAB5C_CANLF Ras-related protein Rab-5C OS=Canis lupus familiaris OX=9615 GN=RAB5C PE=2 SV=1	-0.0748541	-0.0318515	-0.00128379	0.0518896	0.0523867	0.0289556
sp|P51152|RAB12_CANLF	RAB12	sp|P51152|RAB12_CANLF Ras-related protein Rab-12 (Fragment) OS=Canis lupus familiaris OX=9615 GN=RAB12 PE=2 SV=1	-0.183011	-0.108599	-0.16313	0.142145	0.136387	0.113245
sp|P51154|RB22A_CANLF	RAB22A	sp|P51154|RB22A_CANLF Ras-related protein Rab-22A OS=Canis lupus familiaris OX=9615 GN=RAB22A PE=1 SV=1	-0.000542919	-0.0988439	0.0279865	0.0626767	0.0503358	0.0227475
sp|P52206|GNA11_CANLF	GNA11	sp|P52206|GNA11_CANLF Guanine nucleotide-binding protein subunit alpha-11 (Fragment) OS=Canis lupus familiaris OX=9615 GN=GNA11 PE=2 SV=1	0.00493179	-0.0504771	-0.0758787	0.089272	0.102382	0.0654708
sp|P52784|PFKAM_CANLF	PFKM	sp|P52784|PFKAM_CANLF ATP-dependent 6-phosphofructokinase, muscle type OS=Canis lupus familiaris OX=9615 GN=PFKM PE=2 SV=2	0.167613	-0.0393048	0.0639007	-0.0545913	-0.0108611	-0.156907
sp|P54714|TPIS_CANLF	TPI1	sp|P54714|TPIS_CANLF Triosephosphate isomerase OS=Canis lupus familiaris OX=9615 GN=TPI1 PE=1 SV=3	0.0745657	0.0927103	0.108233	-0.0782233	-0.088432	-0.101324
sp|P54831|TGFB1_CANLF	TGFB1	sp|P54831|TGFB1_CANLF Transforming growth factor beta-1 proprotein OS=Canis lupus familiaris OX=9615 GN=TGFB1 PE=2 SV=1	0.129177	0.112282	-0.55641	0.321617	0.0661747	0.142905
sp|P55745|RAB21_CANLF	RAB21	sp|P55745|RAB21_CANLF Ras-related protein Rab-21 OS=Canis lupus familiaris OX=9615 GN=RAB21 PE=3 SV=3	-0.0992676	-0.137042	-0.120383	0.155084	0.135768	0.0920855
sp|P56590|CP1A1_CANLF	CYP1A1	sp|P56590|CP1A1_CANLF Cytochrome P450 1A1 OS=Canis lupus familiaris OX=9615 GN=CYP1A1 PE=2 SV=1	-0.0976852	-0.0844109	-0.116495	0.83656	0.903895	0.846762
sp|P60467|SC61B_CANLF	SEC61B	sp|P60467|SC61B_CANLF Protein transport protein Sec61 subunit beta OS=Canis lupus familiaris OX=9615 GN=SEC61B PE=1 SV=2	-0.306643	-0.249569	-0.140116	0.0524096	-0.0252585	0.207945
sp|P60483|PTEN_CANLF	PTEN	sp|P60483|PTEN_CANLF Phosphatidylinositol 3,4,5-trisphosphate 3-phosphatase and dual-specificity protein phosphatase PTEN OS=Canis lupus familiaris OX=9615 GN=PTEN PE=2 SV=1	-0.143665	-0.0925686	-0.117951	0.119737	-0.0375302	0.10253
sp|P60524|HBB_CANLF	HBB	sp|P60524|HBB_CANLF Hemoglobin subunit beta OS=Canis lupus familiaris OX=9615 GN=HBB PE=1 SV=1	-0.874791	-0.00791485	0.127707	0.198643	-0.403375	-0.0555655
sp|P60529|HBA_CANLF	HBA	sp|P60529|HBA_CANLF Hemoglobin subunit alpha OS=Canis lupus familiaris OX=9615 GN=HBA PE=1 SV=1	-0.641325	0.00370905	0.0650048	0.235268	-0.459151	0.386939
sp|P60952|CDC42_CANLF	CDC42	sp|P60952|CDC42_CANLF Cell division control protein 42 homolog OS=Canis lupus familiaris OX=9615 GN=CDC42 PE=2 SV=2	-0.0201646	0.040441	-0.0174732	-0.00166631	0.0296814	-0.00555027
sp|P61007|RAB8A_CANLF	RAB8A	sp|P61007|RAB8A_CANLF Ras-related protein Rab-8A OS=Canis lupus familiaris OX=9615 GN=RAB8A PE=1 SV=1	-0.0583688	0.0922113	0.0660562	-0.00549334	0.0572795	-0.0119569
sp|P61008|SPCS3_CANLF	SPCS3	sp|P61008|SPCS3_CANLF Signal peptidase complex subunit 3 OS=Canis lupus familiaris OX=9615 GN=SPCS3 PE=1 SV=1	-0.113542	-0.0549242	-0.0722144	0.0754248	0.0197231	-0.0105927
sp|P61010|SRP54_CANLF	SRP54	sp|P61010|SRP54_CANLF Signal recognition particle 54 kDa protein OS=Canis lupus familiaris OX=9615 GN=SRP54 PE=1 SV=1	-0.00729266	-0.0209066	-0.00141097	0.00266852	0.0174711	0.0191435
sp|P61017|RAB4B_CANLF	RAB4B	sp|P61017|RAB4B_CANLF Ras-related protein Rab-4B OS=Canis lupus familiaris OX=9615 GN=RAB4B PE=2 SV=1	-0.0639257	-0.0591394	-0.103922	0.0687616	0.163162	0.112584
sp|P61105|RAB2A_CANLF	RAB2A	sp|P61105|RAB2A_CANLF Ras-related protein Rab-2A OS=Canis lupus familiaris OX=9615 GN=RAB2A PE=1 SV=1	-0.0987529	-0.0656201	-0.0577406	0.120846	0.143494	0.102027
sp|P61162|ACTZ_CANLF	ACTR1A	sp|P61162|ACTZ_CANLF Alpha-centractin OS=Canis lupus familiaris OX=9615 GN=ACTR1A PE=2 SV=1	-0.00353259	0.0684812	-0.022979	0.0494961	-0.00962238	-0.0247723
sp|P61797|APTX_CANLF	APTX	sp|P61797|APTX_CANLF Aprataxin OS=Canis lupus familiaris OX=9615 GN=APTX PE=2 SV=1	0.00102966	0.0533202	-0.0315949	-0.0148142	0.00947441	-0.0217175
sp|P62286|ASPM_CANLF	ASPM	sp|P62286|ASPM_CANLF Abnormal spindle-like microcephaly-associated protein homolog OS=Canis lupus familiaris OX=9615 GN=ASPM PE=2 SV=2	-0.0085762	-0.0124166	0.0346333	-0.00474939	-0.00344647	-0.014897
sp|P62490|RB11A_CANLF	RAB11A	sp|P62490|RB11A_CANLF Ras-related protein Rab-11A OS=Canis lupus familiaris OX=9615 GN=RAB11A PE=2 SV=3	-0.0763935	0.00292403	-0.0857522	0.14864	0.127616	0.106526
sp|P62822|RAB1A_CANLF	RAB1A	sp|P62822|RAB1A_CANLF Ras-related protein Rab-1A OS=Canis lupus familiaris OX=9615 GN=RAB1A PE=1 SV=3	-0.066495	0.0760532	0.0124372	-0.00530677	0.00340974	0.00923009
sp|P62825|RAN_CANLF	RAN	sp|P62825|RAN_CANLF GTP-binding nuclear protein Ran OS=Canis lupus familiaris OX=9615 GN=RAN PE=1 SV=3	0.050584	0.0553796	0.0344462	-0.0554062	-0.0604076	-0.0475305
sp|P62872|GBB1_CANLF	GNB1	sp|P62872|GBB1_CANLF Guanine nucleotide-binding protein G(I)/G(S)/G(T) subunit beta-1 OS=Canis lupus familiaris OX=9615 GN=GNB1 PE=2 SV=3	-0.126568	-0.242052	0.0216464	0.0679888	0.0667841	0.100156
sp|P62999|RAC1_CANLF	RAC1	sp|P62999|RAC1_CANLF Ras-related C3 botulinum toxin substrate 1 OS=Canis lupus familiaris OX=9615 GN=RAC1 PE=2 SV=1	-0.121633	-0.451439	-0.0523398	-0.00838496	0.306392	0.153803
sp|P63091|GNAS_CANLF	GNAS	sp|P63091|GNAS_CANLF Guanine nucleotide-binding protein G(s) subunit alpha OS=Canis lupus familiaris OX=9615 GN=GNAS PE=2 SV=1	0.0214891	-0.0311414	-0.0428034	0.0782084	-0.0285407	0.0699108
sp|P63273|RS17_CANLF	RPS17	sp|P63273|RS17_CANLF 40S ribosomal protein S17 OS=Canis lupus familiaris OX=9615 GN=RPS17 PE=2 SV=2	0.00479394	-0.0524253	-0.0641285	0.0355723	-0.0173633	0.0258772
sp|P67780|COX2_CANLF	MT-CO2	sp|P67780|COX2_CANLF Cytochrome c oxidase subunit 2 OS=Canis lupus familiaris OX=9615 GN=MT-CO2 PE=3 SV=1	0.155011	0.153028	0.145849	-0.0501684	-0.136763	-0.0765186
sp|P67811|SC11A_CANLF	SEC11A	sp|P67811|SC11A_CANLF Signal peptidase complex catalytic subunit SEC11A OS=Canis lupus familiaris OX=9615 GN=SEC11A PE=1 SV=1	-0.0863724	-0.0497165	0.0126607	0.12805	0.0856275	0.080716
sp|P79145|CREM_CANLF	CREM	sp|P79145|CREM_CANLF cAMP-responsive element modulator OS=Canis lupus familiaris OX=9615 GN=CREM PE=2 SV=2	0.123736	-0.0983008	0.116695	-0.051598	0.130338	-0.0490104
sp|P81546|TIMP1_CANLF	TIMP1	sp|P81546|TIMP1_CANLF Metalloproteinase inhibitor 1 OS=Canis lupus familiaris OX=9615 GN=TIMP1 PE=1 SV=2	0.0124457	0.182078	-0.385801	-0.464402	0.0787241	0.445493
sp|P81709|LYSC2_CANLF	NA	sp|P81709|LYSC2_CANLF Lysozyme C, spleen isozyme OS=Canis lupus familiaris OX=9615 PE=1 SV=1	-0.0374216	-0.0161733	0.266979	-0.245556	1.03464	-0.411654
sp|P81999|DJB11_CANLF	DNAJB11	sp|P81999|DJB11_CANLF DnaJ homolog subfamily B member 11 OS=Canis lupus familiaris OX=9615 GN=DNAJB11 PE=1 SV=2	-0.0281851	-0.0184007	-0.0769451	0.109073	0.0415363	0.101801
sp|P83362|SPCS1_CANLF	SPCS1	sp|P83362|SPCS1_CANLF Signal peptidase complex subunit 1 (Fragments) OS=Canis lupus familiaris OX=9615 GN=SPCS1 PE=1 SV=1	-0.0986056	0.000488306	-0.141946	0.115276	0.154411	0.106854
sp|P83509|RHG35_CANLF	ARHGAP35	sp|P83509|RHG35_CANLF Rho GTPase-activating protein 35 OS=Canis lupus familiaris OX=9615 GN=ARHGAP35 PE=2 SV=1	0.01418	-0.0377019	0.00702757	-0.0132642	-0.00481695	-0.0044424
sp|P86218|OSTC_CANLF	OSTC	sp|P86218|OSTC_CANLF Oligosaccharyltransferase complex subunit OSTC OS=Canis lupus familiaris OX=9615 GN=OSTC PE=1 SV=1	-0.205442	-0.410584	-0.0585356	0.0556628	0.176654	0.192984
sp|P86229|KTAP2_CANLF	KRTCAP2	sp|P86229|KTAP2_CANLF Keratinocyte-associated protein 2 OS=Canis lupus familiaris OX=9615 GN=KRTCAP2 PE=1 SV=1	-0.0513583	-0.394297	0.291794	0.101037	0.230211	0.138874
sp|P92604|NU1M_CANLF	MT-ND1	sp|P92604|NU1M_CANLF NADH-ubiquinone oxidoreductase chain 1 OS=Canis lupus familiaris OX=9615 GN=MT-ND1 PE=3 SV=2	0.0127183	-0.0497426	0.0615446	-0.0115691	0.101257	-0.00394781
sp|P99504|ATPB_CANLF	ATP5F1B	sp|P99504|ATPB_CANLF ATP synthase subunit beta, mitochondrial (Fragment) OS=Canis lupus familiaris OX=9615 GN=ATP5F1B PE=1 SV=1	-0.900341	-0.0482215	-0.129056	-0.00997259	0.0944608	0.149739
sp|Q00004|SRP68_CANLF	SRP68	sp|Q00004|SRP68_CANLF Signal recognition particle subunit SRP68 OS=Canis lupus familiaris OX=9615 GN=SRP68 PE=1 SV=1	-0.0170088	0.0143589	0.0123091	-0.018281	-0.0120148	-0.0111134
sp|Q00589|SC6A6_CANLF	SLC6A6	sp|Q00589|SC6A6_CANLF Sodium- and chloride-dependent taurine transporter OS=Canis lupus familiaris OX=9615 GN=SLC6A6 PE=1 SV=2	-0.0127485	0.0716428	-0.0941646	0.193629	0.0655007	0.141136
sp|Q00M95|RHDF2_CANLF	RHBDF2	sp|Q00M95|RHDF2_CANLF Inactive rhomboid protein 2 OS=Canis lupus familiaris OX=9615 GN=RHBDF2 PE=2 SV=1	-0.0583278	-0.0631471	-0.0538976	0.111571	0.0628056	0.105533
sp|Q01634|IDUA_CANLF	IDUA	sp|Q01634|IDUA_CANLF Alpha-L-iduronidase OS=Canis lupus familiaris OX=9615 GN=IDUA PE=1 SV=1	0.184189	0.212731	0.0459716	-0.0137797	-0.110452	-0.126225
sp|Q01685|TRAM1_CANLF	TRAM1	sp|Q01685|TRAM1_CANLF Translocating chain-associated membrane protein 1 OS=Canis lupus familiaris OX=9615 GN=TRAM1 PE=1 SV=2	-0.276824	-0.132043	-0.0213414	0.148303	0.174654	0.184955
sp|Q05052|OST48_CANLF	DDOST	sp|Q05052|OST48_CANLF Dolichyl-diphosphooligosaccharide--protein glycosyltransferase 48 kDa subunit OS=Canis lupus familiaris OX=9615 GN=DDOST PE=1 SV=1	-0.0575077	-0.013982	0.00275025	0.0447832	-0.0568765	0.0746118
sp|Q0X0E5|NB5R3_CANLF	CYB5R3	sp|Q0X0E5|NB5R3_CANLF NADH-cytochrome b5 reductase 3 OS=Canis lupus familiaris OX=9615 GN=CYB5R3 PE=1 SV=1	0.021253	0.0123455	0.00971354	-0.0398971	-0.0699295	-0.0484992
sp|Q0ZAQ8|PPARD_CANLF	PPARD	sp|Q0ZAQ8|PPARD_CANLF Peroxisome proliferator-activated receptor delta OS=Canis lupus familiaris OX=9615 GN=PPARD PE=2 SV=1	0.212968	0.0969657	0.071933	0.0996676	-0.18111	0.0631358
sp|Q1HE58|RB27A_CANLF	RAB27A	sp|Q1HE58|RB27A_CANLF Ras-related protein Rab-27A OS=Canis lupus familiaris OX=9615 GN=RAB27A PE=2 SV=1	0.0787501	0.226315	0.26027	-0.253881	-0.142214	-0.207568
sp|Q1HG70|MP2K2_CANLF	MAP2K2	sp|Q1HG70|MP2K2_CANLF Dual specificity mitogen-activated protein kinase kinase 2 OS=Canis lupus familiaris OX=9615 GN=MAP2K2 PE=2 SV=1	0.000855765	0.0220648	0.0131267	-0.0392347	0.0252766	0.069944
sp|Q28250|SPCS2_CANLF	SPCS2	sp|Q28250|SPCS2_CANLF Signal peptidase complex subunit 2 OS=Canis lupus familiaris OX=9615 GN=SPCS2 PE=1 SV=1	0.000457134	0.0272121	-0.0564939	0.0280829	0.0587445	0.0661868
sp|Q28256|GP1BA_CANLF	GP1BA	sp|Q28256|GP1BA_CANLF Platelet glycoprotein Ib alpha chain OS=Canis lupus familiaris OX=9615 GN=GP1BA PE=2 SV=2	0.265952	0.021461	0.127744	-0.037082	-0.0176198	-0.326839
sp|Q28262|PAFA_CANLF	PLA2G7	sp|Q28262|PAFA_CANLF Platelet-activating factor acetylhydrolase OS=Canis lupus familiaris OX=9615 GN=PLA2G7 PE=2 SV=1	-0.133559	-0.0836165	-0.128148	0.375592	0.383242	0.462777
sp|Q28269|OCLN_CANLF	OCLN	sp|Q28269|OCLN_CANLF Occludin OS=Canis lupus familiaris OX=9615 GN=OCLN PE=1 SV=1	-0.0567974	0.0323799	-0.00930086	0.00947084	-0.0370446	-0.0287541
sp|Q28288|STXB2_CANLF	STXBP2	sp|Q28288|STXB2_CANLF Syntaxin-binding protein 2 OS=Canis lupus familiaris OX=9615 GN=STXBP2 PE=2 SV=1	-0.0669685	-0.0270064	-0.0693725	0.0508526	0.0773256	0.103575
sp|Q28294|GNAQ_CANLF	GNAQ	sp|Q28294|GNAQ_CANLF Guanine nucleotide-binding protein G(q) subunit alpha OS=Canis lupus familiaris OX=9615 GN=GNAQ PE=2 SV=2	-0.0234413	-0.11064	-0.0533748	0.0223501	0.0235298	0.0662976
sp|Q28298|RRBP1_CANLF	RRBP1	sp|Q28298|RRBP1_CANLF Ribosome-binding protein 1 OS=Canis lupus familiaris OX=9615 GN=RRBP1 PE=2 SV=1	-0.00281619	-0.0341764	-0.0550519	0.0606246	0.0799124	0.0939363
sp|Q28350|MYC_CANLF	MYC	sp|Q28350|MYC_CANLF Myc proto-oncogene protein OS=Canis lupus familiaris OX=9615 GN=MYC PE=2 SV=1	-0.422006	-0.133763	-0.23186	-0.127028	0.0714848	0.138165
sp|Q28895|NPC2_CANLF	NPC2	sp|Q28895|NPC2_CANLF NPC intracellular cholesterol transporter 2 OS=Canis lupus familiaris OX=9615 GN=NPC2 PE=2 SV=1	0.113482	-0.23055	0.212293	-0.0250152	-0.0348188	0.0238658
sp|Q29467|I5P1_CANLF	INPP5A	sp|Q29467|I5P1_CANLF Type I inositol 1,4,5-trisphosphate 5-phosphatase OS=Canis lupus familiaris OX=9615 GN=INPP5A PE=2 SV=1	0.107648	0.164358	0.101391	-0.0397792	-0.167986	-0.176394
sp|Q29471|ANX13_CANLF	ANXA13	sp|Q29471|ANX13_CANLF Annexin A13 OS=Canis lupus familiaris OX=9615 GN=ANXA13 PE=1 SV=2	0.301474	0.319679	0.286346	-0.195935	-0.221856	-0.236165
sp|Q29476|ST1A1_CANLF	SULT1A1	sp|Q29476|ST1A1_CANLF Sulfotransferase 1A1 OS=Canis lupus familiaris OX=9615 GN=SULT1A1 PE=1 SV=1	0.0448966	0.0889012	0.0935176	-0.0816365	-0.0347646	-0.0640596
sp|Q29536|KPYR_CANLF	PKLR	sp|Q29536|KPYR_CANLF Pyruvate kinase PKLR OS=Canis lupus familiaris OX=9615 GN=PKLR PE=2 SV=2	2.2607	0.432439	0.276827	1.38955	-0.467269	-0.447385
sp|Q29537|P53_CANLF	TP53	sp|Q29537|P53_CANLF Cellular tumor antigen p53 OS=Canis lupus familiaris OX=9615 GN=TP53 PE=2 SV=2	-0.121744	0.00388395	-0.0472309	-0.0150687	0.0174009	-0.0609596
sp|Q29611|CLN3_CANLF	CLN3	sp|Q29611|CLN3_CANLF Battenin OS=Canis lupus familiaris OX=9615 GN=CLN3 PE=3 SV=1	-0.0446773	0.168973	-0.12202	0.123452	0.098897	0.0663645
sp|Q2KNA0|CYTSA_CANLF	SPECC1L	sp|Q2KNA0|CYTSA_CANLF Cytospin-A OS=Canis lupus familiaris OX=9615 GN=SPECC1L PE=2 SV=1	-0.135926	-0.112904	-0.134697	0.201633	0.179617	0.181571
sp|Q2TFN9|HSP74_CANLF	HSPA4	sp|Q2TFN9|HSP74_CANLF Heat shock 70 kDa protein 4 OS=Canis lupus familiaris OX=9615 GN=HSPA4 PE=1 SV=1	0.00473467	0.0243271	0.0122525	-0.0270111	-0.0553934	-0.0287478
sp|Q2THW8|ZDHC8_CANLF	ZDHHC8	sp|Q2THW8|ZDHC8_CANLF Probable palmitoyltransferase ZDHHC8 OS=Canis lupus familiaris OX=9615 GN=ZDHHC8 PE=2 SV=1	-0.134174	0.0409762	-0.145976	0.0652109	0.132794	-0.0456395
sp|Q2THW9|ZDHC5_CANLF	ZDHHC5	sp|Q2THW9|ZDHC5_CANLF Palmitoyltransferase ZDHHC5 OS=Canis lupus familiaris OX=9615 GN=ZDHHC5 PE=2 SV=1	-0.110321	-0.13546	-0.0866793	0.156299	0.128241	0.125099
sp|Q2TLZ1|MACOI_CANLF	MACO1	sp|Q2TLZ1|MACOI_CANLF Macoilin OS=Canis lupus familiaris OX=9615 GN=MACO1 PE=2 SV=1	0.0784482	0.100744	0.0521845	-0.0138375	-0.00166197	-0.0245321
sp|Q2XNS1|RN141_CANLF	RNF141	sp|Q2XNS1|RN141_CANLF RING finger protein 141 OS=Canis lupus familiaris OX=9615 GN=RNF141 PE=2 SV=1	-0.0166098	0.0439684	0.0366352	0.239746	-0.143346	-0.275861
sp|Q32KH0|ARSK_CANLF	ARSK	sp|Q32KH0|ARSK_CANLF Arylsulfatase K OS=Canis lupus familiaris OX=9615 GN=ARSK PE=2 SV=1	0.200465	0.224018	0.0981925	-0.136387	-0.274983	-0.0820679
sp|Q32KH5|GALNS_CANLF	GALNS	sp|Q32KH5|GALNS_CANLF N-acetylgalactosamine-6-sulfatase OS=Canis lupus familiaris OX=9615 GN=GALNS PE=2 SV=1	0.00178148	0.00857205	0.0453638	-0.0224352	-0.036189	-0.0495529
sp|Q38JA7|KDM5C_CANLF	KDM5C	sp|Q38JA7|KDM5C_CANLF Lysine-specific demethylase 5C OS=Canis lupus familiaris OX=9615 GN=KDM5C PE=2 SV=1	0.0997753	0.134163	0.0757084	-0.0184249	-0.0523387	-0.0429755
sp|Q3YIX4|PEBP1_CANLF	PEBP1	sp|Q3YIX4|PEBP1_CANLF Phosphatidylethanolamine-binding protein 1 OS=Canis lupus familiaris OX=9615 GN=PEBP1 PE=1 SV=1	0.115364	0.121776	0.142155	-0.0378115	-0.0709725	-0.0338936
sp|Q3ZKN1|CATK_CANLF	CTSK	sp|Q3ZKN1|CATK_CANLF Cathepsin K OS=Canis lupus familiaris OX=9615 GN=CTSK PE=2 SV=1	0.276731	-0.0409504	0.398472	-0.072209	0.0197246	-0.011261
sp|Q45T69|B2CL2_CANLF	BCL2L2	sp|Q45T69|B2CL2_CANLF Bcl-2-like protein 2 OS=Canis lupus familiaris OX=9615 GN=BCL2L2 PE=2 SV=1	0.0344287	-0.112501	0.0505079	0.113514	0.0702648	-0.203896
sp|Q4LAL9|CATD_CANLF	CTSD	sp|Q4LAL9|CATD_CANLF Cathepsin D OS=Canis lupus familiaris OX=9615 GN=CTSD PE=2 SV=1	-0.00639539	-0.0190561	0.0704579	-0.0301509	0.0182761	-0.0272812
sp|Q4U3Q4|PPARG_CANLF	PPARG	sp|Q4U3Q4|PPARG_CANLF Peroxisome proliferator-activated receptor gamma OS=Canis lupus familiaris OX=9615 GN=PPARG PE=2 SV=1	-0.0932684	-0.0125492	-0.123193	0.10667	0.184458	0.0424684
sp|Q4VSN4|DUSTY_CANLF	DSTYK	sp|Q4VSN4|DUSTY_CANLF Dual serine/threonine and tyrosine protein kinase OS=Canis lupus familiaris OX=9615 GN=DSTYK PE=2 SV=1	0.00639304	-0.0982668	0.428121	0.0114968	0.20301	-0.112465
sp|Q50KA9|NDKA_CANLF	NME1	sp|Q50KA9|NDKA_CANLF Nucleoside diphosphate kinase A OS=Canis lupus familiaris OX=9615 GN=NME1 PE=2 SV=1	0.0624513	0.148329	0.110391	-0.03847	-0.0909009	-0.126074
sp|Q52S86|PODXL_CANLF	PODXL	sp|Q52S86|PODXL_CANLF Podocalyxin OS=Canis lupus familiaris OX=9615 GN=PODXL PE=1 SV=1	0.204446	0.18859	0.158815	-0.115736	-0.153682	-0.163173
sp|Q53VB8|FRIL_CANLF	FTL	sp|Q53VB8|FRIL_CANLF Ferritin light chain OS=Canis lupus familiaris OX=9615 GN=FTL PE=2 SV=3	-0.294527	-0.200786	-0.192981	-0.0320323	0.149985	0.0800708
sp|Q5F2N4|FUT10_CANLF	FUT10	sp|Q5F2N4|FUT10_CANLF Alpha-(1,3)-fucosyltransferase 10 OS=Canis lupus familiaris OX=9615 GN=FUT10 PE=2 SV=1	0.369999	0.0126699	0.0155562	0.47106	0.295241	-0.29775
sp|Q5FBR4|RARA_CANLF	RARA	sp|Q5FBR4|RARA_CANLF Retinoic acid receptor alpha OS=Canis lupus familiaris OX=9615 GN=RARA PE=2 SV=1	0.184236	-0.0281376	0.138899	-0.0456896	-0.00248067	-0.0919386
sp|Q5JZQ9|CLN5_CANLF	CLN5	sp|Q5JZQ9|CLN5_CANLF Ceroid-lipofuscinosis neuronal protein 5 OS=Canis lupus familiaris OX=9615 GN=CLN5 PE=2 SV=1	-0.151496	-0.103578	-0.182823	0.16867	0.280801	0.266785
sp|Q5NDE9|PMGT2_CANLF	POMGNT2	sp|Q5NDE9|PMGT2_CANLF Protein O-linked-mannose beta-1,4-N-acetylglucosaminyltransferase 2 OS=Canis lupus familiaris OX=9615 GN=POMGNT2 PE=2 SV=1	0.0575804	0.0159488	-0.00482236	-0.105818	-0.0108148	-0.172711
sp|Q5NDL9|EOGT_CANLF	EOGT	sp|Q5NDL9|EOGT_CANLF EGF domain-specific O-linked N-acetylglucosamine transferase OS=Canis lupus familiaris OX=9615 GN=EOGT PE=2 SV=1	-0.102167	0.0223318	0.0506572	-0.0144776	0.0697496	-0.0110737
sp|Q5PU49|KPCD_CANLF	PRKCD	sp|Q5PU49|KPCD_CANLF Protein kinase C delta type OS=Canis lupus familiaris OX=9615 GN=PRKCD PE=2 SV=1	0.12671	0.0987697	-0.0102344	0.00824412	-0.128894	-0.136423
sp|Q5QQ50|XYLT2_CANLF	XYLT2	sp|Q5QQ50|XYLT2_CANLF Xylosyltransferase 2 OS=Canis lupus familiaris OX=9615 GN=XYLT2 PE=2 SV=1	-0.0551676	0.0518181	-0.113876	0.0858925	-0.010612	-0.022952
sp|Q5TJE1|DAXX_CANLF	DAXX	sp|Q5TJE1|DAXX_CANLF Death domain-associated protein 6 OS=Canis lupus familiaris OX=9615 GN=DAXX PE=3 SV=1	-0.00454814	0.0279312	0.0212122	0.0229788	-0.101902	-0.0423575
sp|Q5TJE4|TPSN_CANLF	TAPBP	sp|Q5TJE4|TPSN_CANLF Tapasin OS=Canis lupus familiaris OX=9615 GN=TAPBP PE=3 SV=1	-0.0709864	-0.0150015	-0.100363	0.238487	0.267765	0.244993
sp|Q5TJE5|RGL2_CANLF	RGL2	sp|Q5TJE5|RGL2_CANLF Ral guanine nucleotide dissociation stimulator-like 2 OS=Canis lupus familiaris OX=9615 GN=RGL2 PE=3 SV=1	-0.0655654	-0.0224461	-0.0580228	-0.0278575	0.0132516	-0.0196881
sp|Q5TJE6|PFD6_CANLF	PFDN6	sp|Q5TJE6|PFD6_CANLF Prefoldin subunit 6 OS=Canis lupus familiaris OX=9615 GN=PFDN6 PE=3 SV=1	0.0879709	0.143645	0.0898297	-0.0322906	-0.0349362	-0.138273
sp|Q5TJE7|WDR46_CANLF	WDR46	sp|Q5TJE7|WDR46_CANLF WD repeat-containing protein 46 OS=Canis lupus familiaris OX=9615 GN=WDR46 PE=3 SV=1	-0.0786522	-0.0064955	-0.0238756	-0.0319846	0.000407254	-0.00824225
sp|Q5TJE8|B3GT4_CANLF	B3GALT4	sp|Q5TJE8|B3GT4_CANLF Beta-1,3-galactosyltransferase 4 OS=Canis lupus familiaris OX=9615 GN=B3GALT4 PE=3 SV=1	0.128632	0.117125	0.0320754	-0.0913579	0.0689349	-0.0763204
sp|Q5TJE9|RS18_CANLF	RPS18	sp|Q5TJE9|RS18_CANLF 40S ribosomal protein S18 OS=Canis lupus familiaris OX=9615 GN=RPS18 PE=1 SV=3	-0.0064003	0.0143563	-0.0121487	-0.0159132	-0.0390457	0.00318689
sp|Q5TJF0|VPS52_CANLF	VPS52	sp|Q5TJF0|VPS52_CANLF Vacuolar protein sorting-associated protein 52 homolog OS=Canis lupus familiaris OX=9615 GN=VPS52 PE=3 SV=1	-0.0153431	0.0345781	-0.0239634	0.0705884	0.0283271	0.0203598
sp|Q5TJF3|RING1_CANLF	RING1	sp|Q5TJF3|RING1_CANLF E3 ubiquitin-protein ligase RING1 OS=Canis lupus familiaris OX=9615 GN=RING1 PE=3 SV=2	0.0242016	-0.0285718	0.00239663	-0.0267158	-0.0482606	0.0106905
sp|Q5TJF5|DHB8_CANLF	HSD17B8	sp|Q5TJF5|DHB8_CANLF Estradiol 17-beta-dehydrogenase 8 OS=Canis lupus familiaris OX=9615 GN=HSD17B8 PE=3 SV=1	-0.169477	-0.424855	-0.00275762	0.0176586	0.0376225	0.10288
sp|Q5TJF7|RXRB_CANLF	RXRB	sp|Q5TJF7|RXRB_CANLF Retinoic acid receptor RXR-beta OS=Canis lupus familiaris OX=9615 GN=RXRB PE=3 SV=1	0.0167384	0.0406599	0.102109	0.0529257	-0.0105383	0.0177314
sp|Q5TJG6|BRD2_CANLF	BRD2	sp|Q5TJG6|BRD2_CANLF Bromodomain-containing protein 2 OS=Canis lupus familiaris OX=9615 GN=BRD2 PE=3 SV=1	0.0828134	0.177686	0.143121	-0.0920646	-0.099745	-0.076489
sp|Q5WR10|DX39B_CANLF	DDX39B	sp|Q5WR10|DX39B_CANLF Spliceosome RNA helicase DDX39B OS=Canis lupus familiaris OX=9615 GN=DDX39B PE=3 SV=1	-0.00156983	0.0424117	-0.0188226	-0.0311269	-0.00272302	-0.0429678
sp|Q5XFN2|DESM_CANLF	DES	sp|Q5XFN2|DESM_CANLF Desmin OS=Canis lupus familiaris OX=9615 GN=DES PE=3 SV=3	-0.139101	0.239828	0.0880378	-0.00593899	-0.00614429	-0.00994496
sp|Q5XNR9|LIFR_CANLF	LIFR	sp|Q5XNR9|LIFR_CANLF Leukemia inhibitory factor receptor OS=Canis lupus familiaris OX=9615 GN=LIFR PE=2 SV=1	-0.0854829	-0.0243383	-0.0450014	-0.0320191	-0.0190071	-0.0172123
sp|Q64HP0|CCND1_CANLF	CCND1	sp|Q64HP0|CCND1_CANLF G1/S-specific cyclin-D1 OS=Canis lupus familiaris OX=9615 GN=CCND1 PE=2 SV=1	-0.486283	-0.424058	-0.434029	0.448786	0.432097	0.525601
sp|Q659K0|CCNB3_CANLF	CCNB3	sp|Q659K0|CCNB3_CANLF G2/mitotic-specific cyclin-B3 OS=Canis lupus familiaris OX=9615 GN=CCNB3 PE=2 SV=1	-0.0269093	-0.0760163	0.226295	-0.0299796	-0.0405481	0.124245
sp|Q6EE22|UNK_CANLF	UNK	sp|Q6EE22|UNK_CANLF RING finger protein unkempt homolog OS=Canis lupus familiaris OX=9615 GN=UNK PE=2 SV=1	0.0938985	0.0148427	-0.026941	-0.0285838	-0.0653472	0.00464002
sp|Q6EIY9|K2C1_CANLF	KRT1	sp|Q6EIY9|K2C1_CANLF Keratin, type II cytoskeletal 1 OS=Canis lupus familiaris OX=9615 GN=KRT1 PE=2 SV=1	1.70131	-0.103921	0.481613	0.250671	-0.316422	0.176729
sp|Q6EIZ0|K1C10_CANLF	KRT10	sp|Q6EIZ0|K1C10_CANLF Keratin, type I cytoskeletal 10 OS=Canis lupus familiaris OX=9615 GN=KRT10 PE=2 SV=1	2.25571	0.10962	1.19821	0.225571	-0.260203	-0.00560109
sp|Q6EIZ1|K22E_CANLF	KRT2	sp|Q6EIZ1|K22E_CANLF Keratin, type II cytoskeletal 2 epidermal OS=Canis lupus familiaris OX=9615 GN=KRT2 PE=2 SV=1	0.908986	0.0956092	1.62287	0.101664	-0.122783	-0.0512368
sp|Q6F3J0|NFKB1_CANLF	NFKB1	sp|Q6F3J0|NFKB1_CANLF Nuclear factor NF-kappa-B p105 subunit OS=Canis lupus familiaris OX=9615 GN=NFKB1 PE=2 SV=2	-0.0412549	-0.100071	-0.0622709	0.0893583	0.10541	0.113828
sp|Q6J3Q7|COX17_CANLF	COX17	sp|Q6J3Q7|COX17_CANLF Cytochrome c oxidase copper chaperone OS=Canis lupus familiaris OX=9615 GN=COX17 PE=3 SV=3	-0.0272547	-0.122747	-0.0674143	-0.0879666	0.011046	-0.0835045
sp|Q6QMY5|ERR1_CANLF	ESRRA	sp|Q6QMY5|ERR1_CANLF Steroid hormone receptor ERR1 OS=Canis lupus familiaris OX=9615 GN=ESRRA PE=2 SV=1	0.0495959	0.1122	0.0410537	-0.0039524	0.0084609	-0.033076
sp|Q6QNF4|HGFA_CANLF	HGFAC	sp|Q6QNF4|HGFA_CANLF Hepatocyte growth factor activator OS=Canis lupus familiaris OX=9615 GN=HGFAC PE=2 SV=1	0.0158258	-0.1077	-0.17003	0.507371	0.648598	0.435933
sp|Q6R755|BCL2_CANLF	BCL2	sp|Q6R755|BCL2_CANLF Apoptosis regulator Bcl-2 OS=Canis lupus familiaris OX=9615 GN=BCL2 PE=2 SV=1	-0.17973	-0.105132	0.280334	-0.0447664	-0.243332	-0.519174
sp|Q6RH31|PSN1_CANLF	PSEN1	sp|Q6RH31|PSN1_CANLF Presenilin-1 OS=Canis lupus familiaris OX=9615 GN=PSEN1 PE=2 SV=2	0.0774789	-0.0619786	-0.100437	0.0632558	0.0643788	-0.0103245
sp|Q6SLL5|CDN1B_CANLF	CDKN1B	sp|Q6SLL5|CDN1B_CANLF Cyclin-dependent kinase inhibitor 1B OS=Canis lupus familiaris OX=9615 GN=CDKN1B PE=2 SV=1	0.0412792	-0.155893	-0.137555	-0.0344574	0.104481	0.0300897
sp|Q6TEQ7|ANXA2_CANLF	ANXA2	sp|Q6TEQ7|ANXA2_CANLF Annexin A2 OS=Canis lupus familiaris OX=9615 GN=ANXA2 PE=1 SV=1	-0.158728	-0.120556	-0.134645	0.261288	0.233723	0.225448
sp|Q6UR05|MRP1_CANLF	ABCC1	sp|Q6UR05|MRP1_CANLF Multidrug resistance-associated protein 1 OS=Canis lupus familiaris OX=9615 GN=ABCC1 PE=2 SV=1	-0.000542977	0.0116875	-0.0207878	0.0328317	0.0412289	0.00181256
sp|Q6URC2|HMGA1_CANLF	HMGA1	sp|Q6URC2|HMGA1_CANLF High mobility group protein HMG-I/HMG-Y OS=Canis lupus familiaris OX=9615 GN=HMGA1 PE=3 SV=3	-0.0131915	0.0639038	0.00472023	0.0451712	0.0335662	-0.0379733
sp|Q6XPZ3|PAG15_CANLF	PLA2G15	sp|Q6XPZ3|PAG15_CANLF Group XV phospholipase A2 OS=Canis lupus familiaris OX=9615 GN=PLA2G15 PE=1 SV=1	0.0383621	0.169932	0.164767	-0.189094	-0.0148123	-0.0560474
sp|Q6YKA4|HMGB1_CANLF	HMGB1	sp|Q6YKA4|HMGB1_CANLF High mobility group protein B1 OS=Canis lupus familiaris OX=9615 GN=HMGB1 PE=2 SV=3	0.0756642	0.136738	0.0729999	-0.0818516	-0.0912044	-0.0993643
sp|Q711A6|HMGN2_CANLF	HMGN2	sp|Q711A6|HMGN2_CANLF Non-histone chromosomal protein HMG-17 OS=Canis lupus familiaris OX=9615 GN=HMGN2 PE=3 SV=3	0.08973	0.0849898	0.0389863	-0.0767359	-0.0821352	-0.215754
sp|Q75ZY9|MET_CANLF	MET	sp|Q75ZY9|MET_CANLF Hepatocyte growth factor receptor OS=Canis lupus familiaris OX=9615 GN=MET PE=1 SV=1	-0.257856	-0.171597	-0.169465	0.156658	0.159113	0.186838
sp|Q7YQC6|HSP71_CANLF	HSPA1	sp|Q7YQC6|HSP71_CANLF Heat shock 70 kDa protein 1 OS=Canis lupus familiaris OX=9615 GN=HSPA1 PE=2 SV=1	0.0743209	0.0885167	0.0761944	-0.00543122	-0.00139323	-0.0311505
sp|Q7YR70|AAMP_CANLF	AAMP	sp|Q7YR70|AAMP_CANLF Angio-associated migratory cell protein OS=Canis lupus familiaris OX=9615 GN=AAMP PE=3 SV=1	-0.0666654	0.00725035	0.0240759	0.0444469	0.00542981	0.0612363
sp|Q7YRF1|AP3B1_CANLF	AP3B1	sp|Q7YRF1|AP3B1_CANLF AP-3 complex subunit beta-1 OS=Canis lupus familiaris OX=9615 GN=AP3B1 PE=2 SV=1	0.165822	0.0923	-0.0797592	-0.030439	-0.0650103	-0.107439
sp|Q7YRJ7|SOX9_CANLF	SOX9	sp|Q7YRJ7|SOX9_CANLF Transcription factor SOX-9 OS=Canis lupus familiaris OX=9615 GN=SOX9 PE=2 SV=1	-0.190544	0.227645	0.0147189	-0.0629698	0.125333	0.111008
sp|Q7YRL5|TNR5_CANLF	CD40	sp|Q7YRL5|TNR5_CANLF Tumor necrosis factor receptor superfamily member 5 OS=Canis lupus familiaris OX=9615 GN=CD40 PE=2 SV=1	-0.675888	-0.882651	-0.475259	0.923614	0.812146	0.812062
sp|Q7YRU7|DSG3_CANLF	DSG3	sp|Q7YRU7|DSG3_CANLF Desmoglein-3 OS=Canis lupus familiaris OX=9615 GN=DSG3 PE=2 SV=1	-0.61092	-0.498507	-0.510829	0.424869	0.455712	0.539652
sp|Q863Z4|MTPN_CANLF	MTPN	sp|Q863Z4|MTPN_CANLF Myotrophin OS=Canis lupus familiaris OX=9615 GN=MTPN PE=3 SV=3	-0.0403959	-0.0485416	-0.0588006	0.123696	0.078084	0.0622035
sp|Q865S0|RCAS1_CANLF	EBAG9	sp|Q865S0|RCAS1_CANLF Receptor-binding cancer antigen expressed on SiSo cells OS=Canis lupus familiaris OX=9615 GN=EBAG9 PE=2 SV=1	-0.0242677	0.0865276	0.096269	-0.027213	0.0486274	-0.0342437
sp|Q865S3|ARHG2_CANLF	ARHGEF2	sp|Q865S3|ARHG2_CANLF Rho guanine nucleotide exchange factor 2 OS=Canis lupus familiaris OX=9615 GN=ARHGEF2 PE=1 SV=1	-0.198317	-0.116092	-0.122171	0.183036	0.0925895	0.130983
sp|Q866G7|TSCOT_CANLF	SLC46A2	sp|Q866G7|TSCOT_CANLF Thymic stromal cotransporter homolog OS=Canis lupus familiaris OX=9615 GN=SLC46A2 PE=2 SV=1	0.0234381	-0.16103	-0.0220513	0.305902	0.132437	0.0461566
sp|Q8HX86|TPMT_CANLF	TPMT	sp|Q8HX86|TPMT_CANLF Thiopurine S-methyltransferase OS=Canis lupus familiaris OX=9615 GN=TPMT PE=2 SV=1	0.14857	0.155784	0.189371	-0.120159	-0.160968	-0.183139
sp|Q8HXG3|RHPN2_CANLF	RHPN2	sp|Q8HXG3|RHPN2_CANLF Rhophilin-2 OS=Canis lupus familiaris OX=9615 GN=RHPN2 PE=2 SV=1	0.0636275	-0.0958341	0.104949	-0.00219188	0.125949	-0.0418055
sp|Q8HY39|PRAF1_CANLF	RABAC1	sp|Q8HY39|PRAF1_CANLF Prenylated Rab acceptor protein 1 OS=Canis lupus familiaris OX=9615 GN=RABAC1 PE=2 SV=1	-0.0200124	-0.0696624	0.167227	0.0714461	0.107572	0.0482742
sp|Q8HY81|CATS_CANLF	CTSS	sp|Q8HY81|CATS_CANLF Cathepsin S OS=Canis lupus familiaris OX=9615 GN=CTSS PE=2 SV=1	0.85724	0.619085	0.997566	-0.110046	-0.169161	-0.20717
sp|Q8HYS5|MCL1_CANLF	MCL1	sp|Q8HYS5|MCL1_CANLF Induced myeloid leukemia cell differentiation protein Mcl-1 homolog OS=Canis lupus familiaris OX=9615 GN=MCL1 PE=2 SV=1	-0.293475	-0.0743595	-0.120277	0.0327069	-0.0934331	0.12541
sp|Q8HZM5|GLNA_CANLF	GLUL	sp|Q8HZM5|GLNA_CANLF Glutamine synthetase OS=Canis lupus familiaris OX=9615 GN=GLUL PE=1 SV=3	0.017049	-0.0777061	-0.0285316	0.0421394	0.00760347	0.0440668
sp|Q8HZV4|TBD_CANLF	TUBD1	sp|Q8HZV4|TBD_CANLF Tubulin delta chain OS=Canis lupus familiaris OX=9615 GN=TUBD1 PE=2 SV=1	0.22035	0.0581041	0.00238042	-0.0448803	-0.0695026	-0.0353104
sp|Q8I009|BIRC5_CANLF	BIRC5	sp|Q8I009|BIRC5_CANLF Baculoviral IAP repeat-containing protein 5 OS=Canis lupus familiaris OX=9615 GN=BIRC5 PE=2 SV=2	0.0820652	0.093523	0.0218347	0.0825034	-0.141117	-0.00339451
sp|Q8MJ36|HSPB8_CANLF	HSPB8	sp|Q8MJ36|HSPB8_CANLF Heat shock protein beta-8 OS=Canis lupus familiaris OX=9615 GN=HSPB8 PE=2 SV=1	0.0516212	-0.0149334	-0.0409032	0.0584042	-0.030218	0.0626791
sp|Q8MJ44|KAPCA_CANLF	PRKACA	sp|Q8MJ44|KAPCA_CANLF cAMP-dependent protein kinase catalytic subunit alpha OS=Canis lupus familiaris OX=9615 GN=PRKACA PE=1 SV=3	0.0106872	0.0437967	0.0659237	-0.0134232	-0.0692103	-0.0872852
sp|Q8MJ47|PP1B_CANLF	PPP1CB	sp|Q8MJ47|PP1B_CANLF Serine/threonine-protein phosphatase PP1-beta catalytic subunit OS=Canis lupus familiaris OX=9615 GN=PPP1CB PE=2 SV=4	-0.0674108	-0.0960981	-0.00501869	0.0448201	0.0222568	0.0167603
sp|Q8MJU5|FETA_CANLF	AFP	sp|Q8MJU5|FETA_CANLF Alpha-fetoprotein OS=Canis lupus familiaris OX=9615 GN=AFP PE=2 SV=1	0.86804	0.253649	9.98368e-05	-0.0561861	-0.156926	0.104225
sp|Q8MKI5|CASP3_CANLF	CASP3	sp|Q8MKI5|CASP3_CANLF Caspase-3 OS=Canis lupus familiaris OX=9615 GN=CASP3 PE=2 SV=1	-0.0966923	-0.046847	-0.0792529	0.101183	0.0874511	0.0979909
sp|Q8MKI8|RAD51_CANLF	RAD51	sp|Q8MKI8|RAD51_CANLF DNA repair protein RAD51 homolog 1 OS=Canis lupus familiaris OX=9615 GN=RAD51 PE=2 SV=1	-0.0508376	0.115283	-0.00418171	0.0651463	0.00670826	0.0131464
sp|Q8SPS9|DYLT3_CANLF	DYNLT3	sp|Q8SPS9|DYLT3_CANLF Dynein light chain Tctex-type 3 OS=Canis lupus familiaris OX=9615 GN=DYNLT3 PE=3 SV=1	-0.146088	-0.403451	-0.069053	0.125256	0.0962254	0.118517
sp|Q8WMD0|COMD1_CANLF	COMMD1	sp|Q8WMD0|COMD1_CANLF COMM domain-containing protein 1 OS=Canis lupus familiaris OX=9615 GN=COMMD1 PE=2 SV=1	0.000207263	0.0417991	-0.0182753	0.0331242	0.019627	-0.0129075
sp|Q8WMS0|S35A2_CANLF	SLC35A2	sp|Q8WMS0|S35A2_CANLF UDP-galactose translocator OS=Canis lupus familiaris OX=9615 GN=SLC35A2 PE=2 SV=2	0.0259429	0.099956	-0.086697	0.0612196	0.137719	0.0348962
sp|Q8WMU5|FZD6_CANLF	FZD6	sp|Q8WMU5|FZD6_CANLF Frizzled-6 OS=Canis lupus familiaris OX=9615 GN=FZD6 PE=2 SV=1	-0.017037	-0.116458	-0.00830612	0.0218904	0.04716	0.0805894
sp|Q8WNN6|SODC_CANLF	SOD1	sp|Q8WNN6|SODC_CANLF Superoxide dismutase [Cu-Zn] OS=Canis lupus familiaris OX=9615 GN=SOD1 PE=2 SV=1	0.0562384	0.00707854	0.224339	-0.0832175	0.0732986	-0.13145
sp|Q8WNW0|CP21A_CANLF	CYP21	sp|Q8WNW0|CP21A_CANLF Steroid 21-hydroxylase OS=Canis lupus familiaris OX=9615 GN=CYP21 PE=3 SV=1	-0.0654982	-0.0831332	-0.104408	0.297343	0.0688982	0.485162
sp|Q95158|GBGT1_CANLF	GBGT1	sp|Q95158|GBGT1_CANLF Globoside alpha-1,3-N-acetylgalactosaminyltransferase 1 OS=Canis lupus familiaris OX=9615 GN=GBGT1 PE=2 SV=1	-0.0221731	-0.00509033	0.0689252	0.037715	0.0339074	-0.0336014
sp|Q95KM5|CLD3_CANLF	CLDN3	sp|Q95KM5|CLD3_CANLF Claudin-3 OS=Canis lupus familiaris OX=9615 GN=CLDN3 PE=2 SV=1	0.390232	0.076026	0.342892	-0.121105	0.154679	-0.1177
sp|Q95KM6|CLD2_CANLF	CLDN2	sp|Q95KM6|CLD2_CANLF Claudin-2 OS=Canis lupus familiaris OX=9615 GN=CLDN2 PE=2 SV=1	0.895254	0.873194	0.884912	-0.46613	-0.318275	-0.446621
sp|Q95LF0|I13R2_CANLF	IL13RA2	sp|Q95LF0|I13R2_CANLF Interleukin-13 receptor subunit alpha-2 OS=Canis lupus familiaris OX=9615 GN=IL13RA2 PE=2 SV=1	0.100917	0.056298	-0.0637586	-0.0488371	-0.12383	0.0148978
sp|Q95MP7|FRIH_CANLF	FTH1	sp|Q95MP7|FRIH_CANLF Ferritin heavy chain OS=Canis lupus familiaris OX=9615 GN=FTH1 PE=2 SV=3	-0.55758	-0.545707	-0.575458	0.00922314	0.140108	0.0941105
sp|Q9BEA0|EGF_CANLF	EGF	sp|Q9BEA0|EGF_CANLF Pro-epidermal growth factor OS=Canis lupus familiaris OX=9615 GN=EGF PE=2 SV=1	0.291243	0.251488	0.327868	-0.356147	-0.445075	-0.316522
sp|Q9GKK4|GALK1_CANLF	GALK1	sp|Q9GKK4|GALK1_CANLF Galactokinase OS=Canis lupus familiaris OX=9615 GN=GALK1 PE=2 SV=1	0.0636415	0.118435	0.055656	-0.0547855	-0.0879351	-0.0720596
sp|Q9GKQ8|DSG1_CANLF	DSG1	sp|Q9GKQ8|DSG1_CANLF Desmoglein-1 OS=Canis lupus familiaris OX=9615 GN=DSG1 PE=2 SV=1	2.33202	-0.115303	0.519848	0.0653377	-0.130435	-0.0369751
sp|Q9GL21|UACA_CANLF	UACA	sp|Q9GL21|UACA_CANLF Uveal autoantigen with coiled-coil domains and ankyrin repeats OS=Canis lupus familiaris OX=9615 GN=UACA PE=2 SV=2	-0.111462	-0.0852236	-0.0710156	0.236254	0.236085	0.233252
sp|Q9GL24|CATL1_CANLF	CTSL	sp|Q9GL24|CATL1_CANLF Cathepsin L1 OS=Canis lupus familiaris OX=9615 GN=CTSL PE=2 SV=1	0.0357774	-0.216132	0.0268068	0.0202157	0.026577	0.0535924
sp|Q9GMY1|QKI_CANLF	QKI	sp|Q9GMY1|QKI_CANLF Protein quaking OS=Canis lupus familiaris OX=9615 GN=QKI PE=2 SV=1	-0.00113898	-0.0480393	-0.00105809	-0.0156259	0.0112959	-0.0119862
sp|Q9MYU8|E41L5_CANLF	EPB41L5	sp|Q9MYU8|E41L5_CANLF Band 4.1-like protein 5 OS=Canis lupus familiaris OX=9615 GN=EPB41L5 PE=2 SV=1	-0.197623	0.251762	0.490891	0.375826	0.206063	-0.399149
sp|Q9N0Y2|MX2_CANLF	MX2	sp|Q9N0Y2|MX2_CANLF Interferon-induced GTP-binding protein Mx2 OS=Canis lupus familiaris OX=9615 GN=MX2 PE=2 SV=1	0.120581	-0.0492397	-0.0820924	0.446951	0.394159	0.420108
sp|Q9N0Y3|MX1_CANLF	MX1	sp|Q9N0Y3|MX1_CANLF Interferon-induced GTP-binding protein Mx1 OS=Canis lupus familiaris OX=9615 GN=MX1 PE=2 SV=1	0.458828	0.423662	0.437147	0.0210517	0.0541291	0.0378708
sp|Q9N1T2|RPGR_CANLF	RPGR	sp|Q9N1T2|RPGR_CANLF X-linked retinitis pigmentosa GTPase regulator OS=Canis lupus familiaris OX=9615 GN=RPGR PE=2 SV=1	-0.0882434	-0.160718	-0.0230597	0.143433	0.121636	-0.0212992
sp|Q9TQX6|ACBP_CANLF	DBI	sp|Q9TQX6|ACBP_CANLF Acyl-CoA-binding protein OS=Canis lupus familiaris OX=9615 GN=DBI PE=1 SV=2	-0.122887	-0.10859	-0.0538259	0.43404	0.438928	0.198997
sp|Q9TRY9|BGAL_CANLF	GLB1	sp|Q9TRY9|BGAL_CANLF Beta-galactosidase OS=Canis lupus familiaris OX=9615 GN=GLB1 PE=1 SV=3	0.00794353	0.0305664	-0.0686977	0.110194	-0.068031	-0.0332821
sp|Q9TSX8|VNN1_CANLF	VNN1	sp|Q9TSX8|VNN1_CANLF Pantetheinase OS=Canis lupus familiaris OX=9615 GN=VNN1 PE=2 SV=1	-0.137552	-0.392778	-0.133182	0.0734091	0.072435	0.211047
sp|Q9TSZ6|DAG1_CANLF	DAG1	sp|Q9TSZ6|DAG1_CANLF Dystroglycan OS=Canis lupus familiaris OX=9615 GN=DAG1 PE=3 SV=1	0.139695	0.144807	0.0605937	-0.0383527	-0.0585437	-0.00554665
sp|Q9TT99|ATOX1_CANLF	ATOX1	sp|Q9TT99|ATOX1_CANLF Copper transport protein ATOX1 OS=Canis lupus familiaris OX=9615 GN=ATOX1 PE=3 SV=1	0.045315	0.0634206	0.0158561	-0.0686209	-0.0654901	-0.101284
sp|Q9TTY2|FER_CANLF	FER	sp|Q9TTY2|FER_CANLF Tyrosine-protein kinase Fer OS=Canis lupus familiaris OX=9615 GN=FER PE=2 SV=1	0.00225789	0.0819879	0.0724192	-0.00409936	-0.103046	-0.0396583
sp|Q9TV56|S10A4_CANLF	S100A4	sp|Q9TV56|S10A4_CANLF Protein S100-A4 OS=Canis lupus familiaris OX=9615 GN=S100A4 PE=3 SV=1	0.236732	0.326684	0.167727	-0.141606	-0.182641	-0.23844
sp|Q9TV68|DHDH_CANLF	DHDH	sp|Q9TV68|DHDH_CANLF Trans-1,2-dihydrobenzene-1,2-diol dehydrogenase OS=Canis lupus familiaris OX=9615 GN=DHDH PE=1 SV=1	0.159715	0.348257	0.184568	-0.0586434	-0.0770064	-0.112843
sp|Q9XSB8|TPP1_CANLF	TPP1	sp|Q9XSB8|TPP1_CANLF Tripeptidyl-peptidase 1 OS=Canis lupus familiaris OX=9615 GN=TPP1 PE=3 SV=1	0.0564176	0.0333798	0.147622	-0.0159448	-0.067761	-0.0606909
sp|Q9XSR3|RBM47_CANLF	RBM47	sp|Q9XSR3|RBM47_CANLF RNA-binding protein 47 OS=Canis lupus familiaris OX=9615 GN=RBM47 PE=2 SV=1	0.0244349	0.138294	0.139277	-0.0841985	-0.130269	-0.108639
sp|Q9XSU0|RL13A_CANLF	RPL13A	sp|Q9XSU0|RL13A_CANLF 60S ribosomal protein L13a OS=Canis lupus familiaris OX=9615 GN=RPL13A PE=1 SV=2	-0.0229834	0.0274904	-0.0282426	0.0322588	0	0.0214164
sp|Q9XT54|PDE6D_CANLF	PDE6D	sp|Q9XT54|PDE6D_CANLF Retinal rod rhodopsin-sensitive cGMP 3',5'-cyclic phosphodiesterase subunit delta OS=Canis lupus familiaris OX=9615 GN=PDE6D PE=2 SV=1	-0.0296171	-0.137004	-0.0205751	0.0521471	0.090646	0.0248553
sp|Q9XT82|PE2R2_CANLF	PTGER2	sp|Q9XT82|PE2R2_CANLF Prostaglandin E2 receptor EP2 subtype OS=Canis lupus familiaris OX=9615 GN=PTGER2 PE=2 SV=1	NA	NA	NA	NA	NA	NA
sp|Q9ZZ57|NU5M_CANLF	MT-ND5	sp|Q9ZZ57|NU5M_CANLF NADH-ubiquinone oxidoreductase chain 5 OS=Canis lupus familiaris OX=9615 GN=MT-ND5 PE=3 SV=3	-0.100408	-0.16182	0.0964752	0.0769543	0.120563	0.0533219
sp|Q9ZZ58|NU4M_CANLF	MT-ND4	sp|Q9ZZ58|NU4M_CANLF NADH-ubiquinone oxidoreductase chain 4 OS=Canis lupus familiaris OX=9615 GN=MT-ND4 PE=3 SV=1	-0.0866201	-0.048185	0.0599942	0.20531	0.0450868	-0.0354222
sp|Q9ZZ60|NU3M_CANLF	MT-ND3	sp|Q9ZZ60|NU3M_CANLF NADH-ubiquinone oxidoreductase chain 3 OS=Canis lupus familiaris OX=9615 GN=MT-ND3 PE=3 SV=2	-0.250037	-0.433653	-0.0867312	0.0947367	-0.101589	0.219402
sp|Q9ZZ61|COX3_CANLF	MT-CO3	sp|Q9ZZ61|COX3_CANLF Cytochrome c oxidase subunit 3 OS=Canis lupus familiaris OX=9615 GN=MT-CO3 PE=3 SV=3	0.156343	0.0316064	0.061822	-0.14293	-0.121971	-0.0801959
sp|Q9ZZ62|ATP6_CANLF	MT-ATP6	sp|Q9ZZ62|ATP6_CANLF ATP synthase subunit a OS=Canis lupus familiaris OX=9615 GN=MT-ATP6 PE=3 SV=3	0.107558	-0.299471	0.139174	0.0165598	0.0634383	-0.234914
sp|Q9ZZ63|ATP8_CANLF	MT-ATP8	sp|Q9ZZ63|ATP8_CANLF ATP synthase protein 8 OS=Canis lupus familiaris OX=9615 GN=MT-ATP8 PE=3 SV=1	0.681451	-0.118923	0.110544	0.488311	-0.316309	-0.294908
sp|Q9ZZ64|COX1_CANLF	MT-CO1	sp|Q9ZZ64|COX1_CANLF Cytochrome c oxidase subunit 1 OS=Canis lupus familiaris OX=9615 GN=MT-CO1 PE=3 SV=2	-0.301238	-0.477865	0.326307	0.0215241	0.297114	0.0283697
sp|Q9ZZ65|NU2M_CANLF	MT-ND2	sp|Q9ZZ65|NU2M_CANLF NADH-ubiquinone oxidoreductase chain 2 OS=Canis lupus familiaris OX=9615 GN=MT-ND2 PE=3 SV=2	0.173496	-0.661748	0.737055	0.35847	0.0061722	-0.499579
tr|A0A0A0MPB2|A0A0A0MPB2_CANLF	QRSL1	tr|A0A0A0MPB2|A0A0A0MPB2_CANLF Glutamyl-tRNA(Gln) amidotransferase subunit A, mitochondrial OS=Canis lupus familiaris OX=9615 GN=QRSL1 PE=3 SV=1	0.0153397	-0.00380195	-0.0291377	-0.0718127	-0.0577556	-0.0962013
tr|A0A0A0MPB8|A0A0A0MPB8_CANLF	EXOC6	tr|A0A0A0MPB8|A0A0A0MPB8_CANLF Exocyst complex component OS=Canis lupus familiaris OX=9615 GN=EXOC6 PE=3 SV=1	0.0396135	0.0435713	0.0973045	-0.0730618	-0.109139	-0.0392517
tr|A0A0A0MPC2|A0A0A0MPC2_CANLF	GATC	tr|A0A0A0MPC2|A0A0A0MPC2_CANLF Glutamyl-tRNA(Gln) amidotransferase subunit C, mitochondrial OS=Canis lupus familiaris OX=9615 GN=GATC PE=3 SV=1	0.0967519	0.0223103	-0.061742	-0.0250025	-0.0415928	-0.00123284
tr|A0A0A0MPD4|A0A0A0MPD4_CANLF	IFT43	tr|A0A0A0MPD4|A0A0A0MPD4_CANLF Intraflagellar transport protein 43 homolog OS=Canis lupus familiaris OX=9615 GN=IFT43 PE=4 SV=1	0.107996	0.15739	0.0537878	-0.115237	-0.0614478	-0.0649379
tr|A0A0B4J194|A0A0B4J194_CANLF	GOT2	tr|A0A0B4J194|A0A0B4J194_CANLF Aspartate aminotransferase OS=Canis lupus familiaris OX=9615 GN=GOT2 PE=4 SV=1	0.0451756	0.0583391	0.0862818	-0.0741963	-0.0712724	-0.114403
tr|A0A0B4J195|A0A0B4J195_CANLF	GOT1	tr|A0A0B4J195|A0A0B4J195_CANLF Aspartate aminotransferase OS=Canis lupus familiaris OX=9615 GN=GOT1 PE=4 SV=1	-0.000213357	0.0451039	0.0417401	-0.05745	-0.0237887	-0.0912267
tr|A0A0B4J1A0|A0A0B4J1A0_CANLF	TAMM41	tr|A0A0B4J1A0|A0A0B4J1A0_CANLF Phosphatidate cytidylyltransferase, mitochondrial OS=Canis lupus familiaris OX=9615 GN=TAMM41 PE=3 SV=1	0.0549073	0.0404846	0.0559845	-0.0326913	-0.0379791	0.0528022
tr|A0A0B4J1A2|A0A0B4J1A2_CANLF	LOC100855871	tr|A0A0B4J1A2|A0A0B4J1A2_CANLF Uncharacterized protein OS=Canis lupus familiaris OX=9615 GN=LOC100855871 PE=4 SV=1	3.05401	-0.0471543	0.665822	0.0912024	-0.116914	0.19556
tr|A0A140T8D9|A0A140T8D9_CANLF	AP3M2	tr|A0A140T8D9|A0A140T8D9_CANLF Adaptor related protein complex 3 subunit mu 2 OS=Canis lupus familiaris OX=9615 GN=AP3M2 PE=3 SV=1	-0.136028	-0.297494	0.146357	-0.0423044	0.0986456	0.113496
tr|A0A140T8E0|A0A140T8E0_CANLF	CAPRIN1	tr|A0A140T8E0|A0A140T8E0_CANLF Cell cycle associated protein 1 OS=Canis lupus familiaris OX=9615 GN=CAPRIN1 PE=4 SV=1	-0.00967867	0.0529153	-0.0117072	-0.00519299	-0.0118144	-0.0345305
tr|A0A140T8E6|A0A140T8E6_CANLF	JUP	tr|A0A140T8E6|A0A140T8E6_CANLF Junction plakoglobin OS=Canis lupus familiaris OX=9615 GN=JUP PE=4 SV=1	-0.0597385	-0.116908	-0.0875178	0.154697	0.097609	0.166118
tr|A0FI88|A0FI88_CANLF	SMAP1	tr|A0FI88|A0FI88_CANLF SMAP1 OS=Canis lupus familiaris OX=9615 GN=SMAP1 PE=2 SV=1	0.202387	0.224386	-0.0984638	0.00781728	0.0394147	-0.299375
tr|A1DZY5|A1DZY5_CANLF	DIABLO	tr|A1DZY5|A1DZY5_CANLF Diablo IAP-binding mitochondrial protein OS=Canis lupus familiaris OX=9615 GN=DIABLO PE=2 SV=1	0.00355229	0.07421	0.0476086	-0.0141601	-0.0476507	-0.0736892
tr|A1EAA2|A1EAA2_CANLF	SMAP1	tr|A1EAA2|A1EAA2_CANLF SMAP1 protein OS=Canis lupus familiaris OX=9615 GN=SMAP1 PE=2 SV=1	0.230523	-0.0599989	0.217939	0.00400064	0.00695417	-0.0752169
tr|A1IGX9|A1IGX9_CANLF	GAL3ST1	tr|A1IGX9|A1IGX9_CANLF Cerebroside sulfotransferase OS=Canis lupus familiaris OX=9615 GN=GAL3ST1 PE=2 SV=1	0.756892	0.570832	0.379916	-0.0542658	-0.163715	-0.138496
tr|A1YV64|A1YV64_CANLF	CEACAM28	tr|A1YV64|A1YV64_CANLF Carcinoembryonic antigen-related cell adhesion molecule 28 isoform 3L OS=Canis lupus familiaris OX=9615 GN=CEACAM28 PE=2 SV=1	-0.349302	-0.244765	-0.30911	0.422621	0.400428	0.42597
tr|A2SXS7|A2SXS7_CANLF	CDC73	tr|A2SXS7|A2SXS7_CANLF Cell division cycle 73 OS=Canis lupus familiaris OX=9615 GN=CDC73 PE=2 SV=1	0.00353905	0.0242663	0.0306994	-0.0599765	-0.0882603	-0.0718483
tr|A4GT58|A4GT58_CANLF	ARHGAP1	tr|A4GT58|A4GT58_CANLF Cdc42 GTPase-activating protein OS=Canis lupus familiaris OX=9615 GN=ARHGAP1 PE=2 SV=1	-0.0358215	-0.107821	-0.0667467	0.100474	0.130306	0.102268
tr|A5H028|A5H028_CANLF	RNASEL	tr|A5H028|A5H028_CANLF Ribonuclease L OS=Canis lupus familiaris OX=9615 GN=RNASEL PE=2 SV=1	0.0106618	-0.00100678	0.0903931	0.000572407	-0.0060701	0.0901422
tr|A6Q0K4|A6Q0K4_CANLF	FXN	tr|A6Q0K4|A6Q0K4_CANLF Frataxin OS=Canis lupus familiaris OX=9615 GN=FXN PE=2 SV=1	-0.26714	-0.00943427	-0.114766	0.16966	0.0521196	0.066311
tr|B1H0W0|B1H0W0_CANLF	IGF2R	tr|B1H0W0|B1H0W0_CANLF Cation-independent mannose-6-phosphate/insulin-like growth factor 2 receptor protein OS=Canis lupus familiaris OX=9615 GN=IGF2R PE=2 SV=1	-0.126005	-0.172411	-0.05753	0.135426	0.130184	0.171698
tr|B1NLQ8|B1NLQ8_CANLF	FLCN	tr|B1NLQ8|B1NLQ8_CANLF Folliculin OS=Canis lupus familiaris OX=9615 GN=FLCN PE=2 SV=1	-0.129909	0.0482018	-0.0829989	0.0710374	0.0416487	0.0837877
tr|B2CPZ7|B2CPZ7_CANLF	ZBTB1	tr|B2CPZ7|B2CPZ7_CANLF Zinc finger and BTB domain containing 1 OS=Canis lupus familiaris OX=9615 GN=ZBTB1 PE=2 SV=1	-0.0772952	-0.0807131	-0.0963637	0.045616	0.0782977	0.0667433
tr|B4YY04|B4YY04_CANLF	SLC2A8	tr|B4YY04|B4YY04_CANLF Solute carrier GLUT8 OS=Canis lupus familiaris OX=9615 GN=SLC2A8 PE=3 SV=1	0.107145	-0.0475416	0.319875	0.189472	0.0232244	-0.0796453
tr|B7ZDP5|B7ZDP5_CANLF	COX5B	tr|B7ZDP5|B7ZDP5_CANLF Cytochrome c oxidase polypeptide Vb OS=Canis lupus familiaris OX=9615 GN=COX5B PE=2 SV=1	0.138326	0.132075	0.105997	-0.08094	-0.0897819	-0.087551
tr|C4TGH8|C4TGH8_CANLF	F2RL1	tr|C4TGH8|C4TGH8_CANLF F2R like trypsin receptor 1 OS=Canis lupus familiaris OX=9615 GN=F2RL1 PE=2 SV=1	-0.263144	-0.279746	-0.265575	0.163284	0.0181386	-0.0311587
tr|D7NGX9|D7NGX9_CANLF	SGK3	tr|D7NGX9|D7NGX9_CANLF Non-specific serine/threonine protein kinase OS=Canis lupus familiaris OX=9615 GN=SGK3 PE=2 SV=1	-0.0309624	-0.0487746	-0.0443671	0.0111841	0.057228	-0.0715755
tr|E0WCW8|E0WCW8_CANLF	KCNJ16	tr|E0WCW8|E0WCW8_CANLF Potassium inwardly-rectifying channel subfamily J member 16 OS=Canis lupus familiaris OX=9615 GN=KCNJ16 PE=3 SV=1	0.469407	0.44116	0.283916	-0.00581247	-0.0966716	-0.0359038
tr|E2JE41|E2JE41_CANLF	DAPK1	tr|E2JE41|E2JE41_CANLF DAPK1 OS=Canis lupus familiaris OX=9615 GN=DAPK1 PE=2 SV=1	-0.354569	0.157251	-0.126717	0.0079378	-0.0112009	0.209086
tr|E2QRQ8|E2QRQ8_CANLF	QARS	tr|E2QRQ8|E2QRQ8_CANLF Glutaminyl-tRNA synthetase OS=Canis lupus familiaris OX=9615 GN=QARS PE=3 SV=1	-0.0138659	-0.0253097	-0.0213672	-0.00265025	-0.0175202	0.0400895
tr|E2QRR1|E2QRR1_CANLF	EXT1	tr|E2QRR1|E2QRR1_CANLF Exostosin glycosyltransferase 1 OS=Canis lupus familiaris OX=9615 GN=EXT1 PE=3 SV=2	-0.0280928	0.105049	-0.00249884	-0.0121139	0.0016577	-0.00845887
tr|E2QRR3|E2QRR3_CANLF	INO80E	tr|E2QRR3|E2QRR3_CANLF INO80 complex subunit E OS=Canis lupus familiaris OX=9615 GN=INO80E PE=4 SV=1	0.00532885	-0.135357	0.117906	-0.0502604	-0.021878	-0.138595
tr|E2QRR4|E2QRR4_CANLF	ASB9	tr|E2QRR4|E2QRR4_CANLF Ankyrin repeat and SOCS box containing 9 OS=Canis lupus familiaris OX=9615 GN=ASB9 PE=4 SV=1	0.0468461	0.130244	0.210411	-0.0950832	-0.112734	-0.0917785
tr|E2QRR5|E2QRR5_CANLF	RARS	tr|E2QRR5|E2QRR5_CANLF Arginyl-tRNA synthetase OS=Canis lupus familiaris OX=9615 GN=RARS PE=3 SV=1	-0.00505612	0.0155261	0.0272576	-0.00861734	-0.0355863	-0.030198
tr|E2QRS1|E2QRS1_CANLF	SLC50A1	tr|E2QRS1|E2QRS1_CANLF Sugar transporter SWEET OS=Canis lupus familiaris OX=9615 GN=SLC50A1 PE=3 SV=1	-0.304498	-0.0181537	-0.156967	0.197625	0.272387	-0.00527511
tr|E2QRS2|E2QRS2_CANLF	ARV1	tr|E2QRS2|E2QRS2_CANLF ARV1 homolog, fatty acid homeostasis modulator OS=Canis lupus familiaris OX=9615 GN=ARV1 PE=4 SV=1	0.01683	-0.0998569	0.0357661	-0.284856	-0.0452606	0.104259
tr|E2QRS5|E2QRS5_CANLF	POLG	tr|E2QRS5|E2QRS5_CANLF DNA polymerase gamma, catalytic subunit OS=Canis lupus familiaris OX=9615 GN=POLG PE=4 SV=1	0.0551844	-0.0383493	0.013729	0.00527812	0.0712681	-0.105498
tr|E2QRT0|E2QRT0_CANLF	HNRNPDL	tr|E2QRT0|E2QRT0_CANLF Heterogeneous nuclear ribonucleoprotein D like OS=Canis lupus familiaris OX=9615 GN=HNRNPDL PE=4 SV=1	0.00509498	0.0257108	-0.0320744	0.00699336	-0.0143337	-0.0138085
tr|E2QRU0|E2QRU0_CANLF	DNAJC8	tr|E2QRU0|E2QRU0_CANLF DnaJ heat shock protein family (Hsp40) member C8 OS=Canis lupus familiaris OX=9615 GN=DNAJC8 PE=4 SV=1	0.12412	0.0942525	0.0635064	-0.0449084	-0.0825355	-0.0498013
tr|E2QRU4|E2QRU4_CANLF	STX10	tr|E2QRU4|E2QRU4_CANLF Syntaxin 10 OS=Canis lupus familiaris OX=9615 GN=STX10 PE=3 SV=1	0.00297378	0.00120977	0.066921	-0.0186388	-0.0420786	0.0053229
tr|E2QRU5|E2QRU5_CANLF	FAM162A	tr|E2QRU5|E2QRU5_CANLF Family with sequence similarity 162 member A OS=Canis lupus familiaris OX=9615 GN=FAM162A PE=4 SV=1	-0.0333332	-0.000507348	-0.0241008	0.0229804	0.0299172	0.00581204
tr|E2QRU7|E2QRU7_CANLF	CUL2	tr|E2QRU7|E2QRU7_CANLF Cullin 2 OS=Canis lupus familiaris OX=9615 GN=CUL2 PE=3 SV=1	0.021742	-0.024773	0.101673	-0.041098	-0.051134	-0.0570573
tr|E2QRU9|E2QRU9_CANLF	RAD21	tr|E2QRU9|E2QRU9_CANLF RAD21 cohesin complex component OS=Canis lupus familiaris OX=9615 GN=RAD21 PE=4 SV=1	0.0660395	0.0359932	0.0643306	-0.0401841	-0.053804	-0.0176045
tr|E2QRV0|E2QRV0_CANLF	UTP23	tr|E2QRV0|E2QRV0_CANLF UTP23, small subunit processome component OS=Canis lupus familiaris OX=9615 GN=UTP23 PE=4 SV=1	-0.00961187	-0.0242894	-0.0137486	-0.000997017	-0.0280303	-0.113138
tr|E2QRV2|E2QRV2_CANLF	TAOK1	tr|E2QRV2|E2QRV2_CANLF TAO kinase 1 OS=Canis lupus familiaris OX=9615 GN=TAOK1 PE=4 SV=1	0.0448764	-0.0260469	-0.0418097	-0.00984105	-0.0696759	-0.0281063
tr|E2QRV8|E2QRV8_CANLF	KANSL2	tr|E2QRV8|E2QRV8_CANLF KAT8 regulatory NSL complex subunit 2 OS=Canis lupus familiaris OX=9615 GN=KANSL2 PE=4 SV=2	0.00383795	-0.00081886	0.124513	-0.0832287	-0.0573381	-0.167757
tr|E2QRW4|E2QRW4_CANLF	SMYD5	tr|E2QRW4|E2QRW4_CANLF SMYD family member 5 OS=Canis lupus familiaris OX=9615 GN=SMYD5 PE=4 SV=1	0.0405164	-0.153763	-0.0521178	0.0213676	0.0459188	0.117461
tr|E2QRX1|E2QRX1_CANLF	VPS35	tr|E2QRX1|E2QRX1_CANLF Vacuolar protein sorting-associated protein 35 OS=Canis lupus familiaris OX=9615 GN=VPS35 PE=3 SV=1	-0.0247411	-0.0145071	0.0163941	0.00815834	0.00382318	0.0120917
tr|E2QRY4|E2QRY4_CANLF	PIGG	tr|E2QRY4|E2QRY4_CANLF Phosphatidylinositol glycan anchor biosynthesis class G OS=Canis lupus familiaris OX=9615 GN=PIGG PE=4 SV=1	-0.103966	-0.080225	-0.0294547	0.167247	0.1158	0.00297717
tr|E2QRY7|E2QRY7_CANLF	BNIP1	tr|E2QRY7|E2QRY7_CANLF BCL2 interacting protein 1 OS=Canis lupus familiaris OX=9615 GN=BNIP1 PE=4 SV=2	-0.0150438	0.0559213	-0.0605926	0.0215153	0.040364	0.0239402
tr|E2QRZ7|E2QRZ7_CANLF	PEX14	tr|E2QRZ7|E2QRZ7_CANLF Uncharacterized protein OS=Canis lupus familiaris OX=9615 GN=PEX14 PE=4 SV=2	-0.026521	-0.132595	-0.0493961	0.135256	0.142038	0.0637081
tr|E2QS08|E2QS08_CANLF	OSBPL7	tr|E2QS08|E2QS08_CANLF Oxysterol-binding protein OS=Canis lupus familiaris OX=9615 GN=OSBPL7 PE=3 SV=1	0.0338497	0.114888	0.0247734	-0.0728177	-0.0729493	0.0580583
tr|E2QS13|E2QS13_CANLF	PARK7	tr|E2QS13|E2QS13_CANLF Parkinsonism associated deglycase OS=Canis lupus familiaris OX=9615 GN=PARK7 PE=4 SV=1	0.0283919	0.0159871	-0.0111343	-0.0227875	-0.001225	-0.0616536
tr|E2QS16|E2QS16_CANLF	HSD3B7	tr|E2QS16|E2QS16_CANLF Hydroxy-delta-5-steroid dehydrogenase, 3 beta- and steroid delta-isomerase 7 OS=Canis lupus familiaris OX=9615 GN=HSD3B7 PE=3 SV=1	0.0451448	-0.104275	-0.0116771	0.0209081	-0.0600799	0.0389081
tr|E2QS23|E2QS23_CANLF	BOD1	tr|E2QS23|E2QS23_CANLF Uncharacterized protein OS=Canis lupus familiaris OX=9615 GN=BOD1 PE=4 SV=1	0.130689	-0.0225113	-0.09321	0.079595	-0.111917	0.128731
tr|E2QS34|E2QS34_CANLF	CCAR1	tr|E2QS34|E2QS34_CANLF Cell division cycle and apoptosis regulator 1 OS=Canis lupus familiaris OX=9615 GN=CCAR1 PE=4 SV=1	0.0179866	0.0309964	0.0595171	-0.0320631	-0.0448345	-0.0839108
tr|E2QS43|E2QS43_CANLF	TARDBP	tr|E2QS43|E2QS43_CANLF TAR DNA binding protein OS=Canis lupus familiaris OX=9615 GN=TARDBP PE=4 SV=1	-0.0406182	0.0505939	0.0699282	0.00868216	-0.051941	0.0219477
tr|E2QS57|E2QS57_CANLF	CPLX1	tr|E2QS57|E2QS57_CANLF Complexin 1 OS=Canis lupus familiaris OX=9615 GN=CPLX1 PE=4 SV=1	-0.0250817	0.114164	-0.0397199	-0.0241038	0.0150964	0.0292217
tr|E2QS58|E2QS58_CANLF	CRABP2	tr|E2QS58|E2QS58_CANLF Cellular retinoic acid binding protein 2 OS=Canis lupus familiaris OX=9615 GN=CRABP2 PE=3 SV=1	3.39126	-0.0602108	0.669819	-0.0610571	-0.00552532	-0.135009
tr|E2QS77|E2QS77_CANLF	ISG20L2	tr|E2QS77|E2QS77_CANLF Interferon stimulated exonuclease gene 20 like 2 OS=Canis lupus familiaris OX=9615 GN=ISG20L2 PE=4 SV=1	-0.020001	-0.0255113	-0.0627759	-0.0382953	-0.0275653	0.0300006
tr|E2QS80|E2QS80_CANLF	KRT25	tr|E2QS80|E2QS80_CANLF Uncharacterized protein OS=Canis lupus familiaris OX=9615 GN=KRT25 PE=3 SV=1	-0.019253	-0.183791	-0.114429	0.282857	0.0793707	0.391104
tr|E2QS81|E2QS81_CANLF	RRNAD1	tr|E2QS81|E2QS81_CANLF Ribosomal RNA adenine dimethylase domain containing 1 OS=Canis lupus familiaris OX=9615 GN=RRNAD1 PE=4 SV=1	-0.167976	0.115171	-0.0544456	0.0751839	0.0788671	0.0047495
tr|E2QS89|E2QS89_CANLF	TAB3	tr|E2QS89|E2QS89_CANLF TGF-beta activated kinase 1 (MAP3K7) binding protein 3 OS=Canis lupus familiaris OX=9615 GN=TAB3 PE=4 SV=1	0.0970679	0.0264847	-0.0833525	0.00804876	-0.0142421	0.0687693
tr|E2QS92|E2QS92_CANLF	CNOT6	tr|E2QS92|E2QS92_CANLF CCR4-NOT transcription complex subunit 6 OS=Canis lupus familiaris OX=9615 GN=CNOT6 PE=4 SV=2	-0.177241	-0.0996034	0.0150771	-0.0269672	-0.0366396	0.0750056
tr|E2QS94|E2QS94_CANLF	RIDA	tr|E2QS94|E2QS94_CANLF Reactive intermediate imine deaminase A homolog OS=Canis lupus familiaris OX=9615 GN=RIDA PE=4 SV=1	-0.0704117	-0.0897164	-0.0561576	0.0758119	0.0642586	0.0654131
tr|E2QS97|E2QS97_CANLF	MRPL24	tr|E2QS97|E2QS97_CANLF Mitochondrial ribosomal protein L24 OS=Canis lupus familiaris OX=9615 GN=MRPL24 PE=3 SV=1	0.0205632	0.000418792	-0.0382544	-0.0282824	-0.0391562	0.0214915
tr|E2QSA1|E2QSA1_CANLF	ODR4	tr|E2QSA1|E2QSA1_CANLF Odr-4 GPCR localization factor homolog OS=Canis lupus familiaris OX=9615 GN=ODR4 PE=4 SV=1	0.0405629	-0.0705799	-0.0293473	-0.0360187	0.0434241	0.0346097
tr|E2QSB5|E2QSB5_CANLF	EFNB1	tr|E2QSB5|E2QSB5_CANLF Ephrin B1 OS=Canis lupus familiaris OX=9615 GN=EFNB1 PE=3 SV=1	-0.269839	-0.521155	-0.102601	0.42231	0.265971	0.43731
tr|E2QSB9|E2QSB9_CANLF	MAP2	tr|E2QSB9|E2QSB9_CANLF Microtubule-associated protein OS=Canis lupus familiaris OX=9615 GN=MAP2 PE=4 SV=1	0.0321647	0.0276689	-0.225469	-0.0445961	0.0160351	0.0738988
tr|E2QSC8|E2QSC8_CANLF	TSPAN8	tr|E2QSC8|E2QSC8_CANLF Tetraspanin OS=Canis lupus familiaris OX=9615 GN=TSPAN8 PE=3 SV=1	-0.13091	-0.0908271	-0.141356	0.190068	0.169756	0.169718
tr|E2QSD6|E2QSD6_CANLF	NDRG3	tr|E2QSD6|E2QSD6_CANLF NDRG family member 3 OS=Canis lupus familiaris OX=9615 GN=NDRG3 PE=4 SV=1	-0.0638065	0.0267316	-0.0269576	-0.0327427	0.0910124	0.0209085
tr|E2QSD8|E2QSD8_CANLF	RWDD2B	tr|E2QSD8|E2QSD8_CANLF RWD domain-containing protein OS=Canis lupus familiaris OX=9615 GN=RWDD2B PE=4 SV=1	0.0851767	0.147146	0.0122772	-0.0581677	-0.0519479	-0.178057
tr|E2QSE3|E2QSE3_CANLF	FLOT1	tr|E2QSE3|E2QSE3_CANLF Flotillin 1 OS=Canis lupus familiaris OX=9615 GN=FLOT1 PE=4 SV=1	0.0283556	0.0794213	0.0510494	-0.0516312	-0.0511169	-0.0378833
tr|E2QSF1|E2QSF1_CANLF	SH2B3	tr|E2QSF1|E2QSF1_CANLF SH2B adaptor protein 3 OS=Canis lupus familiaris OX=9615 GN=SH2B3 PE=4 SV=1	0.0417897	-0.0856654	-0.0505184	0.0683331	-0.0623275	0.0818368
tr|E2QSF3|E2QSF3_CANLF	SPATS2	tr|E2QSF3|E2QSF3_CANLF Spermatogenesis associated serine rich 2 OS=Canis lupus familiaris OX=9615 GN=SPATS2 PE=4 SV=1	0.0715559	0.0502821	0.052221	-0.0543494	-0.114753	-0.010119
tr|E2QSF4|E2QSF4_CANLF	TUBB	tr|E2QSF4|E2QSF4_CANLF Tubulin beta chain OS=Canis lupus familiaris OX=9615 GN=TUBB PE=3 SV=1	-0.0390377	0.0864294	0.0165447	0.0287409	-0.00941419	0.0137483
tr|E2QSF5|E2QSF5_CANLF	CNOT2	tr|E2QSF5|E2QSF5_CANLF CCR4-NOT transcription complex subunit 2 OS=Canis lupus familiaris OX=9615 GN=CNOT2 PE=4 SV=1	-0.0142977	0.0726177	-0.0240814	-0.00513037	-0.016931	-0.102198
tr|E2QSI0|E2QSI0_CANLF	FRS2	tr|E2QSI0|E2QSI0_CANLF Fibroblast growth factor receptor substrate 2 OS=Canis lupus familiaris OX=9615 GN=FRS2 PE=4 SV=2	0.0102638	-0.0514479	-0.00865333	0.0324566	0.115841	-0.123186
tr|E2QSI2|E2QSI2_CANLF	YEATS4	tr|E2QSI2|E2QSI2_CANLF YEATS domain containing 4 OS=Canis lupus familiaris OX=9615 GN=YEATS4 PE=4 SV=1	0.0216618	-0.0261801	-0.0358537	-0.00685738	0.0740013	-0.031551
tr|E2QSI9|E2QSI9_CANLF	ZCCHC14	tr|E2QSI9|E2QSI9_CANLF Zinc finger CCHC-type containing 14 OS=Canis lupus familiaris OX=9615 GN=ZCCHC14 PE=4 SV=1	0.0894695	0.102455	0.0678121	-0.0746755	-0.149563	-0.169115
tr|E2QSJ2|E2QSJ2_CANLF	ARMT1	tr|E2QSJ2|E2QSJ2_CANLF Acidic residue methyltransferase 1 OS=Canis lupus familiaris OX=9615 GN=ARMT1 PE=4 SV=1	-0.0697971	-0.0520614	0.0102315	-0.046728	0.0306962	-0.0166654
tr|E2QSJ6|E2QSJ6_CANLF	ANKRD54	tr|E2QSJ6|E2QSJ6_CANLF Ankyrin repeat domain 54 OS=Canis lupus familiaris OX=9615 GN=ANKRD54 PE=4 SV=1	0.0312178	0.134754	0.02733	-0.000391936	0.00743786	0.0748458
tr|E2QSK0|E2QSK0_CANLF	MED27	tr|E2QSK0|E2QSK0_CANLF Mediator complex subunit 27 OS=Canis lupus familiaris OX=9615 GN=MED27 PE=4 SV=1	0.0120085	-0.0359091	0.036874	-0.00938098	0.00234306	-0.0504802
tr|E2QSK6|E2QSK6_CANLF	ERCC6	tr|E2QSK6|E2QSK6_CANLF ERCC excision repair 6, chromatin remodeling factor OS=Canis lupus familiaris OX=9615 GN=ERCC6 PE=4 SV=1	0.012158	0.0482407	-0.0277482	0.00579531	0.068887	-0.0276095
tr|E2QSN3|E2QSN3_CANLF	TSHZ1	tr|E2QSN3|E2QSN3_CANLF Teashirt zinc finger homeobox 1 OS=Canis lupus familiaris OX=9615 GN=TSHZ1 PE=4 SV=1	0.103238	-0.0363329	0.208398	-0.146778	0.116873	-0.108699
tr|E2QSN8|E2QSN8_CANLF	ITPRIPL2	tr|E2QSN8|E2QSN8_CANLF ITPRIP like 2 OS=Canis lupus familiaris OX=9615 GN=ITPRIPL2 PE=4 SV=1	-0.438051	-0.119359	-0.43113	0.264593	0.187729	0.192236
tr|E2QSP3|E2QSP3_CANLF	TSC1	tr|E2QSP3|E2QSP3_CANLF TSC complex subunit 1 OS=Canis lupus familiaris OX=9615 GN=TSC1 PE=4 SV=1	0.0113202	-0.0671528	0.0241621	-0.0475723	-0.0239502	-0.0377379
tr|E2QSP8|E2QSP8_CANLF	TAOK2	tr|E2QSP8|E2QSP8_CANLF TAO kinase 2 OS=Canis lupus familiaris OX=9615 GN=TAOK2 PE=4 SV=1	-0.00833509	-0.0835387	-0.0999529	0.37011	0.151194	0.019082
tr|E2QSQ5|E2QSQ5_CANLF	OGT	tr|E2QSQ5|E2QSQ5_CANLF O-linked N-acetylglucosamine (GlcNAc) transferase OS=Canis lupus familiaris OX=9615 GN=OGT PE=4 SV=1	0.0144484	0.0121098	-0.00791445	0.008885	-0.0452957	0.0141623
tr|E2QSS0|E2QSS0_CANLF	IRF6	tr|E2QSS0|E2QSS0_CANLF Interferon regulatory factor 6 OS=Canis lupus familiaris OX=9615 GN=IRF6 PE=4 SV=1	0.113561	0.0784268	-0.0284749	0.0280093	-0.0262879	0.0123478
tr|E2QSS3|E2QSS3_CANLF	CLPX	tr|E2QSS3|E2QSS3_CANLF Caseinolytic mitochondrial matrix peptidase chaperone subunit OS=Canis lupus familiaris OX=9615 GN=CLPX PE=4 SV=1	0.057435	0.106567	0.0839831	-0.0595166	-0.0176098	-0.0923273
tr|E2QST3|E2QST3_CANLF	ASB8	tr|E2QST3|E2QST3_CANLF Ankyrin repeat and SOCS box containing 8 OS=Canis lupus familiaris OX=9615 GN=ASB8 PE=4 SV=1	0.345151	-0.0680855	-0.0429612	0.0727285	-0.123225	-0.105637
tr|E2QSZ0|E2QSZ0_CANLF	SAMM50	tr|E2QSZ0|E2QSZ0_CANLF SAMM50 sorting and assembly machinery component OS=Canis lupus familiaris OX=9615 GN=SAMM50 PE=4 SV=1	0.0281988	-0.0560211	0.00876265	-0.0441927	0.0154795	-0.0512355
tr|E2QSZ2|E2QSZ2_CANLF	SPG21	tr|E2QSZ2|E2QSZ2_CANLF SPG21, maspardin OS=Canis lupus familiaris OX=9615 GN=SPG21 PE=4 SV=1	0.0420105	0.0410566	0.00622891	0.0596717	-0.0580731	-0.0336641
tr|E2QSZ5|E2QSZ5_CANLF	CORO1A	tr|E2QSZ5|E2QSZ5_CANLF Coronin OS=Canis lupus familiaris OX=9615 GN=CORO1A PE=3 SV=1	0.0089482	0.0864321	-0.100259	0.241063	-0.119467	-0.532454
tr|E2QT04|E2QT04_CANLF	OSR1	tr|E2QT04|E2QT04_CANLF Odd-skipped related transciption factor 1 OS=Canis lupus familiaris OX=9615 GN=OSR1 PE=4 SV=1	0.260501	0.280892	0.202241	-0.186525	-0.262753	-0.363152
tr|E2QT06|E2QT06_CANLF	COQ2	tr|E2QT06|E2QT06_CANLF 4-hydroxybenzoate polyprenyltransferase, mitochondrial OS=Canis lupus familiaris OX=9615 GN=COQ2 PE=3 SV=1	-0.0760996	0.176502	-0.0552066	0.0200479	0.116779	-0.064369
tr|E2QT21|E2QT21_CANLF	RTL6	tr|E2QT21|E2QT21_CANLF Retrotransposon Gag like 6 OS=Canis lupus familiaris OX=9615 GN=RTL6 PE=4 SV=1	0.664106	-0.00481456	0.6104	-0.162032	0.00772238	0.0402769
tr|E2QT37|E2QT37_CANLF	NUP50	tr|E2QT37|E2QT37_CANLF Nucleoporin 50 OS=Canis lupus familiaris OX=9615 GN=NUP50 PE=4 SV=1	0.0115975	0.00783027	0.0364039	-0.0463776	-0.0743754	-0.0849236
tr|E2QT38|E2QT38_CANLF	IRF1	tr|E2QT38|E2QT38_CANLF Interferon regulatory factor OS=Canis lupus familiaris OX=9615 GN=IRF1 PE=3 SV=1	-0.132914	-0.028223	-0.0575478	0.0166459	-0.0448919	0.0930692
tr|E2QT63|E2QT63_CANLF	KAT8	tr|E2QT63|E2QT63_CANLF Histone acetyltransferase OS=Canis lupus familiaris OX=9615 GN=KAT8 PE=3 SV=1	0.146028	0.145351	0.227347	-0.0657703	-0.172034	-0.10955
tr|E2QT65|E2QT65_CANLF	KIAA0513	tr|E2QT65|E2QT65_CANLF KIAA0513 OS=Canis lupus familiaris OX=9615 GN=KIAA0513 PE=4 SV=1	-0.0394723	-0.0524014	-0.0820709	0.554398	0.313253	0.601959
tr|E2QT66|E2QT66_CANLF	TRIM35	tr|E2QT66|E2QT66_CANLF Tripartite motif containing 35 OS=Canis lupus familiaris OX=9615 GN=TRIM35 PE=4 SV=1	0.00754345	0.0173871	-0.128559	0.0692271	0.0949462	0.0503617
tr|E2QT78|E2QT78_CANLF	TMEM79	tr|E2QT78|E2QT78_CANLF Transmembrane protein 79 OS=Canis lupus familiaris OX=9615 GN=TMEM79 PE=4 SV=1	-0.359105	-0.0721805	-0.101383	0.266387	0.00761076	0.250785
tr|E2QT82|E2QT82_CANLF	PSMF1	tr|E2QT82|E2QT82_CANLF Proteasome inhibitor subunit 1 OS=Canis lupus familiaris OX=9615 GN=PSMF1 PE=4 SV=1	-0.0466656	-0.0581795	-0.0487063	0.0283127	-0.00690133	0.0842277
tr|E2QT97|E2QT97_CANLF	CBX1	tr|E2QT97|E2QT97_CANLF Chromobox 1 OS=Canis lupus familiaris OX=9615 GN=CBX1 PE=4 SV=1	0.0689421	0.0359513	0.0624378	-0.106885	-0.0998819	-0.137814
tr|E2QTB3|E2QTB3_CANLF	TRAK2	tr|E2QTB3|E2QTB3_CANLF Trafficking kinesin protein 2 OS=Canis lupus familiaris OX=9615 GN=TRAK2 PE=4 SV=1	0.145833	0.119592	0.113735	-0.0620087	-0.117308	-0.199173
tr|E2QTB7|E2QTB7_CANLF	CDK5RAP3	tr|E2QTB7|E2QTB7_CANLF CDK5 regulatory subunit associated protein 3 OS=Canis lupus familiaris OX=9615 GN=CDK5RAP3 PE=4 SV=1	-0.0269178	0.061072	-0.0189129	-0.0158405	-0.0213551	-0.00844448
tr|E2QTC7|E2QTC7_CANLF	PPID	tr|E2QTC7|E2QTC7_CANLF Peptidylprolyl isomerase D OS=Canis lupus familiaris OX=9615 GN=PPID PE=4 SV=1	0.0183825	0.037163	0.0790667	-0.0355577	-0.0355251	-0.0796805
tr|E2QTE2|E2QTE2_CANLF	PNPO	tr|E2QTE2|E2QTE2_CANLF Pyridoxamine 5'-phosphate oxidase OS=Canis lupus familiaris OX=9615 GN=PNPO PE=3 SV=1	0.0105916	0.0381005	-0.000427096	-0.0409855	-0.011165	-0.0899103
tr|E2QTE3|E2QTE3_CANLF	ERGIC1	tr|E2QTE3|E2QTE3_CANLF Endoplasmic reticulum-golgi intermediate compartment 1 OS=Canis lupus familiaris OX=9615 GN=ERGIC1 PE=4 SV=1	-0.198542	-0.101508	-0.206092	0.152534	0.191246	0.268517
tr|E2QTG1|E2QTG1_CANLF	GOLT1B	tr|E2QTG1|E2QTG1_CANLF Golgi transport 1B OS=Canis lupus familiaris OX=9615 GN=GOLT1B PE=4 SV=1	-0.190892	-0.0289599	-0.0411879	0.17498	0.103955	0.114143
tr|E2QTG4|E2QTG4_CANLF	PTK2B	tr|E2QTG4|E2QTG4_CANLF Protein tyrosine kinase 2 beta OS=Canis lupus familiaris OX=9615 GN=PTK2B PE=3 SV=1	-0.0417756	0.057372	-0.029246	-0.0257761	0.0769837	0.0832273
tr|E2QTG7|E2QTG7_CANLF	RNF19A	tr|E2QTG7|E2QTG7_CANLF RBR-type E3 ubiquitin transferase OS=Canis lupus familiaris OX=9615 GN=RNF19A PE=3 SV=1	0.0185554	-0.121549	-0.173525	0.18487	0.135737	0.194662
tr|E2QTH4|E2QTH4_CANLF	SCRN2	tr|E2QTH4|E2QTH4_CANLF Secernin 2 OS=Canis lupus familiaris OX=9615 GN=SCRN2 PE=4 SV=1	0.0369825	-0.0376471	0.0109433	0.0506168	-0.0113923	-0.0193374
tr|E2QTH7|E2QTH7_CANLF	EPC1	tr|E2QTH7|E2QTH7_CANLF Enhancer of polycomb homolog OS=Canis lupus familiaris OX=9615 GN=EPC1 PE=3 SV=1	0.19148	0.120067	0.144538	0.096347	-0.131451	0.00993487
tr|E2QTI7|E2QTI7_CANLF	KIF1BP	tr|E2QTI7|E2QTI7_CANLF KIF1 binding protein OS=Canis lupus familiaris OX=9615 GN=KIF1BP PE=4 SV=1	-0.0198792	0.0952672	0.0242079	0.0142574	0.0484853	0.0298228
tr|E2QTJ5|E2QTJ5_CANLF	SSBP2	tr|E2QTJ5|E2QTJ5_CANLF Single stranded DNA binding protein 2 OS=Canis lupus familiaris OX=9615 GN=SSBP2 PE=4 SV=1	-0.0792619	-0.148363	-0.185215	0.0247168	0.122985	0.0866796
tr|E2QTK7|E2QTK7_CANLF	MRPL10	tr|E2QTK7|E2QTK7_CANLF Mitochondrial ribosomal protein L10 OS=Canis lupus familiaris OX=9615 GN=MRPL10 PE=4 SV=1	-0.168232	-0.040625	0.0577588	-0.0249767	0.003793	-0.0269373
tr|E2QTL0|E2QTL0_CANLF	VKORC1	tr|E2QTL0|E2QTL0_CANLF Vitamin K epoxide reductase complex subunit 1 OS=Canis lupus familiaris OX=9615 GN=VKORC1 PE=4 SV=1	-0.0594028	-0.0923816	0.0363425	0.0880293	-0.031655	0.133861
tr|E2QTL3|E2QTL3_CANLF	FIS1	tr|E2QTL3|E2QTL3_CANLF Mitochondrial fission 1 protein OS=Canis lupus familiaris OX=9615 GN=FIS1 PE=3 SV=1	0.039387	0.0668767	0.0882002	-0.0567392	0.0358713	-0.0282765
tr|E2QTM0|E2QTM0_CANLF	HDDC3	tr|E2QTM0|E2QTM0_CANLF HD domain containing 3 OS=Canis lupus familiaris OX=9615 GN=HDDC3 PE=4 SV=1	-0.0469508	-0.129644	-0.0526142	0.293745	0.244786	0.0609591
tr|E2QTM2|E2QTM2_CANLF	HINFP	tr|E2QTM2|E2QTM2_CANLF Histone H4 transcription factor OS=Canis lupus familiaris OX=9615 GN=HINFP PE=4 SV=1	0.106103	0.094822	-0.0276694	0.0487435	0.0219682	0.0880393
tr|E2QTM4|E2QTM4_CANLF	PRMT2	tr|E2QTM4|E2QTM4_CANLF Protein arginine methyltransferase 2 OS=Canis lupus familiaris OX=9615 GN=PRMT2 PE=3 SV=1	0.0900978	0.168128	-0.0142274	0.0196099	-0.0381774	0.130436
tr|E2QTM5|E2QTM5_CANLF	DNAJC27	tr|E2QTM5|E2QTM5_CANLF DnaJ heat shock protein family (Hsp40) member C27 OS=Canis lupus familiaris OX=9615 GN=DNAJC27 PE=4 SV=1	0.00165288	0.256456	0.0176172	-0.0828386	0.186409	0.0892229
tr|E2QTM7|E2QTM7_CANLF	TTC26	tr|E2QTM7|E2QTM7_CANLF Tetratricopeptide repeat domain 26 OS=Canis lupus familiaris OX=9615 GN=TTC26 PE=4 SV=1	0.056988	0.121343	0.197617	-0.0957147	-0.187748	-0.0712856
tr|E2QTN0|E2QTN0_CANLF	KIF5B	tr|E2QTN0|E2QTN0_CANLF Kinesin-like protein OS=Canis lupus familiaris OX=9615 GN=KIF5B PE=3 SV=1	-0.0252906	-0.0575863	-0.072029	0.0981096	0.0908025	0.0981262
tr|E2QTP2|E2QTP2_CANLF	SEPT11	tr|E2QTP2|E2QTP2_CANLF Septin 11 OS=Canis lupus familiaris OX=9615 GN=SEPT11 PE=3 SV=1	-0.121112	-0.060147	-0.0117305	-0.0131299	0.00643753	-0.01199
tr|E2QTP4|E2QTP4_CANLF	PRELID3B	tr|E2QTP4|E2QTP4_CANLF PRELI domain containing 3B OS=Canis lupus familiaris OX=9615 GN=PRELID3B PE=4 SV=1	0.0876629	0.195959	-0.0210421	-0.0603988	-0.037299	-0.101497
tr|E2QTP5|E2QTP5_CANLF	INTS7	tr|E2QTP5|E2QTP5_CANLF Integrator complex subunit 7 OS=Canis lupus familiaris OX=9615 GN=INTS7 PE=4 SV=1	-0.0189701	-0.0572106	0.0833477	0.0219561	0.00623721	-0.0536115
tr|E2QTP7|E2QTP7_CANLF	RAB4A	tr|E2QTP7|E2QTP7_CANLF RAB4A, member RAS oncogene family OS=Canis lupus familiaris OX=9615 GN=RAB4A PE=4 SV=1	0.0434151	-0.0491734	-0.0173679	-0.0261508	0.00110637	0.00262702
tr|E2QTQ1|E2QTQ1_CANLF	ABTB1	tr|E2QTQ1|E2QTQ1_CANLF Ankyrin repeat and BTB domain containing 1 OS=Canis lupus familiaris OX=9615 GN=ABTB1 PE=4 SV=1	0.214393	0.25779	0.25084	-0.0144093	-0.0543321	-0.0886689
tr|E2QTQ3|E2QTQ3_CANLF	CENPO	tr|E2QTQ3|E2QTQ3_CANLF Centromere protein O OS=Canis lupus familiaris OX=9615 GN=CENPO PE=4 SV=1	-0.0354774	0.0574653	0.0622089	-0.0687243	-0.0503824	-0.168776
tr|E2QTQ8|E2QTQ8_CANLF	SQOR	tr|E2QTQ8|E2QTQ8_CANLF Uncharacterized protein OS=Canis lupus familiaris OX=9615 GN=SQOR PE=4 SV=1	-0.248741	-0.159995	-0.208756	0.377863	0.429205	0.358531
tr|E2QTR2|E2QTR2_CANLF	SAMHD1	tr|E2QTR2|E2QTR2_CANLF SAM and HD domain containing deoxynucleoside triphosphate triphosphohydrolase 1 OS=Canis lupus familiaris OX=9615 GN=SAMHD1 PE=4 SV=1	0.0545324	0.0137683	-0.010293	-0.020149	-0.0274896	-0.0826946
tr|E2QTR5|E2QTR5_CANLF	NOP9	tr|E2QTR5|E2QTR5_CANLF NOP9 nucleolar protein OS=Canis lupus familiaris OX=9615 GN=NOP9 PE=4 SV=1	-0.088516	-0.0743997	-0.0733987	0.0310482	0.0627428	0.0483641
tr|E2QTS3|E2QTS3_CANLF	LUC7L2	tr|E2QTS3|E2QTS3_CANLF Uncharacterized protein OS=Canis lupus familiaris OX=9615 GN=LUC7L2 PE=4 SV=1	0.0281807	-0.0249996	0.0524993	-0.0584695	0.0728222	-0.0193001
tr|E2QTT8|E2QTT8_CANLF	HSBP1	tr|E2QTT8|E2QTT8_CANLF Heat shock factor binding protein 1 OS=Canis lupus familiaris OX=9615 GN=HSBP1 PE=4 SV=1	0.067194	0.178431	0.0350267	-0.0682335	-0.0868498	-0.0676436
tr|E2QTU8|E2QTU8_CANLF	WRAP53	tr|E2QTU8|E2QTU8_CANLF WD repeat containing antisense to TP53 OS=Canis lupus familiaris OX=9615 GN=WRAP53 PE=4 SV=1	-0.115873	-0.0712029	-0.0288988	0.0742001	0.00575025	0.127074
tr|E2QTV0|E2QTV0_CANLF	HSDL1	tr|E2QTV0|E2QTV0_CANLF Hydroxysteroid dehydrogenase like 1 OS=Canis lupus familiaris OX=9615 GN=HSDL1 PE=3 SV=1	0.0802195	0.174117	0.111324	-0.0801504	-0.0804242	-0.118835
tr|E2QTW8|E2QTW8_CANLF	ATP2C1	tr|E2QTW8|E2QTW8_CANLF Calcium-transporting ATPase OS=Canis lupus familiaris OX=9615 GN=ATP2C1 PE=3 SV=2	-0.0114991	-0.01505	0.0433295	-0.0191863	0.0271538	0.0247152
tr|E2QTW9|E2QTW9_CANLF	TCF19	tr|E2QTW9|E2QTW9_CANLF Transcription factor 19 OS=Canis lupus familiaris OX=9615 GN=TCF19 PE=4 SV=1	0.00523557	0.0737894	0.0648454	0.0377084	-0.165191	-0.0974994
tr|E2QTX0|E2QTX0_CANLF	CALCOCO1	tr|E2QTX0|E2QTX0_CANLF Calcium binding and coiled-coil domain 1 OS=Canis lupus familiaris OX=9615 GN=CALCOCO1 PE=4 SV=1	0.0498991	0.0522132	-0.000863169	-0.0749873	-0.127105	-0.108356
tr|E2QU03|E2QU03_CANLF	EYA3	tr|E2QU03|E2QU03_CANLF Eyes absent homolog OS=Canis lupus familiaris OX=9615 GN=EYA3 PE=3 SV=2	0.0165895	0.284868	0.0533201	-0.0428237	-0.168838	-0.0778577
tr|E2QU14|E2QU14_CANLF	ERI1	tr|E2QU14|E2QU14_CANLF Exoribonuclease 1 OS=Canis lupus familiaris OX=9615 GN=ERI1 PE=4 SV=1	-0.0297499	-0.000584193	-0.0335712	-0.0190083	-0.0838516	0.0593585
tr|E2QU29|E2QU29_CANLF	ZDHHC7	tr|E2QU29|E2QU29_CANLF Palmitoyltransferase OS=Canis lupus familiaris OX=9615 GN=ZDHHC7 PE=3 SV=1	0.00721603	0.130789	0.0604566	0.0750111	0.165349	0.0240503
tr|E2QU31|E2QU31_CANLF	FARSA	tr|E2QU31|E2QU31_CANLF Phenylalanyl-tRNA synthetase subunit alpha OS=Canis lupus familiaris OX=9615 GN=FARSA PE=4 SV=1	-0.0521039	0.0130309	-0.0373067	-0.0117727	0.0359997	-0.00526203
tr|E2QU34|E2QU34_CANLF	SLC7A1	tr|E2QU34|E2QU34_CANLF Cationic amino acid transporter 1 OS=Canis lupus familiaris OX=9615 GN=SLC7A1 PE=2 SV=1	-0.415961	-0.351784	-0.237403	0.163808	0.183466	0.0794105
tr|E2QU43|E2QU43_CANLF	ZBTB33	tr|E2QU43|E2QU43_CANLF Zinc finger and BTB domain containing 33 OS=Canis lupus familiaris OX=9615 GN=ZBTB33 PE=4 SV=1	0.0749503	0.104687	0.0629171	-0.00730484	-0.0643642	-0.0413828
tr|E2QU52|E2QU52_CANLF	PPP4C	tr|E2QU52|E2QU52_CANLF Serine/threonine-protein phosphatase OS=Canis lupus familiaris OX=9615 GN=PPP4C PE=3 SV=1	0.00812915	-0.0863877	0.0582419	0.0545875	-0.0701497	0.00677579
tr|E2QU53|E2QU53_CANLF	NOP56	tr|E2QU53|E2QU53_CANLF NOP56 ribonucleoprotein OS=Canis lupus familiaris OX=9615 GN=NOP56 PE=4 SV=1	-0.0450602	-0.0437559	-0.0268648	-0.0116808	0.000393394	0.00105829
tr|E2QU72|E2QU72_CANLF	GEN1	tr|E2QU72|E2QU72_CANLF GEN1, Holliday junction 5' flap endonuclease OS=Canis lupus familiaris OX=9615 GN=GEN1 PE=4 SV=1	0.0212462	-0.0149454	-0.0279851	-0.0290463	0.0571648	-0.0534953
tr|E2QU75|E2QU75_CANLF	ORC1	tr|E2QU75|E2QU75_CANLF Origin recognition complex subunit 1 OS=Canis lupus familiaris OX=9615 GN=ORC1 PE=3 SV=2	-0.0304722	-0.0363666	-0.013243	0.0239287	0.0246088	0.0489691
tr|E2QU81|E2QU81_CANLF	GINS2	tr|E2QU81|E2QU81_CANLF DNA replication complex GINS protein PSF2 OS=Canis lupus familiaris OX=9615 GN=GINS2 PE=3 SV=1	-0.0479572	0.0198538	0.110822	-0.0296822	-0.0342128	-0.11196
tr|E2QU82|E2QU82_CANLF	C5H16orf74	tr|E2QU82|E2QU82_CANLF Chromosome 5 C16orf74 homolog OS=Canis lupus familiaris OX=9615 GN=C5H16orf74 PE=4 SV=1	-0.795565	-0.892428	-0.736691	0.583821	0.643306	0.851456
tr|E2QU83|E2QU83_CANLF	NA	tr|E2QU83|E2QU83_CANLF Uncharacterized protein OS=Canis lupus familiaris OX=9615 PE=4 SV=1	-0.0304878	-0.0132692	-0.0158573	0.013514	0.0214027	-0.0711702
tr|E2QU88|E2QU88_CANLF	CHEK2	tr|E2QU88|E2QU88_CANLF Checkpoint kinase 2 OS=Canis lupus familiaris OX=9615 GN=CHEK2 PE=4 SV=2	0.0401136	0.14891	0.0483026	-0.0308708	-0.136255	-0.126612
tr|E2QU91|E2QU91_CANLF	CLIP2	tr|E2QU91|E2QU91_CANLF CAP-Gly domain containing linker protein 2 OS=Canis lupus familiaris OX=9615 GN=CLIP2 PE=4 SV=2	-0.0441006	-0.0557759	-0.0730723	0.0950573	0.011485	0.114473
tr|E2QU92|E2QU92_CANLF	CSNK1G1	tr|E2QU92|E2QU92_CANLF Casein kinase 1 gamma 1 OS=Canis lupus familiaris OX=9615 GN=CSNK1G1 PE=3 SV=2	-0.0881712	0.139656	0.0219093	-0.00463418	0.0946387	-0.0616493
tr|E2QU96|E2QU96_CANLF	PRPF38A	tr|E2QU96|E2QU96_CANLF Pre-mRNA processing factor 38A OS=Canis lupus familiaris OX=9615 GN=PRPF38A PE=4 SV=2	0.022262	-0.0715038	-0.0254106	0.00966331	0.0407259	-0.0455309
tr|E2QU97|E2QU97_CANLF	ENOPH1	tr|E2QU97|E2QU97_CANLF Enolase-phosphatase E1 OS=Canis lupus familiaris OX=9615 GN=ENOPH1 PE=3 SV=2	-0.0245095	0.000958132	-0.00176861	0.000831368	-0.0164972	-0.00234348
tr|E2QU99|E2QU99_CANLF	ELF2	tr|E2QU99|E2QU99_CANLF E74 like ETS transcription factor 2 OS=Canis lupus familiaris OX=9615 GN=ELF2 PE=3 SV=1	0.136523	-0.000517475	0.120738	-0.0608877	-0.0237047	-0.0329938
tr|E2QUA0|E2QUA0_CANLF	SMC6	tr|E2QUA0|E2QUA0_CANLF Structural maintenance of chromosomes protein 6 OS=Canis lupus familiaris OX=9615 GN=SMC6 PE=3 SV=1	0.0063211	0.0738621	0.0370039	-0.0108338	-0.0890888	-0.039018
tr|E2QUA5|E2QUA5_CANLF	EMC8	tr|E2QUA5|E2QUA5_CANLF ER membrane protein complex subunit 8 OS=Canis lupus familiaris OX=9615 GN=EMC8 PE=4 SV=1	-0.0458487	-0.00326534	-0.0669516	0.0685982	0.0903041	0.0936525
tr|E2QUA6|E2QUA6_CANLF	STXBP3	tr|E2QUA6|E2QUA6_CANLF Syntaxin binding protein 3 OS=Canis lupus familiaris OX=9615 GN=STXBP3 PE=3 SV=1	-0.0395499	-0.0293004	0.0154713	-0.0245115	0.0625362	0.0381709
tr|E2QUA8|E2QUA8_CANLF	COX4I1	tr|E2QUA8|E2QUA8_CANLF Cytochrome c oxidase subunit 4I1 OS=Canis lupus familiaris OX=9615 GN=COX4I1 PE=4 SV=1	0.0627147	0.121884	0.0563371	-0.03727	-0.0432046	-0.0583256
tr|E2QUB2|E2QUB2_CANLF	TMEM62	tr|E2QUB2|E2QUB2_CANLF Transmembrane protein 62 OS=Canis lupus familiaris OX=9615 GN=TMEM62 PE=4 SV=2	-0.124839	-0.0131322	0.0316037	-0.0222321	-0.0915904	0.0162519
tr|E2QUB3|E2QUB3_CANLF	CSTF1	tr|E2QUB3|E2QUB3_CANLF Cleavage stimulation factor subunit 1 OS=Canis lupus familiaris OX=9615 GN=CSTF1 PE=4 SV=1	0.0641395	-0.00273298	0.0767064	-0.0295384	-0.0614899	-0.0232576
tr|E2QUB6|E2QUB6_CANLF	EPN3	tr|E2QUB6|E2QUB6_CANLF Epsin 3 OS=Canis lupus familiaris OX=9615 GN=EPN3 PE=4 SV=1	0.27935	0.29265	0.288786	-0.127464	-0.13561	-0.377083
tr|E2QUB9|E2QUB9_CANLF	IDH3B	tr|E2QUB9|E2QUB9_CANLF Isocitrate dehydrogenase [NAD] subunit, mitochondrial OS=Canis lupus familiaris OX=9615 GN=IDH3B PE=3 SV=1	0.00657631	0.0672202	0.0460317	-0.0274516	-0.0712127	-0.063965
tr|E2QUC4|E2QUC4_CANLF	RALGAPB	tr|E2QUC4|E2QUC4_CANLF Ral GTPase activating protein non-catalytic beta subunit OS=Canis lupus familiaris OX=9615 GN=RALGAPB PE=4 SV=2	0.0598702	0.0513197	0.0666976	-0.0617477	-0.0253999	-0.0438222
tr|E2QUC7|E2QUC7_CANLF	C12H6orf203	tr|E2QUC7|E2QUC7_CANLF Chromosome 12 C6orf203 homolog OS=Canis lupus familiaris OX=9615 GN=C12H6orf203 PE=4 SV=1	0.0304378	0.00940219	0.157403	-0.0608288	-0.113944	-0.148611
tr|E2QUC8|E2QUC8_CANLF	GLT8D1	tr|E2QUC8|E2QUC8_CANLF Glycosyltransferase 8 domain containing 1 OS=Canis lupus familiaris OX=9615 GN=GLT8D1 PE=4 SV=1	-0.0237041	-0.0907365	-0.0387768	0.0361934	0.112997	0.0933152
tr|E2QUD1|E2QUD1_CANLF	RIPK2	tr|E2QUD1|E2QUD1_CANLF Receptor-interacting serine/threonine-protein kinase 2 OS=Canis lupus familiaris OX=9615 GN=RIPK2 PE=3 SV=2	-0.0295588	-0.0238476	-0.0719721	-0.0312618	0.095973	0.0213182
tr|E2QUD2|E2QUD2_CANLF	MGARP	tr|E2QUD2|E2QUD2_CANLF Mitochondria localized glutamic acid rich protein OS=Canis lupus familiaris OX=9615 GN=MGARP PE=4 SV=2	0.120944	0.0178503	0.00292444	-0.0748727	-0.0388914	-0.114663
tr|E2QUD3|E2QUD3_CANLF	MTCH1	tr|E2QUD3|E2QUD3_CANLF Mitochondrial carrier 1 (Fragment) OS=Canis lupus familiaris OX=9615 GN=MTCH1 PE=3 SV=2	-0.0588309	-0.148596	0.108638	0.0147696	0.120726	-0.00206534
tr|E2QUD5|E2QUD5_CANLF	GADD45GIP1	tr|E2QUD5|E2QUD5_CANLF GADD45G interacting protein 1 OS=Canis lupus familiaris OX=9615 GN=GADD45GIP1 PE=4 SV=1	0.0196121	-0.0580013	0.0481611	0.0220377	-0.0725725	-0.0843393
tr|E2QUD6|E2QUD6_CANLF	QRICH1	tr|E2QUD6|E2QUD6_CANLF Glutamine rich 1 OS=Canis lupus familiaris OX=9615 GN=QRICH1 PE=4 SV=1	0.0645131	-0.0387493	0.225101	-0.0654673	0.0576871	-0.111559
tr|E2QUD7|E2QUD7_CANLF	EFNA4	tr|E2QUD7|E2QUD7_CANLF Ephrin A4 OS=Canis lupus familiaris OX=9615 GN=EFNA4 PE=3 SV=1	NA	NA	NA	NA	NA	NA
tr|E2QUE0|E2QUE0_CANLF	HOXC10	tr|E2QUE0|E2QUE0_CANLF Homeobox C10 OS=Canis lupus familiaris OX=9615 GN=HOXC10 PE=4 SV=1	0.0713267	-0.0803168	-0.0471408	-0.069582	-0.0776798	-0.284807
tr|E2QUE1|E2QUE1_CANLF	PCBP3	tr|E2QUE1|E2QUE1_CANLF Poly(rC) binding protein 3 OS=Canis lupus familiaris OX=9615 GN=PCBP3 PE=4 SV=2	-0.154951	-0.314484	-0.120756	0.12364	0.52031	0.0897938
tr|E2QUE7|E2QUE7_CANLF	RPL26	tr|E2QUE7|E2QUE7_CANLF Uncharacterized protein OS=Canis lupus familiaris OX=9615 GN=RPL26 PE=3 SV=2	-0.0171044	0.0131601	-0.0232799	-0.0151479	-0.0215743	-0.0493328
tr|E2QUF8|E2QUF8_CANLF	CLPTM1L	tr|E2QUF8|E2QUF8_CANLF CLPTM1 like OS=Canis lupus familiaris OX=9615 GN=CLPTM1L PE=4 SV=1	-0.175633	-0.170038	-0.0131953	0.0217264	0.0522522	0.0940025
tr|E2QUG9|E2QUG9_CANLF	TMTC3	tr|E2QUG9|E2QUG9_CANLF Transmembrane and tetratricopeptide repeat containing 3 OS=Canis lupus familiaris OX=9615 GN=TMTC3 PE=4 SV=2	-0.0288024	-0.0227475	-0.0281942	-0.0336438	-0.00236533	0.0108722
tr|E2QUH0|E2QUH0_CANLF	SMIM14	tr|E2QUH0|E2QUH0_CANLF Small integral membrane protein 14 OS=Canis lupus familiaris OX=9615 GN=SMIM14 PE=4 SV=1	0.192381	-0.0504811	0.0820211	-0.125812	-0.240289	-0.318658
tr|E2QUH1|E2QUH1_CANLF	PELP1	tr|E2QUH1|E2QUH1_CANLF Proline, glutamate and leucine rich protein 1 OS=Canis lupus familiaris OX=9615 GN=PELP1 PE=4 SV=2	-0.142006	-0.228136	-0.0733944	0.050285	0.0683714	0.102874
tr|E2QUH4|E2QUH4_CANLF	RSL24D1	tr|E2QUH4|E2QUH4_CANLF Ribosomal L24 domain containing 1 OS=Canis lupus familiaris OX=9615 GN=RSL24D1 PE=3 SV=1	0.0233556	0.0845944	0.0461443	-0.0158103	-0.162742	-0.116542
tr|E2QUH8|E2QUH8_CANLF	RDH13	tr|E2QUH8|E2QUH8_CANLF Retinol dehydrogenase 13 OS=Canis lupus familiaris OX=9615 GN=RDH13 PE=3 SV=1	-0.0217456	0.106556	-0.0390085	-0.00641933	0.0222812	0.0608237
tr|E2QUI2|E2QUI2_CANLF	SLMAP	tr|E2QUI2|E2QUI2_CANLF Sarcolemma associated protein OS=Canis lupus familiaris OX=9615 GN=SLMAP PE=4 SV=2	-0.000206877	0.0421119	-0.0252088	-0.00836972	-0.0121226	-0.0304294
tr|E2QUI5|E2QUI5_CANLF	CHD1	tr|E2QUI5|E2QUI5_CANLF Chromodomain helicase DNA binding protein 1 OS=Canis lupus familiaris OX=9615 GN=CHD1 PE=4 SV=1	0.020616	0.0723286	0.0279296	-0.0285094	-0.0497838	-0.0341982
tr|E2QUI7|E2QUI7_CANLF	EPS8L1	tr|E2QUI7|E2QUI7_CANLF EPS8 like 1 OS=Canis lupus familiaris OX=9615 GN=EPS8L1 PE=4 SV=2	-0.118295	-0.104689	-0.155019	0.290106	0.241603	0.181671
tr|E2QUI8|E2QUI8_CANLF	CHFR	tr|E2QUI8|E2QUI8_CANLF Checkpoint with forkhead and ring finger domains OS=Canis lupus familiaris OX=9615 GN=CHFR PE=4 SV=2	0.00669787	-0.0380366	-0.027517	0.0557819	-0.0283937	-0.0604321
tr|E2QUJ0|E2QUJ0_CANLF	NSD3	tr|E2QUJ0|E2QUJ0_CANLF Nuclear receptor binding SET domain protein 3 OS=Canis lupus familiaris OX=9615 GN=NSD3 PE=4 SV=1	0.103532	0.091253	0.115389	-0.0493197	-0.0869221	-0.107533
tr|E2QUJ4|E2QUJ4_CANLF	NA	tr|E2QUJ4|E2QUJ4_CANLF Uncharacterized protein OS=Canis lupus familiaris OX=9615 PE=4 SV=1	0.0626614	-0.07175	0.117425	-0.046092	-0.0221631	-0.0323175
tr|E2QUJ5|E2QUJ5_CANLF	DDI2	tr|E2QUJ5|E2QUJ5_CANLF DNA damage inducible 1 homolog 2 OS=Canis lupus familiaris OX=9615 GN=DDI2 PE=4 SV=1	-0.102968	-0.0801002	-0.0673657	0.159138	0.128111	0.138609
tr|E2QUJ8|E2QUJ8_CANLF	GHITM	tr|E2QUJ8|E2QUJ8_CANLF Growth hormone inducible transmembrane protein OS=Canis lupus familiaris OX=9615 GN=GHITM PE=3 SV=1	0.0708315	-0.0545134	0.0668845	-0.0439326	-0.0525967	-0.00787536
tr|E2QUK2|E2QUK2_CANLF	PPP1R12C	tr|E2QUK2|E2QUK2_CANLF Protein phosphatase 1 regulatory subunit 12C OS=Canis lupus familiaris OX=9615 GN=PPP1R12C PE=4 SV=2	0.0237702	-0.00769876	-0.0845243	0.12129	0.08524	0.0293557
tr|E2QUK4|E2QUK4_CANLF	ZNF827	tr|E2QUK4|E2QUK4_CANLF Zinc finger protein 827 OS=Canis lupus familiaris OX=9615 GN=ZNF827 PE=4 SV=2	-0.043094	0.228863	0.104073	0.0804065	0.013029	-0.0351012
tr|E2QUK6|E2QUK6_CANLF	RAB20	tr|E2QUK6|E2QUK6_CANLF RAB20, member RAS oncogene family OS=Canis lupus familiaris OX=9615 GN=RAB20 PE=4 SV=1	-0.151799	-0.0851499	-0.0692022	0.256436	0.0507793	0.155309
tr|E2QUL2|E2QUL2_CANLF	VAMP8	tr|E2QUL2|E2QUL2_CANLF Vesicle associated membrane protein 8 OS=Canis lupus familiaris OX=9615 GN=VAMP8 PE=4 SV=2	-0.0730948	-0.0822861	-0.170006	0.0978353	0.0904016	0.198416
tr|E2QUL3|E2QUL3_CANLF	ACSL1	tr|E2QUL3|E2QUL3_CANLF Acyl-CoA synthetase long chain family member 1 OS=Canis lupus familiaris OX=9615 GN=ACSL1 PE=4 SV=1	0.0887931	0.0978122	0.186657	-0.0538374	-0.0663221	-0.0531921
tr|E2QUL6|E2QUL6_CANLF	RNF7	tr|E2QUL6|E2QUL6_CANLF Ring finger protein 7 OS=Canis lupus familiaris OX=9615 GN=RNF7 PE=4 SV=1	-0.0769478	-0.597276	0.0725098	0.0287107	-0.0428866	0.443882
tr|E2QUM4|E2QUM4_CANLF	PEAK1	tr|E2QUM4|E2QUM4_CANLF Pseudopodium enriched atypical kinase 1 OS=Canis lupus familiaris OX=9615 GN=PEAK1 PE=4 SV=2	-0.00214985	0.0356924	0.0172337	0.0173026	-0.0852462	0.00437191
tr|E2QUM7|E2QUM7_CANLF	RASA2	tr|E2QUM7|E2QUM7_CANLF RAS p21 protein activator 2 OS=Canis lupus familiaris OX=9615 GN=RASA2 PE=4 SV=2	-0.0341794	0.00621312	-0.0137179	0.0163359	-0.00736816	0.0389077
tr|E2QUM8|E2QUM8_CANLF	NA	tr|E2QUM8|E2QUM8_CANLF Uncharacterized protein OS=Canis lupus familiaris OX=9615 PE=3 SV=2	0.0393908	-0.0363629	-0.0527024	0.101057	0.135573	0.00555023
tr|E2QUN1|E2QUN1_CANLF	RNF181	tr|E2QUN1|E2QUN1_CANLF Ring finger protein 181 OS=Canis lupus familiaris OX=9615 GN=RNF181 PE=4 SV=2	0.103687	-0.0650023	-0.0957112	0.0301602	0.126414	0.217451
tr|E2QUN2|E2QUN2_CANLF	ZFP91	tr|E2QUN2|E2QUN2_CANLF Uncharacterized protein OS=Canis lupus familiaris OX=9615 GN=ZFP91 PE=4 SV=2	0.0559151	0.140794	0.0348287	-0.0741371	-0.0273867	-0.210836
tr|E2QUN6|E2QUN6_CANLF	FOCAD	tr|E2QUN6|E2QUN6_CANLF Focadhesin OS=Canis lupus familiaris OX=9615 GN=FOCAD PE=4 SV=2	-0.0615388	-0.0931212	-0.0393328	-0.0275061	0.0171278	0.0492553
tr|E2QUN8|E2QUN8_CANLF	TAF6L	tr|E2QUN8|E2QUN8_CANLF TATA-box binding protein associated factor 6 like OS=Canis lupus familiaris OX=9615 GN=TAF6L PE=4 SV=2	0.152062	0.12954	0.133092	-0.0458026	-0.0603203	-0.0789075
tr|E2QUP1|E2QUP1_CANLF	NSRP1	tr|E2QUP1|E2QUP1_CANLF Nuclear speckle splicing regulatory protein 1 OS=Canis lupus familiaris OX=9615 GN=NSRP1 PE=4 SV=1	-0.0520204	0.0563661	-0.0338705	-0.0449266	-0.0373874	-0.0405885
tr|E2QUP3|E2QUP3_CANLF	RBM5	tr|E2QUP3|E2QUP3_CANLF RNA binding motif protein 5 OS=Canis lupus familiaris OX=9615 GN=RBM5 PE=4 SV=1	0.0862052	0.0950695	0.0527537	-0.0202873	-0.0478562	-0.0214339
tr|E2QUP4|E2QUP4_CANLF	FMO5	tr|E2QUP4|E2QUP4_CANLF Dimethylaniline monooxygenase [N-oxide-forming] OS=Canis lupus familiaris OX=9615 GN=FMO5 PE=3 SV=1	0.123674	-0.0424451	0.0588382	0.092378	0.271121	0.246531
tr|E2QUP6|E2QUP6_CANLF	XPO4	tr|E2QUP6|E2QUP6_CANLF Exportin 4 OS=Canis lupus familiaris OX=9615 GN=XPO4 PE=4 SV=2	-0.046329	-0.0590505	-0.0391717	0.000804251	0.0230906	0.0557904
tr|E2QUQ0|E2QUQ0_CANLF	ACTN2	tr|E2QUQ0|E2QUQ0_CANLF Actinin alpha 2 OS=Canis lupus familiaris OX=9615 GN=ACTN2 PE=4 SV=2	-0.22655	0.0044616	-0.0591005	0.0610388	0.188171	0.080937
tr|E2QUQ2|E2QUQ2_CANLF	MALSU1	tr|E2QUQ2|E2QUQ2_CANLF Mitochondrial assembly of ribosomal large subunit 1 OS=Canis lupus familiaris OX=9615 GN=MALSU1 PE=3 SV=2	0.0965043	0.113574	0.020211	-0.0581107	-0.10139	-0.103705
tr|E2QUQ3|E2QUQ3_CANLF	CTPS1	tr|E2QUQ3|E2QUQ3_CANLF CTP synthase OS=Canis lupus familiaris OX=9615 GN=CTPS1 PE=3 SV=1	0.0172113	0.000438805	0.0227639	-0.0173284	-0.0459841	-0.0485672
tr|E2QUQ5|E2QUQ5_CANLF	WLS	tr|E2QUQ5|E2QUQ5_CANLF Wntless Wnt ligand secretion mediator OS=Canis lupus familiaris OX=9615 GN=WLS PE=4 SV=1	0.00565591	-0.109876	0.0313552	0.0460122	0.106705	0.0847819
tr|E2QUQ6|E2QUQ6_CANLF	SLC20A1	tr|E2QUQ6|E2QUQ6_CANLF Phosphate transporter OS=Canis lupus familiaris OX=9615 GN=SLC20A1 PE=3 SV=2	-0.194696	-0.134234	-0.203377	0.140574	0.0890151	0.208951
tr|E2QUQ7|E2QUQ7_CANLF	UPK1B	tr|E2QUQ7|E2QUQ7_CANLF Tetraspanin OS=Canis lupus familiaris OX=9615 GN=UPK1B PE=3 SV=1	-0.118545	-0.104667	-0.101253	0.209224	0.221437	0.215819
tr|E2QUQ8|E2QUQ8_CANLF	YTHDF3	tr|E2QUQ8|E2QUQ8_CANLF YTH N6-methyladenosine RNA binding protein 3 OS=Canis lupus familiaris OX=9615 GN=YTHDF3 PE=4 SV=2	-0.000909964	-0.0399892	-0.0314775	0.0205168	-0.0223642	0.00910183
tr|E2QUQ9|E2QUQ9_CANLF	ATXN3	tr|E2QUQ9|E2QUQ9_CANLF Uncharacterized protein OS=Canis lupus familiaris OX=9615 GN=ATXN3 PE=4 SV=2	0.0730712	0.00647961	0.0995742	-0.00913235	-0.0695775	0.0144642
tr|E2QUR0|E2QUR0_CANLF	JAG1	tr|E2QUR0|E2QUR0_CANLF Delta-like protein OS=Canis lupus familiaris OX=9615 GN=JAG1 PE=4 SV=1	-0.196707	-0.0888039	-0.317381	1.06349	1.1535	1.06378
tr|E2QUR2|E2QUR2_CANLF	EPRS	tr|E2QUR2|E2QUR2_CANLF Glutamyl-prolyl-tRNA synthetase OS=Canis lupus familiaris OX=9615 GN=EPRS PE=3 SV=1	-0.0235157	-0.0141361	-0.0377005	0.0229732	0.0171243	0.0112815
tr|E2QUR5|E2QUR5_CANLF	MMADHC	tr|E2QUR5|E2QUR5_CANLF Uncharacterized protein OS=Canis lupus familiaris OX=9615 GN=MMADHC PE=4 SV=2	-0.0100026	0.13552	-0.0540433	-0.0134101	-0.133418	-0.0572708
tr|E2QUR7|E2QUR7_CANLF	GPNMB	tr|E2QUR7|E2QUR7_CANLF Glycoprotein nmb OS=Canis lupus familiaris OX=9615 GN=GPNMB PE=4 SV=2	0.0705975	0.214203	0.381152	-0.129581	-0.12158	-0.063421
tr|E2QUR8|E2QUR8_CANLF	MYO6	tr|E2QUR8|E2QUR8_CANLF Myosin VI OS=Canis lupus familiaris OX=9615 GN=MYO6 PE=3 SV=2	-0.00688626	0.0164726	0.0131523	-0.0251138	0.0107797	-0.0135736
tr|E2QUS0|E2QUS0_CANLF	DIMT1	tr|E2QUS0|E2QUS0_CANLF rRNA adenine N(6)-methyltransferase OS=Canis lupus familiaris OX=9615 GN=DIMT1 PE=3 SV=2	-0.0796829	0.00605362	0.023079	-0.0561795	-0.0348739	-0.0871519
tr|E2QUS2|E2QUS2_CANLF	KIF3B	tr|E2QUS2|E2QUS2_CANLF Kinesin-like protein OS=Canis lupus familiaris OX=9615 GN=KIF3B PE=3 SV=1	0.0440314	0.0965637	0.0396076	-0.0708112	-0.0347415	-0.0566036
tr|E2QUS3|E2QUS3_CANLF	ARHGEF38	tr|E2QUS3|E2QUS3_CANLF Rho guanine nucleotide exchange factor 38 OS=Canis lupus familiaris OX=9615 GN=ARHGEF38 PE=4 SV=2	-0.0186102	0.253591	-0.0946963	-0.00421212	-0.0449353	-0.150171
tr|E2QUS5|E2QUS5_CANLF	NFKBIB	tr|E2QUS5|E2QUS5_CANLF NFKB inhibitor beta OS=Canis lupus familiaris OX=9615 GN=NFKBIB PE=4 SV=1	-0.0530434	-0.0633883	-0.00574257	-0.0139397	0.0136754	0.0849298
tr|E2QUS6|E2QUS6_CANLF	LATS2	tr|E2QUS6|E2QUS6_CANLF Non-specific serine/threonine protein kinase OS=Canis lupus familiaris OX=9615 GN=LATS2 PE=4 SV=1	-0.186545	-0.057144	-0.124564	0.145193	0.125021	0.0606465
tr|E2QUS7|E2QUS7_CANLF	CHD8	tr|E2QUS7|E2QUS7_CANLF Chromodomain-helicase-DNA-binding protein 8 OS=Canis lupus familiaris OX=9615 GN=CHD8 PE=3 SV=2	0.0246268	0.123117	0.0790646	-0.0269129	-0.037613	-0.0437615
tr|E2QUS9|E2QUS9_CANLF	COQ10B	tr|E2QUS9|E2QUS9_CANLF Coenzyme Q10B OS=Canis lupus familiaris OX=9615 GN=COQ10B PE=3 SV=2	0.0876754	0.151381	0.132135	-0.110907	-0.135206	-0.189647
tr|E2QUT2|E2QUT2_CANLF	ERGIC2	tr|E2QUT2|E2QUT2_CANLF ERGIC and golgi 2 OS=Canis lupus familiaris OX=9615 GN=ERGIC2 PE=4 SV=2	0.0470207	-0.0117013	-0.0329446	0.0721529	-0.0158031	0.0435568
tr|E2QUT6|E2QUT6_CANLF	SARS2	tr|E2QUT6|E2QUT6_CANLF Uncharacterized protein OS=Canis lupus familiaris OX=9615 GN=SARS2 PE=4 SV=1	-0.0137064	-0.0226242	-0.0143349	0.0222875	-0.0232913	-0.0443421
tr|E2QUT9|E2QUT9_CANLF	GGH	tr|E2QUT9|E2QUT9_CANLF Folate gamma-glutamyl hydrolase OS=Canis lupus familiaris OX=9615 GN=GGH PE=4 SV=2	0.0826781	0.091718	0.16622	-0.0894965	-0.138674	-0.149748
tr|E2QUU0|E2QUU0_CANLF	TRIP11	tr|E2QUU0|E2QUU0_CANLF Thyroid hormone receptor interactor 11 OS=Canis lupus familiaris OX=9615 GN=TRIP11 PE=4 SV=2	0.00444329	0.00365473	-0.0340332	-0.014332	0.0150764	0.0233234
tr|E2QUU1|E2QUU1_CANLF	EIF3J	tr|E2QUU1|E2QUU1_CANLF Eukaryotic translation initiation factor 3 subunit J OS=Canis lupus familiaris OX=9615 GN=EIF3J PE=3 SV=1	-0.0115395	-0.00790335	-0.079531	0.000402294	-0.0181576	0.0596545
tr|E2QUU3|E2QUU3_CANLF	UBE3B	tr|E2QUU3|E2QUU3_CANLF Ubiquitin protein ligase E3B OS=Canis lupus familiaris OX=9615 GN=UBE3B PE=4 SV=2	0.134557	0.0757454	0.0185812	0.0516271	0.0181717	0.00460473
tr|E2QUU5|E2QUU5_CANLF	HSPD1	tr|E2QUU5|E2QUU5_CANLF 60 kDa heat shock protein, mitochondrial OS=Canis lupus familiaris OX=9615 GN=HSPD1 PE=3 SV=2	0.0073868	0.0814463	0.0681356	-0.0466682	-0.0532577	-0.115223
tr|E2QUU7|E2QUU7_CANLF	TPPP	tr|E2QUU7|E2QUU7_CANLF Tubulin polymerization promoting protein OS=Canis lupus familiaris OX=9615 GN=TPPP PE=4 SV=1	0.156414	0.172753	0.160698	-0.0435967	-0.140715	-0.157677
tr|E2QUU9|E2QUU9_CANLF	SASH3	tr|E2QUU9|E2QUU9_CANLF SAM and SH3 domain containing 3 OS=Canis lupus familiaris OX=9615 GN=SASH3 PE=4 SV=2	-0.368294	0.302052	-0.220529	0.2086	-0.233838	-0.281713
tr|E2QUV0|E2QUV0_CANLF	NIPBL	tr|E2QUV0|E2QUV0_CANLF Nipped-B protein OS=Canis lupus familiaris OX=9615 GN=NIPBL PE=3 SV=2	0.0891059	0.0987705	0.0960453	-0.058113	-0.0905595	-0.0695195
tr|E2QUV3|E2QUV3_CANLF	AHSG	tr|E2QUV3|E2QUV3_CANLF Alpha 2-HS glycoprotein OS=Canis lupus familiaris OX=9615 GN=AHSG PE=4 SV=2	0.313989	0.396617	-0.123895	-0.203194	-0.102388	-0.0706112
tr|E2QUV5|E2QUV5_CANLF	FAM126A	tr|E2QUV5|E2QUV5_CANLF Family with sequence similarity 126 member A OS=Canis lupus familiaris OX=9615 GN=FAM126A PE=4 SV=2	-0.145152	0.0196412	0.221842	-0.0443708	-0.0575319	-0.180887
tr|E2QUV7|E2QUV7_CANLF	TWSG1	tr|E2QUV7|E2QUV7_CANLF Twisted gastrulation BMP signaling modulator 1 OS=Canis lupus familiaris OX=9615 GN=TWSG1 PE=4 SV=2	-0.0418886	-0.433609	-0.0625581	0.0523718	-0.106382	0.115887
tr|E2QUV8|E2QUV8_CANLF	CLPP	tr|E2QUV8|E2QUV8_CANLF ATP-dependent Clp protease proteolytic subunit OS=Canis lupus familiaris OX=9615 GN=CLPP PE=3 SV=2	0.0710349	0.138066	-0.0285865	-0.0444971	-0.0150835	-0.0604779
tr|E2QUW6|E2QUW6_CANLF	OCRL	tr|E2QUW6|E2QUW6_CANLF OCRL, inositol polyphosphate-5-phosphatase OS=Canis lupus familiaris OX=9615 GN=OCRL PE=4 SV=2	0.0348578	0.0483244	0.0120678	-0.0490768	-0.019404	-0.0716156
tr|E2QUW7|E2QUW7_CANLF	EPM2AIP1	tr|E2QUW7|E2QUW7_CANLF EPM2A interacting protein 1 OS=Canis lupus familiaris OX=9615 GN=EPM2AIP1 PE=4 SV=2	-0.0284645	0.0431096	-0.0017006	0.00677388	-0.0220575	-0.0457032
tr|E2QUW8|E2QUW8_CANLF	PLEKHM3	tr|E2QUW8|E2QUW8_CANLF Pleckstrin homology domain containing M3 OS=Canis lupus familiaris OX=9615 GN=PLEKHM3 PE=4 SV=1	0.166283	0.235141	0.0274545	-0.0869718	0.0500018	-0.0911379
tr|E2QUX4|E2QUX4_CANLF	NA	tr|E2QUX4|E2QUX4_CANLF Uncharacterized protein OS=Canis lupus familiaris OX=9615 PE=4 SV=2	0.378286	0.299742	0.04201	-0.0653563	-0.175045	-0.00995044
tr|E2QUX8|E2QUX8_CANLF	RRP8	tr|E2QUX8|E2QUX8_CANLF Ribosomal RNA processing 8 OS=Canis lupus familiaris OX=9615 GN=RRP8 PE=4 SV=2	-0.0327971	0.0343004	-0.0815428	0.00827908	-0.0283531	0.0187509
tr|E2QUX9|E2QUX9_CANLF	PGGHG	tr|E2QUX9|E2QUX9_CANLF Protein-glucosylgalactosylhydroxylysine glucosidase OS=Canis lupus familiaris OX=9615 GN=PGGHG PE=4 SV=1	0.0263109	-0.108223	-0.0884476	0.228707	0.050926	0.105052
tr|E2QUY0|E2QUY0_CANLF	CDK4	tr|E2QUY0|E2QUY0_CANLF Cyclin dependent kinase 4 OS=Canis lupus familiaris OX=9615 GN=CDK4 PE=3 SV=1	-0.0357992	-0.0537264	-0.024955	-0.0471126	0.116279	-0.0163604
tr|E2QUY2|E2QUY2_CANLF	ABRACL	tr|E2QUY2|E2QUY2_CANLF ABRA C-terminal like OS=Canis lupus familiaris OX=9615 GN=ABRACL PE=4 SV=1	-0.170871	-0.0638659	0.0985268	0.054805	0.010444	-0.0193622
tr|E2QUY7|E2QUY7_CANLF	PSMD3	tr|E2QUY7|E2QUY7_CANLF Proteasome 26S subunit, non-ATPase 3 OS=Canis lupus familiaris OX=9615 GN=PSMD3 PE=4 SV=2	-0.00027483	0.02203	0.0115981	-0.00381197	-0.0052392	0.0160007
tr|E2QUZ0|E2QUZ0_CANLF	RELL1	tr|E2QUZ0|E2QUZ0_CANLF RELT like 1 OS=Canis lupus familiaris OX=9615 GN=RELL1 PE=4 SV=2	-0.362087	-0.193643	-0.129929	0.0247738	-0.0772577	0.286484
tr|E2QUZ4|E2QUZ4_CANLF	LRIF1	tr|E2QUZ4|E2QUZ4_CANLF Ligand dependent nuclear receptor interacting factor 1 OS=Canis lupus familiaris OX=9615 GN=LRIF1 PE=4 SV=1	0.141275	0.113197	0.0303435	-0.0516523	-0.0879321	-0.158859
tr|E2QV02|E2QV02_CANLF	CDK17	tr|E2QV02|E2QV02_CANLF Cyclin dependent kinase 17 OS=Canis lupus familiaris OX=9615 GN=CDK17 PE=4 SV=2	-0.195888	-0.109334	-0.174337	0.156901	0.119032	0.19668
tr|E2QV06|E2QV06_CANLF	CGNL1	tr|E2QV06|E2QV06_CANLF Cingulin like 1 OS=Canis lupus familiaris OX=9615 GN=CGNL1 PE=4 SV=2	-0.569305	-0.668694	-0.628837	0.0130184	-0.0402213	0.03502
tr|E2QV07|E2QV07_CANLF	SMC1A	tr|E2QV07|E2QV07_CANLF Structural maintenance of chromosomes protein OS=Canis lupus familiaris OX=9615 GN=SMC1A PE=3 SV=2	0.0229183	0.0683026	0.023135	-0.0247717	-0.0706955	-0.0206391
tr|E2QV08|E2QV08_CANLF	MDH1	tr|E2QV08|E2QV08_CANLF Malate dehydrogenase OS=Canis lupus familiaris OX=9615 GN=MDH1 PE=3 SV=2	0.0783717	0.0163031	0.0580348	-0.0490313	-0.0866941	-0.0790567
tr|E2QV12|E2QV12_CANLF	PGM2	tr|E2QV12|E2QV12_CANLF Phosphoglucomutase 2 OS=Canis lupus familiaris OX=9615 GN=PGM2 PE=4 SV=1	0.000766669	-0.0463223	-0.0108906	-0.00480992	0.0262826	0.0449598
tr|E2QV13|E2QV13_CANLF	CEPT1	tr|E2QV13|E2QV13_CANLF Choline/ethanolamine phosphotransferase 1 OS=Canis lupus familiaris OX=9615 GN=CEPT1 PE=3 SV=1	-0.164985	-0.0761451	-0.0820224	0.304294	0.00869096	0.117544
tr|E2QV18|E2QV18_CANLF	DENND2D	tr|E2QV18|E2QV18_CANLF DENN domain containing 2D OS=Canis lupus familiaris OX=9615 GN=DENND2D PE=4 SV=2	-0.206924	-0.0968792	-0.0916516	0.20247	0.243084	0.270069
tr|E2QV23|E2QV23_CANLF	ARFIP2	tr|E2QV23|E2QV23_CANLF ADP ribosylation factor interacting protein 2 OS=Canis lupus familiaris OX=9615 GN=ARFIP2 PE=4 SV=1	0.0111222	-0.0225725	0.0203568	-0.0211032	-0.0576297	-0.13855
tr|E2QV27|E2QV27_CANLF	LBR	tr|E2QV27|E2QV27_CANLF Lamin B receptor OS=Canis lupus familiaris OX=9615 GN=LBR PE=4 SV=1	0.0655775	0.0272123	0.0463322	-0.0326664	-0.0518123	-0.0477703
tr|E2QV28|E2QV28_CANLF	NDUFB7	tr|E2QV28|E2QV28_CANLF NADH:ubiquinone oxidoreductase subunit B7 OS=Canis lupus familiaris OX=9615 GN=NDUFB7 PE=4 SV=1	-0.00257545	-0.0258853	-0.0132693	0.0318875	0.034975	0.0526179
tr|E2QV33|E2QV33_CANLF	MED22	tr|E2QV33|E2QV33_CANLF Mediator complex subunit 22 OS=Canis lupus familiaris OX=9615 GN=MED22 PE=4 SV=1	0.0191171	0.103689	-0.0121096	-0.032089	-0.0605996	0.0707492
tr|E2QV35|E2QV35_CANLF	SURF6	tr|E2QV35|E2QV35_CANLF Uncharacterized protein OS=Canis lupus familiaris OX=9615 GN=SURF6 PE=4 SV=1	-0.122613	-0.0690368	-0.0848809	0.074456	0.0731511	0.0519661
tr|E2QV44|E2QV44_CANLF	TRNAU1AP	tr|E2QV44|E2QV44_CANLF tRNA selenocysteine 1 associated protein 1 OS=Canis lupus familiaris OX=9615 GN=TRNAU1AP PE=4 SV=1	0.00253111	-0.141979	-0.0471394	-0.0349501	-0.00742091	-0.08674
tr|E2QV49|E2QV49_CANLF	NA	tr|E2QV49|E2QV49_CANLF Uncharacterized protein OS=Canis lupus familiaris OX=9615 PE=4 SV=1	0.0774728	0.173507	0.150348	-0.0968754	-0.0697997	-0.157204
tr|E2QV61|E2QV61_CANLF	DAO	tr|E2QV61|E2QV61_CANLF D-amino acid oxidase OS=Canis lupus familiaris OX=9615 GN=DAO PE=4 SV=1	0.326415	0.228863	0.365319	-0.108898	-0.16209	-0.189493
tr|E2QV67|E2QV67_CANLF	KCNK6	tr|E2QV67|E2QV67_CANLF Potassium channel subfamily K member OS=Canis lupus familiaris OX=9615 GN=KCNK6 PE=3 SV=1	0.395629	0.431175	-0.0997217	0.439163	0.489145	0.00216097
tr|E2QV77|E2QV77_CANLF	SPRYD4	tr|E2QV77|E2QV77_CANLF SPRY domain containing 4 OS=Canis lupus familiaris OX=9615 GN=SPRYD4 PE=4 SV=1	-0.041494	-0.0347796	0.0532116	-0.0313172	-0.0249848	-0.0569825
tr|E2QV81|E2QV81_CANLF	FGFR1OP2	tr|E2QV81|E2QV81_CANLF FGFR1 oncogene partner 2 OS=Canis lupus familiaris OX=9615 GN=FGFR1OP2 PE=2 SV=1	0.0193193	0.0283753	-0.00758304	-0.0235908	0.0737374	0.0201267
tr|E2QV83|E2QV83_CANLF	RBPJ	tr|E2QV83|E2QV83_CANLF Recombination signal binding protein for immunoglobulin kappa J region OS=Canis lupus familiaris OX=9615 GN=RBPJ PE=4 SV=1	0.0135392	0.0177274	0.0511704	-0.0528551	0.010995	-0.0752622
tr|E2QV84|E2QV84_CANLF	VPS36	tr|E2QV84|E2QV84_CANLF Vacuolar protein sorting 36 homolog OS=Canis lupus familiaris OX=9615 GN=VPS36 PE=4 SV=1	-0.0126812	-0.0482316	0.018811	0.00739132	0.00424464	0.0189564
tr|E2QV97|E2QV97_CANLF	NARS	tr|E2QV97|E2QV97_CANLF Asparaginyl-tRNA synthetase OS=Canis lupus familiaris OX=9615 GN=NARS PE=4 SV=1	-0.0613406	-0.100874	-0.0609516	0.0792351	0.0781445	0.0775529
tr|E2QV99|E2QV99_CANLF	ATP8B1	tr|E2QV99|E2QV99_CANLF Phospholipid-transporting ATPase OS=Canis lupus familiaris OX=9615 GN=ATP8B1 PE=3 SV=1	-0.0335676	-0.034438	0.0202057	0.0683524	-0.0512202	0.0214383
tr|E2QVA5|E2QVA5_CANLF	TBRG1	tr|E2QVA5|E2QVA5_CANLF Transforming growth factor beta regulator 1 OS=Canis lupus familiaris OX=9615 GN=TBRG1 PE=4 SV=1	0.00875333	-0.0575745	0.0464556	-0.0569905	0.118613	-0.182608
tr|E2QVA7|E2QVA7_CANLF	STARD3	tr|E2QVA7|E2QVA7_CANLF StAR related lipid transfer domain containing 3 OS=Canis lupus familiaris OX=9615 GN=STARD3 PE=4 SV=1	-0.032456	-0.0453099	-0.0464569	0.126853	0.0479657	0.124006
tr|E2QVB0|E2QVB0_CANLF	ARFGEF2	tr|E2QVB0|E2QVB0_CANLF ADP ribosylation factor guanine nucleotide exchange factor 2 OS=Canis lupus familiaris OX=9615 GN=ARFGEF2 PE=4 SV=1	0.00542046	0.0514076	-0.00408544	0.00885804	0.00172745	0.000296344
tr|E2QVB5|E2QVB5_CANLF	PPIE	tr|E2QVB5|E2QVB5_CANLF Peptidyl-prolyl cis-trans isomerase E OS=Canis lupus familiaris OX=9615 GN=PPIE PE=3 SV=1	-0.0104421	0.0799841	0.108421	-0.0598132	-0.0149939	-0.141618
tr|E2QVB8|E2QVB8_CANLF	DHRS3	tr|E2QVB8|E2QVB8_CANLF Dehydrogenase/reductase 3 OS=Canis lupus familiaris OX=9615 GN=DHRS3 PE=3 SV=1	0.497109	0.288348	0.542202	-0.110927	-0.215065	-0.193352
tr|E2QVC0|E2QVC0_CANLF	ATP6V1D	tr|E2QVC0|E2QVC0_CANLF ATPase H+ transporting V1 subunit D OS=Canis lupus familiaris OX=9615 GN=ATP6V1D PE=4 SV=1	0.0674569	0.100678	0.0178898	0.00398882	-0.0410998	-0.0493951
tr|E2QVE3|E2QVE3_CANLF	ZC3H10	tr|E2QVE3|E2QVE3_CANLF Zinc finger CCCH-type containing 10 OS=Canis lupus familiaris OX=9615 GN=ZC3H10 PE=4 SV=1	0.176831	0.282279	0.186744	-0.106436	-0.173295	-0.175583
tr|E2QVE5|E2QVE5_CANLF	SMIM7	tr|E2QVE5|E2QVE5_CANLF Small integral membrane protein 7 OS=Canis lupus familiaris OX=9615 GN=SMIM7 PE=4 SV=1	-0.00740733	-0.0752651	0.0758962	-0.0548984	0.0414138	0.0194661
tr|E2QVE6|E2QVE6_CANLF	HAUS7	tr|E2QVE6|E2QVE6_CANLF HAUS augmin like complex subunit 7 OS=Canis lupus familiaris OX=9615 GN=HAUS7 PE=4 SV=1	-0.210756	-0.0566638	-0.0305298	0.0823928	0.124809	0.0816762
tr|E2QVF4|E2QVF4_CANLF	MNAT1	tr|E2QVF4|E2QVF4_CANLF MNAT1, CDK activating kinase assembly factor OS=Canis lupus familiaris OX=9615 GN=MNAT1 PE=4 SV=1	0.0288443	0.104826	0.121574	-0.038698	-0.0931985	-0.132506
tr|E2QVF8|E2QVF8_CANLF	TMEM179B	tr|E2QVF8|E2QVF8_CANLF Transmembrane protein 179B OS=Canis lupus familiaris OX=9615 GN=TMEM179B PE=4 SV=1	0.0241713	-0.233767	-0.261393	0.142911	-0.0880145	0.0874943
tr|E2QVF9|E2QVF9_CANLF	AIMP2	tr|E2QVF9|E2QVF9_CANLF Uncharacterized protein OS=Canis lupus familiaris OX=9615 GN=AIMP2 PE=4 SV=1	0.00334756	-0.0952213	-0.00203423	0.0491422	0.014438	0.00557257
tr|E2QVH6|E2QVH6_CANLF	DAPK3	tr|E2QVH6|E2QVH6_CANLF Death associated protein kinase 3 OS=Canis lupus familiaris OX=9615 GN=DAPK3 PE=3 SV=1	0.00585086	-0.0826516	-0.0587625	0.110669	0.0665323	0.0938632
tr|E2QVK0|E2QVK0_CANLF	ACP6	tr|E2QVK0|E2QVK0_CANLF Acid phosphatase 6, lysophosphatidic OS=Canis lupus familiaris OX=9615 GN=ACP6 PE=3 SV=1	-0.112751	-0.086452	-0.0478267	0.0367477	0.045462	0.0938237
tr|E2QVK3|E2QVK3_CANLF	ABHD6	tr|E2QVK3|E2QVK3_CANLF Abhydrolase domain containing 6 OS=Canis lupus familiaris OX=9615 GN=ABHD6 PE=4 SV=1	-0.03427	-0.0724797	-0.0295374	0.0318587	0.0473654	0.00796566
tr|E2QVM2|E2QVM2_CANLF	PANK3	tr|E2QVM2|E2QVM2_CANLF Pantothenate kinase 3 OS=Canis lupus familiaris OX=9615 GN=PANK3 PE=4 SV=1	-0.038803	0.00775472	0.0277018	-0.0836858	-0.043856	-0.14322
tr|E2QVM3|E2QVM3_CANLF	GLYR1	tr|E2QVM3|E2QVM3_CANLF Glyoxylate reductase 1 homolog OS=Canis lupus familiaris OX=9615 GN=GLYR1 PE=4 SV=1	0.162652	0.190289	0.161053	-0.0490078	-0.0699632	-0.0177362
tr|E2QVM9|E2QVM9_CANLF	ALKBH7	tr|E2QVM9|E2QVM9_CANLF AlkB homolog 7 OS=Canis lupus familiaris OX=9615 GN=ALKBH7 PE=4 SV=1	0.212097	0.153509	0.144211	-0.0651909	-0.0554379	-0.115274
tr|E2QVN6|E2QVN6_CANLF	TCEA1	tr|E2QVN6|E2QVN6_CANLF Transcription elongation factor A1 OS=Canis lupus familiaris OX=9615 GN=TCEA1 PE=4 SV=1	0.034579	0.021715	0.0940394	-0.0611755	-0.0278409	-0.0748961
tr|E2QVP0|E2QVP0_CANLF	PLD3	tr|E2QVP0|E2QVP0_CANLF Phospholipase D family member 3 OS=Canis lupus familiaris OX=9615 GN=PLD3 PE=4 SV=1	0.222126	0.394737	0.282545	-0.0805777	-0.10263	-0.185572
tr|E2QVP4|E2QVP4_CANLF	NDUFV2	tr|E2QVP4|E2QVP4_CANLF NADH dehydrogenase [ubiquinone] flavoprotein 2 OS=Canis lupus familiaris OX=9615 GN=NDUFV2 PE=4 SV=1	0.0344045	0.0058634	0.0332054	-0.0299046	-0.0330262	-0.0228843
tr|E2QVP6|E2QVP6_CANLF	YWHAG	tr|E2QVP6|E2QVP6_CANLF Tyrosine 3-monooxygenase/tryptophan 5-monooxygenase activation protein gamma OS=Canis lupus familiaris OX=9615 GN=YWHAG PE=3 SV=1	0.0386922	-0.0215893	-0.0672785	0.0101748	-0.010741	0.0436351
tr|E2QVQ1|E2QVQ1_CANLF	AIDA	tr|E2QVQ1|E2QVQ1_CANLF Axin interactor, dorsalization associated OS=Canis lupus familiaris OX=9615 GN=AIDA PE=4 SV=1	-0.0995522	-0.0598879	-0.0820018	0.0611505	0.100604	0.0851509
tr|E2QVR2|E2QVR2_CANLF	SLC46A1	tr|E2QVR2|E2QVR2_CANLF Solute carrier family 46 member 1 OS=Canis lupus familiaris OX=9615 GN=SLC46A1 PE=4 SV=1	-0.00815834	0.217512	-0.0141903	0.20446	0.220978	0.0853266
tr|E2QVS1|E2QVS1_CANLF	CCNYL1	tr|E2QVS1|E2QVS1_CANLF Cyclin Y like 1 OS=Canis lupus familiaris OX=9615 GN=CCNYL1 PE=3 SV=1	-0.163904	-0.0418225	-0.0574097	0.055208	0.0149693	0.0293401
tr|E2QVT4|E2QVT4_CANLF	TBCCD1	tr|E2QVT4|E2QVT4_CANLF TBCC domain containing 1 OS=Canis lupus familiaris OX=9615 GN=TBCCD1 PE=4 SV=1	-0.00415581	-0.0146663	-0.0565983	-0.132125	0.069852	-0.00546846
tr|E2QVU8|E2QVU8_CANLF	NPRL2	tr|E2QVU8|E2QVU8_CANLF NPR2 like, GATOR1 complex subunit OS=Canis lupus familiaris OX=9615 GN=NPRL2 PE=4 SV=1	0.0190302	-0.00960788	0.0643509	-0.0511986	-0.00494188	-0.0289505
tr|E2QVU9|E2QVU9_CANLF	BLVRB	tr|E2QVU9|E2QVU9_CANLF Biliverdin reductase B OS=Canis lupus familiaris OX=9615 GN=BLVRB PE=4 SV=1	-0.0871016	-0.0985215	-0.0656063	0.152002	0.119609	0.102923
tr|E2QVV3|E2QVV3_CANLF	EBNA1BP2	tr|E2QVV3|E2QVV3_CANLF EBNA1 binding protein 2 OS=Canis lupus familiaris OX=9615 GN=EBNA1BP2 PE=4 SV=1	-0.0137842	-0.0590961	-0.0159981	0.00592275	0.0316166	0.0323486
tr|E2QVV4|E2QVV4_CANLF	TMEM199	tr|E2QVV4|E2QVV4_CANLF Transmembrane protein 199 OS=Canis lupus familiaris OX=9615 GN=TMEM199 PE=4 SV=1	0.0278972	-0.0111079	0.00382723	0.103654	0.046669	0.00543288
tr|E2QVV7|E2QVV7_CANLF	POLDIP2	tr|E2QVV7|E2QVV7_CANLF DNA polymerase delta interacting protein 2 OS=Canis lupus familiaris OX=9615 GN=POLDIP2 PE=4 SV=1	-0.0175581	0.0928159	0.0855557	-0.0423478	-0.0812573	-0.0263706
tr|E2QVW0|E2QVW0_CANLF	TNFAIP1	tr|E2QVW0|E2QVW0_CANLF TNF alpha induced protein 1 OS=Canis lupus familiaris OX=9615 GN=TNFAIP1 PE=4 SV=1	-0.0259576	0.0142049	-0.235053	0.22869	0.279594	0.170124
tr|E2QVW3|E2QVW3_CANLF	ELK3	tr|E2QVW3|E2QVW3_CANLF ELK3, ETS transcription factor OS=Canis lupus familiaris OX=9615 GN=ELK3 PE=3 SV=1	-0.111179	-0.0634849	-0.0604238	0.124449	0.0312579	0.0929319
tr|E2QVW6|E2QVW6_CANLF	TRIM3	tr|E2QVW6|E2QVW6_CANLF Tripartite motif containing 3 OS=Canis lupus familiaris OX=9615 GN=TRIM3 PE=4 SV=1	-0.070019	-0.180397	-0.0154343	0.056504	-0.0988428	0.0645357
tr|E2QVX5|E2QVX5_CANLF	HPS4	tr|E2QVX5|E2QVX5_CANLF HPS4, biogenesis of lysosomal organelles complex 3 subunit 2 OS=Canis lupus familiaris OX=9615 GN=HPS4 PE=4 SV=1	0.0978491	-0.0209692	-0.134694	0.0885512	-0.163148	0.099468
tr|E2QVY5|E2QVY5_CANLF	CTNNBIP1	tr|E2QVY5|E2QVY5_CANLF Catenin beta interacting protein 1 OS=Canis lupus familiaris OX=9615 GN=CTNNBIP1 PE=4 SV=1	0.0677311	0.0577805	0.03056	-0.115968	-0.0237142	-0.132026
tr|E2QVZ3|E2QVZ3_CANLF	TAF12	tr|E2QVZ3|E2QVZ3_CANLF Uncharacterized protein OS=Canis lupus familiaris OX=9615 GN=TAF12 PE=4 SV=1	0.0538708	0.107179	0.020822	-0.107812	-0.0347926	0.0851373
tr|E2QVZ6|E2QVZ6_CANLF	POLG2	tr|E2QVZ6|E2QVZ6_CANLF DNA polymerase gamma 2, accessory subunit OS=Canis lupus familiaris OX=9615 GN=POLG2 PE=4 SV=1	-0.0666892	-0.17374	-0.048989	0.157484	0.0488586	0.00927197
tr|E2QW06|E2QW06_CANLF	ATP5PB	tr|E2QW06|E2QW06_CANLF ATP synthase peripheral stalk-membrane subunit b OS=Canis lupus familiaris OX=9615 GN=ATP5PB PE=4 SV=1	0.0349537	0.0894682	0.0803727	-0.0524233	-0.0899696	-0.0961419
tr|E2QW07|E2QW07_CANLF	ERGIC3	tr|E2QW07|E2QW07_CANLF ERGIC and golgi 3 OS=Canis lupus familiaris OX=9615 GN=ERGIC3 PE=4 SV=2	-0.00445847	-0.0501749	-0.0465753	0.0303942	0.118589	0.0927012
tr|E2QW11|E2QW11_CANLF	SHQ1	tr|E2QW11|E2QW11_CANLF SHQ1, H/ACA ribonucleoprotein assembly factor OS=Canis lupus familiaris OX=9615 GN=SHQ1 PE=4 SV=2	-0.133667	-0.137558	-0.124924	0.111263	0.0758041	0.152924
tr|E2QW14|E2QW14_CANLF	NCDN	tr|E2QW14|E2QW14_CANLF Neurochondrin OS=Canis lupus familiaris OX=9615 GN=NCDN PE=4 SV=2	-0.137645	-0.111042	-0.0631654	0.142259	0.100511	0.098616
tr|E2QW16|E2QW16_CANLF	MRFAP1	tr|E2QW16|E2QW16_CANLF Uncharacterized protein OS=Canis lupus familiaris OX=9615 GN=MRFAP1 PE=4 SV=1	0.0217536	0.196038	-0.0230865	-0.0158758	0.0462668	-0.124933
tr|E2QW22|E2QW22_CANLF	NRIP1	tr|E2QW22|E2QW22_CANLF Nuclear receptor interacting protein 1 OS=Canis lupus familiaris OX=9615 GN=NRIP1 PE=4 SV=2	0.672663	0.587457	0.556727	-0.0530143	-0.116254	-0.122811
tr|E2QW24|E2QW24_CANLF	PINX1	tr|E2QW24|E2QW24_CANLF PIN2 (TERF1) interacting telomerase inhibitor 1 OS=Canis lupus familiaris OX=9615 GN=PINX1 PE=4 SV=2	-0.127611	0.126406	-0.112313	0.0264218	-0.00195871	0.0347384
tr|E2QW25|E2QW25_CANLF	MRPS26	tr|E2QW25|E2QW25_CANLF Mitochondrial ribosomal protein S26 OS=Canis lupus familiaris OX=9615 GN=MRPS26 PE=4 SV=1	0.0157889	0.0734174	0.0111276	-0.0327808	-0.0184	-0.0868542
tr|E2QW26|E2QW26_CANLF	HAL	tr|E2QW26|E2QW26_CANLF Histidine ammonia-lyase OS=Canis lupus familiaris OX=9615 GN=HAL PE=3 SV=2	1.72877	-0.225766	0.439909	-0.0517494	0.00760249	-0.0814198
tr|E2QW27|E2QW27_CANLF	LARP7	tr|E2QW27|E2QW27_CANLF La ribonucleoprotein domain family member 7 OS=Canis lupus familiaris OX=9615 GN=LARP7 PE=4 SV=1	0.00297445	-0.0116548	-0.0423769	0.0239673	-0.0329898	0.0198456
tr|E2QW28|E2QW28_CANLF	HELLS	tr|E2QW28|E2QW28_CANLF Helicase, lymphoid specific OS=Canis lupus familiaris OX=9615 GN=HELLS PE=4 SV=2	0.0326439	0.0773874	0.11433	-0.0135583	-0.0202677	0.00194884
tr|E2QW29|E2QW29_CANLF	BET1L	tr|E2QW29|E2QW29_CANLF Bet1 golgi vesicular membrane trafficking protein like OS=Canis lupus familiaris OX=9615 GN=BET1L PE=4 SV=1	-0.0321845	0.0824604	-0.143407	0.151019	0.155534	-0.103502
tr|E2QW31|E2QW31_CANLF	GMEB1	tr|E2QW31|E2QW31_CANLF Glucocorticoid modulatory element binding protein 1 OS=Canis lupus familiaris OX=9615 GN=GMEB1 PE=4 SV=2	0.126931	0.205124	0.169578	-0.121148	-0.124522	-0.097118
tr|E2QW34|E2QW34_CANLF	PSMB2	tr|E2QW34|E2QW34_CANLF Proteasome subunit beta OS=Canis lupus familiaris OX=9615 GN=PSMB2 PE=3 SV=1	-0.119957	-0.121715	-0.0492536	0.0415536	0.134658	0.0424621
tr|E2QW36|E2QW36_CANLF	ZBTB18	tr|E2QW36|E2QW36_CANLF Zinc finger and BTB domain containing 18 OS=Canis lupus familiaris OX=9615 GN=ZBTB18 PE=4 SV=2	-0.0242879	0.036787	0.0142484	-0.0113945	-0.316962	-0.216484
tr|E2QW41|E2QW41_CANLF	NR2F2	tr|E2QW41|E2QW41_CANLF Nuclear receptor subfamily 2 group F member 2 OS=Canis lupus familiaris OX=9615 GN=NR2F2 PE=3 SV=2	0.056024	-0.0796904	0.191057	-0.0481893	-0.0644141	-0.0284656
tr|E2QW43|E2QW43_CANLF	TBC1D12	tr|E2QW43|E2QW43_CANLF TBC1 domain family member 12 OS=Canis lupus familiaris OX=9615 GN=TBC1D12 PE=4 SV=2	-0.277993	-0.0772359	-0.161273	0.142754	0.179162	0.101408
tr|E2QW49|E2QW49_CANLF	PA2G4	tr|E2QW49|E2QW49_CANLF Uncharacterized protein OS=Canis lupus familiaris OX=9615 GN=PA2G4 PE=4 SV=1	-0.0398502	0.0255873	-0.0135257	0.00755427	-0.0146016	-0.03983
tr|E2QW53|E2QW53_CANLF	USP25	tr|E2QW53|E2QW53_CANLF Ubiquitin specific peptidase 25 OS=Canis lupus familiaris OX=9615 GN=USP25 PE=3 SV=2	0.112591	-0.0305922	-0.155305	0.230103	-0.03035	0.0275385
tr|E2QW54|E2QW54_CANLF	LIMA1	tr|E2QW54|E2QW54_CANLF LIM domain and actin binding 1 OS=Canis lupus familiaris OX=9615 GN=LIMA1 PE=4 SV=2	-0.0562028	-0.082586	-0.0703885	0.157619	0.182359	0.151914
tr|E2QW55|E2QW55_CANLF	HMBOX1	tr|E2QW55|E2QW55_CANLF Homeobox containing 1 OS=Canis lupus familiaris OX=9615 GN=HMBOX1 PE=4 SV=2	0.248569	0.455612	0.33034	-0.102537	-0.115443	-0.17828
tr|E2QW60|E2QW60_CANLF	LMAN1	tr|E2QW60|E2QW60_CANLF Lectin, mannose binding 1 OS=Canis lupus familiaris OX=9615 GN=LMAN1 PE=4 SV=2	-0.0114965	-0.0100272	-0.0242808	0.0489203	0.0700051	-0.0152657
tr|E2QW69|E2QW69_CANLF	RAB5B	tr|E2QW69|E2QW69_CANLF RAB5B, member RAS oncogene family OS=Canis lupus familiaris OX=9615 GN=RAB5B PE=4 SV=1	-0.0434688	-0.00939769	-0.0127255	0.0308711	0.0421696	0.0302642
tr|E2QW70|E2QW70_CANLF	CDK2	tr|E2QW70|E2QW70_CANLF Cyclin dependent kinase 2 OS=Canis lupus familiaris OX=9615 GN=CDK2 PE=3 SV=1	-0.00677828	0.0252296	0.0302102	-0.0286591	-0.0250944	-0.0302221
tr|E2QW76|E2QW76_CANLF	RFC1	tr|E2QW76|E2QW76_CANLF Replication factor C subunit 1 OS=Canis lupus familiaris OX=9615 GN=RFC1 PE=3 SV=2	0.0143821	0.0567806	0.08149	-0.03244	-0.00283497	-0.0592037
tr|E2QW79|E2QW79_CANLF	RELCH	tr|E2QW79|E2QW79_CANLF RAB11 binding and LisH domain, coiled-coil and HEAT repeat containing OS=Canis lupus familiaris OX=9615 GN=RELCH PE=4 SV=2	-0.0517894	-0.0776612	-0.068087	0.0775516	0.0144821	0.088498
tr|E2QW80|E2QW80_CANLF	DGKA	tr|E2QW80|E2QW80_CANLF Diacylglycerol kinase OS=Canis lupus familiaris OX=9615 GN=DGKA PE=3 SV=2	-0.0536354	-0.0265551	-0.0303982	0.0171535	0.0106504	0.0627672
tr|E2QW90|E2QW90_CANLF	IGFBP4	tr|E2QW90|E2QW90_CANLF Insulin like growth factor binding protein 4 OS=Canis lupus familiaris OX=9615 GN=IGFBP4 PE=4 SV=1	0.30253	-0.0746498	0.180046	0.106069	-0.186968	0.0525091
tr|E2QW92|E2QW92_CANLF	BRD4	tr|E2QW92|E2QW92_CANLF Bromodomain containing 4 OS=Canis lupus familiaris OX=9615 GN=BRD4 PE=4 SV=2	0.105948	0.121856	0.113511	-0.0676424	-0.0520467	-0.0524433
tr|E2QW97|E2QW97_CANLF	ORMDL2	tr|E2QW97|E2QW97_CANLF ORM1-like protein OS=Canis lupus familiaris OX=9615 GN=ORMDL2 PE=3 SV=1	-0.0733596	0.0121155	-0.042265	0.0852066	0.0428143	0.130075
tr|E2QW98|E2QW98_CANLF	NA	tr|E2QW98|E2QW98_CANLF Uncharacterized protein OS=Canis lupus familiaris OX=9615 PE=4 SV=2	-0.0399628	0.22431	0.054886	-0.0352911	-0.00179623	-0.0470635
tr|E2QWA2|E2QWA2_CANLF	GALM	tr|E2QWA2|E2QWA2_CANLF Aldose 1-epimerase OS=Canis lupus familiaris OX=9615 GN=GALM PE=3 SV=1	-0.0964668	-0.0327736	-0.0548022	0.0264541	-0.000277742	0.0467019
tr|E2QWA8|E2QWA8_CANLF	RMND5A	tr|E2QWA8|E2QWA8_CANLF Required for meiotic nuclear division 5 homolog A OS=Canis lupus familiaris OX=9615 GN=RMND5A PE=4 SV=1	0.0941937	0.100169	0.0265832	-0.0768217	-0.0941549	-0.13319
tr|E2QWB0|E2QWB0_CANLF	CLIP1	tr|E2QWB0|E2QWB0_CANLF CAP-Gly domain containing linker protein 1 OS=Canis lupus familiaris OX=9615 GN=CLIP1 PE=4 SV=2	-0.0747974	-0.0883515	-0.0810121	0.0740632	0.12024	0.104796
tr|E2QWB2|E2QWB2_CANLF	PLS1	tr|E2QWB2|E2QWB2_CANLF Plastin 1 OS=Canis lupus familiaris OX=9615 GN=PLS1 PE=4 SV=2	0.445232	0.514368	0.448976	-0.297814	-0.243517	-0.324495
tr|E2QWB6|E2QWB6_CANLF	NBEA	tr|E2QWB6|E2QWB6_CANLF Neurobeachin OS=Canis lupus familiaris OX=9615 GN=NBEA PE=4 SV=2	0.176929	0.329944	-0.0357788	-0.0506763	-0.0725967	-0.0224173
tr|E2QWC1|E2QWC1_CANLF	TPK1	tr|E2QWC1|E2QWC1_CANLF Thiamine pyrophosphokinase OS=Canis lupus familiaris OX=9615 GN=TPK1 PE=3 SV=2	0.0587097	-0.0821419	0.102581	-0.0330252	-0.0244499	0.0168567
tr|E2QWC5|E2QWC5_CANLF	NA	tr|E2QWC5|E2QWC5_CANLF Uncharacterized protein OS=Canis lupus familiaris OX=9615 PE=4 SV=2	0.617179	0.670509	0.879808	-0.466232	-0.37476	-0.730143
tr|E2QWC9|E2QWC9_CANLF	MCCC2	tr|E2QWC9|E2QWC9_CANLF Methylcrotonoyl-CoA carboxylase 2 OS=Canis lupus familiaris OX=9615 GN=MCCC2 PE=4 SV=2	0.0232937	0.0591839	0.0762774	-0.0602195	-0.0573425	-0.0414469
tr|E2QWD1|E2QWD1_CANLF	GLRX	tr|E2QWD1|E2QWD1_CANLF Glutaredoxin OS=Canis lupus familiaris OX=9615 GN=GLRX PE=4 SV=1	-0.219836	0.0744473	-0.0209665	-0.0331276	-0.157164	-0.023018
tr|E2QWD3|E2QWD3_CANLF	CRK	tr|E2QWD3|E2QWD3_CANLF CRK proto-oncogene, adaptor protein OS=Canis lupus familiaris OX=9615 GN=CRK PE=4 SV=2	-0.0783091	-0.0708638	-0.0440873	0.0805854	0.0547372	-0.00617119
tr|E2QWE0|E2QWE0_CANLF	COPS5	tr|E2QWE0|E2QWE0_CANLF COP9 signalosome subunit 5 OS=Canis lupus familiaris OX=9615 GN=COPS5 PE=4 SV=1	0.0109953	-0.0318595	0.11116	-0.0515879	-0.0224149	-0.0833592
tr|E2QWE1|E2QWE1_CANLF	WIPI1	tr|E2QWE1|E2QWE1_CANLF WD repeat domain, phosphoinositide interacting 1 OS=Canis lupus familiaris OX=9615 GN=WIPI1 PE=4 SV=1	-0.0766203	0.043246	-0.068884	0.329506	0.145346	0.102946
tr|E2QWE2|E2QWE2_CANLF	CENPJ	tr|E2QWE2|E2QWE2_CANLF Centromere protein J OS=Canis lupus familiaris OX=9615 GN=CENPJ PE=4 SV=2	-0.166673	-0.151384	-0.109706	0.225445	0.297016	0.254775
tr|E2QWE3|E2QWE3_CANLF	HGS	tr|E2QWE3|E2QWE3_CANLF Hepatocyte growth factor-regulated tyrosine kinase substrate OS=Canis lupus familiaris OX=9615 GN=HGS PE=4 SV=2	-0.0375701	-0.0393954	-0.0595987	0.0595733	0.0479493	0.0569693
tr|E2QWF4|E2QWF4_CANLF	TMEM159	tr|E2QWF4|E2QWF4_CANLF Transmembrane protein 159 OS=Canis lupus familiaris OX=9615 GN=TMEM159 PE=4 SV=1	-0.0468262	0.0570393	-0.0959947	0.166185	0.0693259	0.204552
tr|E2QWF5|E2QWF5_CANLF	FKBP4	tr|E2QWF5|E2QWF5_CANLF Peptidylprolyl isomerase OS=Canis lupus familiaris OX=9615 GN=FKBP4 PE=4 SV=2	0.0249958	0.0569053	0.0321689	-0.0466004	-0.0766103	-0.0772545
tr|E2QWF7|E2QWF7_CANLF	TADA1	tr|E2QWF7|E2QWF7_CANLF Transcriptional adaptor 1 OS=Canis lupus familiaris OX=9615 GN=TADA1 PE=4 SV=1	0.0573902	0.216396	0.0643577	-0.0762243	-0.127479	0.0486734
tr|E2QWG6|E2QWG6_CANLF	EIF2AK3	tr|E2QWG6|E2QWG6_CANLF Eukaryotic translation initiation factor 2 alpha kinase 3 OS=Canis lupus familiaris OX=9615 GN=EIF2AK3 PE=4 SV=2	0.172481	0.149222	0.201564	-0.0743524	-0.10676	-0.155382
tr|E2QWG7|E2QWG7_CANLF	UBN1	tr|E2QWG7|E2QWG7_CANLF Ubinuclein 1 OS=Canis lupus familiaris OX=9615 GN=UBN1 PE=4 SV=2	-0.0189774	-0.00559819	0.0473723	0.0154902	0.0104525	0.0485521
tr|E2QWG8|E2QWG8_CANLF	EIF3M	tr|E2QWG8|E2QWG8_CANLF Eukaryotic translation initiation factor 3 subunit M OS=Canis lupus familiaris OX=9615 GN=EIF3M PE=3 SV=1	-0.0460757	-0.0734055	-0.0282244	0.0593178	0.0318119	0.00151615
tr|E2QWG9|E2QWG9_CANLF	CENPK	tr|E2QWG9|E2QWG9_CANLF Centromere protein K OS=Canis lupus familiaris OX=9615 GN=CENPK PE=4 SV=2	-0.0190434	0.0196485	0.103015	0.0130855	-0.0204711	-0.0967749
tr|E2QWH0|E2QWH0_CANLF	FAM207A	tr|E2QWH0|E2QWH0_CANLF Family with sequence similarity 207 member A OS=Canis lupus familiaris OX=9615 GN=FAM207A PE=4 SV=2	0.100162	0.100049	-0.0448435	-0.0530281	0.0669715	-0.0544842
tr|E2QWH2|E2QWH2_CANLF	BCL9	tr|E2QWH2|E2QWH2_CANLF B cell CLL/lymphoma 9 OS=Canis lupus familiaris OX=9615 GN=BCL9 PE=4 SV=1	0.00155481	-0.0402998	0.0602567	-0.0230032	-0.0790825	-0.129459
tr|E2QWH7|E2QWH7_CANLF	CCDC127	tr|E2QWH7|E2QWH7_CANLF Coiled-coil domain containing 127 OS=Canis lupus familiaris OX=9615 GN=CCDC127 PE=4 SV=2	-0.0432264	0.0390032	0.00969103	-0.0605987	-0.0626184	0.00534297
tr|E2QWJ2|E2QWJ2_CANLF	GOLGA5	tr|E2QWJ2|E2QWJ2_CANLF Golgin A5 OS=Canis lupus familiaris OX=9615 GN=GOLGA5 PE=4 SV=1	-0.0167028	-0.0425981	-0.0617245	0.058375	0.0619972	0.0464692
tr|E2QWJ5|E2QWJ5_CANLF	PXK	tr|E2QWJ5|E2QWJ5_CANLF PX domain containing serine/threonine kinase like OS=Canis lupus familiaris OX=9615 GN=PXK PE=4 SV=2	-0.139723	0.202425	-0.0551771	-0.0636021	0.108289	0.102996
tr|E2QWJ8|E2QWJ8_CANLF	LAMTOR1	tr|E2QWJ8|E2QWJ8_CANLF Late endosomal/lysosomal adaptor, MAPK and MTOR activator 1 OS=Canis lupus familiaris OX=9615 GN=LAMTOR1 PE=4 SV=1	-0.00146145	0.0438471	-0.00400972	0.0478706	0.0557955	-0.0699724
tr|E2QWK2|E2QWK2_CANLF	PNPT1	tr|E2QWK2|E2QWK2_CANLF Polyribonucleotide nucleotidyltransferase 1 OS=Canis lupus familiaris OX=9615 GN=PNPT1 PE=4 SV=2	0.026163	0.0454578	0.0896988	-0.0395602	-0.0545145	-0.0563436
tr|E2QWK3|E2QWK3_CANLF	DHRS7	tr|E2QWK3|E2QWK3_CANLF Dehydrogenase/reductase 7 OS=Canis lupus familiaris OX=9615 GN=DHRS7 PE=3 SV=1	-0.0316791	-0.041825	-0.0136263	0.0513498	0.0441551	0.0326312
tr|E2QWK6|E2QWK6_CANLF	YTHDF2	tr|E2QWK6|E2QWK6_CANLF YTH N6-methyladenosine RNA binding protein 2 OS=Canis lupus familiaris OX=9615 GN=YTHDF2 PE=4 SV=2	-0.010435	-0.0609763	-0.02367	-0.0260146	0.032041	-0.0509577
tr|E2QWK8|E2QWK8_CANLF	NOP16	tr|E2QWK8|E2QWK8_CANLF NOP16 nucleolar protein OS=Canis lupus familiaris OX=9615 GN=NOP16 PE=4 SV=2	-0.0348596	0.0191972	-0.0465236	-0.00662684	-0.0258909	-0.0440176
tr|E2QWL0|E2QWL0_CANLF	FAM57A	tr|E2QWL0|E2QWL0_CANLF Family with sequence similarity 57 member A OS=Canis lupus familiaris OX=9615 GN=FAM57A PE=4 SV=1	0.13825	0.177971	0.00658277	-0.0798529	-0.0671713	0.00369828
tr|E2QWL1|E2QWL1_CANLF	TMOD3	tr|E2QWL1|E2QWL1_CANLF Tropomodulin 3 OS=Canis lupus familiaris OX=9615 GN=TMOD3 PE=4 SV=1	0.0186937	0.0489246	0.0386733	0.0183441	0.0628009	0.0412136
tr|E2QWL4|E2QWL4_CANLF	BTAF1	tr|E2QWL4|E2QWL4_CANLF B-TFIID TATA-box binding protein associated factor 1 OS=Canis lupus familiaris OX=9615 GN=BTAF1 PE=4 SV=2	0.0096738	0.020384	0.016585	-0.0206918	0.00164053	-0.00368957
tr|E2QWM0|E2QWM0_CANLF	NKTR	tr|E2QWM0|E2QWM0_CANLF Natural killer cell triggering receptor OS=Canis lupus familiaris OX=9615 GN=NKTR PE=4 SV=1	-0.125626	-0.0992879	-0.109107	0.0828282	0.0289377	0.147591
tr|E2QWM1|E2QWM1_CANLF	C6H7orf26	tr|E2QWM1|E2QWM1_CANLF Chromosome 6 C7orf26 homolog OS=Canis lupus familiaris OX=9615 GN=C6H7orf26 PE=4 SV=2	0.0992378	-0.144493	0.0718587	-0.0316623	0.0777346	0.0763469
tr|E2QWM2|E2QWM2_CANLF	GPR180	tr|E2QWM2|E2QWM2_CANLF G protein-coupled receptor 180 OS=Canis lupus familiaris OX=9615 GN=GPR180 PE=4 SV=2	-0.189957	-0.637351	0.0373839	0.0917307	0.136561	0.216303
tr|E2QWM5|E2QWM5_CANLF	CAMK1	tr|E2QWM5|E2QWM5_CANLF Calcium/calmodulin dependent protein kinase I OS=Canis lupus familiaris OX=9615 GN=CAMK1 PE=3 SV=1	1.14518	0.312352	0.293777	-0.33326	-0.235848	-0.329119
tr|E2QWM9|E2QWM9_CANLF	UCHL5	tr|E2QWM9|E2QWM9_CANLF Ubiquitin carboxyl-terminal hydrolase OS=Canis lupus familiaris OX=9615 GN=UCHL5 PE=3 SV=1	0.0908034	0.0782575	0.067382	-0.0600645	-0.10218	-0.0623627
tr|E2QWN4|E2QWN4_CANLF	NANS	tr|E2QWN4|E2QWN4_CANLF N-acetylneuraminate synthase OS=Canis lupus familiaris OX=9615 GN=NANS PE=4 SV=1	-0.0126662	0.0297517	-0.0231937	0.00334734	0.0270618	0.0146158
tr|E2QWN7|E2QWN7_CANLF	LCP1	tr|E2QWN7|E2QWN7_CANLF Lymphocyte cytosolic protein 1 OS=Canis lupus familiaris OX=9615 GN=LCP1 PE=4 SV=1	-0.0157864	-0.105389	0.178365	0.00584322	0.0883474	-0.0752424
tr|E2QWN9|E2QWN9_CANLF	IFT20	tr|E2QWN9|E2QWN9_CANLF Intraflagellar transport 20 OS=Canis lupus familiaris OX=9615 GN=IFT20 PE=4 SV=1	-0.0680384	-0.0184502	-0.12003	0.104318	0.128822	0.120007
tr|E2QWP1|E2QWP1_CANLF	BROX	tr|E2QWP1|E2QWP1_CANLF BRO1 domain and CAAX motif containing OS=Canis lupus familiaris OX=9615 GN=BROX PE=4 SV=1	-0.0052141	-0.0149427	-0.0582334	0.0361162	0.0330636	0.0507772
tr|E2QWP7|E2QWP7_CANLF	TMEM97	tr|E2QWP7|E2QWP7_CANLF Transmembrane protein 97 OS=Canis lupus familiaris OX=9615 GN=TMEM97 PE=4 SV=2	0.00997893	0.0659073	0.0349282	-0.0359612	0.0357813	-0.0668342
tr|E2QWQ0|E2QWQ0_CANLF	RBM7	tr|E2QWQ0|E2QWQ0_CANLF Uncharacterized protein OS=Canis lupus familiaris OX=9615 GN=RBM7 PE=4 SV=2	-0.00649158	-0.0608319	0.0104108	-0.0189583	-0.00337131	-0.0151996
tr|E2QWQ1|E2QWQ1_CANLF	CREB1	tr|E2QWQ1|E2QWQ1_CANLF cAMP responsive element binding protein 1 OS=Canis lupus familiaris OX=9615 GN=CREB1 PE=4 SV=2	0.068997	0.255422	0.34676	-0.0792766	-0.136733	-0.30255
tr|E2QWQ5|E2QWQ5_CANLF	SLC25A23	tr|E2QWQ5|E2QWQ5_CANLF Solute carrier family 25 member 23 OS=Canis lupus familiaris OX=9615 GN=SLC25A23 PE=3 SV=2	0.197193	0.420523	0.198834	0.782167	-0.234121	-0.252169
tr|E2QWQ7|E2QWQ7_CANLF	CHSY1	tr|E2QWQ7|E2QWQ7_CANLF Hexosyltransferase OS=Canis lupus familiaris OX=9615 GN=CHSY1 PE=3 SV=1	-0.0892213	-0.0707975	-0.0202345	0.132377	0.119574	0.0557559
tr|E2QWQ8|E2QWQ8_CANLF	TGDS	tr|E2QWQ8|E2QWQ8_CANLF TDP-glucose 4,6-dehydratase OS=Canis lupus familiaris OX=9615 GN=TGDS PE=4 SV=2	-0.0463805	-0.0716174	-0.0793648	0.0103034	-0.0382763	-0.0265411
tr|E2QWQ9|E2QWQ9_CANLF	TMEM115	tr|E2QWQ9|E2QWQ9_CANLF Transmembrane protein 115 OS=Canis lupus familiaris OX=9615 GN=TMEM115 PE=4 SV=2	0.00814177	-0.10955	-0.0242182	0.0655633	0.100216	0.124459
tr|E2QWR0|E2QWR0_CANLF	SFTPD	tr|E2QWR0|E2QWR0_CANLF Surfactant protein D OS=Canis lupus familiaris OX=9615 GN=SFTPD PE=4 SV=1	0.601465	0.741417	0.628358	-0.218184	-0.18847	-0.428311
tr|E2QWR2|E2QWR2_CANLF	BSDC1	tr|E2QWR2|E2QWR2_CANLF BSD domain containing 1 OS=Canis lupus familiaris OX=9615 GN=BSDC1 PE=4 SV=2	-0.0704204	-0.0921917	-0.114968	0.140882	0.104556	0.0873978
tr|E2QWR3|E2QWR3_CANLF	RCC2	tr|E2QWR3|E2QWR3_CANLF Regulator of chromosome condensation 2 OS=Canis lupus familiaris OX=9615 GN=RCC2 PE=4 SV=2	-0.0829004	-0.0917272	-0.0306762	0.0202637	0.0342082	0.0658531
tr|E2QWR5|E2QWR5_CANLF	DNAJC7	tr|E2QWR5|E2QWR5_CANLF DnaJ heat shock protein family (Hsp40) member C7 OS=Canis lupus familiaris OX=9615 GN=DNAJC7 PE=4 SV=1	0.0310832	0.055834	0.03488	-0.0444521	-0.0524022	-0.051083
tr|E2QWR7|E2QWR7_CANLF	SELENOS	tr|E2QWR7|E2QWR7_CANLF Selenoprotein S OS=Canis lupus familiaris OX=9615 GN=SELENOS PE=4 SV=2	-0.15554	-0.135858	-0.207351	0.235859	0.278597	0.346826
tr|E2QWR9|E2QWR9_CANLF	ARFGEF1	tr|E2QWR9|E2QWR9_CANLF ADP ribosylation factor guanine nucleotide exchange factor 1 OS=Canis lupus familiaris OX=9615 GN=ARFGEF1 PE=4 SV=2	0.0309547	0.0222774	0.053315	-0.0408418	-0.0571975	-0.053344
tr|E2QWS2|E2QWS2_CANLF	RAB23	tr|E2QWS2|E2QWS2_CANLF RAB23, member RAS oncogene family OS=Canis lupus familiaris OX=9615 GN=RAB23 PE=4 SV=2	-0.00370796	-0.0144936	-0.0741193	0.0651271	0.0107331	0.063753
tr|E2QWS7|E2QWS7_CANLF	OSMR	tr|E2QWS7|E2QWS7_CANLF Oncostatin M receptor OS=Canis lupus familiaris OX=9615 GN=OSMR PE=4 SV=1	-0.191442	-0.110004	-0.0965536	0.228116	0.220885	0.219612
tr|E2QWT1|E2QWT1_CANLF	CASC4	tr|E2QWT1|E2QWT1_CANLF Cancer susceptibility 4 OS=Canis lupus familiaris OX=9615 GN=CASC4 PE=4 SV=2	0.0868516	0.0832931	0.0246944	-0.0709657	-0.0707926	-0.121389
tr|E2QWT2|E2QWT2_CANLF	REXO2	tr|E2QWT2|E2QWT2_CANLF RNA exonuclease 2 OS=Canis lupus familiaris OX=9615 GN=REXO2 PE=3 SV=2	0.000684006	-0.0505312	-0.0200009	-0.0262626	0.0411136	-0.0490114
tr|E2QWT4|E2QWT4_CANLF	NA	tr|E2QWT4|E2QWT4_CANLF Uncharacterized protein OS=Canis lupus familiaris OX=9615 PE=4 SV=2	0.417549	-0.285368	0.443094	-0.283887	-0.154049	-0.0511069
tr|E2QWT7|E2QWT7_CANLF	CAPN13	tr|E2QWT7|E2QWT7_CANLF Calpain 13 OS=Canis lupus familiaris OX=9615 GN=CAPN13 PE=3 SV=2	0.150892	0.0474976	0.163482	-0.0663359	-0.151645	-0.131883
tr|E2QWT9|E2QWT9_CANLF	GRIPAP1	tr|E2QWT9|E2QWT9_CANLF GRIP1 associated protein 1 OS=Canis lupus familiaris OX=9615 GN=GRIPAP1 PE=4 SV=2	-0.0247046	-0.0486793	-0.0504785	0.059856	0.0507882	0.0731531
tr|E2QWU0|E2QWU0_CANLF	ARPC4	tr|E2QWU0|E2QWU0_CANLF Actin-related protein 2/3 complex subunit 4 OS=Canis lupus familiaris OX=9615 GN=ARPC4 PE=3 SV=2	-0.0518763	-0.0626869	-0.037359	0.0784919	0.0759817	0.0540019
tr|E2QWU2|E2QWU2_CANLF	SNRPA1	tr|E2QWU2|E2QWU2_CANLF Small nuclear ribonucleoprotein polypeptide A' OS=Canis lupus familiaris OX=9615 GN=SNRPA1 PE=4 SV=1	0.00763175	0.0953785	0.0551116	-0.0164366	-0.0386278	-0.0369828
tr|E2QWU3|E2QWU3_CANLF	MPPED2	tr|E2QWU3|E2QWU3_CANLF Metallophosphoesterase domain containing 2 OS=Canis lupus familiaris OX=9615 GN=MPPED2 PE=4 SV=2	-0.00297409	0.0750188	0.0263146	-0.0277354	0.00840423	-0.0772463
tr|E2QWU4|E2QWU4_CANLF	XPA	tr|E2QWU4|E2QWU4_CANLF XPA, DNA damage recognition and repair factor OS=Canis lupus familiaris OX=9615 GN=XPA PE=4 SV=1	0.346968	0.333274	0.388248	-0.214781	-0.270309	-0.0764097
tr|E2QWU5|E2QWU5_CANLF	MRAS	tr|E2QWU5|E2QWU5_CANLF Muscle RAS oncogene homolog OS=Canis lupus familiaris OX=9615 GN=MRAS PE=4 SV=1	-0.0941024	-0.0957239	0.0555978	0.0792311	0.137195	0.104444
tr|E2QWU6|E2QWU6_CANLF	ZNF451	tr|E2QWU6|E2QWU6_CANLF Zinc finger protein 451 OS=Canis lupus familiaris OX=9615 GN=ZNF451 PE=4 SV=1	0.076974	0.027628	0.024421	-0.0145597	-0.0260644	-0.0637735
tr|E2QWU7|E2QWU7_CANLF	CBR4	tr|E2QWU7|E2QWU7_CANLF Carbonyl reductase 4 OS=Canis lupus familiaris OX=9615 GN=CBR4 PE=4 SV=2	0.0177147	0.00399765	0.120123	-0.0522289	0.0444324	-0.0673327
tr|E2QWU8|E2QWU8_CANLF	AHR	tr|E2QWU8|E2QWU8_CANLF Aryl hydrocarbon receptor OS=Canis lupus familiaris OX=9615 GN=AHR PE=4 SV=2	0.0451542	0.1391	0.0530896	0.058048	0.0733732	0.0772206
tr|E2QWU9|E2QWU9_CANLF	KDM3A	tr|E2QWU9|E2QWU9_CANLF Lysine demethylase 3A OS=Canis lupus familiaris OX=9615 GN=KDM3A PE=4 SV=1	0.47497	0.409914	0.417306	-0.0867996	-0.137257	-0.1859
tr|E2QWV0|E2QWV0_CANLF	SMARCA5	tr|E2QWV0|E2QWV0_CANLF SWI/SNF related, matrix associated, actin dependent regulator of chromatin, subfamily a, member 5 OS=Canis lupus familiaris OX=9615 GN=SMARCA5 PE=3 SV=1	0.0262584	0.0196991	0.033684	-0.0358599	-0.0457177	-0.0286922
tr|E2QWV3|E2QWV3_CANLF	UBOX5	tr|E2QWV3|E2QWV3_CANLF U-box domain containing 5 OS=Canis lupus familiaris OX=9615 GN=UBOX5 PE=4 SV=2	0.152271	0.103474	-0.0107451	-0.0290418	-0.0275048	-0.686813
tr|E2QWV5|E2QWV5_CANLF	MNDA	tr|E2QWV5|E2QWV5_CANLF Myeloid cell nuclear differentiation antigen OS=Canis lupus familiaris OX=9615 GN=MNDA PE=4 SV=2	0.155103	0.12998	0.193458	-0.00930672	-0.0656933	-0.10295
tr|E2QWV6|E2QWV6_CANLF	EP400	tr|E2QWV6|E2QWV6_CANLF E1A binding protein p400 OS=Canis lupus familiaris OX=9615 GN=EP400 PE=4 SV=2	0.0101641	-0.210555	0.0474731	0.0847648	0.0947851	-0.0413774
tr|E2QWV9|E2QWV9_CANLF	SIM1	tr|E2QWV9|E2QWV9_CANLF SIM bHLH transcription factor 1 OS=Canis lupus familiaris OX=9615 GN=SIM1 PE=4 SV=1	0.147368	0.501645	0.323484	-0.143272	-0.116107	-0.122681
tr|E2QWW0|E2QWW0_CANLF	CLSPN	tr|E2QWW0|E2QWW0_CANLF Claspin OS=Canis lupus familiaris OX=9615 GN=CLSPN PE=4 SV=2	-0.0209929	0.104002	0.0202786	-0.0155391	-0.0233321	0.100474
tr|E2QWW4|E2QWW4_CANLF	FAM160A1	tr|E2QWW4|E2QWW4_CANLF Family with sequence similarity 160 member A1 OS=Canis lupus familiaris OX=9615 GN=FAM160A1 PE=4 SV=2	-0.0788337	-0.017997	-0.0474548	0.07697	0.0289431	0.173335
tr|E2QWX2|E2QWX2_CANLF	SH3RF2	tr|E2QWX2|E2QWX2_CANLF SH3 domain containing ring finger 2 OS=Canis lupus familiaris OX=9615 GN=SH3RF2 PE=4 SV=2	-0.0985446	0.0767823	-0.131949	-0.0449142	0.0634674	-0.309705
tr|E2QWX5|E2QWX5_CANLF	TRAPPC3	tr|E2QWX5|E2QWX5_CANLF Trafficking protein particle complex subunit OS=Canis lupus familiaris OX=9615 GN=TRAPPC3 PE=3 SV=1	0.0168213	-0.0852549	-0.0300886	0.109151	0.0655292	0.0880405
tr|E2QWX7|E2QWX7_CANLF	MTMR9	tr|E2QWX7|E2QWX7_CANLF Myotubularin related protein 9 OS=Canis lupus familiaris OX=9615 GN=MTMR9 PE=3 SV=1	-0.076222	-0.0349216	-0.0510304	0.0541614	-0.0139409	0.0591483
tr|E2QWX9|E2QWX9_CANLF	CEP95	tr|E2QWX9|E2QWX9_CANLF Centrosomal protein 95 OS=Canis lupus familiaris OX=9615 GN=CEP95 PE=4 SV=2	0.179586	0.274768	0.133489	-0.00885897	-0.0734683	0.0246023
tr|E2QWY5|E2QWY5_CANLF	NDUFB10	tr|E2QWY5|E2QWY5_CANLF NADH:ubiquinone oxidoreductase subunit B10 OS=Canis lupus familiaris OX=9615 GN=NDUFB10 PE=4 SV=1	-0.0700245	0.0253804	0.0201358	-0.0133784	0.00885929	0.0257528
tr|E2QWY6|E2QWY6_CANLF	RPS2	tr|E2QWY6|E2QWY6_CANLF Uncharacterized protein OS=Canis lupus familiaris OX=9615 GN=RPS2 PE=3 SV=2	-0.0362605	-0.0114342	0.00266241	-0.00931059	0.0546352	-0.0105462
tr|E2QWZ7|E2QWZ7_CANLF	GFER	tr|E2QWZ7|E2QWZ7_CANLF Sulfhydryl oxidase OS=Canis lupus familiaris OX=9615 GN=GFER PE=4 SV=2	-0.0053952	-0.00825538	-0.0265091	-0.0240631	0.017552	0.0794362
tr|E2QWZ9|E2QWZ9_CANLF	MRPL32	tr|E2QWZ9|E2QWZ9_CANLF Mitochondrial ribosomal protein L32 OS=Canis lupus familiaris OX=9615 GN=MRPL32 PE=4 SV=1	-0.00244386	0.0143081	0.0151838	-0.01314	-0.105116	-0.00346518
tr|E2QX02|E2QX02_CANLF	REXO1	tr|E2QX02|E2QX02_CANLF RNA exonuclease 1 homolog OS=Canis lupus familiaris OX=9615 GN=REXO1 PE=4 SV=2	0.0552072	-0.0165686	-0.0345074	-0.0208994	0.0189733	-0.0354251
tr|E2QX07|E2QX07_CANLF	NELFB	tr|E2QX07|E2QX07_CANLF Negative elongation factor complex member B OS=Canis lupus familiaris OX=9615 GN=NELFB PE=4 SV=1	-0.00811809	-0.028472	-0.043116	0.0405907	0.0648285	0.0659756
tr|E2QX09|E2QX09_CANLF	ABHD17A	tr|E2QX09|E2QX09_CANLF Abhydrolase domain containing 17A OS=Canis lupus familiaris OX=9615 GN=ABHD17A PE=4 SV=1	-0.121986	-0.155972	-0.113416	0.257968	0.303296	0.105023
tr|E2QX13|E2QX13_CANLF	TOR4A	tr|E2QX13|E2QX13_CANLF Torsin family 4 member A OS=Canis lupus familiaris OX=9615 GN=TOR4A PE=4 SV=1	-0.0469558	-0.155154	-0.184559	0.22972	0.270709	0.323573
tr|E2QX17|E2QX17_CANLF	PSMB3	tr|E2QX17|E2QX17_CANLF Proteasome subunit beta OS=Canis lupus familiaris OX=9615 GN=PSMB3 PE=3 SV=1	-0.095874	-0.0112012	0.0382682	0.00930221	0.0150135	0.0256504
tr|E2QX20|E2QX20_CANLF	TXNIP	tr|E2QX20|E2QX20_CANLF Thioredoxin interacting protein OS=Canis lupus familiaris OX=9615 GN=TXNIP PE=4 SV=1	0.44803	0.0305532	0.227018	-0.159732	-0.107324	-0.198313
tr|E2QX23|E2QX23_CANLF	NTHL1	tr|E2QX23|E2QX23_CANLF Endonuclease III-like protein 1 OS=Canis lupus familiaris OX=9615 GN=NTHL1 PE=3 SV=2	-0.0183679	0.0182952	-0.00266638	-0.0385855	-0.0967729	-0.192236
tr|E2QX24|E2QX24_CANLF	IRAK1	tr|E2QX24|E2QX24_CANLF Interleukin 1 receptor associated kinase 1 OS=Canis lupus familiaris OX=9615 GN=IRAK1 PE=4 SV=2	-0.00674851	-0.0503642	0.0526104	0.0764012	0.202304	0.000508722
tr|E2QX25|E2QX25_CANLF	CSNK1G2	tr|E2QX25|E2QX25_CANLF Casein kinase 1 gamma 2 OS=Canis lupus familiaris OX=9615 GN=CSNK1G2 PE=3 SV=2	-0.0529436	-0.0389301	0.00672913	0.145292	-0.0311221	-0.424985
tr|E2QX26|E2QX26_CANLF	NOXA1	tr|E2QX26|E2QX26_CANLF NADPH oxidase activator 1 OS=Canis lupus familiaris OX=9615 GN=NOXA1 PE=4 SV=2	-0.0414652	-0.110073	-0.0661248	0.0808819	0.0363498	0.107684
tr|E2QX30|E2QX30_CANLF	ZNFX1	tr|E2QX30|E2QX30_CANLF Zinc finger NFX1-type containing 1 OS=Canis lupus familiaris OX=9615 GN=ZNFX1 PE=4 SV=1	-0.023117	-0.0189497	0.00388727	0.10342	0.070203	0.121488
tr|E2QX33|E2QX33_CANLF	CC2D1A	tr|E2QX33|E2QX33_CANLF Coiled-coil and C2 domain containing 1A OS=Canis lupus familiaris OX=9615 GN=CC2D1A PE=4 SV=1	-0.0184399	-0.0428256	-0.0395999	0.0578865	0.0399486	0.0682459
tr|E2QX37|E2QX37_CANLF	NR2C1	tr|E2QX37|E2QX37_CANLF Nuclear receptor subfamily 2 group C member 1 OS=Canis lupus familiaris OX=9615 GN=NR2C1 PE=3 SV=1	0.0193353	0.033352	0.0641289	0.0166123	-0.0160728	-0.098212
tr|E2QX39|E2QX39_CANLF	WDSUB1	tr|E2QX39|E2QX39_CANLF WD repeat, sterile alpha motif and U-box domain containing 1 OS=Canis lupus familiaris OX=9615 GN=WDSUB1 PE=4 SV=1	-0.0165397	0.0499379	0.0621556	0.0706608	0.0452675	0.0406006
tr|E2QX42|E2QX42_CANLF	NUDT11	tr|E2QX42|E2QX42_CANLF Uncharacterized protein OS=Canis lupus familiaris OX=9615 GN=NUDT11 PE=4 SV=2	0.456432	0.024266	0.0851211	0.129598	-0.0125582	0.0294663
tr|E2QX43|E2QX43_CANLF	LOC474876	tr|E2QX43|E2QX43_CANLF Uncharacterized protein OS=Canis lupus familiaris OX=9615 GN=LOC474876 PE=4 SV=1	-0.964581	0.285007	-0.269147	-0.884026	0.611043	0.459441
tr|E2QX45|E2QX45_CANLF	AKAP8L	tr|E2QX45|E2QX45_CANLF A-kinase anchoring protein 8 like OS=Canis lupus familiaris OX=9615 GN=AKAP8L PE=3 SV=2	-0.0329999	0.0394966	-0.0342799	0.0698676	0.100008	0.0389087
tr|E2QX53|E2QX53_CANLF	GNPDA1	tr|E2QX53|E2QX53_CANLF Glucosamine-6-phosphate isomerase OS=Canis lupus familiaris OX=9615 GN=GNPDA1 PE=3 SV=1	0.0721019	0.112953	0.191149	-0.0821305	-0.0878531	-0.122551
tr|E2QX57|E2QX57_CANLF	PLCD1	tr|E2QX57|E2QX57_CANLF Phosphoinositide phospholipase C OS=Canis lupus familiaris OX=9615 GN=PLCD1 PE=4 SV=1	0.166987	-0.000752301	0.0377434	-0.207543	0.0053578	-0.213371
tr|E2QX60|E2QX60_CANLF	TNS4	tr|E2QX60|E2QX60_CANLF Tensin 4 OS=Canis lupus familiaris OX=9615 GN=TNS4 PE=4 SV=1	-0.210169	-0.121183	-0.316683	0.455552	0.469749	0.502524
tr|E2QX62|E2QX62_CANLF	POC5	tr|E2QX62|E2QX62_CANLF POC5 centriolar protein OS=Canis lupus familiaris OX=9615 GN=POC5 PE=4 SV=2	-0.0480462	0.070801	-0.0338367	0.0437468	0.0343992	-0.00681451
tr|E2QX64|E2QX64_CANLF	CDC42EP3	tr|E2QX64|E2QX64_CANLF CDC42 effector protein 3 OS=Canis lupus familiaris OX=9615 GN=CDC42EP3 PE=4 SV=2	-0.243665	-0.14559	-0.346742	0.444808	0.389525	0.353583
tr|E2QX66|E2QX66_CANLF	CARD6	tr|E2QX66|E2QX66_CANLF Caspase recruitment domain family member 6 OS=Canis lupus familiaris OX=9615 GN=CARD6 PE=4 SV=2	-0.0195493	-0.00894094	-0.00590882	-0.0112175	-0.0619746	0.0187137
tr|E2QX70|E2QX70_CANLF	ING2	tr|E2QX70|E2QX70_CANLF Inhibitor of growth protein OS=Canis lupus familiaris OX=9615 GN=ING2 PE=3 SV=2	0.107527	0.168144	0.182654	-0.0752099	-0.0468153	-0.163104
tr|E2QX71|E2QX71_CANLF	DHX57	tr|E2QX71|E2QX71_CANLF DExH-box helicase 57 OS=Canis lupus familiaris OX=9615 GN=DHX57 PE=4 SV=2	-0.00966916	-0.0123957	-0.0307142	0.00958235	-0.00116473	-0.0132536
tr|E2QX73|E2QX73_CANLF	HMGCS1	tr|E2QX73|E2QX73_CANLF 3-hydroxy-3-methylglutaryl coenzyme A synthase OS=Canis lupus familiaris OX=9615 GN=HMGCS1 PE=3 SV=1	-0.0524203	-0.0619466	-0.0418141	0.162436	0.153805	0.111071
tr|E2QX76|E2QX76_CANLF	CEP55	tr|E2QX76|E2QX76_CANLF Centrosomal protein 55 OS=Canis lupus familiaris OX=9615 GN=CEP55 PE=4 SV=1	-0.0410895	-0.00222563	-0.0477906	0.00380774	0.0486109	0.0306184
tr|E2QX79|E2QX79_CANLF	NA	tr|E2QX79|E2QX79_CANLF Uncharacterized protein OS=Canis lupus familiaris OX=9615 PE=4 SV=2	-0.0389104	0.036068	-0.076936	0.0991717	-0.0196312	-0.0391217
tr|E2QX80|E2QX80_CANLF	RNF14	tr|E2QX80|E2QX80_CANLF RBR-type E3 ubiquitin transferase OS=Canis lupus familiaris OX=9615 GN=RNF14 PE=3 SV=1	-0.0278597	-0.106224	-0.0521102	0.141617	0.0566422	0.0631504
tr|E2QX84|E2QX84_CANLF	HSPA2	tr|E2QX84|E2QX84_CANLF Heat shock protein family A (Hsp70) member 2 OS=Canis lupus familiaris OX=9615 GN=HSPA2 PE=3 SV=1	0.0692797	0.100272	0.0903821	-0.0491857	-0.0359189	-0.0507902
tr|E2QX86|E2QX86_CANLF	SMARCE1	tr|E2QX86|E2QX86_CANLF SWI/SNF related, matrix associated, actin dependent regulator of chromatin, subfamily e, member 1 OS=Canis lupus familiaris OX=9615 GN=SMARCE1 PE=4 SV=2	0.0509452	0.105125	0.0300959	-0.0487459	-0.0647375	-0.0885158
tr|E2QX90|E2QX90_CANLF	MICAL2	tr|E2QX90|E2QX90_CANLF Microtubule associated monooxygenase, calponin and LIM domain containing 2 OS=Canis lupus familiaris OX=9615 GN=MICAL2 PE=4 SV=2	-0.411126	-0.302923	-0.316246	0.396638	0.266967	0.409141
tr|E2QX93|E2QX93_CANLF	PCDH1	tr|E2QX93|E2QX93_CANLF Protocadherin 1 OS=Canis lupus familiaris OX=9615 GN=PCDH1 PE=4 SV=2	-0.133372	-0.0795366	-0.0828793	0.157717	0.237939	0.153296
tr|E2QXA2|E2QXA2_CANLF	COQ8A	tr|E2QXA2|E2QXA2_CANLF Coenzyme Q8A OS=Canis lupus familiaris OX=9615 GN=COQ8A PE=4 SV=2	0.0754621	0.127951	0.0333535	-0.0446835	0.0355219	-0.0302307
tr|E2QXA3|E2QXA3_CANLF	ACADVL	tr|E2QXA3|E2QXA3_CANLF Acyl-CoA dehydrogenase very long chain OS=Canis lupus familiaris OX=9615 GN=ACADVL PE=3 SV=2	-0.0153726	-0.0217168	0.0249766	-0.0372654	-0.0433665	-0.069453
tr|E2QXA5|E2QXA5_CANLF	TMSB10	tr|E2QXA5|E2QXA5_CANLF Thymosin beta OS=Canis lupus familiaris OX=9615 GN=TMSB10 PE=3 SV=1	-0.0859656	-0.0123587	-0.143601	-0.0278444	0.0556093	0.120491
tr|E2QXA6|E2QXA6_CANLF	CAST	tr|E2QXA6|E2QXA6_CANLF Calpastatin OS=Canis lupus familiaris OX=9615 GN=CAST PE=4 SV=2	-0.161366	-0.117841	-0.263099	0.116105	0.259247	0.185167
tr|E2QXA7|E2QXA7_CANLF	LETMD1	tr|E2QXA7|E2QXA7_CANLF LETM1 domain containing 1 OS=Canis lupus familiaris OX=9615 GN=LETMD1 PE=4 SV=1	-0.169877	-0.18672	-0.0695853	0.124653	0.0976938	0.0955131
tr|E2QXA9|E2QXA9_CANLF	CEP83	tr|E2QXA9|E2QXA9_CANLF Centrosomal protein 83 OS=Canis lupus familiaris OX=9615 GN=CEP83 PE=4 SV=2	0.049537	0.114401	0.0159316	-0.0546533	-0.139627	-0.0509557
tr|E2QXB0|E2QXB0_CANLF	ARAP3	tr|E2QXB0|E2QXB0_CANLF ArfGAP with RhoGAP domain, ankyrin repeat and PH domain 3 OS=Canis lupus familiaris OX=9615 GN=ARAP3 PE=4 SV=1	-0.055022	-0.0832568	-0.0583794	0.151475	0.109858	0.161086
tr|E2QXB5|E2QXB5_CANLF	ZCCHC8	tr|E2QXB5|E2QXB5_CANLF Zinc finger CCHC-type containing 8 OS=Canis lupus familiaris OX=9615 GN=ZCCHC8 PE=4 SV=2	0.00518752	-0.0221286	0.0403664	-0.0422179	-0.00994702	-0.113934
tr|E2QXB6|E2QXB6_CANLF	LACTB2	tr|E2QXB6|E2QXB6_CANLF Lactamase beta 2 OS=Canis lupus familiaris OX=9615 GN=LACTB2 PE=4 SV=1	-0.0190332	-0.0313398	-0.0219323	-0.0227189	-0.0227258	0.0546994
tr|E2QXC0|E2QXC0_CANLF	NCOA2	tr|E2QXC0|E2QXC0_CANLF Nuclear receptor coactivator OS=Canis lupus familiaris OX=9615 GN=NCOA2 PE=3 SV=2	0.113436	0.212035	0.162798	-0.0910072	-0.119334	-0.0972235
tr|E2QXC6|E2QXC6_CANLF	CBX3	tr|E2QXC6|E2QXC6_CANLF Uncharacterized protein OS=Canis lupus familiaris OX=9615 GN=CBX3 PE=4 SV=2	0.110348	0.121844	0.110072	-0.044453	-0.137701	-0.0258498
tr|E2QXD1|E2QXD1_CANLF	ANXA7	tr|E2QXD1|E2QXD1_CANLF Annexin OS=Canis lupus familiaris OX=9615 GN=ANXA7 PE=3 SV=2	-0.154599	-0.190164	-0.104031	0.224362	0.211809	0.20369
tr|E2QXD6|E2QXD6_CANLF	GLOD4	tr|E2QXD6|E2QXD6_CANLF Glyoxalase domain containing 4 OS=Canis lupus familiaris OX=9615 GN=GLOD4 PE=4 SV=2	0.0197335	0.0745805	0.0616231	-0.0139443	-0.063676	-0.0123867
tr|E2QXD8|E2QXD8_CANLF	POLR3A	tr|E2QXD8|E2QXD8_CANLF DNA-directed RNA polymerase subunit OS=Canis lupus familiaris OX=9615 GN=POLR3A PE=3 SV=2	-0.0419079	-0.0171612	-0.0108904	-0.0188812	0.0158966	0.0346962
tr|E2QXE0|E2QXE0_CANLF	PPP1CC	tr|E2QXE0|E2QXE0_CANLF Serine/threonine-protein phosphatase OS=Canis lupus familiaris OX=9615 GN=PPP1CC PE=3 SV=1	0.101292	-0.0223331	-0.0886352	0.0642772	-0.0798293	-0.0508538
tr|E2QXE1|E2QXE1_CANLF	NAGPA	tr|E2QXE1|E2QXE1_CANLF N-acetylglucosamine-1-phosphodiester alpha-N-acetylglucosaminidase OS=Canis lupus familiaris OX=9615 GN=NAGPA PE=4 SV=2	0.046191	0.0622909	-0.0342942	-0.001195	-0.0856354	0.0225913
tr|E2QXE3|E2QXE3_CANLF	MPHOSPH8	tr|E2QXE3|E2QXE3_CANLF Uncharacterized protein OS=Canis lupus familiaris OX=9615 GN=MPHOSPH8 PE=4 SV=2	-0.0520545	-0.0342434	0.0195719	-0.0302851	0.0223725	-0.0097554
tr|E2QXE5|E2QXE5_CANLF	MRM3	tr|E2QXE5|E2QXE5_CANLF Mitochondrial rRNA methyltransferase 3 OS=Canis lupus familiaris OX=9615 GN=MRM3 PE=4 SV=2	0.0510102	0.0977235	0.051685	-0.0992473	-0.122354	-0.17207
tr|E2QXE6|E2QXE6_CANLF	UBE2E1	tr|E2QXE6|E2QXE6_CANLF Ubiquitin conjugating enzyme E2 E1 OS=Canis lupus familiaris OX=9615 GN=UBE2E1 PE=3 SV=1	-0.00782452	-0.115941	0.0802185	-0.0898921	-0.0269637	-0.000785959
tr|E2QXE8|E2QXE8_CANLF	NKIRAS1	tr|E2QXE8|E2QXE8_CANLF NFKB inhibitor interacting Ras like 1 OS=Canis lupus familiaris OX=9615 GN=NKIRAS1 PE=4 SV=1	0.0400889	0.00599684	0.195543	-0.0487413	-0.109711	0.00528072
tr|E2QXF0|E2QXF0_CANLF	FOLR2	tr|E2QXF0|E2QXF0_CANLF Folate receptor beta OS=Canis lupus familiaris OX=9615 GN=FOLR2 PE=4 SV=1	-0.00918409	-0.220691	0.0437075	-0.0113041	-0.00315991	0.0593426
tr|E2QXF2|E2QXF2_CANLF	LGMN	tr|E2QXF2|E2QXF2_CANLF Legumain OS=Canis lupus familiaris OX=9615 GN=LGMN PE=4 SV=1	-0.0262996	-0.061919	0.0197768	0.0609435	0.040067	0.091862
tr|E2QXG0|E2QXG0_CANLF	MAMLD1	tr|E2QXG0|E2QXG0_CANLF Mastermind like domain containing 1 OS=Canis lupus familiaris OX=9615 GN=MAMLD1 PE=4 SV=2	0.242009	0.304488	0.129846	-0.232614	-0.086823	0.023143
tr|E2QXG1|E2QXG1_CANLF	NUP88	tr|E2QXG1|E2QXG1_CANLF Nucleoporin 88 OS=Canis lupus familiaris OX=9615 GN=NUP88 PE=4 SV=2	-0.0229025	-0.0730758	-0.0122232	-0.0170906	0.0245038	0.014444
tr|E2QXG7|E2QXG7_CANLF	ALG1	tr|E2QXG7|E2QXG7_CANLF Uncharacterized protein OS=Canis lupus familiaris OX=9615 GN=ALG1 PE=4 SV=1	-0.212482	-0.072082	-0.0614186	0.0501733	0.0467323	0.135571
tr|E2QXH2|E2QXH2_CANLF	ZMYM5	tr|E2QXH2|E2QXH2_CANLF Uncharacterized protein OS=Canis lupus familiaris OX=9615 GN=ZMYM5 PE=4 SV=2	0.0346736	0.110295	0.0320074	-0.0534959	-0.0687143	-0.120226
tr|E2QXH3|E2QXH3_CANLF	TINAGL1	tr|E2QXH3|E2QXH3_CANLF Tubulointerstitial nephritis antigen like 1 OS=Canis lupus familiaris OX=9615 GN=TINAGL1 PE=3 SV=1	-0.0721434	0.224555	-0.0562582	0.11615	-0.140379	0.082513
tr|E2QXI3|E2QXI3_CANLF	AIMP1	tr|E2QXI3|E2QXI3_CANLF Uncharacterized protein OS=Canis lupus familiaris OX=9615 GN=AIMP1 PE=4 SV=2	0.0388312	0.0201102	0.0379007	-0.0205244	-0.0249082	-0.0634885
tr|E2QXI6|E2QXI6_CANLF	TPBG	tr|E2QXI6|E2QXI6_CANLF Trophoblast glycoprotein OS=Canis lupus familiaris OX=9615 GN=TPBG PE=4 SV=1	-0.0428123	0.00244374	-0.0417775	0.0445184	0.0789578	0.132191
tr|E2QXI8|E2QXI8_CANLF	PTPN3	tr|E2QXI8|E2QXI8_CANLF Tyrosine-protein phosphatase non-receptor type OS=Canis lupus familiaris OX=9615 GN=PTPN3 PE=3 SV=1	-0.10303	-0.0750577	-0.0951073	0.121113	0.0746346	0.147552
tr|E2QXJ1|E2QXJ1_CANLF	KCTD15	tr|E2QXJ1|E2QXJ1_CANLF Potassium channel tetramerization domain containing 15 OS=Canis lupus familiaris OX=9615 GN=KCTD15 PE=4 SV=1	0.0843842	-0.116556	-0.171379	0.109622	-0.0881466	0.127661
tr|E2QXJ4|E2QXJ4_CANLF	YIPF4	tr|E2QXJ4|E2QXJ4_CANLF Protein YIPF OS=Canis lupus familiaris OX=9615 GN=YIPF4 PE=3 SV=1	0.0195543	-0.0162339	-0.146305	0.14268	-0.0775637	0.119488
tr|E2QXJ5|E2QXJ5_CANLF	TCIRG1	tr|E2QXJ5|E2QXJ5_CANLF V-type proton ATPase subunit a OS=Canis lupus familiaris OX=9615 GN=TCIRG1 PE=3 SV=1	0.0149199	-0.00173626	0.00982897	-0.045837	-0.0120968	-0.0139043
tr|E2QXJ6|E2QXJ6_CANLF	FAAP100	tr|E2QXJ6|E2QXJ6_CANLF FA core complex associated protein 100 OS=Canis lupus familiaris OX=9615 GN=FAAP100 PE=4 SV=2	0.100645	0.0245924	-0.0718518	-0.0231176	0.00365691	-0.0571426
tr|E2QXK2|E2QXK2_CANLF	TBCK	tr|E2QXK2|E2QXK2_CANLF TBC1 domain containing kinase OS=Canis lupus familiaris OX=9615 GN=TBCK PE=4 SV=2	0.040327	-0.0604822	0.0358978	-0.0167244	-0.0317711	0.0775652
tr|E2QXL1|E2QXL1_CANLF	ARHGEF10L	tr|E2QXL1|E2QXL1_CANLF Rho guanine nucleotide exchange factor 10 like OS=Canis lupus familiaris OX=9615 GN=ARHGEF10L PE=4 SV=2	0.473436	0.0331106	-0.00663312	0.026143	0.0827454	0.0845042
tr|E2QXL5|E2QXL5_CANLF	KDELR2	tr|E2QXL5|E2QXL5_CANLF ER lumen protein-retaining receptor OS=Canis lupus familiaris OX=9615 GN=KDELR2 PE=3 SV=1	-0.156652	-0.127917	-0.0715197	0.337738	0.123643	0.384038
tr|E2QXL9|E2QXL9_CANLF	TMEM254	tr|E2QXL9|E2QXL9_CANLF Transmembrane protein 254 OS=Canis lupus familiaris OX=9615 GN=TMEM254 PE=4 SV=2	0.00698323	-0.098857	0.0410451	0.216393	0.183986	0.0217445
tr|E2QXM2|E2QXM2_CANLF	LBH	tr|E2QXM2|E2QXM2_CANLF Protein LBH OS=Canis lupus familiaris OX=9615 GN=LBH PE=3 SV=1	0.455632	0.384061	0.204982	-0.163519	-0.183179	-0.0800805
tr|E2QXM6|E2QXM6_CANLF	ARMC8	tr|E2QXM6|E2QXM6_CANLF Armadillo repeat containing 8 OS=Canis lupus familiaris OX=9615 GN=ARMC8 PE=4 SV=1	-0.0766494	-0.0817224	-0.0407234	0.0519987	0.00844579	0.0288327
tr|E2QXN0|E2QXN0_CANLF	FAM98B	tr|E2QXN0|E2QXN0_CANLF Family with sequence similarity 98 member B OS=Canis lupus familiaris OX=9615 GN=FAM98B PE=4 SV=2	-0.00913345	-0.0690992	-0.0540025	0.00126534	-0.00293836	-0.00576137
tr|E2QXN8|E2QXN8_CANLF	ANXA11	tr|E2QXN8|E2QXN8_CANLF Annexin OS=Canis lupus familiaris OX=9615 GN=ANXA11 PE=3 SV=1	-0.017718	-0.0159431	-0.0598889	0.061009	0.0370835	0.0765371
tr|E2QXN9|E2QXN9_CANLF	NA	tr|E2QXN9|E2QXN9_CANLF Cystathionine beta-synthase OS=Canis lupus familiaris OX=9615 PE=3 SV=2	0.0359076	0.0971214	0.135057	-0.0822608	-0.0774587	-0.0556831
tr|E2QXP1|E2QXP1_CANLF	WASHC1	tr|E2QXP1|E2QXP1_CANLF WASH complex subunit 1 OS=Canis lupus familiaris OX=9615 GN=WASHC1 PE=4 SV=2	0.0408265	0.0810907	0.00915088	-0.0471241	-0.0715543	-0.0278418
tr|E2QXP3|E2QXP3_CANLF	RNPEP	tr|E2QXP3|E2QXP3_CANLF Arginyl aminopeptidase OS=Canis lupus familiaris OX=9615 GN=RNPEP PE=4 SV=2	-0.035919	-0.0957705	-0.033627	0.0359358	0.10204	0.0335001
tr|E2QXP4|E2QXP4_CANLF	TK1	tr|E2QXP4|E2QXP4_CANLF Thymidine kinase OS=Canis lupus familiaris OX=9615 GN=TK1 PE=3 SV=1	-0.012689	-0.0698173	0.00360072	0.0831378	0.191301	0.0955385
tr|E2QXP5|E2QXP5_CANLF	TSTD2	tr|E2QXP5|E2QXP5_CANLF Thiosulfate sulfurtransferase like domain containing 2 OS=Canis lupus familiaris OX=9615 GN=TSTD2 PE=4 SV=2	-0.287538	-0.0673561	-0.125296	0.101899	0.0187832	0.0365772
tr|E2QXP7|E2QXP7_CANLF	MPHOSPH9	tr|E2QXP7|E2QXP7_CANLF M-phase phosphoprotein 9 OS=Canis lupus familiaris OX=9615 GN=MPHOSPH9 PE=4 SV=2	0.0153469	0.246263	0.0934461	-0.0117247	0.0324626	-0.0194092
tr|E2QXQ5|E2QXQ5_CANLF	DAGLB	tr|E2QXQ5|E2QXQ5_CANLF Diacylglycerol lipase beta OS=Canis lupus familiaris OX=9615 GN=DAGLB PE=4 SV=1	-0.333568	-0.209226	-0.264201	-0.00863594	0.00999733	0.0515207
tr|E2QXQ8|E2QXQ8_CANLF	NLN	tr|E2QXQ8|E2QXQ8_CANLF Neurolysin OS=Canis lupus familiaris OX=9615 GN=NLN PE=3 SV=2	0.0584306	0.302753	0.116877	-0.0803392	0.0301237	-0.0861121
tr|E2QXR0|E2QXR0_CANLF	IMMP1L	tr|E2QXR0|E2QXR0_CANLF Mitochondrial inner membrane protease subunit OS=Canis lupus familiaris OX=9615 GN=IMMP1L PE=3 SV=2	0.0115053	-0.103379	0.11002	-0.11412	0.0187116	-0.228467
tr|E2QXR1|E2QXR1_CANLF	C26H12orf65	tr|E2QXR1|E2QXR1_CANLF Chromosome 26 C12orf65 homolog OS=Canis lupus familiaris OX=9615 GN=C26H12orf65 PE=4 SV=2	-0.0665101	0.00595079	-0.0643684	-0.0198565	-0.0187069	0.0605239
tr|E2QXR5|E2QXR5_CANLF	SBNO1	tr|E2QXR5|E2QXR5_CANLF Strawberry notch homolog 1 OS=Canis lupus familiaris OX=9615 GN=SBNO1 PE=4 SV=2	-0.011516	0.0344521	0.08716	-0.0389569	-0.00579874	-0.0284526
tr|E2QXR8|E2QXR8_CANLF	RBBP4	tr|E2QXR8|E2QXR8_CANLF RB binding protein 4, chromatin remodeling factor OS=Canis lupus familiaris OX=9615 GN=RBBP4 PE=4 SV=1	0.0779719	0.135256	0.101182	-0.0713757	-0.0666901	-0.0449436
tr|E2QXS5|E2QXS5_CANLF	DBR1	tr|E2QXS5|E2QXS5_CANLF Debranching RNA lariats 1 OS=Canis lupus familiaris OX=9615 GN=DBR1 PE=4 SV=1	0.00764628	0.0353647	0.00687111	-0.0273688	-0.0460049	-0.0602099
tr|E2QXS6|E2QXS6_CANLF	ANKMY2	tr|E2QXS6|E2QXS6_CANLF Ankyrin repeat and MYND domain containing 2 OS=Canis lupus familiaris OX=9615 GN=ANKMY2 PE=4 SV=2	0.0273488	0.0368735	0.0959604	-0.000584642	-0.0102472	-0.0778101
tr|E2QXS7|E2QXS7_CANLF	AHCY	tr|E2QXS7|E2QXS7_CANLF Adenosylhomocysteinase OS=Canis lupus familiaris OX=9615 GN=AHCY PE=3 SV=2	0.0544262	0.0332991	0.093916	-0.086039	-0.092991	-0.0878704
tr|E2QXS8|E2QXS8_CANLF	KANSL3	tr|E2QXS8|E2QXS8_CANLF KAT8 regulatory NSL complex subunit 3 OS=Canis lupus familiaris OX=9615 GN=KANSL3 PE=4 SV=2	0.075006	0.100658	0.0837218	-0.0535046	-0.138266	-0.0584402
tr|E2QXT2|E2QXT2_CANLF	SNAPC1	tr|E2QXT2|E2QXT2_CANLF Small nuclear RNA activating complex polypeptide 1 OS=Canis lupus familiaris OX=9615 GN=SNAPC1 PE=4 SV=2	-0.0475928	0.0623482	-0.114611	-0.0321371	0.144186	0.116924
tr|E2QXT3|E2QXT3_CANLF	INTS5	tr|E2QXT3|E2QXT3_CANLF Integrator complex subunit 5 OS=Canis lupus familiaris OX=9615 GN=INTS5 PE=4 SV=1	-0.0227643	0.0299568	0.0303114	-0.0259247	-0.0256031	-0.00520559
tr|E2QXT4|E2QXT4_CANLF	DHX58	tr|E2QXT4|E2QXT4_CANLF DExH-box helicase 58 OS=Canis lupus familiaris OX=9615 GN=DHX58 PE=4 SV=2	0.0589969	-0.0472251	0.0496528	0.0738006	0.21037	0.173987
tr|E2QXT5|E2QXT5_CANLF	NA	tr|E2QXT5|E2QXT5_CANLF Uncharacterized protein OS=Canis lupus familiaris OX=9615 PE=4 SV=2	0.0170534	-0.0868594	-0.0699097	0.0578234	0.0561316	-0.0120702
tr|E2QXT6|E2QXT6_CANLF	KIF11	tr|E2QXT6|E2QXT6_CANLF Kinesin family member 11 OS=Canis lupus familiaris OX=9615 GN=KIF11 PE=3 SV=2	-0.0256942	0.00946733	-0.000555389	0.0363631	0.0411249	0.0806079
tr|E2QXU1|E2QXU1_CANLF	RASSF8	tr|E2QXU1|E2QXU1_CANLF Ras association domain family member 8 OS=Canis lupus familiaris OX=9615 GN=RASSF8 PE=4 SV=1	-0.0776728	0.0296673	0.00787054	0.141988	0.116541	0.094406
tr|E2QXU2|E2QXU2_CANLF	SLC39A9	tr|E2QXU2|E2QXU2_CANLF Solute carrier family 39 member 9 OS=Canis lupus familiaris OX=9615 GN=SLC39A9 PE=4 SV=2	0.214092	0.114392	-0.0557701	-0.477621	-0.00868758	0.0789713
tr|E2QXU5|E2QXU5_CANLF	SF3A3	tr|E2QXU5|E2QXU5_CANLF Uncharacterized protein OS=Canis lupus familiaris OX=9615 GN=SF3A3 PE=4 SV=1	0.0384717	0.00795666	0.0484628	-0.0374572	-0.0469388	-0.0505013
tr|E2QXU6|E2QXU6_CANLF	CNOT4	tr|E2QXU6|E2QXU6_CANLF CCR4-NOT transcription complex subunit 4 OS=Canis lupus familiaris OX=9615 GN=CNOT4 PE=4 SV=2	-0.0529394	0.0372163	-0.203129	0.212364	0.127639	0.159003
tr|E2QXV1|E2QXV1_CANLF	HCFC1	tr|E2QXV1|E2QXV1_CANLF Host cell factor C1 OS=Canis lupus familiaris OX=9615 GN=HCFC1 PE=4 SV=2	-7.93607e-05	0.00333844	0.0483411	-0.00798214	-0.0175248	-0.019814
tr|E2QXV2|E2QXV2_CANLF	MKNK2	tr|E2QXV2|E2QXV2_CANLF MAP kinase interacting serine/threonine kinase 2 OS=Canis lupus familiaris OX=9615 GN=MKNK2 PE=3 SV=1	-0.0306082	-0.042249	-0.147841	0.0330901	-0.0698661	-0.104012
tr|E2QXV3|E2QXV3_CANLF	MOB3A	tr|E2QXV3|E2QXV3_CANLF MOB kinase activator 3A OS=Canis lupus familiaris OX=9615 GN=MOB3A PE=4 SV=2	-0.247691	-0.149254	-0.0379022	0.275343	0.20686	0.171863
tr|E2QXV5|E2QXV5_CANLF	AP3D1	tr|E2QXV5|E2QXV5_CANLF Adaptor related protein complex 3 subunit delta 1 OS=Canis lupus familiaris OX=9615 GN=AP3D1 PE=4 SV=2	-0.0420344	-0.0447159	0.00653981	0.00354735	0.0233566	0.0564358
tr|E2QXV9|E2QXV9_CANLF	ZBTB41	tr|E2QXV9|E2QXV9_CANLF Zinc finger and BTB domain containing 41 OS=Canis lupus familiaris OX=9615 GN=ZBTB41 PE=4 SV=1	0.0824348	0.00721834	0.208128	-0.0155631	-0.0261976	-0.109002
tr|E2QXW0|E2QXW0_CANLF	SPRED2	tr|E2QXW0|E2QXW0_CANLF Sprouty related EVH1 domain containing 2 OS=Canis lupus familiaris OX=9615 GN=SPRED2 PE=4 SV=2	0.129553	0.0356658	-0.0862564	0.0586672	0.077623	0.10332
tr|E2QXW1|E2QXW1_CANLF	DQX1	tr|E2QXW1|E2QXW1_CANLF DEAQ-box RNA dependent ATPase 1 OS=Canis lupus familiaris OX=9615 GN=DQX1 PE=4 SV=1	-0.153638	-0.247348	-0.161521	0.239526	0.0363431	0.366918
tr|E2QXW3|E2QXW3_CANLF	AAR2	tr|E2QXW3|E2QXW3_CANLF AAR2 splicing factor homolog OS=Canis lupus familiaris OX=9615 GN=AAR2 PE=4 SV=1	0.0102435	0.0666926	0.0220673	-0.0542225	-0.134432	-0.0695805
tr|E2QXW5|E2QXW5_CANLF	FHL3	tr|E2QXW5|E2QXW5_CANLF Four and a half LIM domains 3 OS=Canis lupus familiaris OX=9615 GN=FHL3 PE=4 SV=2	0.231453	0.0999764	0.0720507	-0.179186	-0.0387947	-0.0423854
tr|E2QXW6|E2QXW6_CANLF	PNPLA7	tr|E2QXW6|E2QXW6_CANLF Patatin like phospholipase domain containing 7 OS=Canis lupus familiaris OX=9615 GN=PNPLA7 PE=4 SV=2	-0.0131527	-0.0201477	-0.0421224	-0.00875148	0.00804473	0.033422
tr|E2QXW8|E2QXW8_CANLF	TRAF7	tr|E2QXW8|E2QXW8_CANLF TNF receptor associated factor 7 OS=Canis lupus familiaris OX=9615 GN=TRAF7 PE=4 SV=1	-0.00964721	-0.123405	0.0815483	0.073631	0.135725	0.164242
tr|E2QXW9|E2QXW9_CANLF	MTHFR	tr|E2QXW9|E2QXW9_CANLF Methylenetetrahydrofolate reductase OS=Canis lupus familiaris OX=9615 GN=MTHFR PE=3 SV=2	0.0762501	0.139058	0.155006	-0.092531	-0.071403	-0.115558
tr|E2QXX0|E2QXX0_CANLF	MRPL47	tr|E2QXX0|E2QXX0_CANLF Mitochondrial ribosomal protein L47 OS=Canis lupus familiaris OX=9615 GN=MRPL47 PE=4 SV=1	0.00967049	0.0862571	-0.0177112	-0.0238302	-0.0233126	-0.0153902
tr|E2QXX1|E2QXX1_CANLF	FICD	tr|E2QXX1|E2QXX1_CANLF FIC domain containing OS=Canis lupus familiaris OX=9615 GN=FICD PE=4 SV=2	0.00278682	-0.191978	0.00433569	0.0588251	-0.0332216	-0.0080917
tr|E2QXX4|E2QXX4_CANLF	EXD2	tr|E2QXX4|E2QXX4_CANLF Exonuclease 3'-5' domain containing 2 OS=Canis lupus familiaris OX=9615 GN=EXD2 PE=4 SV=2	0.173398	0.171217	0.124	-0.0888013	-0.123417	-0.0642848
tr|E2QXY5|E2QXY5_CANLF	EPB41L1	tr|E2QXY5|E2QXY5_CANLF Erythrocyte membrane protein band 4.1 like 1 OS=Canis lupus familiaris OX=9615 GN=EPB41L1 PE=4 SV=2	0.0432179	0.0715219	0.116553	-0.0621998	-0.109417	-0.155162
tr|E2QXY7|E2QXY7_CANLF	ACTR2	tr|E2QXY7|E2QXY7_CANLF Actin-related protein 2 OS=Canis lupus familiaris OX=9615 GN=ACTR2 PE=3 SV=2	-0.0493197	-0.0455135	-0.0383417	0.0693534	0.0389144	0.0615609
tr|E2QXZ0|E2QXZ0_CANLF	PANK4	tr|E2QXZ0|E2QXZ0_CANLF Pantothenate kinase 4 OS=Canis lupus familiaris OX=9615 GN=PANK4 PE=3 SV=2	0.0243157	0.122589	0.00496137	0.0552222	-0.0315256	0.0156108
tr|E2QXZ1|E2QXZ1_CANLF	SF3A2	tr|E2QXZ1|E2QXZ1_CANLF Splicing factor 3a subunit 2 OS=Canis lupus familiaris OX=9615 GN=SF3A2 PE=4 SV=2	0.008921	0.116116	0.0435162	0.000537344	-0.0907456	-0.0124161
tr|E2QXZ2|E2QXZ2_CANLF	SART3	tr|E2QXZ2|E2QXZ2_CANLF Spliceosome associated factor 3, U4/U6 recycling protein OS=Canis lupus familiaris OX=9615 GN=SART3 PE=4 SV=2	0.0197904	-0.0343937	-0.0482094	-0.000109727	0.0277343	0.0337033
tr|E2QXZ3|E2QXZ3_CANLF	DCAF5	tr|E2QXZ3|E2QXZ3_CANLF DDB1 and CUL4 associated factor 5 OS=Canis lupus familiaris OX=9615 GN=DCAF5 PE=4 SV=2	0.0942033	0.187733	0.0912338	-0.0648567	-0.0279487	-0.0745209
tr|E2QXZ6|E2QXZ6_CANLF	UIMC1	tr|E2QXZ6|E2QXZ6_CANLF Ubiquitin interaction motif containing 1 OS=Canis lupus familiaris OX=9615 GN=UIMC1 PE=4 SV=1	0.0913254	0.0169547	0.100942	-0.0595949	-0.0554092	-0.0633868
tr|E2QY01|E2QY01_CANLF	UTP11	tr|E2QY01|E2QY01_CANLF U3 small nucleolar RNA-associated protein 11 OS=Canis lupus familiaris OX=9615 GN=UTP11 PE=3 SV=1	-0.105775	0.0380732	-0.00882559	0.00994174	-0.0690041	-0.0578683
tr|E2QY04|E2QY04_CANLF	RRAGC	tr|E2QY04|E2QY04_CANLF Ras related GTP binding C OS=Canis lupus familiaris OX=9615 GN=RRAGC PE=4 SV=1	-0.0581706	-0.0390874	0.0486615	-0.0359106	-0.0298174	0.027289
tr|E2QY06|E2QY06_CANLF	LOC607692	tr|E2QY06|E2QY06_CANLF Uncharacterized protein OS=Canis lupus familiaris OX=9615 GN=LOC607692 PE=4 SV=2	-0.0205935	-0.0749187	-0.00133874	-0.0276437	-0.0146844	0.0890199
tr|E2QY07|E2QY07_CANLF	ACTN1	tr|E2QY07|E2QY07_CANLF Actinin alpha 1 OS=Canis lupus familiaris OX=9615 GN=ACTN1 PE=4 SV=1	-0.282304	-0.240263	-0.214858	0.298484	0.470552	0.406993
tr|E2QY08|E2QY08_CANLF	ACTN1	tr|E2QY08|E2QY08_CANLF Actinin alpha 1 OS=Canis lupus familiaris OX=9615 GN=ACTN1 PE=4 SV=2	-0.52429	-0.757388	-0.423393	0.540263	0.483034	0.592795
tr|E2QY13|E2QY13_CANLF	KBTBD4	tr|E2QY13|E2QY13_CANLF Kelch repeat and BTB domain containing 4 OS=Canis lupus familiaris OX=9615 GN=KBTBD4 PE=4 SV=1	0.103812	0.108518	0.0442253	-0.11082	-0.102411	-0.11282
tr|E2QY14|E2QY14_CANLF	HERPUD2	tr|E2QY14|E2QY14_CANLF HERPUD family member 2 OS=Canis lupus familiaris OX=9615 GN=HERPUD2 PE=4 SV=1	0.19302	-0.1656	0.306164	-0.0155518	0.230195	0.0635902
tr|E2QY15|E2QY15_CANLF	TCTN3	tr|E2QY15|E2QY15_CANLF Tectonic family member 3 OS=Canis lupus familiaris OX=9615 GN=TCTN3 PE=4 SV=1	-0.0560873	0.0412937	0.146678	-0.238073	-0.0414651	-0.165887
tr|E2QY16|E2QY16_CANLF	RHBDL2	tr|E2QY16|E2QY16_CANLF Rhomboid-like protein OS=Canis lupus familiaris OX=9615 GN=RHBDL2 PE=3 SV=2	0.111234	-0.175765	-0.0429916	0.199714	0.0934876	0.161215
tr|E2QY18|E2QY18_CANLF	TMBIM6	tr|E2QY18|E2QY18_CANLF Transmembrane BAX inhibitor motif containing 6 OS=Canis lupus familiaris OX=9615 GN=TMBIM6 PE=3 SV=1	0.0924708	0.142682	0.176599	-0.0630866	-0.100569	-0.0632338
tr|E2QY19|E2QY19_CANLF	AKIRIN1	tr|E2QY19|E2QY19_CANLF Akirin 1 OS=Canis lupus familiaris OX=9615 GN=AKIRIN1 PE=4 SV=2	-0.00850716	-0.0573386	-0.052247	0.0611624	0.0572775	-0.00994673
tr|E2QY20|E2QY20_CANLF	CEP68	tr|E2QY20|E2QY20_CANLF Centrosomal protein 68 OS=Canis lupus familiaris OX=9615 GN=CEP68 PE=4 SV=2	-0.858217	-0.346238	0.0328582	0.221703	-0.0777567	0.185265
tr|E2QY22|E2QY22_CANLF	SAP30	tr|E2QY22|E2QY22_CANLF Sin3A associated protein 30 OS=Canis lupus familiaris OX=9615 GN=SAP30 PE=4 SV=1	0.220608	0.130622	0.251708	-0.174526	0.0981539	-0.198716
tr|E2QY23|E2QY23_CANLF	ERLIN2	tr|E2QY23|E2QY23_CANLF ER lipid raft associated 2 OS=Canis lupus familiaris OX=9615 GN=ERLIN2 PE=4 SV=1	-0.0425716	-0.0794762	-0.0829417	0.0905384	0.119845	0.124886
tr|E2QY24|E2QY24_CANLF	TFCP2	tr|E2QY24|E2QY24_CANLF Transcription factor CP2 OS=Canis lupus familiaris OX=9615 GN=TFCP2 PE=4 SV=1	0.01131	-0.00617384	-0.0175934	-0.0595471	-0.025397	-0.0833268
tr|E2QY29|E2QY29_CANLF	RSRC2	tr|E2QY29|E2QY29_CANLF Arginine and serine rich coiled-coil 2 OS=Canis lupus familiaris OX=9615 GN=RSRC2 PE=4 SV=1	0.0910474	0.0148806	-0.0524891	-0.0239357	-0.00581626	-0.0280856
tr|E2QY30|E2QY30_CANLF	HMGB2	tr|E2QY30|E2QY30_CANLF High mobility group box 2 OS=Canis lupus familiaris OX=9615 GN=HMGB2 PE=4 SV=1	0.0148158	0.0663177	0.0082493	-0.0242134	-0.00143668	-0.091398
tr|E2QY31|E2QY31_CANLF	PAFAH1B1	tr|E2QY31|E2QY31_CANLF Platelet-activating factor acetylhydrolase IB subunit alpha OS=Canis lupus familiaris OX=9615 GN=PAFAH1B1 PE=3 SV=1	-0.0263135	-0.115982	-0.0686228	0.106028	0.0689704	0.0986346
tr|E2QY36|E2QY36_CANLF	METTL16	tr|E2QY36|E2QY36_CANLF U6 small nuclear RNA (adenine-(43)-N(6))-methyltransferase OS=Canis lupus familiaris OX=9615 GN=METTL16 PE=3 SV=2	-0.052731	0.0438377	0.018796	-0.031578	-0.0451148	-0.0571543
tr|E2QY37|E2QY37_CANLF	ACAP3	tr|E2QY37|E2QY37_CANLF ArfGAP with coiled-coil, ankyrin repeat and PH domains 3 OS=Canis lupus familiaris OX=9615 GN=ACAP3 PE=4 SV=1	-0.003838	0.0601839	-0.022648	0.053781	0.0274649	0.0203139
tr|E2QY39|E2QY39_CANLF	MNT	tr|E2QY39|E2QY39_CANLF MAX network transcriptional repressor OS=Canis lupus familiaris OX=9615 GN=MNT PE=4 SV=2	0.0606733	0.0693806	0.0555227	-0.0392195	-0.0399128	-0.0350025
tr|E2QY42|E2QY42_CANLF	DCTN4	tr|E2QY42|E2QY42_CANLF Dynactin subunit 4 OS=Canis lupus familiaris OX=9615 GN=DCTN4 PE=4 SV=2	-0.131818	-0.150659	-0.0241037	0.107978	0.134833	0.111783
tr|E2QY43|E2QY43_CANLF	PSMD8	tr|E2QY43|E2QY43_CANLF Proteasome 26S subunit, non-ATPase 8 OS=Canis lupus familiaris OX=9615 GN=PSMD8 PE=4 SV=2	-0.0224278	-0.0399009	0.0218342	0.0371436	0.0287156	-0.0141647
tr|E2QY44|E2QY44_CANLF	RFNG	tr|E2QY44|E2QY44_CANLF RFNG O-fucosylpeptide 3-beta-N-acetylglucosaminyltransferase OS=Canis lupus familiaris OX=9615 GN=RFNG PE=4 SV=2	-0.0151852	-0.298633	-0.0246904	-0.0284217	0.0231041	-0.0134577
tr|E2QY46|E2QY46_CANLF	DCXR	tr|E2QY46|E2QY46_CANLF Dicarbonyl and L-xylulose reductase OS=Canis lupus familiaris OX=9615 GN=DCXR PE=4 SV=1	0.0243544	-0.0658647	0.00134592	-0.000853991	-0.0642074	0.0603991
tr|E2QY53|E2QY53_CANLF	INTS11	tr|E2QY53|E2QY53_CANLF Integrator complex subunit 11 OS=Canis lupus familiaris OX=9615 GN=INTS11 PE=4 SV=2	0.0677681	0.0723684	0.080734	-0.0805962	0.00919014	-0.10144
tr|E2QY54|E2QY54_CANLF	SSR4	tr|E2QY54|E2QY54_CANLF Signal sequence receptor subunit 4 OS=Canis lupus familiaris OX=9615 GN=SSR4 PE=4 SV=1	-0.0873441	0.0324351	0.0563064	0.0514849	-0.0498866	-0.035906
tr|E2QY58|E2QY58_CANLF	GALNT3	tr|E2QY58|E2QY58_CANLF Polypeptide N-acetylgalactosaminyltransferase OS=Canis lupus familiaris OX=9615 GN=GALNT3 PE=3 SV=1	-0.1859	-0.272044	-0.082335	0.0630781	0.0926551	0.103764
tr|E2QY59|E2QY59_CANLF	RNF115	tr|E2QY59|E2QY59_CANLF Ring finger protein 115 OS=Canis lupus familiaris OX=9615 GN=RNF115 PE=4 SV=2	0.0478827	-0.219101	-0.103674	-0.0416683	-0.121493	0.21473
tr|E2QY66|E2QY66_CANLF	RSRC1	tr|E2QY66|E2QY66_CANLF Arginine and serine rich coiled-coil 1 OS=Canis lupus familiaris OX=9615 GN=RSRC1 PE=4 SV=1	0.0537276	-0.0056491	-0.140348	0.0145141	-0.112357	-0.126064
tr|E2QY74|E2QY74_CANLF	NA	tr|E2QY74|E2QY74_CANLF Uncharacterized protein OS=Canis lupus familiaris OX=9615 PE=4 SV=2	0.481356	0.465878	0.340154	-0.0163232	-0.0856008	-0.174676
tr|E2QY78|E2QY78_CANLF	BRAT1	tr|E2QY78|E2QY78_CANLF BRCA1 associated ATM activator 1 OS=Canis lupus familiaris OX=9615 GN=BRAT1 PE=4 SV=1	-0.0448945	-0.0467535	-0.0148825	0.0138884	-0.0530335	0.0419854
tr|E2QY80|E2QY80_CANLF	ANKRD28	tr|E2QY80|E2QY80_CANLF Ankyrin repeat domain 28 OS=Canis lupus familiaris OX=9615 GN=ANKRD28 PE=4 SV=2	-0.12169	-0.18042	-0.0703458	0.156619	0.153379	0.134386
tr|E2QY81|E2QY81_CANLF	PGAP3	tr|E2QY81|E2QY81_CANLF Post-GPI attachment to proteins factor 3 OS=Canis lupus familiaris OX=9615 GN=PGAP3 PE=3 SV=2	-0.265269	-0.245118	-0.0523353	0.298686	0.0894544	0.258783
tr|E2QY91|E2QY91_CANLF	DVL1	tr|E2QY91|E2QY91_CANLF Dishevelled segment polarity protein 1 OS=Canis lupus familiaris OX=9615 GN=DVL1 PE=4 SV=2	-0.160936	-0.0891501	-0.0867233	0.0247752	0.118593	0.0167259
tr|E2QY93|E2QY93_CANLF	NCLN	tr|E2QY93|E2QY93_CANLF Nicalin OS=Canis lupus familiaris OX=9615 GN=NCLN PE=3 SV=1	-0.00726188	0.0283222	-0.0047958	-0.0374556	0.014629	-0.0305249
tr|E2QY94|E2QY94_CANLF	SGMS2	tr|E2QY94|E2QY94_CANLF Sphingomyelin synthase 2 OS=Canis lupus familiaris OX=9615 GN=SGMS2 PE=4 SV=1	-0.449293	-0.269996	-0.320018	0.198718	0.304921	0.133919
tr|E2QY95|E2QY95_CANLF	DDX39A	tr|E2QY95|E2QY95_CANLF DExD-box helicase 39A OS=Canis lupus familiaris OX=9615 GN=DDX39A PE=4 SV=1	0.00305259	0.046884	-0.00126092	0.00891263	-0.0511565	0.0138168
tr|E2QY99|E2QY99_CANLF	MPP5	tr|E2QY99|E2QY99_CANLF Membrane palmitoylated protein 5 OS=Canis lupus familiaris OX=9615 GN=MPP5 PE=3 SV=1	-0.0264542	0.0570465	0.00999246	0.0454735	0.0723678	0.0530262
tr|E2QYA0|E2QYA0_CANLF	UBA7	tr|E2QYA0|E2QYA0_CANLF Ubiquitin like modifier activating enzyme 7 OS=Canis lupus familiaris OX=9615 GN=UBA7 PE=3 SV=1	0.0821878	0.0505915	0.15478	-0.0914044	-0.0464076	-0.101051
tr|E2QYA3|E2QYA3_CANLF	C5H1orf159	tr|E2QYA3|E2QYA3_CANLF Chromosome 5 C1orf159 homolog OS=Canis lupus familiaris OX=9615 GN=C5H1orf159 PE=4 SV=2	0.0710103	0.208444	-0.0810299	0.0191193	0.00151071	0.00724092
tr|E2QYA5|E2QYA5_CANLF	CLUAP1	tr|E2QYA5|E2QYA5_CANLF Clusterin associated protein 1 OS=Canis lupus familiaris OX=9615 GN=CLUAP1 PE=4 SV=2	0.36124	0.222219	0.0766931	-0.0477055	-0.116077	-0.179485
tr|E2QYA8|E2QYA8_CANLF	PPP4R3B	tr|E2QYA8|E2QYA8_CANLF Protein phosphatase 4 regulatory subunit 3B OS=Canis lupus familiaris OX=9615 GN=PPP4R3B PE=4 SV=2	0.0552658	0.0782888	0.0709524	-0.0348788	-0.0549866	-0.0607759
tr|E2QYB4|E2QYB4_CANLF	ZMYM2	tr|E2QYB4|E2QYB4_CANLF Zinc finger MYM-type containing 2 OS=Canis lupus familiaris OX=9615 GN=ZMYM2 PE=4 SV=2	0.109478	0.1453	0.130425	-0.069199	-0.133049	-0.131815
tr|E2QYB5|E2QYB5_CANLF	LGALS8	tr|E2QYB5|E2QYB5_CANLF Galectin OS=Canis lupus familiaris OX=9615 GN=LGALS8 PE=4 SV=2	-0.0575332	0.102401	-0.0522006	0.0271435	0.27904	-0.0343989
tr|E2QYB6|E2QYB6_CANLF	ADPRH	tr|E2QYB6|E2QYB6_CANLF ADP-ribosylarginine hydrolase OS=Canis lupus familiaris OX=9615 GN=ADPRH PE=4 SV=1	0.0315488	-0.00233763	0.0576762	-0.0576483	0.0863256	-0.0691331
tr|E2QYC0|E2QYC0_CANLF	PHF12	tr|E2QYC0|E2QYC0_CANLF PHD finger protein 12 OS=Canis lupus familiaris OX=9615 GN=PHF12 PE=4 SV=2	0.142903	0.17514	0.036565	-0.171041	-0.158067	-0.161653
tr|E2QYC2|E2QYC2_CANLF	TUBB6	tr|E2QYC2|E2QYC2_CANLF Tubulin beta chain OS=Canis lupus familiaris OX=9615 GN=TUBB6 PE=3 SV=1	-0.145314	-0.119355	-0.137075	0.272983	0.291498	0.349191
tr|E2QYC7|E2QYC7_CANLF	OSBPL3	tr|E2QYC7|E2QYC7_CANLF Oxysterol-binding protein (Fragment) OS=Canis lupus familiaris OX=9615 GN=OSBPL3 PE=3 SV=2	0.175424	0.184231	0.166499	-0.0540962	-0.116355	-0.14879
tr|E2QYC8|E2QYC8_CANLF	DHRS13	tr|E2QYC8|E2QYC8_CANLF Dehydrogenase/reductase 13 OS=Canis lupus familiaris OX=9615 GN=DHRS13 PE=4 SV=2	0.0438948	-0.0539221	0.166023	-0.0992081	-0.0717316	-0.0679949
tr|E2QYD0|E2QYD0_CANLF	LHPP	tr|E2QYD0|E2QYD0_CANLF Phospholysine phosphohistidine inorganic pyrophosphate phosphatase OS=Canis lupus familiaris OX=9615 GN=LHPP PE=4 SV=2	-0.0406957	-0.0276646	0.184365	-0.0261658	-0.0461436	-0.0539193
tr|E2QYD2|E2QYD2_CANLF	ETFB	tr|E2QYD2|E2QYD2_CANLF Electron transfer flavoprotein subunit beta OS=Canis lupus familiaris OX=9615 GN=ETFB PE=4 SV=2	0.0247026	0.0474087	-0.00483679	-0.0380246	-0.044457	-0.000238881
tr|E2QYD3|E2QYD3_CANLF	BCKDHB	tr|E2QYD3|E2QYD3_CANLF Branched chain keto acid dehydrogenase E1 subunit beta OS=Canis lupus familiaris OX=9615 GN=BCKDHB PE=4 SV=2	-0.0676386	-0.0933893	-0.0121772	0.0185115	0.118792	0.111811
tr|E2QYD6|E2QYD6_CANLF	ERCC4	tr|E2QYD6|E2QYD6_CANLF ERCC excision repair 4, endonuclease catalytic subunit OS=Canis lupus familiaris OX=9615 GN=ERCC4 PE=4 SV=2	0.0145405	0.0809149	-0.0475983	-0.023619	-0.0310223	-0.0880689
tr|E2QYD7|E2QYD7_CANLF	CDK5RAP1	tr|E2QYD7|E2QYD7_CANLF CDK5 regulatory subunit associated protein 1 OS=Canis lupus familiaris OX=9615 GN=CDK5RAP1 PE=3 SV=1	-0.0408541	0.152648	0.0259696	-0.0295268	-0.0250595	-0.0644225
tr|E2QYD8|E2QYD8_CANLF	RPL35A	tr|E2QYD8|E2QYD8_CANLF Ribosomal protein L35a OS=Canis lupus familiaris OX=9615 GN=RPL35A PE=3 SV=1	-0.0217388	-0.0390089	-0.0337618	-0.0207757	0.00835681	-0.0497322
tr|E2QYD9|E2QYD9_CANLF	AMACR	tr|E2QYD9|E2QYD9_CANLF Alpha-methylacyl-CoA racemase OS=Canis lupus familiaris OX=9615 GN=AMACR PE=4 SV=2	-0.00308195	0.0262496	0.0486751	-0.0368541	0.0245418	0.0118799
tr|E2QYE1|E2QYE1_CANLF	STK26	tr|E2QYE1|E2QYE1_CANLF Serine/threonine kinase 26 OS=Canis lupus familiaris OX=9615 GN=STK26 PE=4 SV=1	0.49492	0.0292155	0.388385	-0.229181	-0.284112	-0.259409
tr|E2QYE5|E2QYE5_CANLF	CFAP36	tr|E2QYE5|E2QYE5_CANLF Cilia and flagella associated protein 36 OS=Canis lupus familiaris OX=9615 GN=CFAP36 PE=4 SV=2	-0.0256784	-0.0121067	-0.0700627	0.00746113	0.0177338	-0.0191386
tr|E2QYE9|E2QYE9_CANLF	MRTFB	tr|E2QYE9|E2QYE9_CANLF Myocardin related transcription factor B OS=Canis lupus familiaris OX=9615 GN=MRTFB PE=4 SV=1	0.0255019	-0.0103417	0.0420492	-0.0039734	0.0641938	0.015257
tr|E2QYF3|E2QYF3_CANLF	AFG3L2	tr|E2QYF3|E2QYF3_CANLF AFG3 like matrix AAA peptidase subunit 2 OS=Canis lupus familiaris OX=9615 GN=AFG3L2 PE=3 SV=2	-0.00077982	0.00552182	0.00960828	-0.0476035	-0.0673318	-0.0464116
tr|E2QYF7|E2QYF7_CANLF	ERAL1	tr|E2QYF7|E2QYF7_CANLF Era like 12S mitochondrial rRNA chaperone 1 OS=Canis lupus familiaris OX=9615 GN=ERAL1 PE=3 SV=2	0.108549	0.0932119	-0.0143034	-0.0861272	-0.0386207	-0.099684
tr|E2QYG1|E2QYG1_CANLF	POSTN	tr|E2QYG1|E2QYG1_CANLF Periostin OS=Canis lupus familiaris OX=9615 GN=POSTN PE=2 SV=2	-0.0565696	-0.032201	0.322843	0.0324389	0.0172433	-0.272082
tr|E2QYG3|E2QYG3_CANLF	GTF3C3	tr|E2QYG3|E2QYG3_CANLF General transcription factor IIIC subunit 3 OS=Canis lupus familiaris OX=9615 GN=GTF3C3 PE=4 SV=1	0.124666	0.194247	0.150947	-0.0879933	-0.143366	-0.162387
tr|E2QYG4|E2QYG4_CANLF	TPCN2	tr|E2QYG4|E2QYG4_CANLF Two pore segment channel 2 OS=Canis lupus familiaris OX=9615 GN=TPCN2 PE=4 SV=2	-0.139021	0.0366972	-0.0780477	0.11355	0.0207446	0.0984657
tr|E2QYG5|E2QYG5_CANLF	P3H4	tr|E2QYG5|E2QYG5_CANLF Prolyl 3-hydroxylase family member 4 (non-enzymatic) OS=Canis lupus familiaris OX=9615 GN=P3H4 PE=4 SV=1	0.0295532	-0.0568315	0.10657	-0.0398925	-0.0614714	-0.0482496
tr|E2QYG6|E2QYG6_CANLF	ATP6V1A	tr|E2QYG6|E2QYG6_CANLF ATPase H+ transporting V1 subunit A OS=Canis lupus familiaris OX=9615 GN=ATP6V1A PE=3 SV=1	0.0253959	0.03478	0.036094	-0.0239878	-0.00761193	-0.042758
tr|E2QYH0|E2QYH0_CANLF	NECAP2	tr|E2QYH0|E2QYH0_CANLF NECAP endocytosis associated 2 OS=Canis lupus familiaris OX=9615 GN=NECAP2 PE=4 SV=1	-0.206236	-0.119654	-0.0636901	0.108577	0.0752138	0.135577
tr|E2QYH5|E2QYH5_CANLF	NA	tr|E2QYH5|E2QYH5_CANLF Uncharacterized protein OS=Canis lupus familiaris OX=9615 PE=4 SV=2	-0.0530928	-0.115244	0.0457026	0.0160486	0.0601386	0.115486
tr|E2QYH6|E2QYH6_CANLF	SAFB	tr|E2QYH6|E2QYH6_CANLF Scaffold attachment factor B OS=Canis lupus familiaris OX=9615 GN=SAFB PE=4 SV=2	0.0599075	0.0685047	0.0193089	-0.0529422	-0.0473992	-0.0256631
tr|E2QYH8|E2QYH8_CANLF	RAD1	tr|E2QYH8|E2QYH8_CANLF RAD1 checkpoint DNA exonuclease OS=Canis lupus familiaris OX=9615 GN=RAD1 PE=4 SV=2	-0.258452	-0.486614	-0.135434	0.224969	0.0951819	0.17874
tr|E2QYH9|E2QYH9_CANLF	TRAF4	tr|E2QYH9|E2QYH9_CANLF TNF receptor associated factor 4 OS=Canis lupus familiaris OX=9615 GN=TRAF4 PE=4 SV=2	0.0475846	-0.00641356	0.0974429	0.0394356	-0.067743	-0.0151621
tr|E2QYI8|E2QYI8_CANLF	USP1	tr|E2QYI8|E2QYI8_CANLF Ubiquitin specific peptidase 1 OS=Canis lupus familiaris OX=9615 GN=USP1 PE=3 SV=1	0.142951	0.187826	0.102103	-0.0580964	-0.0830107	-0.0717013
tr|E2QYJ1|E2QYJ1_CANLF	MPPE1	tr|E2QYJ1|E2QYJ1_CANLF Metallophosphoesterase 1 OS=Canis lupus familiaris OX=9615 GN=MPPE1 PE=4 SV=2	-0.089837	0.000624498	-0.113989	-0.0372859	-0.0651931	0.00127847
tr|E2QYJ3|E2QYJ3_CANLF	SNX1	tr|E2QYJ3|E2QYJ3_CANLF Sorting nexin 1 OS=Canis lupus familiaris OX=9615 GN=SNX1 PE=4 SV=1	-0.0844534	-0.0735378	-0.0406761	0.0607666	0.119068	-0.00316168
tr|E2QYJ4|E2QYJ4_CANLF	POLR2I	tr|E2QYJ4|E2QYJ4_CANLF DNA-directed RNA polymerase subunit OS=Canis lupus familiaris OX=9615 GN=POLR2I PE=3 SV=1	-0.0980009	-0.432323	0.0409497	0.114061	0.116299	0.144195
tr|E2QYJ9|E2QYJ9_CANLF	MVD	tr|E2QYJ9|E2QYJ9_CANLF Diphosphomevalonate decarboxylase OS=Canis lupus familiaris OX=9615 GN=MVD PE=3 SV=1	0.0354621	0.134773	0.192262	-0.0551549	-0.00592908	-0.167722
tr|E2QYK4|E2QYK4_CANLF	JDP2	tr|E2QYK4|E2QYK4_CANLF Jun dimerization protein 2 OS=Canis lupus familiaris OX=9615 GN=JDP2 PE=4 SV=2	-1.06121	-0.443386	-0.810126	-0.0210264	0.137944	0.12352
tr|E2QYK5|E2QYK5_CANLF	FOS	tr|E2QYK5|E2QYK5_CANLF Fos proto-oncogene, AP-1 transcription factor subunit OS=Canis lupus familiaris OX=9615 GN=FOS PE=4 SV=1	-0.141929	-0.20484	-0.10704	-0.0587383	-0.133807	-0.0846537
tr|E2QYK6|E2QYK6_CANLF	CBX5	tr|E2QYK6|E2QYK6_CANLF Chromobox 5 OS=Canis lupus familiaris OX=9615 GN=CBX5 PE=4 SV=1	0.0382565	0.0154886	0.0301742	-0.00158112	-0.019333	0.0173874
tr|E2QYK9|E2QYK9_CANLF	RPRD2	tr|E2QYK9|E2QYK9_CANLF Regulation of nuclear pre-mRNA domain containing 2 OS=Canis lupus familiaris OX=9615 GN=RPRD2 PE=4 SV=2	-0.00571472	0.045328	-0.00256232	-0.0239904	0.0307662	-0.019714
tr|E2QYL0|E2QYL0_CANLF	TMED10	tr|E2QYL0|E2QYL0_CANLF Transmembrane p24 trafficking protein 10 OS=Canis lupus familiaris OX=9615 GN=TMED10 PE=3 SV=2	0.0215355	0.0103809	-0.0415197	-0.0277582	-0.0216745	0.000137131
tr|E2QYL1|E2QYL1_CANLF	CIAO2A	tr|E2QYL1|E2QYL1_CANLF Cytosolic iron-sulfur assembly component 2A OS=Canis lupus familiaris OX=9615 GN=CIAO2A PE=4 SV=2	0.0632432	0.0824919	-0.0411305	-0.0603881	-0.0975165	-0.077877
tr|E2QYM4|E2QYM4_CANLF	CLCC1	tr|E2QYM4|E2QYM4_CANLF Chloride channel CLIC like 1 OS=Canis lupus familiaris OX=9615 GN=CLCC1 PE=4 SV=2	-0.12592	-0.104052	-0.181365	0.182108	0.145882	0.155268
tr|E2QYM5|E2QYM5_CANLF	EME1	tr|E2QYM5|E2QYM5_CANLF Essential meiotic structure-specific endonuclease 1 OS=Canis lupus familiaris OX=9615 GN=EME1 PE=4 SV=2	-0.0107921	0.0836281	-0.00742258	-0.0541018	0.0668671	-0.0533727
tr|E2QYN0|E2QYN0_CANLF	TBCB	tr|E2QYN0|E2QYN0_CANLF Tubulin folding cofactor B OS=Canis lupus familiaris OX=9615 GN=TBCB PE=4 SV=2	-0.042179	-0.0968841	-0.0617433	0.104226	0.0449547	0.077186
tr|E2QYN1|E2QYN1_CANLF	RANGRF	tr|E2QYN1|E2QYN1_CANLF RAN guanine nucleotide release factor OS=Canis lupus familiaris OX=9615 GN=RANGRF PE=4 SV=2	0.159952	0.240867	0.0770136	-0.0169471	-0.0676592	0.0450783
tr|E2QYN4|E2QYN4_CANLF	ATP5IF1	tr|E2QYN4|E2QYN4_CANLF ATP synthase inhibitory factor subunit 1 OS=Canis lupus familiaris OX=9615 GN=ATP5IF1 PE=4 SV=1	0.00548311	-0.0446203	-0.0498489	0.0052989	0.0494323	0.0993504
tr|E2QYN6|E2QYN6_CANLF	MRPL27	tr|E2QYN6|E2QYN6_CANLF Mitochondrial ribosomal protein L27 OS=Canis lupus familiaris OX=9615 GN=MRPL27 PE=4 SV=1	0.117683	0.275077	-0.03025	-0.0473342	-0.127246	-0.17676
tr|E2QYN8|E2QYN8_CANLF	MRPL17	tr|E2QYN8|E2QYN8_CANLF Mitochondrial ribosomal protein L17 OS=Canis lupus familiaris OX=9615 GN=MRPL17 PE=3 SV=2	-0.0567935	0.13699	0.0313663	-0.031894	-0.096987	-0.0240081
tr|E2QYN9|E2QYN9_CANLF	PIGM	tr|E2QYN9|E2QYN9_CANLF GPI mannosyltransferase 1 OS=Canis lupus familiaris OX=9615 GN=PIGM PE=3 SV=2	0.322664	-0.0598545	-0.239166	-0.0864744	-0.070985	0.0905267
tr|E2QYP0|E2QYP0_CANLF	NEK9	tr|E2QYP0|E2QYP0_CANLF NIMA related kinase 9 OS=Canis lupus familiaris OX=9615 GN=NEK9 PE=4 SV=1	-0.126716	-0.101194	-0.0246938	0.0185534	0.0714478	0.0275742
tr|E2QYP1|E2QYP1_CANLF	HNRNPA1	tr|E2QYP1|E2QYP1_CANLF Uncharacterized protein OS=Canis lupus familiaris OX=9615 GN=HNRNPA1 PE=4 SV=2	0.00475251	-0.123332	0.123512	-0.0529896	-0.0262769	-0.0141658
tr|E2QYP8|E2QYP8_CANLF	WDR47	tr|E2QYP8|E2QYP8_CANLF WD repeat domain 47 OS=Canis lupus familiaris OX=9615 GN=WDR47 PE=4 SV=2	0.0873127	0.212908	0.0537121	-0.0772982	-0.0476948	-0.0903771
tr|E2QYP9|E2QYP9_CANLF	CDT1	tr|E2QYP9|E2QYP9_CANLF Chromatin licensing and DNA replication factor 1 OS=Canis lupus familiaris OX=9615 GN=CDT1 PE=4 SV=2	-0.0630726	-0.0881745	-0.0207927	0.116461	0.157159	0.0194195
tr|E2QYQ0|E2QYQ0_CANLF	APRT	tr|E2QYQ0|E2QYQ0_CANLF Adenine phosphoribosyltransferase OS=Canis lupus familiaris OX=9615 GN=APRT PE=3 SV=1	-0.00290352	0.0701042	0.0737928	-0.0214437	-0.038913	-0.0476616
tr|E2QYQ4|E2QYQ4_CANLF	CMAS	tr|E2QYQ4|E2QYQ4_CANLF Cytidine monophosphate N-acetylneuraminic acid synthetase OS=Canis lupus familiaris OX=9615 GN=CMAS PE=4 SV=1	-0.119109	-0.155979	-0.206223	0.30874	0.317115	0.292403
tr|E2QYQ5|E2QYQ5_CANLF	HERC1	tr|E2QYQ5|E2QYQ5_CANLF HECT and RLD domain containing E3 ubiquitin protein ligase family member 1 OS=Canis lupus familiaris OX=9615 GN=HERC1 PE=4 SV=2	0.053318	0.022229	0.0736098	-0.0368009	0.000267563	-0.056188
tr|E2QYQ6|E2QYQ6_CANLF	FANCB	tr|E2QYQ6|E2QYQ6_CANLF FA complementation group B OS=Canis lupus familiaris OX=9615 GN=FANCB PE=4 SV=2	0.00430436	0.0482701	0.0794622	-0.0401327	-0.104181	-0.14757
tr|E2QYQ7|E2QYQ7_CANLF	SPC25	tr|E2QYQ7|E2QYQ7_CANLF SPC25, NDC80 kinetochore complex component OS=Canis lupus familiaris OX=9615 GN=SPC25 PE=4 SV=1	0.0312407	0.0846861	0.0662674	-0.0549076	-0.070012	-0.095063
tr|E2QYQ9|E2QYQ9_CANLF	PFAS	tr|E2QYQ9|E2QYQ9_CANLF Phosphoribosylformylglycinamidine synthase OS=Canis lupus familiaris OX=9615 GN=PFAS PE=3 SV=1	-0.00117228	-0.0153263	0.0199631	-0.00657661	-0.0337907	-0.00189849
tr|E2QYR5|E2QYR5_CANLF	ORC6	tr|E2QYR5|E2QYR5_CANLF Origin recognition complex subunit 6 OS=Canis lupus familiaris OX=9615 GN=ORC6 PE=4 SV=2	0.0250565	-0.0658581	0.0996153	0.00626883	-0.129023	-0.0633161
tr|E2QYR7|E2QYR7_CANLF	ARFGAP2	tr|E2QYR7|E2QYR7_CANLF ADP ribosylation factor GTPase activating protein 2 OS=Canis lupus familiaris OX=9615 GN=ARFGAP2 PE=4 SV=2	-0.0142592	0.0813053	-0.00738202	-0.0227698	0.0286035	-0.0265852
tr|E2QYT2|E2QYT2_CANLF	ZNF346	tr|E2QYT2|E2QYT2_CANLF Zinc finger protein 346 OS=Canis lupus familiaris OX=9615 GN=ZNF346 PE=4 SV=1	0.0498815	-0.0204503	-0.084643	0.00554125	-0.0508421	0.00844319
tr|E2QYT4|E2QYT4_CANLF	PEX11B	tr|E2QYT4|E2QYT4_CANLF Peroxisomal biogenesis factor 11 beta OS=Canis lupus familiaris OX=9615 GN=PEX11B PE=4 SV=1	-0.0320215	0.0143407	0.074652	0.0459411	0.0529322	0.0458608
tr|E2QYT6|E2QYT6_CANLF	PLRG1	tr|E2QYT6|E2QYT6_CANLF Pleiotropic regulator 1 OS=Canis lupus familiaris OX=9615 GN=PLRG1 PE=4 SV=1	0.00691416	-0.0442552	0.0010429	-0.00692105	0.0427279	0.0284545
tr|E2QYU6|E2QYU6_CANLF	HEBP2	tr|E2QYU6|E2QYU6_CANLF Heme binding protein 2 OS=Canis lupus familiaris OX=9615 GN=HEBP2 PE=4 SV=1	-0.00693926	0.219021	0.176378	-0.0174114	-0.0614266	0.0113548
tr|E2QYU8|E2QYU8_CANLF	TNFAIP3	tr|E2QYU8|E2QYU8_CANLF TNF alpha induced protein 3 OS=Canis lupus familiaris OX=9615 GN=TNFAIP3 PE=4 SV=1	-0.0854866	-0.0494462	-0.119143	0.476227	0.398821	0.442071
tr|E2QYW2|E2QYW2_CANLF	RPA3	tr|E2QYW2|E2QYW2_CANLF Replication protein A3 OS=Canis lupus familiaris OX=9615 GN=RPA3 PE=4 SV=1	0.0905592	0.0279023	0.135335	-0.0655882	-0.102296	-0.0536596
tr|E2QYX1|E2QYX1_CANLF	BPGM	tr|E2QYX1|E2QYX1_CANLF Phosphoglycerate mutase OS=Canis lupus familiaris OX=9615 GN=BPGM PE=3 SV=1	0.334879	0.283669	0.464934	-0.0503077	-0.036325	-0.276658
tr|E2QYX2|E2QYX2_CANLF	TSC22D2	tr|E2QYX2|E2QYX2_CANLF TSC22 domain family member 2 OS=Canis lupus familiaris OX=9615 GN=TSC22D2 PE=4 SV=1	-0.112124	-0.0525346	-0.0365978	0.180858	0.145111	0.118372
tr|E2QYX3|E2QYX3_CANLF	PELI1	tr|E2QYX3|E2QYX3_CANLF Pellino E3 ubiquitin protein ligase 1 OS=Canis lupus familiaris OX=9615 GN=PELI1 PE=4 SV=1	0.0164277	-0.0410407	-0.047397	0.226695	0.200745	0.0383839
tr|E2QYX6|E2QYX6_CANLF	PEX7	tr|E2QYX6|E2QYX6_CANLF Peroxisomal biogenesis factor 7 OS=Canis lupus familiaris OX=9615 GN=PEX7 PE=4 SV=1	0.048925	-0.117592	0.0132097	0.0790597	0.15251	-0.0056427
tr|E2QYX8|E2QYX8_CANLF	CLK4	tr|E2QYX8|E2QYX8_CANLF CDC like kinase 4 OS=Canis lupus familiaris OX=9615 GN=CLK4 PE=3 SV=1	0.290653	0.268523	0.310466	-0.0780653	-0.226553	-0.208786
tr|E2QYZ0|E2QYZ0_CANLF	ALDH18A1	tr|E2QYZ0|E2QYZ0_CANLF Delta-1-pyrroline-5-carboxylate synthase OS=Canis lupus familiaris OX=9615 GN=ALDH18A1 PE=3 SV=1	0.0138029	0.0477494	0.036492	-0.0209775	-0.0269675	-0.0537423
tr|E2QYZ1|E2QYZ1_CANLF	SLC38A7	tr|E2QYZ1|E2QYZ1_CANLF Solute carrier family 38 member 7 OS=Canis lupus familiaris OX=9615 GN=SLC38A7 PE=4 SV=1	-0.0361975	-0.211096	0.0304844	0.0324077	0.0515092	0.201801
tr|E2QYZ9|E2QYZ9_CANLF	NHP2	tr|E2QYZ9|E2QYZ9_CANLF NHP2 ribonucleoprotein OS=Canis lupus familiaris OX=9615 GN=NHP2 PE=4 SV=1	-0.00385395	-0.10947	-0.00307249	-0.0122793	0.0392868	0.0208271
tr|E2QZ00|E2QZ00_CANLF	RMND5B	tr|E2QZ00|E2QZ00_CANLF Required for meiotic nuclear division 5 homolog B OS=Canis lupus familiaris OX=9615 GN=RMND5B PE=4 SV=1	-0.245471	-0.131678	-0.0728959	0.152378	0.166102	0.108417
tr|E2QZ05|E2QZ05_CANLF	DCTN2	tr|E2QZ05|E2QZ05_CANLF Dynactin subunit 2 OS=Canis lupus familiaris OX=9615 GN=DCTN2 PE=4 SV=1	-0.0114288	0.0353541	-0.0436108	0.0557908	0.0227778	0.0497322
tr|E2QZ13|E2QZ13_CANLF	PAPSS1	tr|E2QZ13|E2QZ13_CANLF 3'-phosphoadenosine 5'-phosphosulfate synthase 1 OS=Canis lupus familiaris OX=9615 GN=PAPSS1 PE=3 SV=1	0.0484733	0.0865587	0.0680619	-0.0214714	-0.0817814	0.0153393
tr|E2QZ15|E2QZ15_CANLF	METTL25	tr|E2QZ15|E2QZ15_CANLF Methyltransferase like 25 OS=Canis lupus familiaris OX=9615 GN=METTL25 PE=4 SV=1	0.0294665	0.0733213	0.0232025	0.00954007	0.0797815	-0.0682679
tr|E2QZ18|E2QZ18_CANLF	MFSD2A	tr|E2QZ18|E2QZ18_CANLF Major facilitator superfamily domain containing 2A OS=Canis lupus familiaris OX=9615 GN=MFSD2A PE=4 SV=1	-0.434939	-0.173955	-0.0642742	0.450487	0.655569	0.590484
tr|E2QZ29|E2QZ29_CANLF	DCLRE1A	tr|E2QZ29|E2QZ29_CANLF DNA cross-link repair 1A OS=Canis lupus familiaris OX=9615 GN=DCLRE1A PE=4 SV=1	0.307063	0.205096	0.175024	-0.834484	-0.638412	-0.643811
tr|E2QZ31|E2QZ31_CANLF	ZBTB4	tr|E2QZ31|E2QZ31_CANLF Zinc finger and BTB domain containing 4 OS=Canis lupus familiaris OX=9615 GN=ZBTB4 PE=4 SV=1	0.187982	0.226388	0.0647568	-0.0201727	0.00132919	-0.136919
tr|E2QZ33|E2QZ33_CANLF	TM7SF3	tr|E2QZ33|E2QZ33_CANLF Transmembrane 7 superfamily member 3 OS=Canis lupus familiaris OX=9615 GN=TM7SF3 PE=4 SV=1	0.275967	0.222352	0.2212	-0.158192	-0.158297	-0.162117
tr|E2QZ35|E2QZ35_CANLF	ZMAT2	tr|E2QZ35|E2QZ35_CANLF Zinc finger matrin-type 2 OS=Canis lupus familiaris OX=9615 GN=ZMAT2 PE=4 SV=1	0.00187596	0.164549	-0.014285	-0.00812977	0.0225727	-0.0204852
tr|E2QZ36|E2QZ36_CANLF	FEZ2	tr|E2QZ36|E2QZ36_CANLF Fasciculation and elongation protein zeta 2 OS=Canis lupus familiaris OX=9615 GN=FEZ2 PE=4 SV=1	-0.0795486	-0.000224248	-0.014001	0.123444	0.15445	0.0865141
tr|E2QZ37|E2QZ37_CANLF	MIEN1	tr|E2QZ37|E2QZ37_CANLF Migration and invasion enhancer 1 OS=Canis lupus familiaris OX=9615 GN=MIEN1 PE=4 SV=1	0.0132068	-0.0213424	0.0649195	-0.0886704	0.00193055	-0.0256215
tr|E2QZ39|E2QZ39_CANLF	ALDH3B1	tr|E2QZ39|E2QZ39_CANLF Aldehyde dehydrogenase OS=Canis lupus familiaris OX=9615 GN=ALDH3B1 PE=3 SV=2	-0.0791998	-0.0786954	-0.0709567	0.22003	0.210319	0.150144
tr|E2QZ47|E2QZ47_CANLF	ORAI1	tr|E2QZ47|E2QZ47_CANLF ORAI calcium release-activated calcium modulator 1 OS=Canis lupus familiaris OX=9615 GN=ORAI1 PE=4 SV=1	0.168404	0.116356	-0.241884	0.258218	-0.00644039	-0.438564
tr|E2QZ50|E2QZ50_CANLF	CAP1	tr|E2QZ50|E2QZ50_CANLF Adenylyl cyclase-associated protein OS=Canis lupus familiaris OX=9615 GN=CAP1 PE=3 SV=1	-0.091736	-0.0994744	-0.0974063	0.150745	0.158686	0.164875
tr|E2QZ57|E2QZ57_CANLF	MRPL20	tr|E2QZ57|E2QZ57_CANLF Mitochondrial ribosomal protein L20 OS=Canis lupus familiaris OX=9615 GN=MRPL20 PE=3 SV=1	-0.0279287	-0.0636058	-0.057844	-0.032041	0.117244	0.0146878
tr|E2QZ61|E2QZ61_CANLF	ATAD3A	tr|E2QZ61|E2QZ61_CANLF ATPase family, AAA domain containing 3A OS=Canis lupus familiaris OX=9615 GN=ATAD3A PE=4 SV=1	0.00977465	0.0601188	0.0248561	-0.0363157	-0.00632736	-0.0868509
tr|E2QZ69|E2QZ69_CANLF	HARS	tr|E2QZ69|E2QZ69_CANLF Histidyl-tRNA synthetase OS=Canis lupus familiaris OX=9615 GN=HARS PE=3 SV=1	-0.0226817	-0.0206649	-0.0276273	0.0122252	0.0142868	0.0409251
tr|E2QZ71|E2QZ71_CANLF	GRB7	tr|E2QZ71|E2QZ71_CANLF Growth factor receptor bound protein 7 OS=Canis lupus familiaris OX=9615 GN=GRB7 PE=4 SV=1	0.131757	0.0979836	0.176114	-0.145439	-0.0956326	-0.303691
tr|E2QZ76|E2QZ76_CANLF	PAFAH2	tr|E2QZ76|E2QZ76_CANLF Platelet-activating factor acetylhydrolase OS=Canis lupus familiaris OX=9615 GN=PAFAH2 PE=4 SV=1	-0.0737445	-0.351805	-0.0265901	0.0814174	0.214462	0.126856
tr|E2QZ78|E2QZ78_CANLF	IL13RA1	tr|E2QZ78|E2QZ78_CANLF Interleukin 13 receptor subunit alpha 1 OS=Canis lupus familiaris OX=9615 GN=IL13RA1 PE=4 SV=2	-0.129114	-0.225082	0.0120129	0.254681	0.21353	0.112773
tr|E2QZ82|E2QZ82_CANLF	OVCA2	tr|E2QZ82|E2QZ82_CANLF OVCA2, serine hydrolase domain containing OS=Canis lupus familiaris OX=9615 GN=OVCA2 PE=4 SV=1	0.162717	-0.136455	0.0041627	-0.0258997	0.0222992	0.0220697
tr|E2QZ84|E2QZ84_CANLF	SSU72	tr|E2QZ84|E2QZ84_CANLF Uncharacterized protein OS=Canis lupus familiaris OX=9615 GN=SSU72 PE=4 SV=1	-0.0369025	-0.0894219	-0.0159839	0.0378927	0.0330308	0.0178189
tr|E2QZ90|E2QZ90_CANLF	MAFG	tr|E2QZ90|E2QZ90_CANLF MAF bZIP transcription factor G OS=Canis lupus familiaris OX=9615 GN=MAFG PE=3 SV=1	0.00803291	-0.0326449	-0.116178	0.12	0.225056	0.0832986
tr|E2QZ99|E2QZ99_CANLF	BRIX1	tr|E2QZ99|E2QZ99_CANLF BRX1, biogenesis of ribosomes OS=Canis lupus familiaris OX=9615 GN=BRIX1 PE=4 SV=1	-0.0121585	-0.0532707	-0.0727796	0.0204468	0.0252336	0.0106804
tr|E2QZA1|E2QZA1_CANLF	C20H19orf70	tr|E2QZA1|E2QZA1_CANLF MICOS complex subunit MIC13 OS=Canis lupus familiaris OX=9615 GN=C20H19orf70 PE=3 SV=1	-0.0487154	-0.0177282	0.00107438	-0.0258912	0.0154688	0.000565418
tr|E2QZA7|E2QZA7_CANLF	MXI1	tr|E2QZA7|E2QZA7_CANLF MAX interactor 1, dimerization protein OS=Canis lupus familiaris OX=9615 GN=MXI1 PE=4 SV=1	0.362607	0.241447	0.352555	-0.0587845	-0.152766	0.0431269
tr|E2QZA8|E2QZA8_CANLF	FKBP10	tr|E2QZA8|E2QZA8_CANLF Peptidylprolyl isomerase OS=Canis lupus familiaris OX=9615 GN=FKBP10 PE=4 SV=1	-0.0424009	-0.0412493	-0.0746582	0.0964371	0.0692265	0.0861191
tr|E2QZB3|E2QZB3_CANLF	HSPBP1	tr|E2QZB3|E2QZB3_CANLF HSPA (Hsp70) binding protein 1 OS=Canis lupus familiaris OX=9615 GN=HSPBP1 PE=4 SV=1	-0.127693	-0.0953264	-0.0732145	0.163374	0.0679864	0.0787496
tr|E2QZB7|E2QZB7_CANLF	DNAJC21	tr|E2QZB7|E2QZB7_CANLF DnaJ heat shock protein family (Hsp40) member C21 OS=Canis lupus familiaris OX=9615 GN=DNAJC21 PE=4 SV=1	0.00717232	0.0865296	0.0157376	-0.06126	0.016028	-0.0145192
tr|E2QZC3|E2QZC3_CANLF	CCDC28B	tr|E2QZC3|E2QZC3_CANLF Coiled-coil domain containing 28B OS=Canis lupus familiaris OX=9615 GN=CCDC28B PE=4 SV=1	0.136867	0.0844446	0.0608281	-0.141607	-0.114567	-0.151572
tr|E2QZC7|E2QZC7_CANLF	ABCB9	tr|E2QZC7|E2QZC7_CANLF ATP binding cassette subfamily B member 9 OS=Canis lupus familiaris OX=9615 GN=ABCB9 PE=4 SV=1	-0.279237	-0.0857828	-0.0239323	0.225349	0.119748	0.232442
tr|E2QZC8|E2QZC8_CANLF	SDHAF4	tr|E2QZC8|E2QZC8_CANLF Succinate dehydrogenase complex assembly factor 4 OS=Canis lupus familiaris OX=9615 GN=SDHAF4 PE=4 SV=1	0.0908759	0.0959069	0.0607701	-0.0549447	-0.0964715	-0.0540302
tr|E2QZD4|E2QZD4_CANLF	SLC16A3	tr|E2QZD4|E2QZD4_CANLF Solute carrier family 16 member 3 OS=Canis lupus familiaris OX=9615 GN=SLC16A3 PE=4 SV=1	0.382619	0.397633	0.264425	-0.0323489	-0.0534886	-0.264707
tr|E2QZE2|E2QZE2_CANLF	RRN3	tr|E2QZE2|E2QZE2_CANLF RRN3 homolog, RNA polymerase I transcription factor OS=Canis lupus familiaris OX=9615 GN=RRN3 PE=4 SV=2	-0.603014	-0.389773	-0.490069	0.366185	0.29863	0.393789
tr|E2QZE7|E2QZE7_CANLF	ADD3	tr|E2QZE7|E2QZE7_CANLF Adducin 3 OS=Canis lupus familiaris OX=9615 GN=ADD3 PE=4 SV=1	-0.0169622	-0.0577824	-0.0349814	0.0818768	0.141935	0.123026
tr|E2QZE9|E2QZE9_CANLF	HPF1	tr|E2QZE9|E2QZE9_CANLF Histone PARylation factor 1 OS=Canis lupus familiaris OX=9615 GN=HPF1 PE=4 SV=1	0.0574407	0.0300779	0.115526	-0.0701766	-0.0526119	-0.0424966
tr|E2QZF1|E2QZF1_CANLF	SMAD1	tr|E2QZF1|E2QZF1_CANLF Mothers against decapentaplegic homolog OS=Canis lupus familiaris OX=9615 GN=SMAD1 PE=3 SV=2	0.27794	-0.204718	-0.940517	0.0417125	0.0910485	0.070694
tr|E2QZF5|E2QZF5_CANLF	PIK3R4	tr|E2QZF5|E2QZF5_CANLF Phosphoinositide-3-kinase regulatory subunit 4 OS=Canis lupus familiaris OX=9615 GN=PIK3R4 PE=4 SV=1	0.00992779	-0.00750327	0.0195082	-0.044654	-0.0231702	-0.00769291
tr|E2QZF6|E2QZF6_CANLF	USP39	tr|E2QZF6|E2QZF6_CANLF Ubiquitin specific peptidase 39 OS=Canis lupus familiaris OX=9615 GN=USP39 PE=4 SV=1	0.02258	0.0987617	0.0677918	-0.0717932	-0.0503261	-0.0796106
tr|E2QZG9|E2QZG9_CANLF	PWP2	tr|E2QZG9|E2QZG9_CANLF Uncharacterized protein OS=Canis lupus familiaris OX=9615 GN=PWP2 PE=4 SV=2	-0.0412009	0.00677711	-0.0444762	-0.0277989	0.0153822	-0.0600737
tr|E2QZH1|E2QZH1_CANLF	TSPAN14	tr|E2QZH1|E2QZH1_CANLF Tetraspanin OS=Canis lupus familiaris OX=9615 GN=TSPAN14 PE=3 SV=1	-0.0208504	0.0918778	-0.00183581	0.0830894	-0.0565543	0.0659277
tr|E2QZH8|E2QZH8_CANLF	OGFOD2	tr|E2QZH8|E2QZH8_CANLF 2-oxoglutarate and iron dependent oxygenase domain containing 2 OS=Canis lupus familiaris OX=9615 GN=OGFOD2 PE=4 SV=1	-0.203048	0.143494	-0.249418	-0.138351	-0.0836966	0.0156445
tr|E2QZJ2|E2QZJ2_CANLF	MLH3	tr|E2QZJ2|E2QZJ2_CANLF MutL homolog 3 OS=Canis lupus familiaris OX=9615 GN=MLH3 PE=4 SV=1	0.343307	0.252283	0.153566	-0.0397302	-0.103447	-0.0145853
tr|E2QZJ4|E2QZJ4_CANLF	DEAF1	tr|E2QZJ4|E2QZJ4_CANLF DEAF1 transcription factor OS=Canis lupus familiaris OX=9615 GN=DEAF1 PE=4 SV=1	0.0272261	-0.0659146	0.0620979	0.0754976	0.0242848	-0.168395
tr|E2QZL4|E2QZL4_CANLF	AURKB	tr|E2QZL4|E2QZL4_CANLF Aurora kinase B OS=Canis lupus familiaris OX=9615 GN=AURKB PE=3 SV=1	-0.00117635	-0.00355568	0.0058235	-0.0439452	0.0757713	-0.0133753
tr|E2QZL5|E2QZL5_CANLF	VPS16	tr|E2QZL5|E2QZL5_CANLF Vacuolar protein sorting-associated protein 16 homolog OS=Canis lupus familiaris OX=9615 GN=VPS16 PE=3 SV=2	0.0911211	0.125218	0.0422837	-0.0749065	-0.0486089	-0.006059
tr|E2QZN3|E2QZN3_CANLF	EIF2B2	tr|E2QZN3|E2QZN3_CANLF Eukaryotic translation initiation factor 2B subunit beta OS=Canis lupus familiaris OX=9615 GN=EIF2B2 PE=3 SV=1	-0.0542486	0.00312521	-0.0221879	-0.00958761	-0.0389298	0.0183224
tr|E2QZQ0|E2QZQ0_CANLF	USP3	tr|E2QZQ0|E2QZQ0_CANLF Ubiquitinyl hydrolase 1 OS=Canis lupus familiaris OX=9615 GN=USP3 PE=3 SV=1	0.0593912	0.088116	0.0891933	0.0232937	-0.00828578	-0.0515596
tr|E2QZQ5|E2QZQ5_CANLF	PIH1D1	tr|E2QZQ5|E2QZQ5_CANLF PIH1 domain containing 1 OS=Canis lupus familiaris OX=9615 GN=PIH1D1 PE=4 SV=1	0.104255	0.112918	0.139222	-0.0859824	-0.0458001	-0.0695978
tr|E2QZQ9|E2QZQ9_CANLF	ATF6B	tr|E2QZQ9|E2QZQ9_CANLF Activating transcription factor 6 beta OS=Canis lupus familiaris OX=9615 GN=ATF6B PE=4 SV=2	-0.0370461	0.16233	-0.0341726	-0.0347424	-0.183238	0.192324
tr|E2QZR1|E2QZR1_CANLF	SPDL1	tr|E2QZR1|E2QZR1_CANLF Protein Spindly OS=Canis lupus familiaris OX=9615 GN=SPDL1 PE=3 SV=1	-0.152174	-0.0561323	-0.115987	0.255425	0.294576	0.228858
tr|E2QZR6|E2QZR6_CANLF	HBS1L	tr|E2QZR6|E2QZR6_CANLF HBS1 like translational GTPase OS=Canis lupus familiaris OX=9615 GN=HBS1L PE=4 SV=2	-0.0407641	-0.0472799	0.0147414	-0.0154622	-0.00912106	0.0469767
tr|E2QZR7|E2QZR7_CANLF	YTHDC2	tr|E2QZR7|E2QZR7_CANLF YTH domain containing 2 OS=Canis lupus familiaris OX=9615 GN=YTHDC2 PE=4 SV=2	0.00568877	-0.0718184	0.0219158	-0.0319179	-0.0266043	-0.0454426
tr|E2QZS2|E2QZS2_CANLF	MAX	tr|E2QZS2|E2QZS2_CANLF MYC associated factor X OS=Canis lupus familiaris OX=9615 GN=MAX PE=4 SV=1	-0.00133255	0.0501976	0.0184868	0.0291018	0.0187477	0.00429395
tr|E2QZS5|E2QZS5_CANLF	MRPL44	tr|E2QZS5|E2QZS5_CANLF Mitochondrial ribosomal protein L44 OS=Canis lupus familiaris OX=9615 GN=MRPL44 PE=4 SV=2	-0.00197192	0.0210427	-0.0104964	-0.0245724	-0.0511252	-0.0127931
tr|E2QZT4|E2QZT4_CANLF	BSG	tr|E2QZT4|E2QZT4_CANLF Basigin OS=Canis lupus familiaris OX=9615 GN=BSG PE=4 SV=1	0.107551	0.078592	0.0678327	-0.0927748	-0.143499	-0.0929213
tr|E2QZT5|E2QZT5_CANLF	TRIM36	tr|E2QZT5|E2QZT5_CANLF Tripartite motif containing 36 OS=Canis lupus familiaris OX=9615 GN=TRIM36 PE=4 SV=1	-0.114534	-0.0319399	-0.0613031	0.116304	0.167416	0.0886295
tr|E2QZT7|E2QZT7_CANLF	NA	tr|E2QZT7|E2QZT7_CANLF Uncharacterized protein OS=Canis lupus familiaris OX=9615 PE=3 SV=1	-0.0549885	0.0355277	-0.00601276	0.065769	0.10717	0.030191
tr|E2QZU0|E2QZU0_CANLF	POLR3K	tr|E2QZU0|E2QZU0_CANLF DNA-directed RNA polymerase subunit OS=Canis lupus familiaris OX=9615 GN=POLR3K PE=3 SV=2	-0.220865	-0.103219	-0.288203	0.0980049	0.0837809	0.107621
tr|E2QZU1|E2QZU1_CANLF	TVP23B	tr|E2QZU1|E2QZU1_CANLF Golgi apparatus membrane protein TVP23 homolog OS=Canis lupus familiaris OX=9615 GN=TVP23B PE=3 SV=2	-0.150038	-0.150246	0.00456639	0.1004	0.121408	0.121534
tr|E2QZU3|E2QZU3_CANLF	UBAC1	tr|E2QZU3|E2QZU3_CANLF UBA domain containing 1 OS=Canis lupus familiaris OX=9615 GN=UBAC1 PE=4 SV=1	-0.0142209	0.0888158	-0.055513	-0.0506928	-0.0532013	-0.125112
tr|E2QZU4|E2QZU4_CANLF	RHBDF1	tr|E2QZU4|E2QZU4_CANLF Inactive rhomboid protein OS=Canis lupus familiaris OX=9615 GN=RHBDF1 PE=3 SV=2	-0.0290835	-0.104013	-0.0316707	0.144327	0.10573	0.0705558
tr|E2QZU5|E2QZU5_CANLF	PGGT1B	tr|E2QZU5|E2QZU5_CANLF Protein geranylgeranyltransferase type I subunit beta OS=Canis lupus familiaris OX=9615 GN=PGGT1B PE=4 SV=1	-0.0246511	-0.116333	0.0301251	0.0174179	0.0246195	-0.00510677
tr|E2QZU9|E2QZU9_CANLF	FEM1C	tr|E2QZU9|E2QZU9_CANLF Fem-1 homolog C OS=Canis lupus familiaris OX=9615 GN=FEM1C PE=4 SV=2	0.120534	0.0709716	0.0602547	-0.138546	-0.171716	-0.134827
tr|E2QZV1|E2QZV1_CANLF	UBA5	tr|E2QZV1|E2QZV1_CANLF Ubiquitin like modifier activating enzyme 5 OS=Canis lupus familiaris OX=9615 GN=UBA5 PE=4 SV=2	-0.0473555	-0.0418385	0.00805131	-0.00552954	0.00250886	0.0426922
tr|E2QZV2|E2QZV2_CANLF	DDRGK1	tr|E2QZV2|E2QZV2_CANLF DDRGK domain containing 1 OS=Canis lupus familiaris OX=9615 GN=DDRGK1 PE=4 SV=2	-0.0127305	-0.0820076	-0.146525	0.147337	0.100273	0.0936821
tr|E2QZV5|E2QZV5_CANLF	PRKAR1A	tr|E2QZV5|E2QZV5_CANLF Protein kinase cAMP-dependent type I regulatory subunit alpha OS=Canis lupus familiaris OX=9615 GN=PRKAR1A PE=4 SV=1	-0.0821088	-0.0291713	-0.0531846	0.0437233	0.0462339	0.088182
tr|E2QZV9|E2QZV9_CANLF	KIAA0825	tr|E2QZV9|E2QZV9_CANLF KIAA0825 OS=Canis lupus familiaris OX=9615 GN=KIAA0825 PE=4 SV=2	0.34536	0.289616	0.330681	-0.0345072	-0.100309	-0.0940448
tr|E2QZX3|E2QZX3_CANLF	MPG	tr|E2QZX3|E2QZX3_CANLF N-methylpurine DNA glycosylase OS=Canis lupus familiaris OX=9615 GN=MPG PE=3 SV=1	0.0228248	-0.0153968	0.0266438	-0.065379	-0.068003	-0.00538609
tr|E2QZX4|E2QZX4_CANLF	NOC3L	tr|E2QZX4|E2QZX4_CANLF Nucleolar complex protein 3 homolog OS=Canis lupus familiaris OX=9615 GN=NOC3L PE=3 SV=1	-0.0265391	-0.0340531	-0.0370562	0.03348	0.0287548	0.0149922
tr|E2QZY5|E2QZY5_CANLF	FAM160A2	tr|E2QZY5|E2QZY5_CANLF Family with sequence similarity 160 member A2 OS=Canis lupus familiaris OX=9615 GN=FAM160A2 PE=4 SV=2	-0.156624	0.00621817	-0.0602223	0.0672693	0.00266607	0.00545476
tr|E2QZY6|E2QZY6_CANLF	TRUB1	tr|E2QZY6|E2QZY6_CANLF TruB pseudouridine synthase family member 1 OS=Canis lupus familiaris OX=9615 GN=TRUB1 PE=3 SV=1	-0.0231882	-0.123247	-0.0539139	0.00257089	0.154833	-0.00621088
tr|E2QZZ2|E2QZZ2_CANLF	NF2	tr|E2QZZ2|E2QZZ2_CANLF Neurofibromin 2 OS=Canis lupus familiaris OX=9615 GN=NF2 PE=1 SV=1	-0.15512	-0.0874623	-0.147361	0.264724	0.250277	0.238666
tr|E2QZZ4|E2QZZ4_CANLF	KLF3	tr|E2QZZ4|E2QZZ4_CANLF Kruppel like factor 3 OS=Canis lupus familiaris OX=9615 GN=KLF3 PE=4 SV=1	0.0156358	0.188094	-0.0456705	0.00633999	0.0317575	-0.0687826
tr|E2R000|E2R000_CANLF	SIRT7	tr|E2R000|E2R000_CANLF Sirtuin 7 OS=Canis lupus familiaris OX=9615 GN=SIRT7 PE=4 SV=2	0.0844373	0.0383578	0.104278	-0.014944	-0.168037	-0.0437687
tr|E2R001|E2R001_CANLF	STK38L	tr|E2R001|E2R001_CANLF Non-specific serine/threonine protein kinase OS=Canis lupus familiaris OX=9615 GN=STK38L PE=2 SV=2	-0.0338347	-0.0309249	-0.0492963	0.0720981	0.0576414	0.0946734
tr|E2R002|E2R002_CANLF	PTGR1	tr|E2R002|E2R002_CANLF Prostaglandin reductase 1 OS=Canis lupus familiaris OX=9615 GN=PTGR1 PE=4 SV=2	-0.188675	-0.153836	-0.126002	0.32507	0.322266	0.331005
tr|E2R003|E2R003_CANLF	CRIM1	tr|E2R003|E2R003_CANLF Cysteine rich transmembrane BMP regulator 1 OS=Canis lupus familiaris OX=9615 GN=CRIM1 PE=4 SV=2	-0.261421	0.103864	-0.0780388	-0.00743054	-0.170295	-0.207542
tr|E2R005|E2R005_CANLF	RLF	tr|E2R005|E2R005_CANLF Rearranged L-myc fusion OS=Canis lupus familiaris OX=9615 GN=RLF PE=4 SV=1	0.27914	0.335034	0.275224	-0.161476	-0.109413	-0.250736
tr|E2R006|E2R006_CANLF	FHDC1	tr|E2R006|E2R006_CANLF FH2 domain containing 1 OS=Canis lupus familiaris OX=9615 GN=FHDC1 PE=4 SV=1	0.239294	0.000544791	-0.109571	0.177173	-0.126298	-0.0166883
tr|E2R009|E2R009_CANLF	TAX1BP1	tr|E2R009|E2R009_CANLF Tax1 binding protein 1 OS=Canis lupus familiaris OX=9615 GN=TAX1BP1 PE=4 SV=2	-0.22067	-0.15917	-0.228457	0.00879162	0.00980029	0.0279723
tr|E2R020|E2R020_CANLF	RHOG	tr|E2R020|E2R020_CANLF Ras homolog family member G OS=Canis lupus familiaris OX=9615 GN=RHOG PE=4 SV=2	0.00399564	-0.0869102	-0.110027	0.114217	0.111066	0.0863933
tr|E2R025|E2R025_CANLF	PGAP2	tr|E2R025|E2R025_CANLF Post-GPI attachment to proteins 2 OS=Canis lupus familiaris OX=9615 GN=PGAP2 PE=4 SV=2	-0.02084	0.0590051	-0.131126	0.0807736	0.132878	0.0907451
tr|E2R027|E2R027_CANLF	CASP7	tr|E2R027|E2R027_CANLF Caspase 7 OS=Canis lupus familiaris OX=9615 GN=CASP7 PE=3 SV=2	-0.00674493	-0.0328589	-0.00161774	-0.00255054	0.106703	0.0826655
tr|E2R028|E2R028_CANLF	LARP4	tr|E2R028|E2R028_CANLF La ribonucleoprotein domain family member 4 OS=Canis lupus familiaris OX=9615 GN=LARP4 PE=4 SV=2	-0.0917888	-0.0354152	-0.0895111	0.024788	0.0217316	0.0539763
tr|E2R033|E2R033_CANLF	NA	tr|E2R033|E2R033_CANLF Uncharacterized protein OS=Canis lupus familiaris OX=9615 PE=3 SV=2	2.6435	0.0835381	0.454798	-0.095032	0.00357617	0.0629969
tr|E2R034|E2R034_CANLF	GPHN	tr|E2R034|E2R034_CANLF Molybdopterin molybdenumtransferase OS=Canis lupus familiaris OX=9615 GN=GPHN PE=3 SV=2	0.0133427	0.0301246	0.0524691	-0.0186203	-0.0654487	-0.0135742
tr|E2R037|E2R037_CANLF	ARAP2	tr|E2R037|E2R037_CANLF ArfGAP with RhoGAP domain, ankyrin repeat and PH domain 2 OS=Canis lupus familiaris OX=9615 GN=ARAP2 PE=4 SV=2	-0.0442934	0.0268116	-0.0160283	-0.0204648	0.103769	0.0448064
tr|E2R047|E2R047_CANLF	BLOC1S1	tr|E2R047|E2R047_CANLF Uncharacterized protein OS=Canis lupus familiaris OX=9615 GN=BLOC1S1 PE=4 SV=2	-0.184533	-0.0950213	-0.0476794	0.0423932	0.00903526	0.187744
tr|E2R048|E2R048_CANLF	ABHD4	tr|E2R048|E2R048_CANLF Abhydrolase domain containing 4 OS=Canis lupus familiaris OX=9615 GN=ABHD4 PE=4 SV=1	0.0655001	0.163416	0.162186	-0.0523199	-0.10853	-0.0160425
tr|E2R050|E2R050_CANLF	UNG	tr|E2R050|E2R050_CANLF Uracil-DNA glycosylase OS=Canis lupus familiaris OX=9615 GN=UNG PE=3 SV=1	-0.134484	0.177375	-0.0529606	0.077403	0.00296045	0.0496426
tr|E2R052|E2R052_CANLF	DDX41	tr|E2R052|E2R052_CANLF DEAD-box helicase 41 OS=Canis lupus familiaris OX=9615 GN=DDX41 PE=4 SV=1	0.0287776	0.0485889	0.0462751	-0.0159726	-0.0915107	-0.0676504
tr|E2R054|E2R054_CANLF	KIF14	tr|E2R054|E2R054_CANLF Kinesin family member 14 OS=Canis lupus familiaris OX=9615 GN=KIF14 PE=3 SV=1	0.00691453	0.0578054	-0.0161137	0.0227672	-0.0231752	-0.0233066
tr|E2R057|E2R057_CANLF	ARFIP1	tr|E2R057|E2R057_CANLF ADP ribosylation factor interacting protein 1 OS=Canis lupus familiaris OX=9615 GN=ARFIP1 PE=4 SV=2	0.0351135	0.0637039	0.0059483	-0.010317	-0.0192921	-0.0220152
tr|E2R058|E2R058_CANLF	PEX13	tr|E2R058|E2R058_CANLF Peroxisomal biogenesis factor 13 OS=Canis lupus familiaris OX=9615 GN=PEX13 PE=4 SV=2	0.0538761	0.0416408	-0.00996421	0.0341293	-0.0344148	0.0666774
tr|E2R060|E2R060_CANLF	POLE4	tr|E2R060|E2R060_CANLF Uncharacterized protein OS=Canis lupus familiaris OX=9615 GN=POLE4 PE=4 SV=2	-0.0829863	0.0628977	0.0196872	-0.0503757	-0.0409794	-0.0903483
tr|E2R061|E2R061_CANLF	PUS10	tr|E2R061|E2R061_CANLF Pseudouridylate synthase 10 OS=Canis lupus familiaris OX=9615 GN=PUS10 PE=4 SV=1	0.120534	-0.0014611	0.132493	-0.0496049	-0.030824	-0.0750917
tr|E2R068|E2R068_CANLF	RBMX	tr|E2R068|E2R068_CANLF RNA binding motif protein X-linked OS=Canis lupus familiaris OX=9615 GN=RBMX PE=4 SV=2	0.0125314	0.032782	-0.0192502	-0.0600239	-0.0428147	-0.068161
tr|E2R070|E2R070_CANLF	CORO6	tr|E2R070|E2R070_CANLF Coronin OS=Canis lupus familiaris OX=9615 GN=CORO6 PE=3 SV=2	-0.109919	0.279277	-0.0546316	-0.0337534	0.0284712	-0.0783271
tr|E2R071|E2R071_CANLF	GIPC1	tr|E2R071|E2R071_CANLF GIPC PDZ domain containing family member 1 OS=Canis lupus familiaris OX=9615 GN=GIPC1 PE=4 SV=1	-0.0179094	-0.0216165	-0.0260631	0.0946843	0.0204402	0.0425009
tr|E2R077|E2R077_CANLF	MRPL19	tr|E2R077|E2R077_CANLF Mitochondrial ribosomal protein L19 OS=Canis lupus familiaris OX=9615 GN=MRPL19 PE=4 SV=2	-0.0127142	0.0326043	-0.0628738	-0.0233031	-0.000654258	0.008306
tr|E2R095|E2R095_CANLF	NT5C3B	tr|E2R095|E2R095_CANLF 5'-nucleotidase OS=Canis lupus familiaris OX=9615 GN=NT5C3B PE=3 SV=2	0.0161333	-0.0533926	0.111781	-0.0491772	-0.0931603	0.0202915
tr|E2R097|E2R097_CANLF	XPNPEP1	tr|E2R097|E2R097_CANLF X-prolyl aminopeptidase 1 OS=Canis lupus familiaris OX=9615 GN=XPNPEP1 PE=3 SV=2	-0.00919618	0.0181208	-0.00547349	-0.025655	-0.0267751	-0.0145875
tr|E2R0A0|E2R0A0_CANLF	PRXL2A	tr|E2R0A0|E2R0A0_CANLF Peroxiredoxin like 2A OS=Canis lupus familiaris OX=9615 GN=PRXL2A PE=4 SV=2	-0.0353503	-0.057592	-0.0638733	0.0633793	0.0479543	0.0702484
tr|E2R0A6|E2R0A6_CANLF	RPL28	tr|E2R0A6|E2R0A6_CANLF Ribosomal protein L28 OS=Canis lupus familiaris OX=9615 GN=RPL28 PE=4 SV=1	-0.0260407	-0.0202782	-0.0481609	0.0215689	-0.0555923	0.0165279
tr|E2R0A8|E2R0A8_CANLF	ISOC2	tr|E2R0A8|E2R0A8_CANLF Isochorismatase domain containing 2 OS=Canis lupus familiaris OX=9615 GN=ISOC2 PE=4 SV=2	-0.0765512	-0.136855	0.146177	-0.0335818	-0.0399572	-0.129185
tr|E2R0A9|E2R0A9_CANLF	PXYLP1	tr|E2R0A9|E2R0A9_CANLF 2-phosphoxylose phosphatase 1 OS=Canis lupus familiaris OX=9615 GN=PXYLP1 PE=3 SV=1	0.00592497	0.0540996	0.0887989	-0.0174521	-0.0343104	0.0448456
tr|E2R0B4|E2R0B4_CANLF	GPATCH11	tr|E2R0B4|E2R0B4_CANLF G-patch domain containing 11 OS=Canis lupus familiaris OX=9615 GN=GPATCH11 PE=4 SV=2	0.032009	0.0350306	0.0296214	-0.0765176	-0.083048	-0.0993741
tr|E2R0B5|E2R0B5_CANLF	TMEM230	tr|E2R0B5|E2R0B5_CANLF Transmembrane protein 230 OS=Canis lupus familiaris OX=9615 GN=TMEM230 PE=4 SV=1	-0.0741239	-0.225554	-0.0857024	0.0803563	0.418734	-0.116272
tr|E2R0B6|E2R0B6_CANLF	PSMB6	tr|E2R0B6|E2R0B6_CANLF Proteasome subunit beta OS=Canis lupus familiaris OX=9615 GN=PSMB6 PE=3 SV=1	-0.0178379	-0.0766755	-0.0175006	0.0193714	0.0971241	-0.00625954
tr|E2R0B9|E2R0B9_CANLF	SINHCAF	tr|E2R0B9|E2R0B9_CANLF SIN3-HDAC complex associated factor OS=Canis lupus familiaris OX=9615 GN=SINHCAF PE=4 SV=2	0.020424	-0.0497597	0.166215	-0.0368577	-0.188651	-0.224962
tr|E2R0C0|E2R0C0_CANLF	LINS1	tr|E2R0C0|E2R0C0_CANLF Lines homolog 1 OS=Canis lupus familiaris OX=9615 GN=LINS1 PE=4 SV=2	0.0795274	-0.0740938	0.0249528	0.19867	-0.0544867	0.0368553
tr|E2R0C9|E2R0C9_CANLF	NAT14	tr|E2R0C9|E2R0C9_CANLF N-acetyltransferase 14 (putative) OS=Canis lupus familiaris OX=9615 GN=NAT14 PE=4 SV=1	-0.0736308	0.110772	0.11362	-0.00453366	0.281814	0.000111088
tr|E2R0D1|E2R0D1_CANLF	CTR9	tr|E2R0D1|E2R0D1_CANLF CTR9 homolog, Paf1/RNA polymerase II complex component OS=Canis lupus familiaris OX=9615 GN=CTR9 PE=4 SV=2	0.117151	0.128357	0.10532	-0.079888	-0.0830687	-0.124702
tr|E2R0D5|E2R0D5_CANLF	TEX10	tr|E2R0D5|E2R0D5_CANLF Testis expressed 10 OS=Canis lupus familiaris OX=9615 GN=TEX10 PE=4 SV=1	-0.0429595	0.0178251	-0.0036636	0.0700028	0.0448734	0.0451021
tr|E2R0D6|E2R0D6_CANLF	PCNA	tr|E2R0D6|E2R0D6_CANLF Proliferating cell nuclear antigen OS=Canis lupus familiaris OX=9615 GN=PCNA PE=3 SV=1	-0.00868959	-0.0477932	0.00934047	0.0200021	-0.00483376	0.007342
tr|E2R0E1|E2R0E1_CANLF	ASB7	tr|E2R0E1|E2R0E1_CANLF Ankyrin repeat and SOCS box containing 7 OS=Canis lupus familiaris OX=9615 GN=ASB7 PE=4 SV=1	0.586564	0.429214	0.452433	-0.0276691	0.0856861	-0.0177464
tr|E2R0E4|E2R0E4_CANLF	ETFBKMT	tr|E2R0E4|E2R0E4_CANLF Electron transfer flavoprotein subunit beta lysine methyltransferase OS=Canis lupus familiaris OX=9615 GN=ETFBKMT PE=4 SV=1	-0.0295566	-0.137033	0.123635	-0.0116872	0.115493	0.0543026
tr|E2R0F1|E2R0F1_CANLF	FOXJ3	tr|E2R0F1|E2R0F1_CANLF Forkhead box J3 OS=Canis lupus familiaris OX=9615 GN=FOXJ3 PE=4 SV=1	0.055333	0.224272	0.305196	-0.162101	0.0852009	-0.0409322
tr|E2R0F2|E2R0F2_CANLF	FLNB	tr|E2R0F2|E2R0F2_CANLF Filamin B OS=Canis lupus familiaris OX=9615 GN=FLNB PE=4 SV=2	-0.218653	-0.184378	-0.202126	0.368149	0.347514	0.391186
tr|E2R0F3|E2R0F3_CANLF	ZNF865	tr|E2R0F3|E2R0F3_CANLF Zinc finger protein 865 OS=Canis lupus familiaris OX=9615 GN=ZNF865 PE=4 SV=2	-0.392691	-0.139398	-0.196272	-0.0525594	0.0390318	0.100598
tr|E2R0F5|E2R0F5_CANLF	CEP290	tr|E2R0F5|E2R0F5_CANLF Centrosomal protein 290 OS=Canis lupus familiaris OX=9615 GN=CEP290 PE=4 SV=1	0.000806306	0.0955615	0.000842902	-0.0235222	-0.136195	-0.0404056
tr|E2R0F7|E2R0F7_CANLF	CAPN7	tr|E2R0F7|E2R0F7_CANLF Calpain 7 OS=Canis lupus familiaris OX=9615 GN=CAPN7 PE=3 SV=2	0.0108742	0.0173556	0.00837212	-0.0396258	-0.0439772	-0.00231483
tr|E2R0F8|E2R0F8_CANLF	ZNF316	tr|E2R0F8|E2R0F8_CANLF Zinc finger protein 316 OS=Canis lupus familiaris OX=9615 GN=ZNF316 PE=4 SV=2	-0.0461611	0.0530708	-0.0865195	-0.0399653	-0.0160916	0.126138
tr|E2R0G1|E2R0G1_CANLF	CCDC106	tr|E2R0G1|E2R0G1_CANLF Coiled-coil domain containing 106 OS=Canis lupus familiaris OX=9615 GN=CCDC106 PE=4 SV=2	0.478128	0.250057	0.543834	-0.198453	-0.191648	-0.108716
tr|E2R0G3|E2R0G3_CANLF	U2AF2	tr|E2R0G3|E2R0G3_CANLF U2 snRNP auxiliary factor large subunit OS=Canis lupus familiaris OX=9615 GN=U2AF2 PE=3 SV=2	-0.0320445	0.0231969	0.0287916	-0.0409582	0.00692066	-0.0387371
tr|E2R0G6|E2R0G6_CANLF	SRBD1	tr|E2R0G6|E2R0G6_CANLF S1 RNA binding domain 1 OS=Canis lupus familiaris OX=9615 GN=SRBD1 PE=4 SV=2	0.0454989	0.0583809	0.0124036	-0.0473508	-0.104524	-0.0561675
tr|E2R0G7|E2R0G7_CANLF	LIG4	tr|E2R0G7|E2R0G7_CANLF DNA ligase OS=Canis lupus familiaris OX=9615 GN=LIG4 PE=3 SV=1	-0.0529504	-0.00968736	-0.0294642	0.0301175	0.0531261	0.0474571
tr|E2R0G8|E2R0G8_CANLF	PPCS	tr|E2R0G8|E2R0G8_CANLF Phosphopantothenoylcysteine synthetase OS=Canis lupus familiaris OX=9615 GN=PPCS PE=4 SV=1	0.0183367	-0.000635891	-0.050088	0.0548688	-0.0105895	0.000226303
tr|E2R0H0|E2R0H0_CANLF	DLST	tr|E2R0H0|E2R0H0_CANLF Dihydrolipoamide S-succinyltransferase OS=Canis lupus familiaris OX=9615 GN=DLST PE=4 SV=1	-0.00998269	-0.0409609	-0.0258188	-0.0262373	0.00748641	-0.0124948
tr|E2R0H2|E2R0H2_CANLF	CACNB3	tr|E2R0H2|E2R0H2_CANLF Calcium voltage-gated channel auxiliary subunit beta 3 OS=Canis lupus familiaris OX=9615 GN=CACNB3 PE=4 SV=1	0.34503	0.194866	0.313747	0.039542	0.0637996	-0.0481302
tr|E2R0I1|E2R0I1_CANLF	MIS18A	tr|E2R0I1|E2R0I1_CANLF MIS18 kinetochore protein A OS=Canis lupus familiaris OX=9615 GN=MIS18A PE=4 SV=2	-0.0199732	0.0835522	-0.142248	0.0531382	-0.0348322	0.0122771
tr|E2R0I3|E2R0I3_CANLF	STARD3NL	tr|E2R0I3|E2R0I3_CANLF STARD3 N-terminal like OS=Canis lupus familiaris OX=9615 GN=STARD3NL PE=4 SV=1	0.0344697	0.116406	-0.0729975	0.00420898	-0.0791344	-0.123296
tr|E2R0I5|E2R0I5_CANLF	HAGHL	tr|E2R0I5|E2R0I5_CANLF Hydroxyacylglutathione hydrolase like OS=Canis lupus familiaris OX=9615 GN=HAGHL PE=3 SV=2	0.168992	0.0886732	0.0909487	-0.0782434	-0.0566909	-0.0888031
tr|E2R0I6|E2R0I6_CANLF	PER1	tr|E2R0I6|E2R0I6_CANLF Period circadian regulator 1 OS=Canis lupus familiaris OX=9615 GN=PER1 PE=4 SV=2	0.150705	0.35324	0.174016	-0.0600547	-0.160131	-0.153961
tr|E2R0I7|E2R0I7_CANLF	NOL9	tr|E2R0I7|E2R0I7_CANLF Nucleolar protein 9 OS=Canis lupus familiaris OX=9615 GN=NOL9 PE=4 SV=2	-0.0795806	0.0338596	-0.00696768	-0.0399973	0.00356157	0.0257062
tr|E2R0I8|E2R0I8_CANLF	GBA	tr|E2R0I8|E2R0I8_CANLF Glucosylceramidase OS=Canis lupus familiaris OX=9615 GN=GBA PE=3 SV=1	0.371301	0.195005	0.155428	-0.0796517	-0.0242162	-0.159655
tr|E2R0I9|E2R0I9_CANLF	G6PD	tr|E2R0I9|E2R0I9_CANLF Glucose-6-phosphate 1-dehydrogenase OS=Canis lupus familiaris OX=9615 GN=G6PD PE=3 SV=2	-0.113415	-0.0997274	-0.0808763	0.158211	0.211206	0.149546
tr|E2R0J4|E2R0J4_CANLF	ANTXR2	tr|E2R0J4|E2R0J4_CANLF Anthrax toxin receptor OS=Canis lupus familiaris OX=9615 GN=ANTXR2 PE=3 SV=2	-0.214712	-0.33463	-0.407505	0.179483	0.25077	0.13303
tr|E2R0K3|E2R0K3_CANLF	CPNE3	tr|E2R0K3|E2R0K3_CANLF Copine 3 OS=Canis lupus familiaris OX=9615 GN=CPNE3 PE=4 SV=1	-0.0377295	-0.104954	0.0662418	-0.0131971	-0.0311106	0.00675424
tr|E2R0K4|E2R0K4_CANLF	RAB14	tr|E2R0K4|E2R0K4_CANLF RAB14, member RAS oncogene family OS=Canis lupus familiaris OX=9615 GN=RAB14 PE=4 SV=1	-0.0181608	0.0199486	-0.0102861	-0.0102465	-0.0284669	-0.0297463
tr|E2R0K6|E2R0K6_CANLF	HECTD4	tr|E2R0K6|E2R0K6_CANLF HECT domain E3 ubiquitin protein ligase 4 OS=Canis lupus familiaris OX=9615 GN=HECTD4 PE=4 SV=2	0.0303003	-0.025952	-0.0522324	0.0288679	0.0544652	0.00736097
tr|E2R0K7|E2R0K7_CANLF	ZNF330	tr|E2R0K7|E2R0K7_CANLF Zinc finger protein 330 OS=Canis lupus familiaris OX=9615 GN=ZNF330 PE=4 SV=1	-0.250805	-0.11446	-0.0429987	0.0787129	0.164731	0.16817
tr|E2R0K8|E2R0K8_CANLF	TBC1D22A	tr|E2R0K8|E2R0K8_CANLF TBC1 domain family member 22A OS=Canis lupus familiaris OX=9615 GN=TBC1D22A PE=4 SV=2	0.0895148	0.0341884	0.04272	-0.0192163	-0.00359966	-0.0532373
tr|E2R0L2|E2R0L2_CANLF	FAM3A	tr|E2R0L2|E2R0L2_CANLF Family with sequence similarity 3 member A OS=Canis lupus familiaris OX=9615 GN=FAM3A PE=4 SV=2	0.00970599	0.00533244	0.0145391	-0.0331887	0.0494207	0.0674001
tr|E2R0L3|E2R0L3_CANLF	UBL4A	tr|E2R0L3|E2R0L3_CANLF Ubiquitin like 4A OS=Canis lupus familiaris OX=9615 GN=UBL4A PE=4 SV=2	0.0579095	0.00258802	0.00421359	-0.0483992	-0.0676818	-0.0159659
tr|E2R0L4|E2R0L4_CANLF	CASP2	tr|E2R0L4|E2R0L4_CANLF Caspase 2 OS=Canis lupus familiaris OX=9615 GN=CASP2 PE=3 SV=2	-0.0622815	-0.209353	-0.054964	0.0166003	0.0655504	0.0615073
tr|E2R0L6|E2R0L6_CANLF	FCGRT	tr|E2R0L6|E2R0L6_CANLF Fc fragment of IgG receptor and transporter OS=Canis lupus familiaris OX=9615 GN=FCGRT PE=3 SV=2	0.0357678	0.235472	0.0516482	-0.106605	0.00160566	-0.195396
tr|E2R0L7|E2R0L7_CANLF	BMP2K	tr|E2R0L7|E2R0L7_CANLF BMP2 inducible kinase OS=Canis lupus familiaris OX=9615 GN=BMP2K PE=4 SV=2	-0.0706454	-0.0162079	-0.086603	0.147348	0.0801905	0.0681798
tr|E2R0L9|E2R0L9_CANLF	TCP1	tr|E2R0L9|E2R0L9_CANLF T-complex 1 OS=Canis lupus familiaris OX=9615 GN=TCP1 PE=3 SV=1	-0.00284562	0.000475597	0.0286658	-0.0344931	-0.0617412	-0.0407986
tr|E2R0M3|E2R0M3_CANLF	FAM50A	tr|E2R0M3|E2R0M3_CANLF Family with sequence similarity 50 member A OS=Canis lupus familiaris OX=9615 GN=FAM50A PE=4 SV=2	0.0806229	0.0205417	-0.0160176	-0.0513736	-0.00287938	0.00657081
tr|E2R0M4|E2R0M4_CANLF	GNPTG	tr|E2R0M4|E2R0M4_CANLF N-acetylglucosamine-1-phosphate transferase subunit gamma OS=Canis lupus familiaris OX=9615 GN=GNPTG PE=4 SV=2	-0.021329	0.0940136	0.0525785	0.0194877	-0.00124823	-0.080199
tr|E2R0M5|E2R0M5_CANLF	ADNP	tr|E2R0M5|E2R0M5_CANLF Activity dependent neuroprotector homeobox OS=Canis lupus familiaris OX=9615 GN=ADNP PE=4 SV=1	0.06414	0.137797	0.130622	-0.0279406	-0.082379	-0.0448944
tr|E2R0M6|E2R0M6_CANLF	KLHL2	tr|E2R0M6|E2R0M6_CANLF Kelch like family member 2 OS=Canis lupus familiaris OX=9615 GN=KLHL2 PE=4 SV=2	0.304081	0.0112176	-0.0726907	-0.0787063	-0.0632179	0.0767054
tr|E2R0M7|E2R0M7_CANLF	TIAM1	tr|E2R0M7|E2R0M7_CANLF T cell lymphoma invasion and metastasis 1 OS=Canis lupus familiaris OX=9615 GN=TIAM1 PE=4 SV=2	0.273207	0.214403	0.123235	-0.0505522	-0.0674062	-0.0720642
tr|E2R0N0|E2R0N0_CANLF	PARD6B	tr|E2R0N0|E2R0N0_CANLF Par-6 family cell polarity regulator beta OS=Canis lupus familiaris OX=9615 GN=PARD6B PE=4 SV=2	0.0244737	0.0151736	-0.0666115	0.0882536	-0.000331097	0.0725555
tr|E2R0N2|E2R0N2_CANLF	DDB2	tr|E2R0N2|E2R0N2_CANLF Damage specific DNA binding protein 2 OS=Canis lupus familiaris OX=9615 GN=DDB2 PE=4 SV=1	0.02082	-0.0367265	0.0595229	-0.056698	0.0814053	-0.00452651
tr|E2R0N3|E2R0N3_CANLF	ANXA3	tr|E2R0N3|E2R0N3_CANLF Annexin OS=Canis lupus familiaris OX=9615 GN=ANXA3 PE=3 SV=1	-0.0492731	-0.0202741	-0.0666701	0.108693	0.0804194	0.101243
tr|E2R0N5|E2R0N5_CANLF	BRD1	tr|E2R0N5|E2R0N5_CANLF Bromodomain containing 1 OS=Canis lupus familiaris OX=9615 GN=BRD1 PE=4 SV=1	0.0871236	0.0895396	0.148832	-0.10302	-0.0852734	-0.123906
tr|E2R0P2|E2R0P2_CANLF	NUDCD1	tr|E2R0P2|E2R0P2_CANLF NudC domain containing 1 OS=Canis lupus familiaris OX=9615 GN=NUDCD1 PE=4 SV=2	0.0212998	0.00633753	0.135396	-0.0384696	-0.0319473	-0.0697498
tr|E2R0P3|E2R0P3_CANLF	ISOC1	tr|E2R0P3|E2R0P3_CANLF Isochorismatase domain containing 1 OS=Canis lupus familiaris OX=9615 GN=ISOC1 PE=4 SV=1	-0.0964702	0.0765532	-0.0382183	0.0174451	-0.0414037	-0.00258166
tr|E2R0P8|E2R0P8_CANLF	EMC2	tr|E2R0P8|E2R0P8_CANLF Uncharacterized protein OS=Canis lupus familiaris OX=9615 GN=EMC2 PE=4 SV=1	-0.02299	0.0318799	-0.0410217	0.0329169	0.0234312	0.0793751
tr|E2R0P9|E2R0P9_CANLF	TAZ	tr|E2R0P9|E2R0P9_CANLF Tafazzin family protein OS=Canis lupus familiaris OX=9615 GN=TAZ PE=3 SV=2	0.254968	0.28248	0.232963	-0.0835854	-0.134395	-0.166366
tr|E2R0Q0|E2R0Q0_CANLF	CLCN7	tr|E2R0Q0|E2R0Q0_CANLF Chloride channel protein OS=Canis lupus familiaris OX=9615 GN=CLCN7 PE=3 SV=2	0.219953	-0.0226011	-0.0462786	-0.0505133	0.0565752	-0.13375
tr|E2R0Q1|E2R0Q1_CANLF	GPR153	tr|E2R0Q1|E2R0Q1_CANLF Protein-S-isoprenylcysteine O-methyltransferase OS=Canis lupus familiaris OX=9615 GN=GPR153 PE=3 SV=2	-0.0476799	-0.0530988	-0.0517473	0.0467404	-0.0529323	0.108453
tr|E2R0Q8|E2R0Q8_CANLF	RDH10	tr|E2R0Q8|E2R0Q8_CANLF Retinol dehydrogenase 10 OS=Canis lupus familiaris OX=9615 GN=RDH10 PE=3 SV=1	0.329457	0.158905	0.40506	-0.181468	-0.11255	-0.147449
tr|E2R0Q9|E2R0Q9_CANLF	GPSM1	tr|E2R0Q9|E2R0Q9_CANLF G protein signaling modulator 1 OS=Canis lupus familiaris OX=9615 GN=GPSM1 PE=4 SV=2	-0.000491778	-0.0406958	-0.0498677	0.10454	0.0165759	0.0417062
tr|E2R0R2|E2R0R2_CANLF	NPHP3	tr|E2R0R2|E2R0R2_CANLF Nephrocystin 3 OS=Canis lupus familiaris OX=9615 GN=NPHP3 PE=4 SV=2	-0.00477316	0.0145308	-0.0462563	0.0457604	0.0295405	0.029443
tr|E2R0R3|E2R0R3_CANLF	SEMA3C	tr|E2R0R3|E2R0R3_CANLF Semaphorin 3C OS=Canis lupus familiaris OX=9615 GN=SEMA3C PE=3 SV=2	-0.363962	-0.184068	-0.343212	0.224066	0.173043	0.158055
tr|E2R0S6|E2R0S6_CANLF	ANXA8L1	tr|E2R0S6|E2R0S6_CANLF Annexin OS=Canis lupus familiaris OX=9615 GN=ANXA8L1 PE=3 SV=2	0.00979083	-0.0109877	-0.0244324	0.0118892	-0.0112951	-0.0173907
tr|E2R0S7|E2R0S7_CANLF	LUC7L	tr|E2R0S7|E2R0S7_CANLF LUC7 like OS=Canis lupus familiaris OX=9615 GN=LUC7L PE=4 SV=2	0.0860494	0.163878	0.095275	-0.0762104	-0.129527	-0.155946
tr|E2R0S8|E2R0S8_CANLF	GSPT1	tr|E2R0S8|E2R0S8_CANLF G1 to S phase transition 1 OS=Canis lupus familiaris OX=9615 GN=GSPT1 PE=4 SV=2	-0.0419862	-0.048351	-0.029114	0.0418565	0.0101254	0.0540068
tr|E2R0T3|E2R0T3_CANLF	OTUD7B	tr|E2R0T3|E2R0T3_CANLF OTU deubiquitinase 7B OS=Canis lupus familiaris OX=9615 GN=OTUD7B PE=4 SV=1	-0.0674952	-0.0675619	-0.0681638	0.179701	0.107905	0.111781
tr|E2R0T6|E2R0T6_CANLF	HSPA8	tr|E2R0T6|E2R0T6_CANLF Heat shock protein family A (Hsp70) member 8 OS=Canis lupus familiaris OX=9615 GN=HSPA8 PE=3 SV=1	-0.00222992	0.0355086	0.0258912	-0.00294683	-0.0260193	-0.0234047
tr|E2R0U1|E2R0U1_CANLF	AGO3	tr|E2R0U1|E2R0U1_CANLF Protein argonaute-3 OS=Canis lupus familiaris OX=9615 GN=AGO3 PE=3 SV=2	-0.0864352	-0.0499458	-0.0945819	0.153401	0.102838	0.0822328
tr|E2R0U3|E2R0U3_CANLF	PNKP	tr|E2R0U3|E2R0U3_CANLF Polynucleotide kinase 3'-phosphatase OS=Canis lupus familiaris OX=9615 GN=PNKP PE=4 SV=2	0.0103415	-0.0320523	-0.0549671	-0.051376	-0.0283249	0.0258581
tr|E2R0U7|E2R0U7_CANLF	IFT46	tr|E2R0U7|E2R0U7_CANLF Intraflagellar transport 46 OS=Canis lupus familiaris OX=9615 GN=IFT46 PE=4 SV=2	0.00714403	0.114144	0.0112099	-0.0852964	-0.066233	-0.147958
tr|E2R0U9|E2R0U9_CANLF	ING3	tr|E2R0U9|E2R0U9_CANLF Inhibitor of growth protein OS=Canis lupus familiaris OX=9615 GN=ING3 PE=3 SV=1	0.0679678	0.0564025	-0.0628991	-0.0594013	-0.0336042	-0.0300799
tr|E2R0V0|E2R0V0_CANLF	BCL2L13	tr|E2R0V0|E2R0V0_CANLF BCL2 like 13 OS=Canis lupus familiaris OX=9615 GN=BCL2L13 PE=4 SV=2	-0.0365503	0.138516	-0.0206783	0.0327194	-0.0274152	0.019573
tr|E2R0V4|E2R0V4_CANLF	CASP14	tr|E2R0V4|E2R0V4_CANLF Caspase 14 OS=Canis lupus familiaris OX=9615 GN=CASP14 PE=3 SV=2	2.26956	-0.0545111	0.572646	0.253514	-0.207106	-0.0436065
tr|E2R0V9|E2R0V9_CANLF	MRPL28	tr|E2R0V9|E2R0V9_CANLF Mitochondrial ribosomal protein L28 OS=Canis lupus familiaris OX=9615 GN=MRPL28 PE=4 SV=2	-0.0213501	-0.0497253	0.0718766	-0.0344882	0.0445946	0.025433
tr|E2R0W6|E2R0W6_CANLF	N4BP2L2	tr|E2R0W6|E2R0W6_CANLF Uncharacterized protein OS=Canis lupus familiaris OX=9615 GN=N4BP2L2 PE=4 SV=2	0.0549378	0.102557	-0.0245997	-0.107609	-0.0256552	0.00742897
tr|E2R0X2|E2R0X2_CANLF	TMCO3	tr|E2R0X2|E2R0X2_CANLF Transmembrane and coiled-coil domains 3 OS=Canis lupus familiaris OX=9615 GN=TMCO3 PE=4 SV=2	0.0753283	0.113918	0.0224699	-0.047693	-0.0823226	-0.0857748
tr|E2R0X3|E2R0X3_CANLF	PRPS2	tr|E2R0X3|E2R0X3_CANLF Phosphoribosyl pyrophosphate synthetase 2 OS=Canis lupus familiaris OX=9615 GN=PRPS2 PE=3 SV=1	0.0529574	0.110272	0.117153	-0.0761049	-0.0368997	-0.212655
tr|E2R0X5|E2R0X5_CANLF	ACAD11	tr|E2R0X5|E2R0X5_CANLF Acyl-CoA dehydrogenase family member 11 OS=Canis lupus familiaris OX=9615 GN=ACAD11 PE=4 SV=2	-0.0939241	-0.0242728	-0.0561233	-0.0411752	0.0397871	0.0355981
tr|E2R0X9|E2R0X9_CANLF	AKT1S1	tr|E2R0X9|E2R0X9_CANLF AKT1 substrate 1 OS=Canis lupus familiaris OX=9615 GN=AKT1S1 PE=4 SV=1	-0.102097	-0.0606041	-0.0507308	0.0770673	-0.0821529	0.0897573
tr|E2R0Y0|E2R0Y0_CANLF	ENTR1	tr|E2R0Y0|E2R0Y0_CANLF Endosome associated trafficking regulator 1 OS=Canis lupus familiaris OX=9615 GN=ENTR1 PE=4 SV=2	-0.07892	-0.146532	-0.0287692	0.117206	0.0781737	0.108474
tr|E2R0Y5|E2R0Y5_CANLF	SUCLG1	tr|E2R0Y5|E2R0Y5_CANLF Succinate--CoA ligase [ADP/GDP-forming] subunit alpha, mitochondrial OS=Canis lupus familiaris OX=9615 GN=SUCLG1 PE=3 SV=1	-0.0855484	-0.114823	0.0744857	-0.0458133	0.0769058	-0.0437037
tr|E2R0Y6|E2R0Y6_CANLF	ERRFI1	tr|E2R0Y6|E2R0Y6_CANLF ERBB receptor feedback inhibitor 1 OS=Canis lupus familiaris OX=9615 GN=ERRFI1 PE=4 SV=1	-0.208503	-0.133061	-0.328489	-0.0177178	-0.0470005	-0.0166795
tr|E2R0Z0|E2R0Z0_CANLF	CDH6	tr|E2R0Z0|E2R0Z0_CANLF Cadherin 6 OS=Canis lupus familiaris OX=9615 GN=CDH6 PE=4 SV=2	0.0949953	0.120688	-0.00714694	-0.042119	-0.128216	-0.124263
tr|E2R0Z2|E2R0Z2_CANLF	ITGB1BP1	tr|E2R0Z2|E2R0Z2_CANLF Integrin subunit beta 1 binding protein 1 OS=Canis lupus familiaris OX=9615 GN=ITGB1BP1 PE=4 SV=1	0.00208496	-0.121896	-0.0107825	0.0043771	-0.177557	-0.0301123
tr|E2R0Z6|E2R0Z6_CANLF	JPH1	tr|E2R0Z6|E2R0Z6_CANLF Junctophilin 1 OS=Canis lupus familiaris OX=9615 GN=JPH1 PE=4 SV=1	-0.183941	-0.0801819	-0.0820507	0.126087	0.118339	0.233478
tr|E2R102|E2R102_CANLF	CYB5R4	tr|E2R102|E2R102_CANLF Cytochrome b5 reductase 4 OS=Canis lupus familiaris OX=9615 GN=CYB5R4 PE=4 SV=1	0.0546907	0.0282101	0.0281966	-0.031617	-0.0675166	-0.00175241
tr|E2R107|E2R107_CANLF	AMBRA1	tr|E2R107|E2R107_CANLF Autophagy and beclin 1 regulator 1 OS=Canis lupus familiaris OX=9615 GN=AMBRA1 PE=4 SV=2	0.148222	0.163179	0.10037	0.0183328	-0.100301	-0.0921166
tr|E2R110|E2R110_CANLF	SCLY	tr|E2R110|E2R110_CANLF Selenocysteine lyase OS=Canis lupus familiaris OX=9615 GN=SCLY PE=4 SV=2	-0.16267	-0.00917536	-0.0442462	0.089704	-0.0717185	-0.057638
tr|E2R111|E2R111_CANLF	GCFC2	tr|E2R111|E2R111_CANLF GC-rich sequence DNA-binding factor 2 OS=Canis lupus familiaris OX=9615 GN=GCFC2 PE=4 SV=2	-0.0315719	0.0292091	-0.0431004	0.0528567	-0.0821996	0.0409949
tr|E2R112|E2R112_CANLF	EMC10	tr|E2R112|E2R112_CANLF ER membrane protein complex subunit 10 OS=Canis lupus familiaris OX=9615 GN=EMC10 PE=4 SV=2	-0.0291879	0.0269061	-0.0315662	0.168697	0.198623	-0.134282
tr|E2R117|E2R117_CANLF	TIMM21	tr|E2R117|E2R117_CANLF Translocase of inner mitochondrial membrane 21 OS=Canis lupus familiaris OX=9615 GN=TIMM21 PE=4 SV=1	-0.0722128	-0.0494955	-0.0692647	0.0713654	-0.033877	0.00495402
tr|E2R118|E2R118_CANLF	NA	tr|E2R118|E2R118_CANLF Uncharacterized protein OS=Canis lupus familiaris OX=9615 PE=4 SV=2	-0.227701	-0.423827	0.0802059	-0.0261678	0.219294	0.0592875
tr|E2R119|E2R119_CANLF	CYB5A	tr|E2R119|E2R119_CANLF Uncharacterized protein OS=Canis lupus familiaris OX=9615 GN=CYB5A PE=3 SV=1	0.0762524	0.0984303	-0.0551012	0.0112738	0.0183737	-0.0451742
tr|E2R120|E2R120_CANLF	NUBP1	tr|E2R120|E2R120_CANLF Cytosolic Fe-S cluster assembly factor NUBP1 OS=Canis lupus familiaris OX=9615 GN=NUBP1 PE=3 SV=1	-0.039029	-0.24453	-0.00521098	0.0432134	0.0898615	0.0321642
tr|E2R125|E2R125_CANLF	PLIN3	tr|E2R125|E2R125_CANLF Perilipin OS=Canis lupus familiaris OX=9615 GN=PLIN3 PE=3 SV=1	0.106871	0.0571534	0.0842902	0.0070218	-0.00190302	0.028601
tr|E2R126|E2R126_CANLF	FOXJ2	tr|E2R126|E2R126_CANLF Forkhead box J2 OS=Canis lupus familiaris OX=9615 GN=FOXJ2 PE=4 SV=1	0.119681	-0.167761	-0.112792	0.0985825	0.0476452	-0.0443226
tr|E2R130|E2R130_CANLF	ARNTL	tr|E2R130|E2R130_CANLF Aryl hydrocarbon receptor nuclear translocator like OS=Canis lupus familiaris OX=9615 GN=ARNTL PE=4 SV=2	0.0369796	0.108003	-0.0468608	-0.0454881	-0.0912339	-0.0364679
tr|E2R134|E2R134_CANLF	CNDP2	tr|E2R134|E2R134_CANLF Carnosine dipeptidase 2 OS=Canis lupus familiaris OX=9615 GN=CNDP2 PE=4 SV=2	0.0444056	0.0783511	0.0856237	-0.055004	-0.0440919	-0.0315444
tr|E2R135|E2R135_CANLF	ZNF407	tr|E2R135|E2R135_CANLF Zinc finger protein 407 OS=Canis lupus familiaris OX=9615 GN=ZNF407 PE=4 SV=2	0.0318525	0.0355416	0.027729	-0.00922993	-0.0430218	0.0250621
tr|E2R136|E2R136_CANLF	ZADH2	tr|E2R136|E2R136_CANLF Zinc binding alcohol dehydrogenase domain containing 2 OS=Canis lupus familiaris OX=9615 GN=ZADH2 PE=4 SV=1	-0.0179022	0.0687926	0.0165964	0.0728002	0.0238649	-0.0371306
tr|E2R138|E2R138_CANLF	ZNF516	tr|E2R138|E2R138_CANLF Zinc finger protein 516 OS=Canis lupus familiaris OX=9615 GN=ZNF516 PE=4 SV=2	0.0663611	0.218029	-0.0302864	0.0636	-0.0521003	-0.22965
tr|E2R145|E2R145_CANLF	PRKAB2	tr|E2R145|E2R145_CANLF Protein kinase AMP-activated non-catalytic subunit beta 2 OS=Canis lupus familiaris OX=9615 GN=PRKAB2 PE=4 SV=1	-0.146724	-0.100481	0.0558831	-0.0158379	-0.183095	0.021716
tr|E2R146|E2R146_CANLF	TET2	tr|E2R146|E2R146_CANLF Tet methylcytosine dioxygenase 2 OS=Canis lupus familiaris OX=9615 GN=TET2 PE=4 SV=2	0.0478485	0.161667	0.159229	-0.0404336	-0.0741279	-0.102469
tr|E2R149|E2R149_CANLF	RPL9	tr|E2R149|E2R149_CANLF Ribosomal protein L9 OS=Canis lupus familiaris OX=9615 GN=RPL9 PE=4 SV=1	-0.0554885	-0.0181758	-0.00785259	0.0159753	-0.0021714	0.00827959
tr|E2R150|E2R150_CANLF	KRT24	tr|E2R150|E2R150_CANLF Keratin 24 OS=Canis lupus familiaris OX=9615 GN=KRT24 PE=3 SV=2	1.59187	-0.0788237	0.803797	0.202359	-0.182794	-0.165381
tr|E2R158|E2R158_CANLF	PPM1A	tr|E2R158|E2R158_CANLF Protein phosphatase, Mg2+/Mn2+ dependent 1A OS=Canis lupus familiaris OX=9615 GN=PPM1A PE=3 SV=2	-0.0283203	-0.0108073	-0.0332928	0.0178844	0.0126421	-0.0101685
tr|E2R161|E2R161_CANLF	SPP1	tr|E2R161|E2R161_CANLF Secreted phosphoprotein 1 OS=Canis lupus familiaris OX=9615 GN=SPP1 PE=4 SV=1	0.409935	0.464311	0.255366	-0.192725	-0.249306	-0.263775
tr|E2R163|E2R163_CANLF	MMAB	tr|E2R163|E2R163_CANLF Metabolism of cobalamin associated B OS=Canis lupus familiaris OX=9615 GN=MMAB PE=4 SV=1	0.0541519	-0.0229186	0.135276	-0.036415	-0.125295	-0.185257
tr|E2R170|E2R170_CANLF	KRT27	tr|E2R170|E2R170_CANLF Keratin 27 OS=Canis lupus familiaris OX=9615 GN=KRT27 PE=3 SV=2	0.204142	0.0555653	0.298476	-0.0732653	-0.174339	-0.224281
tr|E2R172|E2R172_CANLF	ABCA5	tr|E2R172|E2R172_CANLF ATP binding cassette subfamily A member 5 OS=Canis lupus familiaris OX=9615 GN=ABCA5 PE=4 SV=2	0.147151	0.249174	0.650767	-0.220659	-0.128941	-0.0924826
tr|E2R173|E2R173_CANLF	TRIM21	tr|E2R173|E2R173_CANLF Tripartite motif containing 21 OS=Canis lupus familiaris OX=9615 GN=TRIM21 PE=4 SV=2	-0.00973149	-0.0291943	-0.0186703	0.190235	0.129798	0.128583
tr|E2R175|E2R175_CANLF	PIGH	tr|E2R175|E2R175_CANLF Phosphatidylinositol glycan anchor biosynthesis class H OS=Canis lupus familiaris OX=9615 GN=PIGH PE=4 SV=2	0.010189	-0.22338	0.0586868	0.00075383	0.177513	0.0688866
tr|E2R185|E2R185_CANLF	CDS2	tr|E2R185|E2R185_CANLF Phosphatidate cytidylyltransferase OS=Canis lupus familiaris OX=9615 GN=CDS2 PE=3 SV=2	0.0402335	-0.00642262	-0.185098	0.113845	0.152594	0.0264294
tr|E2R188|E2R188_CANLF	METTL6	tr|E2R188|E2R188_CANLF Methyltransferase-like protein OS=Canis lupus familiaris OX=9615 GN=METTL6 PE=3 SV=1	0.0479227	0.144914	-0.0488321	-0.0159057	0.0228357	-0.000685989
tr|E2R197|E2R197_CANLF	CAMKMT	tr|E2R197|E2R197_CANLF Calmodulin-lysine N-methyltransferase OS=Canis lupus familiaris OX=9615 GN=CAMKMT PE=4 SV=1	-0.18269	0.00763533	-0.0298757	-0.0718803	-0.0818794	0.0300188
tr|E2R198|E2R198_CANLF	PPIH	tr|E2R198|E2R198_CANLF Peptidyl-prolyl cis-trans isomerase OS=Canis lupus familiaris OX=9615 GN=PPIH PE=3 SV=1	0.0313696	0.102476	0.114592	-0.0723713	-0.0410092	-0.0997214
tr|E2R1A0|E2R1A0_CANLF	YBX1	tr|E2R1A0|E2R1A0_CANLF Uncharacterized protein OS=Canis lupus familiaris OX=9615 GN=YBX1 PE=4 SV=2	-0.0932922	-0.0564577	-0.0640908	-0.0391508	-0.00866246	0.0198929
tr|E2R1A1|E2R1A1_CANLF	OTUD4	tr|E2R1A1|E2R1A1_CANLF OTU deubiquitinase 4 OS=Canis lupus familiaris OX=9615 GN=OTUD4 PE=4 SV=2	-0.0398871	-0.0522913	-0.0401684	0.0473922	0.0309549	0.0419431
tr|E2R1A5|E2R1A5_CANLF	HEATR5B	tr|E2R1A5|E2R1A5_CANLF HEAT repeat containing 5B OS=Canis lupus familiaris OX=9615 GN=HEATR5B PE=4 SV=2	0.00228668	-0.00217935	0.0219894	-0.0215102	0.0152589	-0.0891399
tr|E2R1A6|E2R1A6_CANLF	UQCRFS1	tr|E2R1A6|E2R1A6_CANLF Cytochrome b-c1 complex subunit Rieske, mitochondrial OS=Canis lupus familiaris OX=9615 GN=UQCRFS1 PE=4 SV=1	0.0236279	0.0180416	-0.0393493	0.0245245	-0.00285322	0.00197216
tr|E2R1A7|E2R1A7_CANLF	STX17	tr|E2R1A7|E2R1A7_CANLF Syntaxin 17 OS=Canis lupus familiaris OX=9615 GN=STX17 PE=3 SV=1	0.105423	0.21283	0.0394193	-0.0515909	-0.136041	-0.12277
tr|E2R1A8|E2R1A8_CANLF	EAF1	tr|E2R1A8|E2R1A8_CANLF ELL associated factor 1 OS=Canis lupus familiaris OX=9615 GN=EAF1 PE=4 SV=1	-0.241281	-0.0463038	-0.102628	0.119484	0.277646	0.13815
tr|E2R1B7|E2R1B7_CANLF	PLEKHF1	tr|E2R1B7|E2R1B7_CANLF Pleckstrin homology and FYVE domain containing 1 OS=Canis lupus familiaris OX=9615 GN=PLEKHF1 PE=4 SV=2	0.139755	0.00753614	0.0889901	-0.0587095	0.0701077	-0.12268
tr|E2R1C2|E2R1C2_CANLF	YJU2	tr|E2R1C2|E2R1C2_CANLF YJU2 splicing factor homolog OS=Canis lupus familiaris OX=9615 GN=YJU2 PE=4 SV=2	0.0365672	0.0909482	0.0430315	-0.052874	-0.100958	-0.0852781
tr|E2R1C3|E2R1C3_CANLF	NA	tr|E2R1C3|E2R1C3_CANLF Proteasome subunit alpha type OS=Canis lupus familiaris OX=9615 PE=3 SV=2	0.0640784	0.0450323	-0.0139397	-0.0310318	-0.0580165	-0.00737611
tr|E2R1C4|E2R1C4_CANLF	SNRPB	tr|E2R1C4|E2R1C4_CANLF Small nuclear ribonucleoprotein-associated protein OS=Canis lupus familiaris OX=9615 GN=SNRPB PE=3 SV=2	0.038727	-0.0159301	0.0715797	0.0197996	-0.0135564	-0.0693872
tr|E2R1D1|E2R1D1_CANLF	GMPPA	tr|E2R1D1|E2R1D1_CANLF GDP-mannose pyrophosphorylase A OS=Canis lupus familiaris OX=9615 GN=GMPPA PE=4 SV=1	-0.0942387	-0.0699597	-0.0643684	0.166885	0.0808243	0.110443
tr|E2R1D2|E2R1D2_CANLF	VPS53	tr|E2R1D2|E2R1D2_CANLF VPS53, GARP complex subunit OS=Canis lupus familiaris OX=9615 GN=VPS53 PE=4 SV=1	-0.0812625	-0.0951303	-0.0395061	0.0273404	0.0731595	0.0760242
tr|E2R1D3|E2R1D3_CANLF	ZNF622	tr|E2R1D3|E2R1D3_CANLF Zinc finger protein 622 OS=Canis lupus familiaris OX=9615 GN=ZNF622 PE=4 SV=2	-0.0988201	-0.0667343	-0.0597949	0.0523557	0.107703	0.0953163
tr|E2R1E1|E2R1E1_CANLF	L3HYPDH	tr|E2R1E1|E2R1E1_CANLF Trans-L-3-hydroxyproline dehydratase OS=Canis lupus familiaris OX=9615 GN=L3HYPDH PE=4 SV=2	-0.131009	-0.158058	-0.00353868	0.000903227	-0.0221418	-0.0193889
tr|E2R1E3|E2R1E3_CANLF	PAPSS2	tr|E2R1E3|E2R1E3_CANLF 3'-phosphoadenosine 5'-phosphosulfate synthase 2 OS=Canis lupus familiaris OX=9615 GN=PAPSS2 PE=3 SV=1	-0.136976	-0.120349	-0.124477	0.334673	0.285661	0.318935
tr|E2R1E5|E2R1E5_CANLF	STAP2	tr|E2R1E5|E2R1E5_CANLF Signal transducing adaptor family member 2 OS=Canis lupus familiaris OX=9615 GN=STAP2 PE=4 SV=2	-0.104391	-0.0759484	-0.0408667	0.266929	0.25526	0.169005
tr|E2R1E6|E2R1E6_CANLF	EPS8L2	tr|E2R1E6|E2R1E6_CANLF EPS8 like 2 OS=Canis lupus familiaris OX=9615 GN=EPS8L2 PE=4 SV=2	-0.077371	-0.0767794	-0.0174594	0.141247	0.163545	0.0743106
tr|E2R1E8|E2R1E8_CANLF	IDO1	tr|E2R1E8|E2R1E8_CANLF Indoleamine 2,3-dioxygenase 1 OS=Canis lupus familiaris OX=9615 GN=IDO1 PE=4 SV=1	0.226589	0.174761	0.223337	0.230038	0.0820624	0.0909089
tr|E2R1F6|E2R1F6_CANLF	AGPAT2	tr|E2R1F6|E2R1F6_CANLF 1-acyl-sn-glycerol-3-phosphate acyltransferase OS=Canis lupus familiaris OX=9615 GN=AGPAT2 PE=3 SV=2	-0.109465	-0.110042	-0.0629574	0.248009	0.131398	0.276221
tr|E2R1G1|E2R1G1_CANLF	BCL7C	tr|E2R1G1|E2R1G1_CANLF BCL tumor suppressor 7C OS=Canis lupus familiaris OX=9615 GN=BCL7C PE=4 SV=2	0.049786	0.0892399	0.0465293	-0.0170646	-0.10899	-0.0995167
tr|E2R1G6|E2R1G6_CANLF	ELOVL6	tr|E2R1G6|E2R1G6_CANLF Elongation of very long chain fatty acids protein 6 OS=Canis lupus familiaris OX=9615 GN=ELOVL6 PE=3 SV=1	-0.228657	0.208627	-0.152819	0.104144	-0.00054319	0.18834
tr|E2R1H6|E2R1H6_CANLF	ALG12	tr|E2R1H6|E2R1H6_CANLF Mannosyltransferase OS=Canis lupus familiaris OX=9615 GN=ALG12 PE=3 SV=1	0.124535	-0.0487308	-0.0347736	0.0204098	0.0410568	-0.0371864
tr|E2R1I6|E2R1I6_CANLF	TMEM175	tr|E2R1I6|E2R1I6_CANLF Transmembrane protein 175 OS=Canis lupus familiaris OX=9615 GN=TMEM175 PE=4 SV=2	-0.0345207	0.0503614	-0.0315273	-0.0149504	0.213626	0.0371447
tr|E2R1I7|E2R1I7_CANLF	KIAA1109	tr|E2R1I7|E2R1I7_CANLF KIAA1109 OS=Canis lupus familiaris OX=9615 GN=KIAA1109 PE=4 SV=2	0.030424	0.258217	0.0752145	-0.0696277	-0.0596146	-0.0507382
tr|E2R1J0|E2R1J0_CANLF	DOT1L	tr|E2R1J0|E2R1J0_CANLF Histone-lysine N-methyltransferase, H3 lysine-79 specific OS=Canis lupus familiaris OX=9615 GN=DOT1L PE=3 SV=2	-0.108034	0.0092777	-0.0572003	-0.0808836	-0.055421	-0.116797
tr|E2R1J1|E2R1J1_CANLF	YIPF6	tr|E2R1J1|E2R1J1_CANLF Protein YIPF OS=Canis lupus familiaris OX=9615 GN=YIPF6 PE=3 SV=1	-0.147488	-0.101393	-0.0998225	0.0795366	0.00195684	-0.00742028
tr|E2R1J6|E2R1J6_CANLF	EIF3E	tr|E2R1J6|E2R1J6_CANLF Eukaryotic translation initiation factor 3 subunit E OS=Canis lupus familiaris OX=9615 GN=EIF3E PE=3 SV=1	-0.0357966	-0.0341368	-0.0206194	0.0282596	0.0346829	0.010993
tr|E2R1K0|E2R1K0_CANLF	FAM136A	tr|E2R1K0|E2R1K0_CANLF Uncharacterized protein OS=Canis lupus familiaris OX=9615 GN=FAM136A PE=4 SV=1	0.207372	0.061136	0.0365683	-0.0790116	-0.0933759	-0.0917822
tr|E2R1K2|E2R1K2_CANLF	RABL6	tr|E2R1K2|E2R1K2_CANLF RAB, member RAS oncogene family like 6 OS=Canis lupus familiaris OX=9615 GN=RABL6 PE=4 SV=1	0.00932506	-0.0793395	-0.0597187	0.0870855	0.0207173	0.0179064
tr|E2R1L4|E2R1L4_CANLF	COA6	tr|E2R1L4|E2R1L4_CANLF Cytochrome c oxidase assembly factor 6 OS=Canis lupus familiaris OX=9615 GN=COA6 PE=4 SV=2	0.077219	-0.147316	0.0509255	-0.096081	0.0335361	-0.0411091
tr|E2R1L5|E2R1L5_CANLF	RNF40	tr|E2R1L5|E2R1L5_CANLF E3 ubiquitin protein ligase OS=Canis lupus familiaris OX=9615 GN=RNF40 PE=3 SV=1	0.0616334	0.0295658	0.0395087	-0.0423264	-0.0855705	-0.0324205
tr|E2R1M6|E2R1M6_CANLF	PHPT1	tr|E2R1M6|E2R1M6_CANLF Phosphohistidine phosphatase 1 OS=Canis lupus familiaris OX=9615 GN=PHPT1 PE=4 SV=2	0.1206	0.0813512	0.0859593	-0.0815127	-0.0806523	-0.100787
tr|E2R1M8|E2R1M8_CANLF	TMEM134	tr|E2R1M8|E2R1M8_CANLF Transmembrane protein 134 OS=Canis lupus familiaris OX=9615 GN=TMEM134 PE=4 SV=1	-0.00269653	-0.0871061	0.502207	-0.0413028	-0.138839	-0.0567569
tr|E2R1N1|E2R1N1_CANLF	YOD1	tr|E2R1N1|E2R1N1_CANLF YOD1 deubiquitinase OS=Canis lupus familiaris OX=9615 GN=YOD1 PE=4 SV=1	-0.0440026	-0.0946325	-0.00821194	0.0899408	-0.0726676	0.100478
tr|E2R1N6|E2R1N6_CANLF	LRWD1	tr|E2R1N6|E2R1N6_CANLF Leucine rich repeats and WD repeat domain containing 1 OS=Canis lupus familiaris OX=9615 GN=LRWD1 PE=4 SV=2	0.0242415	0.0961886	0.0325301	-0.0664824	-0.0643599	-0.153557
tr|E2R1N7|E2R1N7_CANLF	PCYOX1	tr|E2R1N7|E2R1N7_CANLF Prenylcysteine oxidase 1 OS=Canis lupus familiaris OX=9615 GN=PCYOX1 PE=3 SV=1	-0.01001	-0.0124041	-0.0414825	0.00634745	0.0725773	0.0338182
tr|E2R1N9|E2R1N9_CANLF	ALS2CL	tr|E2R1N9|E2R1N9_CANLF ALS2 C-terminal like OS=Canis lupus familiaris OX=9615 GN=ALS2CL PE=4 SV=1	-0.0105067	-0.0262417	0.00126073	0.0273856	0.0537504	-0.00925921
tr|E2R1P3|E2R1P3_CANLF	TMEM200B	tr|E2R1P3|E2R1P3_CANLF Transmembrane protein 200B OS=Canis lupus familiaris OX=9615 GN=TMEM200B PE=4 SV=1	-0.0447101	-0.235087	0.167994	0.522684	0.403533	0.156204
tr|E2R1P4|E2R1P4_CANLF	METAP2	tr|E2R1P4|E2R1P4_CANLF Methionine aminopeptidase 2 OS=Canis lupus familiaris OX=9615 GN=METAP2 PE=3 SV=2	-0.830982	-1.07884	-0.936049	0.159913	0.1529	0.254519
tr|E2R1P6|E2R1P6_CANLF	NA	tr|E2R1P6|E2R1P6_CANLF Uncharacterized protein OS=Canis lupus familiaris OX=9615 PE=4 SV=2	-0.0154617	0.0725768	-0.0452924	0.381146	-0.144215	-0.0320036
tr|E2R1P7|E2R1P7_CANLF	ETNK1	tr|E2R1P7|E2R1P7_CANLF Ethanolamine kinase 1 OS=Canis lupus familiaris OX=9615 GN=ETNK1 PE=4 SV=2	0.0198086	0.0598018	0.126124	-0.0193404	-0.0775511	-0.0304115
tr|E2R1Q1|E2R1Q1_CANLF	SSH3	tr|E2R1Q1|E2R1Q1_CANLF Slingshot protein phosphatase 3 OS=Canis lupus familiaris OX=9615 GN=SSH3 PE=4 SV=1	-0.13158	-0.0922936	-0.08053	0.046314	0.0717549	0.0895597
tr|E2R1Q4|E2R1Q4_CANLF	PNISR	tr|E2R1Q4|E2R1Q4_CANLF PNN interacting serine and arginine rich protein OS=Canis lupus familiaris OX=9615 GN=PNISR PE=4 SV=2	-0.0613395	0.00230779	-0.0564044	0.0119326	0.0636505	0.00437784
tr|E2R1R4|E2R1R4_CANLF	ATP6V1E1	tr|E2R1R4|E2R1R4_CANLF Uncharacterized protein OS=Canis lupus familiaris OX=9615 GN=ATP6V1E1 PE=3 SV=1	0.0759863	0.11101	0.0395927	-0.0374069	-0.0964981	-0.0844651
tr|E2R1R8|E2R1R8_CANLF	LOC478000	tr|E2R1R8|E2R1R8_CANLF Uncharacterized protein OS=Canis lupus familiaris OX=9615 GN=LOC478000 PE=4 SV=2	0.0401907	0.0602597	-0.00621372	-0.0411006	-0.0710137	-0.0702128
tr|E2R1S0|E2R1S0_CANLF	RAB11FIP3	tr|E2R1S0|E2R1S0_CANLF RAB11 family interacting protein 3 OS=Canis lupus familiaris OX=9615 GN=RAB11FIP3 PE=4 SV=2	-0.0365779	-0.0708922	-0.10359	0.101955	0.132557	0.0968352
tr|E2R1S5|E2R1S5_CANLF	EIF6	tr|E2R1S5|E2R1S5_CANLF Eukaryotic translation initiation factor 6 OS=Canis lupus familiaris OX=9615 GN=EIF6 PE=3 SV=2	-0.0323531	-0.096176	-0.0562155	0.0116889	0.0361202	0.0558881
tr|E2R1S9|E2R1S9_CANLF	DHRS2	tr|E2R1S9|E2R1S9_CANLF Dehydrogenase/reductase 2 OS=Canis lupus familiaris OX=9615 GN=DHRS2 PE=4 SV=2	-0.19127	-0.480449	-0.25276	0.763112	0.632534	0.585703
tr|E2R1T2|E2R1T2_CANLF	MECR	tr|E2R1T2|E2R1T2_CANLF Mitochondrial trans-2-enoyl-CoA reductase OS=Canis lupus familiaris OX=9615 GN=MECR PE=4 SV=1	-0.0319774	-0.0882391	-0.0235315	0.0748094	0.043694	0.0306732
tr|E2R1T6|E2R1T6_CANLF	FBXL4	tr|E2R1T6|E2R1T6_CANLF F-box and leucine rich repeat protein 4 OS=Canis lupus familiaris OX=9615 GN=FBXL4 PE=4 SV=1	0.0289064	0.138065	0.0199522	0.0448515	-0.0557561	-0.0161146
tr|E2R1V1|E2R1V1_CANLF	IQCB1	tr|E2R1V1|E2R1V1_CANLF IQ motif containing B1 OS=Canis lupus familiaris OX=9615 GN=IQCB1 PE=2 SV=2	-0.101218	-0.0408105	-0.0805928	0.0386503	0.0542058	0.0161715
tr|E2R1V2|E2R1V2_CANLF	CUL1	tr|E2R1V2|E2R1V2_CANLF Cullin 1 OS=Canis lupus familiaris OX=9615 GN=CUL1 PE=3 SV=2	0.0473104	0.0645259	0.119575	-0.0502576	-0.0790205	-0.0747531
tr|E2R1V3|E2R1V3_CANLF	U2SURP	tr|E2R1V3|E2R1V3_CANLF U2 snRNP associated SURP domain containing OS=Canis lupus familiaris OX=9615 GN=U2SURP PE=4 SV=2	0.0117435	-0.0511024	-0.00325859	-0.0271398	0.0478364	0.0104213
tr|E2R1V6|E2R1V6_CANLF	AP1AR	tr|E2R1V6|E2R1V6_CANLF Adaptor related protein complex 1 associated regulatory protein OS=Canis lupus familiaris OX=9615 GN=AP1AR PE=4 SV=2	-0.142933	-0.0340024	-0.0248804	-0.0616623	0.0430413	0.162699
tr|E2R1W3|E2R1W3_CANLF	SOX2	tr|E2R1W3|E2R1W3_CANLF SRY-box 2 OS=Canis lupus familiaris OX=9615 GN=SOX2 PE=4 SV=1	0.00337268	-0.0499054	-0.0641268	0.170859	0.196283	0.094659
tr|E2R1W5|E2R1W5_CANLF	ATP6V1B1	tr|E2R1W5|E2R1W5_CANLF ATPase H+ transporting V1 subunit B1 OS=Canis lupus familiaris OX=9615 GN=ATP6V1B1 PE=3 SV=2	0.133252	0.224217	0.150387	-0.0695933	-0.0701337	-0.0518722
tr|E2R1W8|E2R1W8_CANLF	POLD4	tr|E2R1W8|E2R1W8_CANLF Uncharacterized protein OS=Canis lupus familiaris OX=9615 GN=POLD4 PE=4 SV=2	0.0287908	-0.0520196	0.0289607	-0.0108471	-0.0184559	0.073706
tr|E2R1X0|E2R1X0_CANLF	NGDN	tr|E2R1X0|E2R1X0_CANLF Neuroguidin OS=Canis lupus familiaris OX=9615 GN=NGDN PE=4 SV=1	0.0591567	0.0983951	-0.0455411	-0.0503876	-0.0857984	-0.00713703
tr|E2R1X1|E2R1X1_CANLF	NOL10	tr|E2R1X1|E2R1X1_CANLF Nucleolar protein 10 OS=Canis lupus familiaris OX=9615 GN=NOL10 PE=4 SV=1	0.0321761	0.0109109	0.0656786	-0.0533154	-0.0306946	-0.0219218
tr|E2R1X5|E2R1X5_CANLF	TOB2	tr|E2R1X5|E2R1X5_CANLF Transducer of ERBB2, 2 OS=Canis lupus familiaris OX=9615 GN=TOB2 PE=4 SV=2	-0.0255601	-0.0273418	-0.00826801	0.132447	0.014321	0.0584511
tr|E2R1X7|E2R1X7_CANLF	CDC42BPA	tr|E2R1X7|E2R1X7_CANLF Non-specific serine/threonine protein kinase OS=Canis lupus familiaris OX=9615 GN=CDC42BPA PE=3 SV=2	-0.108781	-0.0905664	-0.0653329	0.214797	0.148268	0.189027
tr|E2R1Y2|E2R1Y2_CANLF	CTDP1	tr|E2R1Y2|E2R1Y2_CANLF CTD phosphatase subunit 1 OS=Canis lupus familiaris OX=9615 GN=CTDP1 PE=4 SV=2	-0.0306897	-0.0267171	-0.0329305	0.0486882	-0.0251198	0.0388115
tr|E2R1Z7|E2R1Z7_CANLF	PPP6R3	tr|E2R1Z7|E2R1Z7_CANLF Protein phosphatase 6 regulatory subunit 3 OS=Canis lupus familiaris OX=9615 GN=PPP6R3 PE=4 SV=1	0.0112471	-0.0362402	-0.0119915	-0.00187976	-0.0364191	0.000975076
tr|E2R202|E2R202_CANLF	NA	tr|E2R202|E2R202_CANLF Uncharacterized protein OS=Canis lupus familiaris OX=9615 PE=4 SV=2	0.313637	0.621066	0.0271898	-0.209674	-0.0169457	-0.315316
tr|E2R203|E2R203_CANLF	RNF216	tr|E2R203|E2R203_CANLF Ring finger protein 216 OS=Canis lupus familiaris OX=9615 GN=RNF216 PE=4 SV=2	0.281427	0.20646	0.133841	-0.0933516	0.00150877	-0.0797785
tr|E2R204|E2R204_CANLF	TXNL4A	tr|E2R204|E2R204_CANLF Thioredoxin like 4A OS=Canis lupus familiaris OX=9615 GN=TXNL4A PE=4 SV=1	-0.00211158	-0.0422913	0.00362984	-0.0331314	-0.0420596	-0.0676982
tr|E2R210|E2R210_CANLF	NA	tr|E2R210|E2R210_CANLF Uncharacterized protein OS=Canis lupus familiaris OX=9615 PE=3 SV=2	-0.00309756	0.0331408	0.0451516	0.0167782	-0.102266	-0.153473
tr|E2R211|E2R211_CANLF	MBD1	tr|E2R211|E2R211_CANLF Methyl-CpG binding domain protein 1 (Fragment) OS=Canis lupus familiaris OX=9615 GN=MBD1 PE=4 SV=2	-0.193939	0.0683928	-0.0616081	0.0681563	0.0708541	0.0944714
tr|E2R220|E2R220_CANLF	NCOA3	tr|E2R220|E2R220_CANLF Nuclear receptor coactivator OS=Canis lupus familiaris OX=9615 GN=NCOA3 PE=3 SV=1	0.270756	0.236612	0.219129	-0.0684155	-0.118117	-0.0567871
tr|E2R232|E2R232_CANLF	CHAC2	tr|E2R232|E2R232_CANLF Gamma-glutamylcyclotransferase OS=Canis lupus familiaris OX=9615 GN=CHAC2 PE=3 SV=2	0.0493212	0.101349	-0.0221695	-0.0677784	-0.112471	-0.11831
tr|E2R234|E2R234_CANLF	KNTC1	tr|E2R234|E2R234_CANLF Kinetochore associated 1 OS=Canis lupus familiaris OX=9615 GN=KNTC1 PE=4 SV=2	0.041347	0.051148	0.105944	-0.0618987	-0.0805274	-0.0607964
tr|E2R236|E2R236_CANLF	TIMM10	tr|E2R236|E2R236_CANLF Translocase of inner mitochondrial membrane 10 OS=Canis lupus familiaris OX=9615 GN=TIMM10 PE=4 SV=1	-0.0220153	-0.0226746	-0.0387389	-0.0112792	-0.0456655	-0.00168684
tr|E2R242|E2R242_CANLF	SPART	tr|E2R242|E2R242_CANLF Spartin OS=Canis lupus familiaris OX=9615 GN=SPART PE=4 SV=1	0.0871966	0.134738	0.134996	-0.0565957	-0.0925882	-0.141475
tr|E2R243|E2R243_CANLF	KDM4B	tr|E2R243|E2R243_CANLF Lysine demethylase 4B OS=Canis lupus familiaris OX=9615 GN=KDM4B PE=4 SV=2	0.46951	0.318083	0.501429	-0.0394449	-0.154098	-0.150352
tr|E2R245|E2R245_CANLF	BRF2	tr|E2R245|E2R245_CANLF BRF2, RNA polymerase III transcription initiation factor subunit OS=Canis lupus familiaris OX=9615 GN=BRF2 PE=4 SV=1	-0.0386514	-0.0891392	-0.0894744	0.210559	0.121359	0.093541
tr|E2R246|E2R246_CANLF	CDC25B	tr|E2R246|E2R246_CANLF Cell division cycle 25B OS=Canis lupus familiaris OX=9615 GN=CDC25B PE=4 SV=1	-0.0659715	-0.050645	-0.242133	0.318472	0.26378	0.474487
tr|E2R251|E2R251_CANLF	CLEC16A	tr|E2R251|E2R251_CANLF C-type lectin domain containing 16A OS=Canis lupus familiaris OX=9615 GN=CLEC16A PE=4 SV=2	-0.0107968	-0.0396915	0.0509416	0.0486774	0.01697	-0.0117475
tr|E2R256|E2R256_CANLF	LYPLAL1	tr|E2R256|E2R256_CANLF Lysophospholipase like 1 OS=Canis lupus familiaris OX=9615 GN=LYPLAL1 PE=4 SV=2	-0.0364595	-0.106788	-0.0313626	0.0248242	0.0692656	0.0841681
tr|E2R257|E2R257_CANLF	LIAS	tr|E2R257|E2R257_CANLF Lipoyl synthase, mitochondrial OS=Canis lupus familiaris OX=9615 GN=LIAS PE=3 SV=1	0.0626244	0.169495	0.236529	-0.0716549	-0.0896542	-0.196742
tr|E2R259|E2R259_CANLF	DCP1B	tr|E2R259|E2R259_CANLF Decapping mRNA 1B OS=Canis lupus familiaris OX=9615 GN=DCP1B PE=4 SV=2	-0.0221498	0.246043	0.0694567	0.0931245	-0.137806	-0.251193
tr|E2R260|E2R260_CANLF	SHOC2	tr|E2R260|E2R260_CANLF SHOC2, leucine rich repeat scaffold protein OS=Canis lupus familiaris OX=9615 GN=SHOC2 PE=4 SV=1	0.138044	0.096691	0.278277	-0.118904	-0.123899	-0.206011
tr|E2R263|E2R263_CANLF	TBL1XR1	tr|E2R263|E2R263_CANLF Transducin beta like 1 X-linked receptor 1 OS=Canis lupus familiaris OX=9615 GN=TBL1XR1 PE=4 SV=2	0.0291313	0.103936	0.14611	-0.0325346	-0.130122	-0.081942
tr|E2R264|E2R264_CANLF	HAUS8	tr|E2R264|E2R264_CANLF HAUS augmin like complex subunit 8 OS=Canis lupus familiaris OX=9615 GN=HAUS8 PE=4 SV=2	-0.0116181	-0.0219022	-0.0591714	0.00376337	-0.00547635	0.0995412
tr|E2R266|E2R266_CANLF	MYO9B	tr|E2R266|E2R266_CANLF Myosin IXB OS=Canis lupus familiaris OX=9615 GN=MYO9B PE=3 SV=2	-0.0461542	-0.0790087	-0.0575524	0.105519	0.0984605	0.0995545
tr|E2R268|E2R268_CANLF	PDHB	tr|E2R268|E2R268_CANLF Uncharacterized protein OS=Canis lupus familiaris OX=9615 GN=PDHB PE=4 SV=1	0.0714826	0.106445	0.086452	-0.0578533	-0.14209	-0.0787141
tr|E2R269|E2R269_CANLF	VCPIP1	tr|E2R269|E2R269_CANLF Valosin containing protein interacting protein 1 OS=Canis lupus familiaris OX=9615 GN=VCPIP1 PE=4 SV=1	0.0436176	0.0845854	0.0322446	-0.0156066	0.0152292	-0.0391499
tr|E2R272|E2R272_CANLF	KIAA0355	tr|E2R272|E2R272_CANLF KIAA0355 OS=Canis lupus familiaris OX=9615 GN=KIAA0355 PE=4 SV=2	0.0190881	0.065185	0.0295104	0.156511	0.105417	-0.00721857
tr|E2R273|E2R273_CANLF	SH3GL1	tr|E2R273|E2R273_CANLF SH3 domain containing GRB2 like 1, endophilin A2 OS=Canis lupus familiaris OX=9615 GN=SH3GL1 PE=4 SV=2	-0.0230906	-0.0750347	-0.0499414	0.035025	0.0841793	0.0424284
tr|E2R274|E2R274_CANLF	MAIP1	tr|E2R274|E2R274_CANLF Uncharacterized protein OS=Canis lupus familiaris OX=9615 GN=MAIP1 PE=4 SV=1	-0.0038704	-0.00393681	-0.00430383	0.000246713	-0.00146442	0.0403326
tr|E2R278|E2R278_CANLF	TYW5	tr|E2R278|E2R278_CANLF tRNA-yW synthesizing protein 5 OS=Canis lupus familiaris OX=9615 GN=TYW5 PE=4 SV=2	0.0342175	0.0558203	0.0454038	-0.0386954	-0.0187643	-0.0477271
tr|E2R287|E2R287_CANLF	STX5	tr|E2R287|E2R287_CANLF Syntaxin 5 OS=Canis lupus familiaris OX=9615 GN=STX5 PE=3 SV=1	0.0145452	0.0472518	0.0779611	0.0178279	0.000539655	-0.065982
tr|E2R289|E2R289_CANLF	SUV39H1	tr|E2R289|E2R289_CANLF Histone-lysine N-methyltransferase OS=Canis lupus familiaris OX=9615 GN=SUV39H1 PE=3 SV=1	0.181586	0.156148	0.207616	0.035113	-0.144588	0.0727191
tr|E2R290|E2R290_CANLF	RPAIN	tr|E2R290|E2R290_CANLF RPA interacting protein OS=Canis lupus familiaris OX=9615 GN=RPAIN PE=4 SV=2	-0.0375084	-0.0695643	-0.025407	-0.00296395	0.017701	0.0739661
tr|E2R292|E2R292_CANLF	DAAM1	tr|E2R292|E2R292_CANLF Dishevelled associated activator of morphogenesis 1 OS=Canis lupus familiaris OX=9615 GN=DAAM1 PE=4 SV=2	-0.505422	-0.516206	-0.467293	0.0144524	0.0414642	0.0608907
tr|E2R294|E2R294_CANLF	NDC1	tr|E2R294|E2R294_CANLF NDC1 transmembrane nucleoporin OS=Canis lupus familiaris OX=9615 GN=NDC1 PE=4 SV=1	-0.084976	0.0684557	0.0330879	-0.0725993	-0.0180524	-0.15
tr|E2R296|E2R296_CANLF	C37H2orf69	tr|E2R296|E2R296_CANLF Chromosome 37 C2orf69 homolog OS=Canis lupus familiaris OX=9615 GN=C37H2orf69 PE=4 SV=1	0.0084561	0.0263734	-0.0480601	0.0506931	-0.00726503	-0.0224031
tr|E2R297|E2R297_CANLF	LOC102152612	tr|E2R297|E2R297_CANLF Uncharacterized protein OS=Canis lupus familiaris OX=9615 GN=LOC102152612 PE=4 SV=1	0.083388	0.0853462	0.113462	-0.042996	-0.10741	-0.100324
tr|E2R299|E2R299_CANLF	CYSTM1	tr|E2R299|E2R299_CANLF Cysteine rich transmembrane module containing 1 OS=Canis lupus familiaris OX=9615 GN=CYSTM1 PE=4 SV=1	0.125628	0.0706133	0.125671	-0.0325726	-0.168319	-0.11862
tr|E2R2A0|E2R2A0_CANLF	TIMMDC1	tr|E2R2A0|E2R2A0_CANLF Translocase of inner mitochondrial membrane domain containing 1 OS=Canis lupus familiaris OX=9615 GN=TIMMDC1 PE=4 SV=1	0.00920147	0.0202863	-0.00218836	-0.0412333	-0.0598783	-0.00403951
tr|E2R2A1|E2R2A1_CANLF	GOLGA7	tr|E2R2A1|E2R2A1_CANLF Golgin A7 OS=Canis lupus familiaris OX=9615 GN=GOLGA7 PE=4 SV=1	-0.0676185	-0.0512023	-0.0680123	0.0859468	0.020151	0.0678537
tr|E2R2A4|E2R2A4_CANLF	PURA	tr|E2R2A4|E2R2A4_CANLF Purine rich element binding protein A OS=Canis lupus familiaris OX=9615 GN=PURA PE=4 SV=2	0.160106	-0.0677687	-0.000279166	-0.0672203	-0.0267556	0.020983
tr|E2R2A8|E2R2A8_CANLF	LOC100686524	tr|E2R2A8|E2R2A8_CANLF Uncharacterized protein OS=Canis lupus familiaris OX=9615 GN=LOC100686524 PE=4 SV=1	0.104371	0.0815315	0.00537174	-0.0593415	-0.0816749	-0.077806
tr|E2R2B7|E2R2B7_CANLF	WDR74	tr|E2R2B7|E2R2B7_CANLF WD repeat domain 74 OS=Canis lupus familiaris OX=9615 GN=WDR74 PE=4 SV=1	0.0289997	-0.0918321	0.0346458	-0.0134748	0.0490717	-0.107781
tr|E2R2C0|E2R2C0_CANLF	ATG101	tr|E2R2C0|E2R2C0_CANLF Autophagy related 101 OS=Canis lupus familiaris OX=9615 GN=ATG101 PE=4 SV=1	-0.0261621	-0.00124859	-0.0455545	-0.0252304	0.129188	-0.00342381
tr|E2R2C3|E2R2C3_CANLF	GPI	tr|E2R2C3|E2R2C3_CANLF Glucose-6-phosphate isomerase OS=Canis lupus familiaris OX=9615 GN=GPI PE=3 SV=1	0.151673	0.170791	0.196933	-0.0787122	-0.111655	-0.125272
tr|E2R2C8|E2R2C8_CANLF	KRT80	tr|E2R2C8|E2R2C8_CANLF Keratin 80 OS=Canis lupus familiaris OX=9615 GN=KRT80 PE=3 SV=1	-0.206228	-0.143109	-0.181364	0.205654	0.119361	0.193461
tr|E2R2D2|E2R2D2_CANLF	MRPS35	tr|E2R2D2|E2R2D2_CANLF Mitochondrial ribosomal protein S35 OS=Canis lupus familiaris OX=9615 GN=MRPS35 PE=2 SV=2	0.00750386	0.119513	0.0718215	-0.0435896	-0.12023	-0.0733505
tr|E2R2F2|E2R2F2_CANLF	EDF1	tr|E2R2F2|E2R2F2_CANLF Endothelial differentiation related factor 1 OS=Canis lupus familiaris OX=9615 GN=EDF1 PE=4 SV=1	-0.0117397	-0.0307904	-0.0393029	0.0502058	0.0229293	0.0367463
tr|E2R2G0|E2R2G0_CANLF	C7H1orf116	tr|E2R2G0|E2R2G0_CANLF Chromosome 7 C1orf116 homolog OS=Canis lupus familiaris OX=9615 GN=C7H1orf116 PE=4 SV=2	-0.0146032	-0.0416738	-0.0417647	-0.0492925	0.00724627	-0.119242
tr|E2R2G5|E2R2G5_CANLF	AIP	tr|E2R2G5|E2R2G5_CANLF Peptidylprolyl isomerase OS=Canis lupus familiaris OX=9615 GN=AIP PE=4 SV=1	0.0943588	0.089545	0.137136	-0.0600369	-0.0609051	-0.00655509
tr|E2R2G9|E2R2G9_CANLF	EFL1	tr|E2R2G9|E2R2G9_CANLF Elongation factor like GTPase 1 OS=Canis lupus familiaris OX=9615 GN=EFL1 PE=4 SV=1	0.0152658	0.0447794	0.0469181	-0.0322409	-0.0285776	-0.0586136
tr|E2R2H3|E2R2H3_CANLF	ST6GAL1	tr|E2R2H3|E2R2H3_CANLF ST6 beta-galactoside alpha-2,6-sialyltransferase 1 OS=Canis lupus familiaris OX=9615 GN=ST6GAL1 PE=3 SV=1	0.0883812	0.0926844	0.119448	0.0519929	0.00803817	0.0996755
tr|E2R2H9|E2R2H9_CANLF	FXR2	tr|E2R2H9|E2R2H9_CANLF FMR1 autosomal homolog 2 OS=Canis lupus familiaris OX=9615 GN=FXR2 PE=4 SV=1	0.0188262	0.00655808	-0.0388601	-0.0343094	0.0130531	-0.00762915
tr|E2R2I1|E2R2I1_CANLF	TOMM20	tr|E2R2I1|E2R2I1_CANLF Translocase of outer mitochondrial membrane 20 OS=Canis lupus familiaris OX=9615 GN=TOMM20 PE=3 SV=1	-0.0344757	0.0802237	-0.0110799	-0.00150587	-0.008069	-0.0107626
tr|E2R2I2|E2R2I2_CANLF	CCDC59	tr|E2R2I2|E2R2I2_CANLF Coiled-coil domain containing 59 OS=Canis lupus familiaris OX=9615 GN=CCDC59 PE=4 SV=1	-0.0948359	-0.0619682	-0.0552846	-0.0105786	0.0674452	-0.0726823
tr|E2R2I4|E2R2I4_CANLF	FAF2	tr|E2R2I4|E2R2I4_CANLF Fas associated factor family member 2 OS=Canis lupus familiaris OX=9615 GN=FAF2 PE=4 SV=1	-0.157667	-0.0746373	-0.0547348	0.0682777	0.0691066	0.0679345
tr|E2R2I5|E2R2I5_CANLF	UBE2V1	tr|E2R2I5|E2R2I5_CANLF Ubiquitin conjugating enzyme E2 V1 OS=Canis lupus familiaris OX=9615 GN=UBE2V1 PE=4 SV=1	-0.0167948	-0.063219	0.0311175	0.0834023	0.0482482	0.0704459
tr|E2R2J0|E2R2J0_CANLF	NOL11	tr|E2R2J0|E2R2J0_CANLF Nucleolar protein 11 OS=Canis lupus familiaris OX=9615 GN=NOL11 PE=4 SV=1	-0.0384444	-0.0202478	0.0219654	-0.00356082	0.0261348	-0.00530437
tr|E2R2J3|E2R2J3_CANLF	WDR54	tr|E2R2J3|E2R2J3_CANLF WD repeat domain 54 OS=Canis lupus familiaris OX=9615 GN=WDR54 PE=4 SV=1	-0.0274729	-0.0422823	-0.07141	0.0112303	0.11472	0.00183502
tr|E2R2K3|E2R2K3_CANLF	ATAT1	tr|E2R2K3|E2R2K3_CANLF Alpha-tubulin N-acetyltransferase 1 OS=Canis lupus familiaris OX=9615 GN=ATAT1 PE=3 SV=1	0.103166	0.127835	0.101331	-0.0241208	0.0821626	-0.147326
tr|E2R2K4|E2R2K4_CANLF	RAP1B	tr|E2R2K4|E2R2K4_CANLF Uncharacterized protein OS=Canis lupus familiaris OX=9615 GN=RAP1B PE=4 SV=1	-0.0338806	-0.00877018	-0.0406604	0.158518	0.0681794	0.0800089
tr|E2R2K6|E2R2K6_CANLF	MRPS18B	tr|E2R2K6|E2R2K6_CANLF Mitochondrial ribosomal protein S18B OS=Canis lupus familiaris OX=9615 GN=MRPS18B PE=4 SV=1	-0.0356227	0.150206	0.00394888	0.0916292	-0.0963575	-0.000722842
tr|E2R2K8|E2R2K8_CANLF	PPP1R10	tr|E2R2K8|E2R2K8_CANLF Protein phosphatase 1 regulatory subunit 10 OS=Canis lupus familiaris OX=9615 GN=PPP1R10 PE=4 SV=1	0.0965649	0.102317	0.101194	-0.0654469	-0.0285421	-0.130442
tr|E2R2L2|E2R2L2_CANLF	MTOR	tr|E2R2L2|E2R2L2_CANLF Serine/threonine-protein kinase mTOR OS=Canis lupus familiaris OX=9615 GN=MTOR PE=3 SV=1	0.035052	0.034763	0.0156004	-0.0236893	-0.0296147	-0.0479453
tr|E2R2L6|E2R2L6_CANLF	MED6	tr|E2R2L6|E2R2L6_CANLF Mediator of RNA polymerase II transcription subunit 6 OS=Canis lupus familiaris OX=9615 GN=MED6 PE=3 SV=1	0.0846438	0.0575241	0.147612	-0.0727161	-0.0611995	-0.118328
tr|E2R2M6|E2R2M6_CANLF	RFC4	tr|E2R2M6|E2R2M6_CANLF Replication factor C subunit 4 OS=Canis lupus familiaris OX=9615 GN=RFC4 PE=4 SV=1	0.0218619	0.0685488	0.0538443	-0.0348945	-0.0448865	-0.0517862
tr|E2R2M7|E2R2M7_CANLF	RAP1A	tr|E2R2M7|E2R2M7_CANLF RAP1A, member of RAS oncogene family OS=Canis lupus familiaris OX=9615 GN=RAP1A PE=4 SV=1	0.179668	0.0965311	0.0618977	-0.059967	-0.106577	-0.100916
tr|E2R2N2|E2R2N2_CANLF	MAPK1	tr|E2R2N2|E2R2N2_CANLF Mitogen-activated protein kinase OS=Canis lupus familiaris OX=9615 GN=MAPK1 PE=3 SV=1	-0.0374933	-0.0261062	-0.0624469	0.0818973	0.0694397	0.0641246
tr|E2R2N8|E2R2N8_CANLF	MRPL41	tr|E2R2N8|E2R2N8_CANLF Mitochondrial ribosomal protein L41 OS=Canis lupus familiaris OX=9615 GN=MRPL41 PE=4 SV=1	0.177088	0.134899	0.0346686	-0.0760817	-0.0879291	-0.0693691
tr|E2R2P0|E2R2P0_CANLF	NUP62	tr|E2R2P0|E2R2P0_CANLF Nucleoporin 62 OS=Canis lupus familiaris OX=9615 GN=NUP62 PE=4 SV=1	-0.0110724	0.00936194	-0.00250079	-0.0237498	-0.0264862	0.0233007
tr|E2R2P3|E2R2P3_CANLF	NA	tr|E2R2P3|E2R2P3_CANLF Uncharacterized protein OS=Canis lupus familiaris OX=9615 PE=4 SV=1	0.0220285	-0.107598	-0.0532569	-0.0788964	0.283451	-0.18014
tr|E2R2R1|E2R2R1_CANLF	COX19	tr|E2R2R1|E2R2R1_CANLF Cytochrome c oxidase assembly factor COX19 OS=Canis lupus familiaris OX=9615 GN=COX19 PE=4 SV=1	0.109741	0.0417508	0.0533015	-0.116269	-0.00583806	-0.0834656
tr|E2R2R3|E2R2R3_CANLF	ADAP1	tr|E2R2R3|E2R2R3_CANLF ArfGAP with dual PH domains 1 OS=Canis lupus familiaris OX=9615 GN=ADAP1 PE=4 SV=1	-0.0413184	-0.131106	-0.0313102	0.205359	0.204735	0.113784
tr|E2R2S9|E2R2S9_CANLF	NA	tr|E2R2S9|E2R2S9_CANLF Uncharacterized protein OS=Canis lupus familiaris OX=9615 PE=4 SV=1	-0.196649	-0.165077	-0.242359	0.496485	0.336381	0.40712
tr|E2R2U0|E2R2U0_CANLF	NEK7	tr|E2R2U0|E2R2U0_CANLF NIMA related kinase 7 OS=Canis lupus familiaris OX=9615 GN=NEK7 PE=3 SV=1	-0.0336401	-0.0674366	-0.00883954	0.173343	0.0162054	0.0897541
tr|E2R2U3|E2R2U3_CANLF	DHX15	tr|E2R2U3|E2R2U3_CANLF DEAH-box helicase 15 OS=Canis lupus familiaris OX=9615 GN=DHX15 PE=4 SV=1	0.0434797	0.0281271	0.0854987	-0.0337006	-0.0812398	-0.0483405
tr|E2R2U4|E2R2U4_CANLF	ISCU	tr|E2R2U4|E2R2U4_CANLF Iron-sulfur cluster assembly enzyme OS=Canis lupus familiaris OX=9615 GN=ISCU PE=3 SV=1	0.0555496	-0.00826641	0.044544	-0.0454189	-0.044674	-0.0292988
tr|E2R2V4|E2R2V4_CANLF	THOP1	tr|E2R2V4|E2R2V4_CANLF Thimet oligopeptidase 1 OS=Canis lupus familiaris OX=9615 GN=THOP1 PE=3 SV=1	-0.00789371	0.0369136	0.0213692	-0.0206576	-0.0256395	-0.0374546
tr|E2R2V6|E2R2V6_CANLF	L1CAM	tr|E2R2V6|E2R2V6_CANLF L1 cell adhesion molecule OS=Canis lupus familiaris OX=9615 GN=L1CAM PE=4 SV=1	0.245344	0.19554	0.107786	-0.0152919	-0.0413237	-0.00315683
tr|E2R2V8|E2R2V8_CANLF	MAFK	tr|E2R2V8|E2R2V8_CANLF MAF bZIP transcription factor K OS=Canis lupus familiaris OX=9615 GN=MAFK PE=3 SV=1	-0.0335268	-0.122947	0.0482979	0.0925678	0.137979	0.0400917
tr|E2R2W0|E2R2W0_CANLF	ZFP36L1	tr|E2R2W0|E2R2W0_CANLF ZFP36 ring finger protein like 1 OS=Canis lupus familiaris OX=9615 GN=ZFP36L1 PE=4 SV=1	0.189127	-0.149854	-0.0248458	0.179626	-0.103064	-0.0807925
tr|E2R2W3|E2R2W3_CANLF	KBTBD2	tr|E2R2W3|E2R2W3_CANLF Kelch repeat and BTB domain containing 2 OS=Canis lupus familiaris OX=9615 GN=KBTBD2 PE=4 SV=1	0.0117801	0.0808162	0.0303422	-0.0653165	-0.00418375	-0.0116172
tr|E2R2W6|E2R2W6_CANLF	SBDS	tr|E2R2W6|E2R2W6_CANLF SBDS, ribosome maturation factor OS=Canis lupus familiaris OX=9615 GN=SBDS PE=4 SV=1	-0.0577262	-0.0762798	-0.0465058	0.0245467	0.0136343	0.0418253
tr|E2R2X0|E2R2X0_CANLF	RRP15	tr|E2R2X0|E2R2X0_CANLF Ribosomal RNA processing 15 homolog OS=Canis lupus familiaris OX=9615 GN=RRP15 PE=4 SV=1	-0.000207152	-0.035464	-0.0594986	-0.017989	0.0692924	-0.0996032
tr|E2R2Y8|E2R2Y8_CANLF	ZBTB20	tr|E2R2Y8|E2R2Y8_CANLF Zinc finger and BTB domain containing 20 OS=Canis lupus familiaris OX=9615 GN=ZBTB20 PE=4 SV=1	0.00685214	-0.0877709	0.075635	0.0186716	-0.129248	0.0536422
tr|E2R2Z1|E2R2Z1_CANLF	TC2N	tr|E2R2Z1|E2R2Z1_CANLF Tandem C2 domains, nuclear OS=Canis lupus familiaris OX=9615 GN=TC2N PE=4 SV=1	0.0773994	0.0888941	0.0770984	-0.0756588	-0.0893874	-0.193195
tr|E2R2Z8|E2R2Z8_CANLF	TMEM30A	tr|E2R2Z8|E2R2Z8_CANLF Cell cycle control protein OS=Canis lupus familiaris OX=9615 GN=TMEM30A PE=3 SV=1	0.0235671	-0.0442572	-0.0299	0.0165413	-0.0312038	-0.032049
tr|E2R302|E2R302_CANLF	ERAP1	tr|E2R302|E2R302_CANLF Aminopeptidase OS=Canis lupus familiaris OX=9615 GN=ERAP1 PE=3 SV=1	-0.213736	-0.172986	-0.158473	0.316786	0.292104	0.338347
tr|E2R309|E2R309_CANLF	KRT33A	tr|E2R309|E2R309_CANLF Uncharacterized protein OS=Canis lupus familiaris OX=9615 GN=KRT33A PE=3 SV=1	0.264113	0.00512535	-1.54093e-05	3.29239	-0.230482	0.394334
tr|E2R311|E2R311_CANLF	UGDH	tr|E2R311|E2R311_CANLF UDP-glucose 6-dehydrogenase OS=Canis lupus familiaris OX=9615 GN=UGDH PE=3 SV=1	-0.0369108	-0.0592176	-0.0650388	0.0703066	0.0756049	0.100171
tr|E2R321|E2R321_CANLF	CLP1	tr|E2R321|E2R321_CANLF Polyribonucleotide 5'-hydroxyl-kinase Clp1 OS=Canis lupus familiaris OX=9615 GN=CLP1 PE=3 SV=1	-0.0404993	-0.0354165	0.0778334	-0.0238224	0.00600257	-0.0453821
tr|E2R325|E2R325_CANLF	RETSAT	tr|E2R325|E2R325_CANLF Retinol saturase OS=Canis lupus familiaris OX=9615 GN=RETSAT PE=4 SV=1	-0.24332	-0.0854503	-0.169021	0.112528	0.138065	0.109476
tr|E2R329|E2R329_CANLF	CYP1B1	tr|E2R329|E2R329_CANLF Cytochrome P450 family 1 subfamily B member 1 OS=Canis lupus familiaris OX=9615 GN=CYP1B1 PE=3 SV=2	-0.202943	-0.123785	-0.0910586	0.527564	0.473929	0.556002
tr|E2R334|E2R334_CANLF	PDCD4	tr|E2R334|E2R334_CANLF Programmed cell death 4 OS=Canis lupus familiaris OX=9615 GN=PDCD4 PE=4 SV=1	0.490122	0.801377	0.467952	-0.0952593	-0.231129	-0.263176
tr|E2R341|E2R341_CANLF	PTP4A2	tr|E2R341|E2R341_CANLF Protein tyrosine phosphatase type IVA, member 2 OS=Canis lupus familiaris OX=9615 GN=PTP4A2 PE=4 SV=1	-0.421064	-0.525381	-0.341293	0.308813	0.245364	0.213201
tr|E2R342|E2R342_CANLF	NDUFA3	tr|E2R342|E2R342_CANLF Uncharacterized protein OS=Canis lupus familiaris OX=9615 GN=NDUFA3 PE=4 SV=1	-0.321476	0.096499	-0.192664	-0.144104	0.340188	0.0221789
tr|E2R345|E2R345_CANLF	GTF2H2	tr|E2R345|E2R345_CANLF General transcription factor IIH subunit OS=Canis lupus familiaris OX=9615 GN=GTF2H2 PE=3 SV=1	0.0331944	0.169346	0.216037	-0.0254984	-0.0898466	0.0472694
tr|E2R351|E2R351_CANLF	LRRC42	tr|E2R351|E2R351_CANLF Leucine rich repeat containing 42 OS=Canis lupus familiaris OX=9615 GN=LRRC42 PE=4 SV=2	0.246697	-0.0804435	0.200962	-0.0691177	-0.0340399	-0.14318
tr|E2R360|E2R360_CANLF	ATP6V0A2	tr|E2R360|E2R360_CANLF V-type proton ATPase subunit a OS=Canis lupus familiaris OX=9615 GN=ATP6V0A2 PE=3 SV=1	-0.0418222	-0.0879715	-0.00539388	0.0467821	0.104897	0.0943198
tr|E2R3A4|E2R3A4_CANLF	MTIF2	tr|E2R3A4|E2R3A4_CANLF Mitochondrial translational initiation factor 2 OS=Canis lupus familiaris OX=9615 GN=MTIF2 PE=3 SV=1	-0.0361133	-0.223916	-0.00599904	0.00105052	0.0182039	0.0904998
tr|E2R3B5|E2R3B5_CANLF	DPY30	tr|E2R3B5|E2R3B5_CANLF Dpy-30, histone methyltransferase complex regulatory subunit OS=Canis lupus familiaris OX=9615 GN=DPY30 PE=4 SV=1	0.231465	-0.101385	-0.158681	0.0465918	0.12769	-0.125888
tr|E2R3C8|E2R3C8_CANLF	YTHDC1	tr|E2R3C8|E2R3C8_CANLF YTH domain containing 1 OS=Canis lupus familiaris OX=9615 GN=YTHDC1 PE=4 SV=1	0.0115615	0.106602	0.0191647	-0.0921864	0.0280895	-0.0182887
tr|E2R3D0|E2R3D0_CANLF	NR2F6	tr|E2R3D0|E2R3D0_CANLF Nuclear receptor subfamily 2 group F member 6 OS=Canis lupus familiaris OX=9615 GN=NR2F6 PE=3 SV=1	0.0701336	0.030596	0.0992402	-0.106369	-0.0582914	-0.0262955
tr|E2R3D3|E2R3D3_CANLF	RPL17	tr|E2R3D3|E2R3D3_CANLF Uncharacterized protein OS=Canis lupus familiaris OX=9615 GN=RPL17 PE=3 SV=1	0.0129369	0.0790478	-0.0196742	-0.0314162	0.018294	-0.110349
tr|E2R3E1|E2R3E1_CANLF	RBM34	tr|E2R3E1|E2R3E1_CANLF RNA binding motif protein 34 OS=Canis lupus familiaris OX=9615 GN=RBM34 PE=4 SV=1	0.014434	0.00392195	0.0303996	-0.0504088	-0.038111	-0.0478544
tr|E2R3E4|E2R3E4_CANLF	PHKG2	tr|E2R3E4|E2R3E4_CANLF Phosphorylase kinase catalytic subunit gamma 2 OS=Canis lupus familiaris OX=9615 GN=PHKG2 PE=3 SV=1	0.0170149	-0.0573162	0.0814005	-0.0327779	-0.17697	-0.0956387
tr|E2R3F6|E2R3F6_CANLF	C10H2orf42	tr|E2R3F6|E2R3F6_CANLF Chromosome 10 C2orf42 homolog OS=Canis lupus familiaris OX=9615 GN=C10H2orf42 PE=4 SV=1	0.177722	0.137715	0.0544712	-0.0862676	-0.00886296	-0.0741585
tr|E2R3G2|E2R3G2_CANLF	GNL1	tr|E2R3G2|E2R3G2_CANLF G protein nucleolar 1 (putative) OS=Canis lupus familiaris OX=9615 GN=GNL1 PE=4 SV=1	-0.0455362	-0.0898241	-0.0341705	0.0776188	0.120966	-0.0218681
tr|E2R3G3|E2R3G3_CANLF	PCMT1	tr|E2R3G3|E2R3G3_CANLF Protein-L-isoaspartate O-methyltransferase OS=Canis lupus familiaris OX=9615 GN=PCMT1 PE=3 SV=1	0.0293168	0.0148487	-0.0156679	-0.0197952	-0.0421963	-0.0350439
tr|E2R3G6|E2R3G6_CANLF	DNAJB9	tr|E2R3G6|E2R3G6_CANLF DnaJ heat shock protein family (Hsp40) member B9 OS=Canis lupus familiaris OX=9615 GN=DNAJB9 PE=4 SV=1	-0.249048	-0.233459	-0.293691	0.319533	0.312642	0.247029
tr|E2R3G8|E2R3G8_CANLF	GTF2A2	tr|E2R3G8|E2R3G8_CANLF Transcription initiation factor IIA subunit 2 OS=Canis lupus familiaris OX=9615 GN=GTF2A2 PE=3 SV=1	-0.0662308	-0.206065	0.00260061	0.0183341	-0.0736367	0.0581826
tr|E2R3H1|E2R3H1_CANLF	TDRD3	tr|E2R3H1|E2R3H1_CANLF Uncharacterized protein OS=Canis lupus familiaris OX=9615 GN=TDRD3 PE=4 SV=2	-0.0485563	0.00732599	-0.00951577	-0.0355805	0.0188981	-0.0669525
tr|E2R3H7|E2R3H7_CANLF	IFRD1	tr|E2R3H7|E2R3H7_CANLF Interferon related developmental regulator 1 OS=Canis lupus familiaris OX=9615 GN=IFRD1 PE=4 SV=1	-0.860633	-0.661056	-0.713719	0.17395	0.160871	0.154007
tr|E2R3I2|E2R3I2_CANLF	MBIP	tr|E2R3I2|E2R3I2_CANLF MAP3K12 binding inhibitory protein 1 OS=Canis lupus familiaris OX=9615 GN=MBIP PE=4 SV=1	0.0859258	0.0542432	0.105696	-0.0434467	-0.0528116	-0.118771
tr|E2R3I6|E2R3I6_CANLF	SNRNP27	tr|E2R3I6|E2R3I6_CANLF Small nuclear ribonucleoprotein U4/U6.U5 subunit 27 OS=Canis lupus familiaris OX=9615 GN=SNRNP27 PE=4 SV=1	0.011227	0.0492549	0.0289917	-0.0477947	-0.0310795	-0.0420686
tr|E2R3I8|E2R3I8_CANLF	CRYZ	tr|E2R3I8|E2R3I8_CANLF Uncharacterized protein OS=Canis lupus familiaris OX=9615 GN=CRYZ PE=4 SV=2	-0.0396374	0.0478785	-0.00880557	0.006181	-0.0658649	0.0694024
tr|E2R3J1|E2R3J1_CANLF	EIF4A2	tr|E2R3J1|E2R3J1_CANLF Eukaryotic translation initiation factor 4A2 OS=Canis lupus familiaris OX=9615 GN=EIF4A2 PE=3 SV=1	0.004826	-0.0163153	0.0335056	-0.00520628	-0.0272177	0.0102571
tr|E2R3J4|E2R3J4_CANLF	CFAP20	tr|E2R3J4|E2R3J4_CANLF Cilia and flagella associated protein 20 OS=Canis lupus familiaris OX=9615 GN=CFAP20 PE=4 SV=1	-0.0117562	0.0306458	0.119962	-0.0119818	-0.158293	-0.119271
tr|E2R3J5|E2R3J5_CANLF	ZNF277	tr|E2R3J5|E2R3J5_CANLF Zinc finger protein 277 OS=Canis lupus familiaris OX=9615 GN=ZNF277 PE=4 SV=1	-0.125063	-0.153932	-0.0604444	0.109443	0.110835	0.055347
tr|E2R3K1|E2R3K1_CANLF	LOC102153873	tr|E2R3K1|E2R3K1_CANLF Uncharacterized protein OS=Canis lupus familiaris OX=9615 GN=LOC102153873 PE=4 SV=1	-0.30245	-0.0200941	0.0975176	0.0861536	0.0904294	0.024496
tr|E2R3K3|E2R3K3_CANLF	KATNA1	tr|E2R3K3|E2R3K3_CANLF Katanin p60 ATPase-containing subunit A1 OS=Canis lupus familiaris OX=9615 GN=KATNA1 PE=3 SV=2	0.116121	0.232436	0.13146	-0.11498	-0.143634	-0.0864775
tr|E2R3K7|E2R3K7_CANLF	DOCK4	tr|E2R3K7|E2R3K7_CANLF Dedicator of cytokinesis 4 OS=Canis lupus familiaris OX=9615 GN=DOCK4 PE=3 SV=2	-0.41546	0.0287603	0.028862	0.313411	0.21425	0.230247
tr|E2R3K9|E2R3K9_CANLF	DLGAP4	tr|E2R3K9|E2R3K9_CANLF DLG associated protein 4 OS=Canis lupus familiaris OX=9615 GN=DLGAP4 PE=4 SV=1	-0.119891	-0.0973898	-0.137561	0.248912	0.176007	0.2345
tr|E2R3L3|E2R3L3_CANLF	AAK1	tr|E2R3L3|E2R3L3_CANLF AP2 associated kinase 1 OS=Canis lupus familiaris OX=9615 GN=AAK1 PE=4 SV=2	-0.0222035	-0.0543392	-0.030979	-0.0260336	0.00630044	0.0723632
tr|E2R3L5|E2R3L5_CANLF	GABPA	tr|E2R3L5|E2R3L5_CANLF GA binding protein transcription factor subunit alpha OS=Canis lupus familiaris OX=9615 GN=GABPA PE=3 SV=1	-0.0129425	-0.0272195	-0.00667479	-0.0572664	-0.0436502	-0.029016
tr|E2R3L7|E2R3L7_CANLF	HELB	tr|E2R3L7|E2R3L7_CANLF DNA helicase B OS=Canis lupus familiaris OX=9615 GN=HELB PE=4 SV=2	-0.0247989	0.0540847	-0.0692181	0.0205467	0.0559296	0.0879991
tr|E2R3L8|E2R3L8_CANLF	DPF2	tr|E2R3L8|E2R3L8_CANLF Double PHD fingers 2 OS=Canis lupus familiaris OX=9615 GN=DPF2 PE=4 SV=2	0.0467174	0.115279	0.0174738	-0.00793594	-0.0712369	-0.147318
tr|E2R3M4|E2R3M4_CANLF	CAMKK1	tr|E2R3M4|E2R3M4_CANLF Calcium/calmodulin dependent protein kinase kinase 1 OS=Canis lupus familiaris OX=9615 GN=CAMKK1 PE=4 SV=1	-0.115961	-0.0410176	-0.108194	0.133138	0.0183465	0.14256
tr|E2R3M7|E2R3M7_CANLF	NCBP3	tr|E2R3M7|E2R3M7_CANLF Nuclear cap binding subunit 3 OS=Canis lupus familiaris OX=9615 GN=NCBP3 PE=4 SV=2	0.0772072	0.0174274	0.0827069	-0.0635829	-0.135251	-0.0123851
tr|E2R3M9|E2R3M9_CANLF	MFN2	tr|E2R3M9|E2R3M9_CANLF Mitofusin 2 OS=Canis lupus familiaris OX=9615 GN=MFN2 PE=2 SV=1	0.0633867	0.0368327	-0.0485769	-0.0120694	-0.039657	-0.0751076
tr|E2R3N7|E2R3N7_CANLF	THUMPD3	tr|E2R3N7|E2R3N7_CANLF Uncharacterized protein OS=Canis lupus familiaris OX=9615 GN=THUMPD3 PE=4 SV=1	-0.0422953	0.0670952	-0.0635491	0.0127895	0.0558528	0.0116061
tr|E2R3N8|E2R3N8_CANLF	XRCC4	tr|E2R3N8|E2R3N8_CANLF X-ray repair cross complementing 4 OS=Canis lupus familiaris OX=9615 GN=XRCC4 PE=4 SV=2	0.04949	0.0133787	0.0285101	-0.0752914	0.0268006	-0.00472449
tr|E2R3P0|E2R3P0_CANLF	NOC2L	tr|E2R3P0|E2R3P0_CANLF NOC2 like nucleolar associated transcriptional repressor OS=Canis lupus familiaris OX=9615 GN=NOC2L PE=4 SV=2	-0.0497782	0.0515073	0.0296965	0.0175983	-0.0305675	0.00794609
tr|E2R3P1|E2R3P1_CANLF	HASPIN	tr|E2R3P1|E2R3P1_CANLF Histone H3 associated protein kinase OS=Canis lupus familiaris OX=9615 GN=HASPIN PE=4 SV=2	0.0203617	0.0310895	0.0270229	-0.0437944	-0.0250291	0.043086
tr|E2R3P2|E2R3P2_CANLF	GTF2E1	tr|E2R3P2|E2R3P2_CANLF General transcription factor IIE subunit 1 OS=Canis lupus familiaris OX=9615 GN=GTF2E1 PE=4 SV=2	0.0198143	0.0525716	0.0659699	-0.0155989	-0.079805	-0.124771
tr|E2R3P3|E2R3P3_CANLF	RAD51B	tr|E2R3P3|E2R3P3_CANLF RAD51 paralog B OS=Canis lupus familiaris OX=9615 GN=RAD51B PE=4 SV=2	0.191687	0.135066	0.124374	-0.0842386	-0.0543305	0.0160373
tr|E2R3P5|E2R3P5_CANLF	ASF1B	tr|E2R3P5|E2R3P5_CANLF Uncharacterized protein OS=Canis lupus familiaris OX=9615 GN=ASF1B PE=4 SV=1	0.163167	0.0456927	0.0707419	0.0309784	0.0572788	-0.0244658
tr|E2R3P7|E2R3P7_CANLF	RNF123	tr|E2R3P7|E2R3P7_CANLF Ring finger protein 123 OS=Canis lupus familiaris OX=9615 GN=RNF123 PE=4 SV=2	-0.0243446	-0.0216254	-0.0742086	0.121214	-0.00785795	0.0968531
tr|E2R3P8|E2R3P8_CANLF	GGPS1	tr|E2R3P8|E2R3P8_CANLF Geranylgeranyl diphosphate synthase 1 OS=Canis lupus familiaris OX=9615 GN=GGPS1 PE=3 SV=2	-0.133751	-0.139242	-0.170784	0.173805	0.235706	0.232786
tr|E2R3Q7|E2R3Q7_CANLF	NA	tr|E2R3Q7|E2R3Q7_CANLF Uncharacterized protein OS=Canis lupus familiaris OX=9615 PE=4 SV=2	0.00957315	0.00382066	-0.0768823	-0.00344305	0.0150979	0.0370915
tr|E2R3R0|E2R3R0_CANLF	PSMG3	tr|E2R3R0|E2R3R0_CANLF Proteasome assembly chaperone 3 OS=Canis lupus familiaris OX=9615 GN=PSMG3 PE=4 SV=1	0.0460946	-0.0236862	0.0282634	-0.0266917	-0.0609476	0.0174132
tr|E2R3R2|E2R3R2_CANLF	PSMB5	tr|E2R3R2|E2R3R2_CANLF Proteasome subunit beta OS=Canis lupus familiaris OX=9615 GN=PSMB5 PE=3 SV=1	-0.000547109	-0.031329	0.00431177	0.00151539	-0.00743446	0.0233621
tr|E2R3R3|E2R3R3_CANLF	WWTR1	tr|E2R3R3|E2R3R3_CANLF WW domain containing transcription regulator 1 OS=Canis lupus familiaris OX=9615 GN=WWTR1 PE=4 SV=2	0.0942012	0.0627653	0.0609193	-0.104357	-0.0699293	0.0681044
tr|E2R3R6|E2R3R6_CANLF	MAP3K7	tr|E2R3R6|E2R3R6_CANLF Mitogen-activated protein kinase kinase kinase 7 OS=Canis lupus familiaris OX=9615 GN=MAP3K7 PE=3 SV=2	0.0383158	-0.115594	-0.0468223	0.0533752	0.148837	0.0534849
tr|E2R3R8|E2R3R8_CANLF	CDKL2	tr|E2R3R8|E2R3R8_CANLF Cyclin dependent kinase like 2 OS=Canis lupus familiaris OX=9615 GN=CDKL2 PE=4 SV=1	-0.00719905	-0.0725792	0.0267004	-0.0410381	0.0218306	-0.0613842
tr|E2R3S0|E2R3S0_CANLF	CAMKK2	tr|E2R3S0|E2R3S0_CANLF Calcium/calmodulin dependent protein kinase kinase 2 OS=Canis lupus familiaris OX=9615 GN=CAMKK2 PE=4 SV=2	-0.0743651	0.0426582	-0.0180314	-0.0188183	0.0230453	0.0121201
tr|E2R3S2|E2R3S2_CANLF	CCNB1	tr|E2R3S2|E2R3S2_CANLF Uncharacterized protein OS=Canis lupus familiaris OX=9615 GN=CCNB1 PE=3 SV=2	0.049058	0.0946017	0.0389477	-0.0526564	-0.000298346	-0.10623
tr|E2R3S6|E2R3S6_CANLF	SEPSECS	tr|E2R3S6|E2R3S6_CANLF O-phosphoseryl-tRNA(Sec) selenium transferase OS=Canis lupus familiaris OX=9615 GN=SEPSECS PE=3 SV=2	0.0217302	-0.0625809	0.0513833	-0.00767261	-0.0573512	-0.025498
tr|E2R3T0|E2R3T0_CANLF	ETV3	tr|E2R3T0|E2R3T0_CANLF ETS variant 3 OS=Canis lupus familiaris OX=9615 GN=ETV3 PE=3 SV=2	-0.00387988	-0.0322782	0.0497908	0.065522	0.0553945	-0.123462
tr|E2R3T1|E2R3T1_CANLF	RABL3	tr|E2R3T1|E2R3T1_CANLF RAB, member of RAS oncogene family like 3 OS=Canis lupus familiaris OX=9615 GN=RABL3 PE=4 SV=2	-0.065766	-0.158323	-0.00652059	0.0569187	0.00902419	0.0437046
tr|E2R3T2|E2R3T2_CANLF	DOK1	tr|E2R3T2|E2R3T2_CANLF Docking protein 1 OS=Canis lupus familiaris OX=9615 GN=DOK1 PE=4 SV=1	-0.00135453	-0.0855841	0.00117631	0.130608	0.0954653	0.0765324
tr|E2R3T6|E2R3T6_CANLF	TMEM131L	tr|E2R3T6|E2R3T6_CANLF Transmembrane 131 like OS=Canis lupus familiaris OX=9615 GN=TMEM131L PE=4 SV=2	-0.0302188	-0.0360846	-0.0723707	0.107564	0.0344622	0.136282
tr|E2R3T9|E2R3T9_CANLF	TMED7	tr|E2R3T9|E2R3T9_CANLF Uncharacterized protein OS=Canis lupus familiaris OX=9615 GN=TMED7 PE=3 SV=1	-0.116672	-0.157783	-0.00806048	0.0415153	0.0385981	0.113401
tr|E2R3U3|E2R3U3_CANLF	ATG12	tr|E2R3U3|E2R3U3_CANLF Ubiquitin-like protein ATG12 OS=Canis lupus familiaris OX=9615 GN=ATG12 PE=3 SV=2	-0.279714	-0.180767	-0.105555	0.110289	-0.0581947	0.138461
tr|E2R3U8|E2R3U8_CANLF	MAD2L1	tr|E2R3U8|E2R3U8_CANLF Uncharacterized protein OS=Canis lupus familiaris OX=9615 GN=MAD2L1 PE=4 SV=2	0.0711803	0.0498546	0.054364	-0.00907469	-0.120695	-0.0654755
tr|E2R3U9|E2R3U9_CANLF	MAGED2	tr|E2R3U9|E2R3U9_CANLF MAGE family member D2 OS=Canis lupus familiaris OX=9615 GN=MAGED2 PE=4 SV=1	0.0533052	0.0293695	0.0332819	0.0774956	0.00866267	0.0367207
tr|E2R3V2|E2R3V2_CANLF	LSM8	tr|E2R3V2|E2R3V2_CANLF U6 snRNA-associated Sm-like protein LSm8 OS=Canis lupus familiaris OX=9615 GN=LSM8 PE=3 SV=2	0.0971718	-0.0238754	0.0681708	-0.0427066	-0.128551	-0.0793355
tr|E2R3V6|E2R3V6_CANLF	AP5S1	tr|E2R3V6|E2R3V6_CANLF Adaptor related protein complex 5 subunit sigma 1 OS=Canis lupus familiaris OX=9615 GN=AP5S1 PE=4 SV=1	-0.172123	0.0280343	0.110775	-0.0232637	0.0218478	0.0410898
tr|E2R3V7|E2R3V7_CANLF	MAVS	tr|E2R3V7|E2R3V7_CANLF Mitochondrial antiviral signaling protein OS=Canis lupus familiaris OX=9615 GN=MAVS PE=4 SV=2	-0.0947501	-0.22584	-0.12699	0.0678249	0.201954	0.0902768
tr|E2R3V8|E2R3V8_CANLF	C3H5orf30	tr|E2R3V8|E2R3V8_CANLF Chromosome 3 C5orf30 homolog OS=Canis lupus familiaris OX=9615 GN=C3H5orf30 PE=4 SV=2	-0.0349743	-0.0241261	-0.012782	0.0618088	0.0199107	-0.0892183
tr|E2R3W3|E2R3W3_CANLF	LRRC28	tr|E2R3W3|E2R3W3_CANLF Leucine rich repeat containing 28 OS=Canis lupus familiaris OX=9615 GN=LRRC28 PE=4 SV=2	0.113263	0.217201	0.282931	-0.0338247	-0.0338996	-0.0990903
tr|E2R3W8|E2R3W8_CANLF	BAP1	tr|E2R3W8|E2R3W8_CANLF Ubiquitin carboxyl-terminal hydrolase OS=Canis lupus familiaris OX=9615 GN=BAP1 PE=3 SV=2	0.11798	0.147125	0.051135	-0.0566288	-0.0630339	-0.119363
tr|E2R3X1|E2R3X1_CANLF	ARHGAP10	tr|E2R3X1|E2R3X1_CANLF Rho GTPase activating protein 10 OS=Canis lupus familiaris OX=9615 GN=ARHGAP10 PE=4 SV=2	-0.0139064	0.0554065	-0.0058555	-0.0194648	0.0339049	0.0257354
tr|E2R3X2|E2R3X2_CANLF	NA	tr|E2R3X2|E2R3X2_CANLF Uncharacterized protein OS=Canis lupus familiaris OX=9615 PE=4 SV=2	-0.220582	-0.0611986	-0.0458826	0.344636	-0.0689658	0.081404
tr|E2R3X6|E2R3X6_CANLF	MBOAT7	tr|E2R3X6|E2R3X6_CANLF Membrane bound O-acyltransferase domain containing 7 OS=Canis lupus familiaris OX=9615 GN=MBOAT7 PE=3 SV=1	-0.013859	-0.0370458	-0.000821619	-0.00849814	-0.0644959	0.0420579
tr|E2R3X7|E2R3X7_CANLF	TUBGCP3	tr|E2R3X7|E2R3X7_CANLF Gamma-tubulin complex component OS=Canis lupus familiaris OX=9615 GN=TUBGCP3 PE=3 SV=1	-0.00231666	-0.0415644	0.0321508	-0.0160382	-0.00717091	-0.00128799
tr|E2R3Y0|E2R3Y0_CANLF	ASH2L	tr|E2R3Y0|E2R3Y0_CANLF ASH2 like, histone lysine methyltransferase complex subunit OS=Canis lupus familiaris OX=9615 GN=ASH2L PE=4 SV=1	-0.00791729	0.0457097	0.0494428	-0.0394479	0.00164666	-0.0349559
tr|E2R3Y3|E2R3Y3_CANLF	METTL18	tr|E2R3Y3|E2R3Y3_CANLF Methyltransferase like 18 OS=Canis lupus familiaris OX=9615 GN=METTL18 PE=4 SV=2	0.0108609	0.178971	0.0743819	-0.0409148	-0.150667	-0.111281
tr|E2R3Y5|E2R3Y5_CANLF	AMPD2	tr|E2R3Y5|E2R3Y5_CANLF AMP deaminase OS=Canis lupus familiaris OX=9615 GN=AMPD2 PE=3 SV=1	0.023685	-0.00600929	-0.0128579	-0.00548867	-0.0551507	-0.0248341
tr|E2R3Z4|E2R3Z4_CANLF	NIPSNAP3B	tr|E2R3Z4|E2R3Z4_CANLF Nipsnap homolog 3B OS=Canis lupus familiaris OX=9615 GN=NIPSNAP3B PE=4 SV=2	-0.0806071	0.0635651	-0.0235929	-0.0506904	-0.136971	-0.0895632
tr|E2R3Z9|E2R3Z9_CANLF	MARVELD2	tr|E2R3Z9|E2R3Z9_CANLF MARVEL domain containing 2 OS=Canis lupus familiaris OX=9615 GN=MARVELD2 PE=4 SV=2	-0.0258295	0.000211329	-0.0332039	-0.0633582	-0.0673088	-0.110326
tr|E2R409|E2R409_CANLF	MED19	tr|E2R409|E2R409_CANLF Mediator of RNA polymerase II transcription subunit 19 OS=Canis lupus familiaris OX=9615 GN=MED19 PE=3 SV=2	0.124591	0.133744	-0.0135842	0.0878631	-0.0634657	-0.0716875
tr|E2R410|E2R410_CANLF	RAD17	tr|E2R410|E2R410_CANLF RAD17 checkpoint clamp loader component OS=Canis lupus familiaris OX=9615 GN=RAD17 PE=4 SV=2	0.0474298	0.147673	0.0617152	-0.0159258	-0.0940886	-0.192608
tr|E2R411|E2R411_CANLF	TSEN34	tr|E2R411|E2R411_CANLF tRNA-splicing endonuclease subunit Sen34 OS=Canis lupus familiaris OX=9615 GN=TSEN34 PE=3 SV=2	0.00617732	0.0193679	0.136652	-0.0472384	0.115222	-0.093429
tr|E2R412|E2R412_CANLF	PDE12	tr|E2R412|E2R412_CANLF Phosphodiesterase 12 OS=Canis lupus familiaris OX=9615 GN=PDE12 PE=4 SV=2	-0.101105	-0.0640923	-0.0392271	0.0861224	0.00916809	0.0392677
tr|E2R413|E2R413_CANLF	CAPG	tr|E2R413|E2R413_CANLF Capping actin protein, gelsolin like OS=Canis lupus familiaris OX=9615 GN=CAPG PE=4 SV=2	-0.16397	-0.124142	-0.166979	0.227934	0.214946	0.242124
tr|E2R415|E2R415_CANLF	TMX2	tr|E2R415|E2R415_CANLF Thioredoxin related transmembrane protein 2 OS=Canis lupus familiaris OX=9615 GN=TMX2 PE=4 SV=1	-0.0254434	-0.0650693	-0.072819	0.131573	0.16	0.131507
tr|E2R417|E2R417_CANLF	CHMP2B	tr|E2R417|E2R417_CANLF Charged multivesicular body protein 2B OS=Canis lupus familiaris OX=9615 GN=CHMP2B PE=3 SV=1	-0.00689394	-0.109556	-0.0528603	0.0951646	0.133781	0.0995588
tr|E2R427|E2R427_CANLF	ARHGEF7	tr|E2R427|E2R427_CANLF Rho guanine nucleotide exchange factor 7 OS=Canis lupus familiaris OX=9615 GN=ARHGEF7 PE=4 SV=2	0.0329345	0.0727295	0.102258	-0.0576069	-0.0665506	-0.118592
tr|E2R428|E2R428_CANLF	PRKD3	tr|E2R428|E2R428_CANLF Serine/threonine-protein kinase OS=Canis lupus familiaris OX=9615 GN=PRKD3 PE=3 SV=1	0.0991178	-0.0030743	0.0853786	-0.0246717	0.169825	-0.1204
tr|E2R429|E2R429_CANLF	MRPL3	tr|E2R429|E2R429_CANLF Mitochondrial ribosomal protein L3 OS=Canis lupus familiaris OX=9615 GN=MRPL3 PE=3 SV=1	0.006881	0.138673	0.0084075	-0.0274679	-0.0340347	-0.013187
tr|E2R431|E2R431_CANLF	MAT2A	tr|E2R431|E2R431_CANLF S-adenosylmethionine synthase OS=Canis lupus familiaris OX=9615 GN=MAT2A PE=3 SV=1	-0.0213055	-0.0587535	-0.00887746	0.0408104	0.0824809	0.078949
tr|E2R432|E2R432_CANLF	IRF2	tr|E2R432|E2R432_CANLF Interferon regulatory factor OS=Canis lupus familiaris OX=9615 GN=IRF2 PE=3 SV=1	-0.133969	-0.036692	0.0345394	0.0205375	0.0751634	-0.203549
tr|E2R433|E2R433_CANLF	CGGBP1	tr|E2R433|E2R433_CANLF CGG triplet repeat binding protein 1 OS=Canis lupus familiaris OX=9615 GN=CGGBP1 PE=4 SV=1	0.0699544	0.0396798	0.138828	-0.128	-0.0287916	-0.0928315
tr|E2R434|E2R434_CANLF	ZDHHC5	tr|E2R434|E2R434_CANLF Palmitoyltransferase ZDHHC5 OS=Canis lupus familiaris OX=9615 GN=ZDHHC5 PE=4 SV=2	0.0186211	-0.0518483	-0.0620211	0.0869931	-0.0741449	0.0988244
tr|E2R435|E2R435_CANLF	TMEM184C	tr|E2R435|E2R435_CANLF Transmembrane protein 184C OS=Canis lupus familiaris OX=9615 GN=TMEM184C PE=4 SV=2	0.0251853	-0.421	-0.0859394	0.138078	0.0571234	0.394743
tr|E2R436|E2R436_CANLF	RPA1	tr|E2R436|E2R436_CANLF Replication protein A subunit OS=Canis lupus familiaris OX=9615 GN=RPA1 PE=3 SV=1	0.0620508	0.117279	0.161462	-0.0606605	-0.0736146	-0.0965421
tr|E2R440|E2R440_CANLF	CWC27	tr|E2R440|E2R440_CANLF CWC27 spliceosome associated protein homolog OS=Canis lupus familiaris OX=9615 GN=CWC27 PE=4 SV=2	0.071645	0.0869077	0.0368727	-0.0530271	-0.13031	-0.147733
tr|E2R444|E2R444_CANLF	TCP11L1	tr|E2R444|E2R444_CANLF T-complex 11 like 1 OS=Canis lupus familiaris OX=9615 GN=TCP11L1 PE=4 SV=1	0.0455061	0.0776913	-0.0502944	-0.0329113	-0.0503406	-0.0302421
tr|E2R446|E2R446_CANLF	CCDC91	tr|E2R446|E2R446_CANLF Coiled-coil domain containing 91 OS=Canis lupus familiaris OX=9615 GN=CCDC91 PE=4 SV=2	-0.0345053	0.0166376	-0.0541221	-0.00951415	0.0116116	0.0449104
tr|E2R447|E2R447_CANLF	DNAJC18	tr|E2R447|E2R447_CANLF DnaJ heat shock protein family (Hsp40) member C18 OS=Canis lupus familiaris OX=9615 GN=DNAJC18 PE=4 SV=1	0.0798255	0.0895633	0.0518189	-0.278251	-0.0523272	-0.185959
tr|E2R449|E2R449_CANLF	LCA5	tr|E2R449|E2R449_CANLF LCA5, lebercilin OS=Canis lupus familiaris OX=9615 GN=LCA5 PE=4 SV=2	0.043843	0.0542103	-0.00726127	-0.0361853	0.0381872	-0.0551282
tr|E2R451|E2R451_CANLF	MPP6	tr|E2R451|E2R451_CANLF Membrane palmitoylated protein 6 OS=Canis lupus familiaris OX=9615 GN=MPP6 PE=3 SV=2	0.207909	0.283333	0.342459	-0.119527	-0.122517	-0.212526
tr|E2R455|E2R455_CANLF	LIPA	tr|E2R455|E2R455_CANLF Lipase OS=Canis lupus familiaris OX=9615 GN=LIPA PE=3 SV=2	-0.0389968	-0.0646863	0.109716	-0.0317583	-0.112832	0.0103959
tr|E2R465|E2R465_CANLF	TCTN2	tr|E2R465|E2R465_CANLF Tectonic family member 2 OS=Canis lupus familiaris OX=9615 GN=TCTN2 PE=4 SV=1	0.18744	0.0265318	0.0571553	-0.0558363	0.0299	-0.0850048
tr|E2R468|E2R468_CANLF	HMGN3	tr|E2R468|E2R468_CANLF High mobility group nucleosomal binding domain 3 OS=Canis lupus familiaris OX=9615 GN=HMGN3 PE=4 SV=2	0.428406	0.403278	0.346151	-0.296404	-0.23639	-0.2927
tr|E2R470|E2R470_CANLF	PHIP	tr|E2R470|E2R470_CANLF Pleckstrin homology domain interacting protein OS=Canis lupus familiaris OX=9615 GN=PHIP PE=4 SV=2	-0.0971718	-0.230465	-0.126648	0.130104	0.0978116	-0.00351283
tr|E2R471|E2R471_CANLF	CRYL1	tr|E2R471|E2R471_CANLF Crystallin lambda 1 OS=Canis lupus familiaris OX=9615 GN=CRYL1 PE=4 SV=2	0.0188288	0.0675947	0.0467159	-0.0383477	-0.0134676	-0.0707906
tr|E2R476|E2R476_CANLF	HEATR1	tr|E2R476|E2R476_CANLF HEAT repeat containing 1 OS=Canis lupus familiaris OX=9615 GN=HEATR1 PE=4 SV=1	-0.0258787	0.00808579	0.0255781	-0.0404499	-0.0334682	-0.0659141
tr|E2R479|E2R479_CANLF	CSTF3	tr|E2R479|E2R479_CANLF Cleavage stimulation factor subunit 3 OS=Canis lupus familiaris OX=9615 GN=CSTF3 PE=4 SV=1	0.00807751	0.0216091	0.0624473	-0.0509477	-0.0348796	-0.0890336
tr|E2R480|E2R480_CANLF	NPNT	tr|E2R480|E2R480_CANLF Nephronectin OS=Canis lupus familiaris OX=9615 GN=NPNT PE=4 SV=2	0.0855936	-0.00589761	-0.0325376	0.108585	-0.0598581	0.0233482
tr|E2R483|E2R483_CANLF	PDCD2L	tr|E2R483|E2R483_CANLF Programmed cell death 2 like OS=Canis lupus familiaris OX=9615 GN=PDCD2L PE=4 SV=2	0.0196635	-0.0348832	-0.0616938	0.0549631	-0.0603169	0.0745479
tr|E2R488|E2R488_CANLF	NUP37	tr|E2R488|E2R488_CANLF Nucleoporin 37 OS=Canis lupus familiaris OX=9615 GN=NUP37 PE=4 SV=1	0.0120071	-0.0072415	-0.00376789	-0.00999974	-0.0334688	0.0388303
tr|E2R495|E2R495_CANLF	FAR2	tr|E2R495|E2R495_CANLF Fatty acyl-CoA reductase OS=Canis lupus familiaris OX=9615 GN=FAR2 PE=3 SV=1	-0.0547383	-0.00444145	-0.0333146	-0.0569986	-0.114924	-0.0314789
tr|E2R496|E2R496_CANLF	CPSF2	tr|E2R496|E2R496_CANLF Cleavage and polyadenylation specificity factor subunit 2 OS=Canis lupus familiaris OX=9615 GN=CPSF2 PE=3 SV=1	-0.00941597	-0.00257808	-0.0224829	-0.0187348	-0.0470265	0.0331872
tr|E2R498|E2R498_CANLF	CCDC88A	tr|E2R498|E2R498_CANLF Coiled-coil domain containing 88A OS=Canis lupus familiaris OX=9615 GN=CCDC88A PE=4 SV=2	0.0649799	0.0704412	-0.0273658	0.0294434	-0.0123477	-0.045438
tr|E2R4A3|E2R4A3_CANLF	SUPT6H	tr|E2R4A3|E2R4A3_CANLF Transcription elongation factor spt6 OS=Canis lupus familiaris OX=9615 GN=SUPT6H PE=3 SV=1	0.0121706	0.0144176	0.0276206	-0.0131643	-0.0539271	-0.00629793
tr|E2R4A5|E2R4A5_CANLF	RAD23B	tr|E2R4A5|E2R4A5_CANLF RAD23 homolog B, nucleotide excision repair protein OS=Canis lupus familiaris OX=9615 GN=RAD23B PE=4 SV=2	0.0221969	-0.0151866	0.0156557	-0.0429591	-0.0971727	-0.0304441
tr|E2R4B0|E2R4B0_CANLF	KRT78	tr|E2R4B0|E2R4B0_CANLF Keratin 78 OS=Canis lupus familiaris OX=9615 GN=KRT78 PE=3 SV=2	1.6278	-0.0265269	0.563571	0.282456	-0.569646	0.211193
tr|E2R4B2|E2R4B2_CANLF	TRA2A	tr|E2R4B2|E2R4B2_CANLF Transformer 2 alpha homolog OS=Canis lupus familiaris OX=9615 GN=TRA2A PE=4 SV=2	-0.029833	-0.128772	-0.0724499	-0.00338464	-0.0454667	0.0534677
tr|E2R4C0|E2R4C0_CANLF	SLC25A14	tr|E2R4C0|E2R4C0_CANLF Uncoupling protein 5 OS=Canis lupus familiaris OX=9615 GN=SLC25A14 PE=2 SV=1	0.0528175	-0.0442423	0.110524	-0.0772991	-0.126267	-0.147684
tr|E2R4C1|E2R4C1_CANLF	M6PR	tr|E2R4C1|E2R4C1_CANLF Mannose-6-phosphate receptor, cation dependent OS=Canis lupus familiaris OX=9615 GN=M6PR PE=4 SV=1	0.00151142	0.0317505	0.0009678	-0.0134891	-0.00414457	-0.0138221
tr|E2R4C2|E2R4C2_CANLF	NA	tr|E2R4C2|E2R4C2_CANLF Uncharacterized protein OS=Canis lupus familiaris OX=9615 PE=4 SV=2	0.028028	0.0718703	0.0186652	-0.0547083	-0.0271768	-0.131842
tr|E2R4C5|E2R4C5_CANLF	NA	tr|E2R4C5|E2R4C5_CANLF Uncharacterized protein OS=Canis lupus familiaris OX=9615 PE=4 SV=1	0.0372357	0.109255	0.13844	-0.130179	-0.070744	-0.131856
tr|E2R4C7|E2R4C7_CANLF	TAB2	tr|E2R4C7|E2R4C7_CANLF TGF-beta activated kinase 1 (MAP3K7) binding protein 2 OS=Canis lupus familiaris OX=9615 GN=TAB2 PE=4 SV=2	0.0147917	0.0221699	-0.0609962	0.0144654	0.0656806	0.0881028
tr|E2R4C9|E2R4C9_CANLF	CTTNBP2NL	tr|E2R4C9|E2R4C9_CANLF CTTNBP2 N-terminal like OS=Canis lupus familiaris OX=9615 GN=CTTNBP2NL PE=4 SV=1	-0.0130796	-0.0687181	-0.0571635	0.206003	0.205786	0.107665
tr|E2R4D0|E2R4D0_CANLF	UPK3B	tr|E2R4D0|E2R4D0_CANLF Uncharacterized protein OS=Canis lupus familiaris OX=9615 GN=UPK3B PE=4 SV=1	0.402021	0.500236	0.264382	-0.0187755	0.0423782	-0.00284003
tr|E2R4D5|E2R4D5_CANLF	SARS	tr|E2R4D5|E2R4D5_CANLF Seryl-tRNA synthetase OS=Canis lupus familiaris OX=9615 GN=SARS PE=4 SV=1	-0.0412977	-0.0129029	-0.0421468	-0.00348807	0.0375769	-0.0221429
tr|E2R4E8|E2R4E8_CANLF	ANKRD11	tr|E2R4E8|E2R4E8_CANLF Ankyrin repeat domain 11 OS=Canis lupus familiaris OX=9615 GN=ANKRD11 PE=4 SV=2	-0.0493635	-0.0855265	-0.087326	0.0863571	0.0763812	0.122847
tr|E2R4F3|E2R4F3_CANLF	SPG7	tr|E2R4F3|E2R4F3_CANLF SPG7, paraplegin matrix AAA peptidase subunit OS=Canis lupus familiaris OX=9615 GN=SPG7 PE=3 SV=1	0.00584233	-0.0416715	0.00920062	-0.0666451	0.0376354	-0.0810928
tr|E2R4F5|E2R4F5_CANLF	RPL13	tr|E2R4F5|E2R4F5_CANLF 60S ribosomal protein L13 OS=Canis lupus familiaris OX=9615 GN=RPL13 PE=3 SV=1	-0.0128801	-0.0473403	-0.0487374	0.00166247	0.0355412	-0.00587312
tr|E2R4F6|E2R4F6_CANLF	MGAT4B	tr|E2R4F6|E2R4F6_CANLF Alpha-1,3-mannosyl-glycoprotein 4-beta-N-acetylglucosaminyltransferase B OS=Canis lupus familiaris OX=9615 GN=MGAT4B PE=4 SV=2	0.00817881	-0.0739918	-0.0576369	0.184464	0.167657	0.123349
tr|E2R4F8|E2R4F8_CANLF	NDUFS1	tr|E2R4F8|E2R4F8_CANLF NADH:ubiquinone oxidoreductase core subunit S1 OS=Canis lupus familiaris OX=9615 GN=NDUFS1 PE=3 SV=1	0.0227824	0.0503025	0.0409451	-0.0238289	-0.0516236	-0.0427304
tr|E2R4G1|E2R4G1_CANLF	PSRC1	tr|E2R4G1|E2R4G1_CANLF Proline and serine rich coiled-coil 1 OS=Canis lupus familiaris OX=9615 GN=PSRC1 PE=4 SV=2	0.196117	0.596511	-0.0597843	0.2597	0.366355	-0.121302
tr|E2R4G2|E2R4G2_CANLF	STXBP5	tr|E2R4G2|E2R4G2_CANLF Syntaxin binding protein 5 OS=Canis lupus familiaris OX=9615 GN=STXBP5 PE=4 SV=2	-0.021711	-0.02838	-0.0329794	0.0132338	-0.0588361	-0.0229634
tr|E2R4G3|E2R4G3_CANLF	TBK1	tr|E2R4G3|E2R4G3_CANLF TANK binding kinase 1 OS=Canis lupus familiaris OX=9615 GN=TBK1 PE=4 SV=1	0.0152923	0.0673372	0.0666782	-0.0617919	-0.0214213	0.016314
tr|E2R4G8|E2R4G8_CANLF	UBA3	tr|E2R4G8|E2R4G8_CANLF Ubiquitin like modifier activating enzyme 3 OS=Canis lupus familiaris OX=9615 GN=UBA3 PE=4 SV=1	-0.0197544	0.0196649	-0.0101927	-0.0641172	-0.0285268	0.00123699
tr|E2R4H4|E2R4H4_CANLF	PSMA5	tr|E2R4H4|E2R4H4_CANLF Proteasome endopeptidase complex OS=Canis lupus familiaris OX=9615 GN=PSMA5 PE=3 SV=2	0.0153317	0.046448	-0.00939847	-0.0105048	-0.0557289	-0.00621916
tr|E2R4H6|E2R4H6_CANLF	WDR5	tr|E2R4H6|E2R4H6_CANLF WD repeat domain 5 OS=Canis lupus familiaris OX=9615 GN=WDR5 PE=4 SV=2	0.0192225	-0.0534449	0.0688701	-0.00547826	-0.102979	-0.0258658
tr|E2R4H9|E2R4H9_CANLF	BRD3	tr|E2R4H9|E2R4H9_CANLF Uncharacterized protein OS=Canis lupus familiaris OX=9615 GN=BRD3 PE=4 SV=1	0.119392	0.176044	0.120304	-0.0874659	-0.113697	-0.101437
tr|E2R4I0|E2R4I0_CANLF	PRPF3	tr|E2R4I0|E2R4I0_CANLF Pre-mRNA processing factor 3 OS=Canis lupus familiaris OX=9615 GN=PRPF3 PE=4 SV=1	0.0721233	0.0961483	0.0404461	-0.0552367	-0.068181	-0.0870039
tr|E2R4I1|E2R4I1_CANLF	ARL6IP5	tr|E2R4I1|E2R4I1_CANLF PRA1 family protein OS=Canis lupus familiaris OX=9615 GN=ARL6IP5 PE=3 SV=2	-0.181947	-0.0816787	-0.2173	0.210057	0.243039	0.163954
tr|E2R4I2|E2R4I2_CANLF	C2CD5	tr|E2R4I2|E2R4I2_CANLF C2 calcium dependent domain containing 5 OS=Canis lupus familiaris OX=9615 GN=C2CD5 PE=4 SV=2	-0.00768945	-0.0096029	0.131281	-0.0405477	-0.030584	-0.0310765
tr|E2R4J1|E2R4J1_CANLF	LAMB2	tr|E2R4J1|E2R4J1_CANLF Laminin subunit beta 2 OS=Canis lupus familiaris OX=9615 GN=LAMB2 PE=4 SV=1	0.285507	0.515227	0.250308	0.00281833	-0.0765585	-0.0341892
tr|E2R4J2|E2R4J2_CANLF	TMPO	tr|E2R4J2|E2R4J2_CANLF Thymopoietin OS=Canis lupus familiaris OX=9615 GN=TMPO PE=4 SV=1	-0.0385209	0.0207844	0.000694485	-0.0174613	0.0143865	-0.0170801
tr|E2R4K1|E2R4K1_CANLF	TADA3	tr|E2R4K1|E2R4K1_CANLF Transcriptional adaptor 3 OS=Canis lupus familiaris OX=9615 GN=TADA3 PE=4 SV=1	-0.00755464	0.0569505	0.0309346	-0.0107208	-0.0559476	0.0120891
tr|E2R4K2|E2R4K2_CANLF	CCNL2	tr|E2R4K2|E2R4K2_CANLF Cyclin L2 OS=Canis lupus familiaris OX=9615 GN=CCNL2 PE=3 SV=2	0.00462385	0.104929	-0.0253961	0.130493	-0.0336326	-0.00709636
tr|E2R4K3|E2R4K3_CANLF	CDK10	tr|E2R4K3|E2R4K3_CANLF Cyclin dependent kinase 10 OS=Canis lupus familiaris OX=9615 GN=CDK10 PE=3 SV=1	0.0340093	0.125378	0.0740304	-0.11238	-0.124534	-0.149408
tr|E2R4K4|E2R4K4_CANLF	ZNF276	tr|E2R4K4|E2R4K4_CANLF Zinc finger protein 276 OS=Canis lupus familiaris OX=9615 GN=ZNF276 PE=4 SV=2	-0.0062937	-0.10656	-0.0569062	0.102411	0.104181	0.0924276
tr|E2R4K5|E2R4K5_CANLF	FANCA	tr|E2R4K5|E2R4K5_CANLF FA complementation group A OS=Canis lupus familiaris OX=9615 GN=FANCA PE=4 SV=2	-0.0718862	-0.0391321	-0.0129329	0.0529189	0.0517691	0.073865
tr|E2R4L0|E2R4L0_CANLF	RBM39	tr|E2R4L0|E2R4L0_CANLF RNA binding motif protein 39 OS=Canis lupus familiaris OX=9615 GN=RBM39 PE=4 SV=1	-0.0112241	0.0144061	0.0502157	-0.0362107	-0.0673776	-0.0346255
tr|E2R4L7|E2R4L7_CANLF	SHMT2	tr|E2R4L7|E2R4L7_CANLF Serine hydroxymethyltransferase OS=Canis lupus familiaris OX=9615 GN=SHMT2 PE=3 SV=2	-0.140282	-0.0993455	-0.0986401	0.0680008	0.0164455	0.0735937
tr|E2R4M1|E2R4M1_CANLF	RAB24	tr|E2R4M1|E2R4M1_CANLF RAB24, member RAS oncogene family OS=Canis lupus familiaris OX=9615 GN=RAB24 PE=4 SV=1	-0.219557	-0.139653	-0.231642	0.230639	0.18461	0.223761
tr|E2R4M2|E2R4M2_CANLF	C8H14orf93	tr|E2R4M2|E2R4M2_CANLF Chromosome 8 C14orf93 homolog OS=Canis lupus familiaris OX=9615 GN=C8H14orf93 PE=4 SV=2	0.47928	0.0352601	0.250566	-0.266067	-0.121851	-0.215463
tr|E2R4M3|E2R4M3_CANLF	B3GALNT2	tr|E2R4M3|E2R4M3_CANLF Hexosyltransferase OS=Canis lupus familiaris OX=9615 GN=B3GALNT2 PE=3 SV=2	-0.0806285	0.160297	0.00304939	-0.127588	0.129546	-0.0795309
tr|E2R4M6|E2R4M6_CANLF	CASP8AP2	tr|E2R4M6|E2R4M6_CANLF Caspase 8 associated protein 2 OS=Canis lupus familiaris OX=9615 GN=CASP8AP2 PE=4 SV=2	0.0337892	0.141395	0.0254252	-0.0492444	-0.0647741	-0.122451
tr|E2R4N7|E2R4N7_CANLF	RPS12	tr|E2R4N7|E2R4N7_CANLF 40S ribosomal protein S12 OS=Canis lupus familiaris OX=9615 GN=RPS12 PE=3 SV=1	-0.00512433	-0.0715942	-0.0466551	0.00744217	0.0483494	0.0379249
tr|E2R4P0|E2R4P0_CANLF	MED1	tr|E2R4P0|E2R4P0_CANLF Mediator of RNA polymerase II transcription subunit 1 OS=Canis lupus familiaris OX=9615 GN=MED1 PE=3 SV=1	0.010423	0.0544837	-0.00160081	-0.038844	-0.0273424	-0.0931325
tr|E2R4P2|E2R4P2_CANLF	PEX2	tr|E2R4P2|E2R4P2_CANLF Peroxisomal biogenesis factor 2 OS=Canis lupus familiaris OX=9615 GN=PEX2 PE=4 SV=1	-0.0403413	0.0959763	0.00215957	0.035397	-0.054717	-0.0831969
tr|E2R4P6|E2R4P6_CANLF	FNBP4	tr|E2R4P6|E2R4P6_CANLF Formin binding protein 4 OS=Canis lupus familiaris OX=9615 GN=FNBP4 PE=4 SV=2	0.038928	0.00635879	0.00748186	-0.0102696	-0.106982	-0.0561346
tr|E2R4P7|E2R4P7_CANLF	LYRM2	tr|E2R4P7|E2R4P7_CANLF LYR motif containing 2 OS=Canis lupus familiaris OX=9615 GN=LYRM2 PE=3 SV=1	-0.0574607	-0.0192258	0.0862096	0.00922354	-0.0290502	0.0520294
tr|E2R4Q1|E2R4Q1_CANLF	LRP1	tr|E2R4Q1|E2R4Q1_CANLF LDL receptor related protein 1 OS=Canis lupus familiaris OX=9615 GN=LRP1 PE=4 SV=2	0.385041	0.060616	0.0311875	0.00168602	-0.170622	-0.408541
tr|E2R4Q2|E2R4Q2_CANLF	STX7	tr|E2R4Q2|E2R4Q2_CANLF Syntaxin 7 OS=Canis lupus familiaris OX=9615 GN=STX7 PE=3 SV=2	-0.0160447	0.0013733	-0.0262003	0.00692842	-0.0244496	0.00797335
tr|E2R4Q4|E2R4Q4_CANLF	MEF2C	tr|E2R4Q4|E2R4Q4_CANLF Myocyte enhancer factor 2C OS=Canis lupus familiaris OX=9615 GN=MEF2C PE=4 SV=2	0.225017	0.149174	-0.0278544	-0.0909249	0.140761	-0.146022
tr|E2R4Q9|E2R4Q9_CANLF	MINDY4	tr|E2R4Q9|E2R4Q9_CANLF MINDY lysine 48 deubiquitinase 4 OS=Canis lupus familiaris OX=9615 GN=MINDY4 PE=4 SV=1	0.184712	0.440827	0.349283	-0.0905474	-0.0881415	-0.196494
tr|E2R4R2|E2R4R2_CANLF	FAM210A	tr|E2R4R2|E2R4R2_CANLF Family with sequence similarity 210 member A OS=Canis lupus familiaris OX=9615 GN=FAM210A PE=4 SV=1	-0.0510963	-0.0452097	0.108408	0.0465836	-0.0363203	-0.0302589
tr|E2R4R3|E2R4R3_CANLF	RNMT	tr|E2R4R3|E2R4R3_CANLF mRNA cap guanine-N7 methyltransferase OS=Canis lupus familiaris OX=9615 GN=RNMT PE=3 SV=1	0.0917777	0.095277	0.09561	-0.0239119	-0.0485557	-0.0493269
tr|E2R4R8|E2R4R8_CANLF	PM20D2	tr|E2R4R8|E2R4R8_CANLF Peptidase M20 domain-containing protein 2 OS=Canis lupus familiaris OX=9615 GN=PM20D2 PE=3 SV=2	-0.260832	-0.164805	-0.135159	0.2166	0.228957	0.176045
tr|E2R4R9|E2R4R9_CANLF	FAR1	tr|E2R4R9|E2R4R9_CANLF Fatty acyl-CoA reductase OS=Canis lupus familiaris OX=9615 GN=FAR1 PE=3 SV=2	0.0243378	0.0377526	0.0234324	-0.0307746	-0.0520162	-0.0703225
tr|E2R4S0|E2R4S0_CANLF	ANAPC5	tr|E2R4S0|E2R4S0_CANLF Anaphase promoting complex subunit 5 OS=Canis lupus familiaris OX=9615 GN=ANAPC5 PE=4 SV=1	0.0860153	0.106951	0.074787	-0.0624015	0.0111711	-0.181134
tr|E2R4S4|E2R4S4_CANLF	DMXL1	tr|E2R4S4|E2R4S4_CANLF Dmx like 1 OS=Canis lupus familiaris OX=9615 GN=DMXL1 PE=4 SV=1	-0.022197	0.0102059	0.000577919	-0.00704932	-0.0314694	-0.0723692
tr|E2R4S5|E2R4S5_CANLF	ME2	tr|E2R4S5|E2R4S5_CANLF Malic enzyme OS=Canis lupus familiaris OX=9615 GN=ME2 PE=3 SV=2	0.0285971	0.0588046	0.105662	-0.045541	-0.0633443	-0.137389
tr|E2R4S6|E2R4S6_CANLF	ELAC1	tr|E2R4S6|E2R4S6_CANLF ElaC ribonuclease Z 1 OS=Canis lupus familiaris OX=9615 GN=ELAC1 PE=3 SV=2	-0.0275488	0.0574253	-0.0495283	0.0370112	0.0244914	0.0268272
tr|E2R4T2|E2R4T2_CANLF	NSA2	tr|E2R4T2|E2R4T2_CANLF Uncharacterized protein OS=Canis lupus familiaris OX=9615 GN=NSA2 PE=4 SV=2	-0.118234	-0.162071	-0.131862	0.092049	0.0709064	0.121897
tr|E2R4T4|E2R4T4_CANLF	GFM2	tr|E2R4T4|E2R4T4_CANLF Ribosome-releasing factor 2, mitochondrial OS=Canis lupus familiaris OX=9615 GN=GFM2 PE=3 SV=2	0.020785	0.0952742	0.0546247	-0.0676542	-0.100265	-0.067535
tr|E2R4T6|E2R4T6_CANLF	NAB2	tr|E2R4T6|E2R4T6_CANLF NGFI-A binding protein 2 OS=Canis lupus familiaris OX=9615 GN=NAB2 PE=4 SV=1	0.00866503	-0.0990219	0.0574677	0.114681	-0.0501283	0.0599377
tr|E2R4T7|E2R4T7_CANLF	HSD17B4	tr|E2R4T7|E2R4T7_CANLF Hydroxysteroid 17-beta dehydrogenase 4 OS=Canis lupus familiaris OX=9615 GN=HSD17B4 PE=4 SV=2	0.00695973	-0.0290103	-0.017286	0.014287	0.0141075	-0.000649466
tr|E2R4U0|E2R4U0_CANLF	NR1D1	tr|E2R4U0|E2R4U0_CANLF Nuclear receptor subfamily 1 group D member 1 OS=Canis lupus familiaris OX=9615 GN=NR1D1 PE=3 SV=1	-0.217509	-0.0663729	-0.119095	0.28476	0.330766	0.2134
tr|E2R4U1|E2R4U1_CANLF	R3HDM4	tr|E2R4U1|E2R4U1_CANLF R3H domain containing 4 OS=Canis lupus familiaris OX=9615 GN=R3HDM4 PE=4 SV=2	-0.107505	-0.12549	-0.0693292	0.0773344	0.0972435	0.0788555
tr|E2R4U7|E2R4U7_CANLF	ABCD1	tr|E2R4U7|E2R4U7_CANLF ATP binding cassette subfamily D member 1 OS=Canis lupus familiaris OX=9615 GN=ABCD1 PE=4 SV=2	0.0286548	-0.00328552	0.0496733	0.0544674	0.0350458	0.0774087
tr|E2R4V0|E2R4V0_CANLF	SMYD4	tr|E2R4V0|E2R4V0_CANLF SET and MYND domain containing 4 OS=Canis lupus familiaris OX=9615 GN=SMYD4 PE=4 SV=1	0.0517388	0.0813014	0.0308686	-0.0566897	-0.0930846	-0.0809045
tr|E2R4V1|E2R4V1_CANLF	IER2	tr|E2R4V1|E2R4V1_CANLF Immediate early response 2 OS=Canis lupus familiaris OX=9615 GN=IER2 PE=4 SV=1	0.0334618	-0.0871136	0.286049	-0.123667	0.02845	-0.228266
tr|E2R4V5|E2R4V5_CANLF	TACC1	tr|E2R4V5|E2R4V5_CANLF Transforming acidic coiled-coil containing protein 1 OS=Canis lupus familiaris OX=9615 GN=TACC1 PE=4 SV=2	-0.0094998	-0.0105179	-0.0535878	0.00634335	0.0337213	-0.0228272
tr|E2R4V6|E2R4V6_CANLF	NUP98	tr|E2R4V6|E2R4V6_CANLF Nucleoporin 98 OS=Canis lupus familiaris OX=9615 GN=NUP98 PE=4 SV=2	-0.012747	0.0142282	-0.0155133	0.000492973	0.0270978	0.0118392
tr|E2R4V8|E2R4V8_CANLF	DPH3	tr|E2R4V8|E2R4V8_CANLF Diphthamide biosynthesis 3 OS=Canis lupus familiaris OX=9615 GN=DPH3 PE=4 SV=1	-0.052071	-0.121098	-0.084346	0.678588	0.305916	0.537709
tr|E2R4V9|E2R4V9_CANLF	OXNAD1	tr|E2R4V9|E2R4V9_CANLF Oxidoreductase NAD binding domain containing 1 OS=Canis lupus familiaris OX=9615 GN=OXNAD1 PE=4 SV=1	0.0434633	0.0797678	0.0887746	0.0350488	-0.147127	-0.0662435
tr|E2R4W4|E2R4W4_CANLF	ADCY9	tr|E2R4W4|E2R4W4_CANLF Adenylate cyclase 9 OS=Canis lupus familiaris OX=9615 GN=ADCY9 PE=3 SV=2	0.00213034	0.0406582	-0.0628845	-0.0978561	0.130378	0.0810088
tr|E2R4W6|E2R4W6_CANLF	WDR81	tr|E2R4W6|E2R4W6_CANLF WD repeat domain 81 OS=Canis lupus familiaris OX=9615 GN=WDR81 PE=4 SV=2	0.126798	0.182484	0.166137	-0.0518284	-0.0983335	-0.118724
tr|E2R4W9|E2R4W9_CANLF	RAB3GAP2	tr|E2R4W9|E2R4W9_CANLF RAB3 GTPase activating non-catalytic protein subunit 2 OS=Canis lupus familiaris OX=9615 GN=RAB3GAP2 PE=4 SV=2	-0.0197444	-0.0686201	-0.0496474	0.0757609	0.0862518	0.062302
tr|E2R4X0|E2R4X0_CANLF	MSANTD2	tr|E2R4X0|E2R4X0_CANLF Myb/SANT DNA binding domain containing 2 OS=Canis lupus familiaris OX=9615 GN=MSANTD2 PE=4 SV=1	-0.0306547	0.0222962	0.0663554	-0.0231023	-0.10314	-0.0170889
tr|E2R4X9|E2R4X9_CANLF	PRPF8	tr|E2R4X9|E2R4X9_CANLF Pre-mRNA processing factor 8 OS=Canis lupus familiaris OX=9615 GN=PRPF8 PE=4 SV=2	0.0186017	0.0550708	0.0584504	-0.046807	-0.0218211	-0.0383449
tr|E2R4Y0|E2R4Y0_CANLF	TFAP4	tr|E2R4Y0|E2R4Y0_CANLF Transcription factor AP-4 OS=Canis lupus familiaris OX=9615 GN=TFAP4 PE=4 SV=2	0.123122	0.0713815	0.0543166	-0.0299018	-0.0548321	0.00887663
tr|E2R4Y3|E2R4Y3_CANLF	DOHH	tr|E2R4Y3|E2R4Y3_CANLF Deoxyhypusine hydroxylase OS=Canis lupus familiaris OX=9615 GN=DOHH PE=3 SV=1	-0.148592	-0.058039	-0.102453	0.108614	0.0865624	0.0892871
tr|E2R4Y4|E2R4Y4_CANLF	GSK3B	tr|E2R4Y4|E2R4Y4_CANLF Glycogen synthase kinase 3 beta OS=Canis lupus familiaris OX=9615 GN=GSK3B PE=3 SV=1	-0.187706	-0.200342	-0.00115312	0.105956	0.193821	0.0895633
tr|E2R4Y6|E2R4Y6_CANLF	EIF3K	tr|E2R4Y6|E2R4Y6_CANLF Eukaryotic translation initiation factor 3 subunit K OS=Canis lupus familiaris OX=9615 GN=EIF3K PE=3 SV=1	-0.0379905	-0.00738672	-0.0289143	0.0190812	-0.0122536	0.0169548
tr|E2R4Y8|E2R4Y8_CANLF	HAUS2	tr|E2R4Y8|E2R4Y8_CANLF HAUS augmin like complex subunit 2 OS=Canis lupus familiaris OX=9615 GN=HAUS2 PE=4 SV=1	-0.00458888	-0.0820759	-0.0424029	-0.0260574	-0.0373859	0.0279847
tr|E2R4Y9|E2R4Y9_CANLF	DDX59	tr|E2R4Y9|E2R4Y9_CANLF DEAD-box helicase 59 OS=Canis lupus familiaris OX=9615 GN=DDX59 PE=4 SV=2	-0.00876582	0.01916	0.0246024	-0.0352326	0.0382789	-0.0525654
tr|E2R4Z2|E2R4Z2_CANLF	CORO7	tr|E2R4Z2|E2R4Z2_CANLF Coronin OS=Canis lupus familiaris OX=9615 GN=CORO7 PE=3 SV=2	-0.00626752	-0.0307237	0.0291262	-0.0200082	0.00764125	-0.0606985
tr|E2R4Z3|E2R4Z3_CANLF	FZR1	tr|E2R4Z3|E2R4Z3_CANLF Fizzy and cell division cycle 20 related 1 OS=Canis lupus familiaris OX=9615 GN=FZR1 PE=4 SV=1	0.0960931	0.194346	0.0558169	0.169982	-0.0567763	0.0360917
tr|E2R4Z4|E2R4Z4_CANLF	NFE2L1	tr|E2R4Z4|E2R4Z4_CANLF Nuclear factor, erythroid 2 like 1 OS=Canis lupus familiaris OX=9615 GN=NFE2L1 PE=3 SV=2	0.25687	-0.105889	-0.0566736	0.0902021	0.173807	-0.186319
tr|E2R4Z6|E2R4Z6_CANLF	NADK	tr|E2R4Z6|E2R4Z6_CANLF NAD kinase OS=Canis lupus familiaris OX=9615 GN=NADK PE=3 SV=2	-0.127867	-0.124725	-0.0376908	0.113071	0.200835	0.0816586
tr|E2R4Z8|E2R4Z8_CANLF	HMG20B	tr|E2R4Z8|E2R4Z8_CANLF High mobility group 20B OS=Canis lupus familiaris OX=9615 GN=HMG20B PE=4 SV=1	0.160513	0.220813	0.167885	-0.0519691	-0.106891	-0.13533
tr|E2R500|E2R500_CANLF	NA	tr|E2R500|E2R500_CANLF Uncharacterized protein OS=Canis lupus familiaris OX=9615 PE=3 SV=2	-0.222102	-0.0687239	0.0194467	0.0460973	-0.0244818	0.0731257
tr|E2R501|E2R501_CANLF	COPS7B	tr|E2R501|E2R501_CANLF COP9 signalosome subunit 7B OS=Canis lupus familiaris OX=9615 GN=COPS7B PE=4 SV=1	0.0118614	-0.0890481	0.143957	-0.0611424	-0.0440935	-0.120493
tr|E2R503|E2R503_CANLF	NDUFA2	tr|E2R503|E2R503_CANLF NADH dehydrogenase [ubiquinone] 1 alpha subcomplex subunit 2 OS=Canis lupus familiaris OX=9615 GN=NDUFA2 PE=4 SV=1	0.0950139	0.0388177	0.0519663	-0.0655805	-0.140085	0.0542636
tr|E2R506|E2R506_CANLF	GPR89A	tr|E2R506|E2R506_CANLF Uncharacterized protein OS=Canis lupus familiaris OX=9615 GN=GPR89A PE=4 SV=1	0.0504846	0.000278645	-0.00972351	-0.0242571	0.0352794	0.018759
tr|E2R507|E2R507_CANLF	FABP3	tr|E2R507|E2R507_CANLF Fatty acid binding protein 3 OS=Canis lupus familiaris OX=9615 GN=FABP3 PE=3 SV=1	0.0858633	0.054143	0.0428446	-0.0337184	-0.0401474	-0.0757467
tr|E2R508|E2R508_CANLF	ADAM9	tr|E2R508|E2R508_CANLF ADAM metallopeptidase domain 9 OS=Canis lupus familiaris OX=9615 GN=ADAM9 PE=4 SV=2	0.0078478	-0.0350268	-0.0287126	0.0119202	0.0331898	0.0976464
tr|E2R512|E2R512_CANLF	NMRAL1	tr|E2R512|E2R512_CANLF Uncharacterized protein OS=Canis lupus familiaris OX=9615 GN=NMRAL1 PE=4 SV=2	0.083314	0.0974442	0.0818522	-0.07306	-0.101776	-0.102596
tr|E2R513|E2R513_CANLF	HMOX2	tr|E2R513|E2R513_CANLF Heme oxygenase 2 OS=Canis lupus familiaris OX=9615 GN=HMOX2 PE=4 SV=1	-0.171627	-0.0853175	-0.0907541	0.105079	0.114298	0.0975517
tr|E2R514|E2R514_CANLF	NDUFV1	tr|E2R514|E2R514_CANLF NADH dehydrogenase [ubiquinone] flavoprotein 1, mitochondrial OS=Canis lupus familiaris OX=9615 GN=NDUFV1 PE=3 SV=1	-0.0067378	-0.0932506	0.0196289	-0.0350352	0.0271191	-0.00392326
tr|E2R516|E2R516_CANLF	SNAP23	tr|E2R516|E2R516_CANLF Synaptosomal-associated protein OS=Canis lupus familiaris OX=9615 GN=SNAP23 PE=3 SV=1	-0.003537	-0.0114492	-0.062829	0.0433036	0.0781791	0.0850378
tr|E2R518|E2R518_CANLF	PCCA	tr|E2R518|E2R518_CANLF Propionyl-CoA carboxylase subunit alpha OS=Canis lupus familiaris OX=9615 GN=PCCA PE=4 SV=2	0.0464226	0.150284	0.061602	-0.0428034	-0.0920987	-0.0658357
tr|E2R520|E2R520_CANLF	HOXA9	tr|E2R520|E2R520_CANLF Homeobox protein OS=Canis lupus familiaris OX=9615 GN=HOXA9 PE=3 SV=1	-0.091012	-0.258293	-0.00409658	0.132588	0.0730966	0.0969702
tr|E2R529|E2R529_CANLF	UBA6	tr|E2R529|E2R529_CANLF Ubiquitin like modifier activating enzyme 6 OS=Canis lupus familiaris OX=9615 GN=UBA6 PE=4 SV=2	-0.164046	-0.0755842	-0.0911688	0.130134	0.151692	0.116042
tr|E2R531|E2R531_CANLF	ZNF462	tr|E2R531|E2R531_CANLF Zinc finger protein 462 OS=Canis lupus familiaris OX=9615 GN=ZNF462 PE=4 SV=2	0.0197291	0.0468735	0.0764401	-0.0140219	-0.00221385	0.019612
tr|E2R535|E2R535_CANLF	RAB33A	tr|E2R535|E2R535_CANLF RAB33A, member RAS oncogene family OS=Canis lupus familiaris OX=9615 GN=RAB33A PE=4 SV=1	-0.0264198	-0.0736905	0.00257084	0.010557	0.0013825	0.0648344
tr|E2R538|E2R538_CANLF	NDUFA11	tr|E2R538|E2R538_CANLF Uncharacterized protein OS=Canis lupus familiaris OX=9615 GN=NDUFA11 PE=4 SV=1	-0.0559568	-0.124475	0.170403	-0.0254236	0.074554	0.0818597
tr|E2R541|E2R541_CANLF	AIFM1	tr|E2R541|E2R541_CANLF Apoptosis inducing factor mitochondria associated 1 OS=Canis lupus familiaris OX=9615 GN=AIFM1 PE=4 SV=1	0.0698086	0.103193	0.0561081	-0.0535155	-0.0976818	-0.116689
tr|E2R545|E2R545_CANLF	AMN1	tr|E2R545|E2R545_CANLF Antagonist of mitotic exit network 1 homolog OS=Canis lupus familiaris OX=9615 GN=AMN1 PE=4 SV=2	0.151563	0.181772	0.0226559	-0.0597462	-0.0872816	-0.14871
tr|E2R546|E2R546_CANLF	RPL4	tr|E2R546|E2R546_CANLF 60S ribosomal protein L4 OS=Canis lupus familiaris OX=9615 GN=RPL4 PE=4 SV=2	-0.0517913	-0.0366075	-0.0530185	0.0234811	0.00190641	0.0570526
tr|E2R551|E2R551_CANLF	KIAA0100	tr|E2R551|E2R551_CANLF KIAA0100 OS=Canis lupus familiaris OX=9615 GN=KIAA0100 PE=4 SV=1	-0.0307264	-0.0940576	-0.0765266	0.140844	0.107996	0.102805
tr|E2R552|E2R552_CANLF	RALY	tr|E2R552|E2R552_CANLF RALY heterogeneous nuclear ribonucleoprotein OS=Canis lupus familiaris OX=9615 GN=RALY PE=4 SV=1	0.0306122	-0.0353112	-0.0122025	-0.0150955	-0.0426887	0.00802799
tr|E2R561|E2R561_CANLF	NAPG	tr|E2R561|E2R561_CANLF NSF attachment protein gamma OS=Canis lupus familiaris OX=9615 GN=NAPG PE=4 SV=1	-0.0670588	-0.0899601	-0.0491792	0.0920582	0.10252	0.0821925
tr|E2R566|E2R566_CANLF	EXO5	tr|E2R566|E2R566_CANLF Exonuclease 5 OS=Canis lupus familiaris OX=9615 GN=EXO5 PE=4 SV=2	0.00758389	-0.0848739	0.0102938	-0.034832	0.12142	0.0352529
tr|E2R567|E2R567_CANLF	ELF4	tr|E2R567|E2R567_CANLF E74 like ETS transcription factor 4 OS=Canis lupus familiaris OX=9615 GN=ELF4 PE=3 SV=1	0.0251458	0.0677345	-0.0859	0.141405	-0.115918	-0.0673138
tr|E2R571|E2R571_CANLF	MARF1	tr|E2R571|E2R571_CANLF Meiosis regulator and mRNA stability factor 1 OS=Canis lupus familiaris OX=9615 GN=MARF1 PE=4 SV=1	0.145999	0.192991	0.197597	-0.0860556	-0.114066	-0.114682
tr|E2R573|E2R573_CANLF	STK17B	tr|E2R573|E2R573_CANLF Serine/threonine kinase 17b OS=Canis lupus familiaris OX=9615 GN=STK17B PE=3 SV=1	0.0341486	0.0557278	-0.0834255	0.0994297	0.139776	-0.0277759
tr|E2R574|E2R574_CANLF	EEF1G	tr|E2R574|E2R574_CANLF Uncharacterized protein OS=Canis lupus familiaris OX=9615 GN=EEF1G PE=4 SV=1	-0.0038778	-0.0855451	-0.0413459	0.0131512	0.0062645	0.0219516
tr|E2R578|E2R578_CANLF	SLC25A11	tr|E2R578|E2R578_CANLF Solute carrier family 25 member 11 OS=Canis lupus familiaris OX=9615 GN=SLC25A11 PE=3 SV=2	-0.00656805	-0.146138	-0.0396065	0.0631907	-0.0313471	0.0243876
tr|E2R580|E2R580_CANLF	VAPA	tr|E2R580|E2R580_CANLF VAMP associated protein A OS=Canis lupus familiaris OX=9615 GN=VAPA PE=4 SV=1	-0.0285658	0.00798714	-0.0686372	0.0915807	0.0156825	-0.00912762
tr|E2R581|E2R581_CANLF	LMBRD2	tr|E2R581|E2R581_CANLF LMBR1 domain containing 2 OS=Canis lupus familiaris OX=9615 GN=LMBRD2 PE=4 SV=2	-0.00898103	-0.0115385	-0.021135	-0.020834	-0.0387711	0.0670802
tr|E2R585|E2R585_CANLF	RFX1	tr|E2R585|E2R585_CANLF Regulatory factor X1 OS=Canis lupus familiaris OX=9615 GN=RFX1 PE=4 SV=2	0.121702	0.115272	0.129089	-0.0102377	-0.100875	-0.0727876
tr|E2R587|E2R587_CANLF	USP46	tr|E2R587|E2R587_CANLF Ubiquitin specific peptidase 46 OS=Canis lupus familiaris OX=9615 GN=USP46 PE=3 SV=2	0.0545646	0.145819	-0.0274464	-0.0913329	-0.0117758	-0.124054
tr|E2R594|E2R594_CANLF	RNF167	tr|E2R594|E2R594_CANLF Ring finger protein 167 OS=Canis lupus familiaris OX=9615 GN=RNF167 PE=4 SV=2	0.0829193	-0.0341745	-0.0170116	-0.0605536	0.0464802	-0.0290373
tr|E2R597|E2R597_CANLF	PPM1B	tr|E2R597|E2R597_CANLF Protein phosphatase, Mg2+/Mn2+ dependent 1B OS=Canis lupus familiaris OX=9615 GN=PPM1B PE=3 SV=2	-0.0515799	-0.00793713	-0.0344596	-0.00846259	-0.00871421	-0.000995659
tr|E2R5A1|E2R5A1_CANLF	BCORL1	tr|E2R5A1|E2R5A1_CANLF BCL6 corepressor like 1 OS=Canis lupus familiaris OX=9615 GN=BCORL1 PE=4 SV=1	0.151022	-0.323564	0.676958	-0.186893	0.717638	-0.137866
tr|E2R5A4|E2R5A4_CANLF	ATG4C	tr|E2R5A4|E2R5A4_CANLF Cysteine protease OS=Canis lupus familiaris OX=9615 GN=ATG4C PE=3 SV=1	0.0199262	-0.0682837	0.0464142	-0.0690359	-0.0113321	0.0181864
tr|E2R5A5|E2R5A5_CANLF	RAB31	tr|E2R5A5|E2R5A5_CANLF RAB31, member RAS oncogene family OS=Canis lupus familiaris OX=9615 GN=RAB31 PE=4 SV=1	-0.00934698	-0.193193	-0.139915	0.312128	0.207845	0.194958
tr|E2R5A8|E2R5A8_CANLF	SPAG5	tr|E2R5A8|E2R5A8_CANLF Uncharacterized protein OS=Canis lupus familiaris OX=9615 GN=SPAG5 PE=4 SV=2	-0.0965429	0.01119	-0.0898249	0.166278	0.191549	0.133304
tr|E2R5B1|E2R5B1_CANLF	SPICE1	tr|E2R5B1|E2R5B1_CANLF Spindle and centriole associated protein 1 OS=Canis lupus familiaris OX=9615 GN=SPICE1 PE=4 SV=1	0.0395487	0.18532	0.0582627	-0.0490176	-0.0511723	-0.0206699
tr|E2R5B2|E2R5B2_CANLF	ENO3	tr|E2R5B2|E2R5B2_CANLF Enolase 3 OS=Canis lupus familiaris OX=9615 GN=ENO3 PE=3 SV=1	-0.0154135	-0.275334	-0.0147858	0.0608674	0.0594661	0.0946058
tr|E2R5C3|E2R5C3_CANLF	MRPS21	tr|E2R5C3|E2R5C3_CANLF Mitochondrial ribosomal protein S21 OS=Canis lupus familiaris OX=9615 GN=MRPS21 PE=4 SV=1	0.221067	0.105276	0.111384	-0.0756265	-0.0220011	-0.147549
tr|E2R5C6|E2R5C6_CANLF	NEDD1	tr|E2R5C6|E2R5C6_CANLF Neural precursor cell expressed, developmentally down-regulated 1 OS=Canis lupus familiaris OX=9615 GN=NEDD1 PE=4 SV=2	-0.0606869	-0.0366689	-0.0147567	0.0271225	0.0124683	0.0439298
tr|E2R5C7|E2R5C7_CANLF	PTDSS2	tr|E2R5C7|E2R5C7_CANLF Phosphatidylserine synthase 2 OS=Canis lupus familiaris OX=9615 GN=PTDSS2 PE=4 SV=1	-0.0104455	-0.0471729	-0.0503086	-0.0289676	0.239348	0.0770061
tr|E2R5C8|E2R5C8_CANLF	SC5D	tr|E2R5C8|E2R5C8_CANLF Sterol-C5-desaturase OS=Canis lupus familiaris OX=9615 GN=SC5D PE=3 SV=2	0.107319	0.187522	0.132478	-0.114665	-0.0977879	-0.0706906
tr|E2R5C9|E2R5C9_CANLF	LPIN1	tr|E2R5C9|E2R5C9_CANLF Lipin 1 OS=Canis lupus familiaris OX=9615 GN=LPIN1 PE=4 SV=1	0.318278	0.184656	0.279453	0.0206635	0.00164233	-0.0766499
tr|E2R5D7|E2R5D7_CANLF	TCF25	tr|E2R5D7|E2R5D7_CANLF Transcription factor 25 OS=Canis lupus familiaris OX=9615 GN=TCF25 PE=4 SV=2	0.0557134	0.0801026	0.0763104	0.0187023	0.068652	-0.0160354
tr|E2R5D8|E2R5D8_CANLF	ZFP64	tr|E2R5D8|E2R5D8_CANLF ZFP64 zinc finger protein OS=Canis lupus familiaris OX=9615 GN=ZFP64 PE=4 SV=1	0.309989	0.0146669	0.269865	-0.107973	-0.0375028	0.0275397
tr|E2R5E4|E2R5E4_CANLF	NOSIP	tr|E2R5E4|E2R5E4_CANLF Nitric oxide synthase interacting protein OS=Canis lupus familiaris OX=9615 GN=NOSIP PE=4 SV=2	0.0467541	-0.09607	0.00843655	-0.0188414	-0.0303009	-0.0138449
tr|E2R5E7|E2R5E7_CANLF	CZIB	tr|E2R5E7|E2R5E7_CANLF Chromosome 5 C1orf123 homolog OS=Canis lupus familiaris OX=9615 GN=CZIB PE=4 SV=2	0.0918	0.0370659	0.0568849	-0.0385113	-0.142299	-0.0912773
tr|E2R5F1|E2R5F1_CANLF	EXOC8	tr|E2R5F1|E2R5F1_CANLF Exocyst complex component 8 OS=Canis lupus familiaris OX=9615 GN=EXOC8 PE=4 SV=1	-0.031054	0.0205697	0.0318799	0.00501414	0.0309185	0.0174241
tr|E2R5F7|E2R5F7_CANLF	RBPMS	tr|E2R5F7|E2R5F7_CANLF RNA binding protein, mRNA processing factor OS=Canis lupus familiaris OX=9615 GN=RBPMS PE=4 SV=1	0.0130722	-0.0104579	-0.0607945	-0.0549204	-0.0088698	-0.0101622
tr|E2R5F8|E2R5F8_CANLF	ATG16L1	tr|E2R5F8|E2R5F8_CANLF Autophagy related 16 like 1 OS=Canis lupus familiaris OX=9615 GN=ATG16L1 PE=4 SV=2	-0.0764589	-0.0573634	-0.0544385	0.0782857	0.0884526	0.0771531
tr|E2R5G0|E2R5G0_CANLF	GJB5	tr|E2R5G0|E2R5G0_CANLF Gap junction protein OS=Canis lupus familiaris OX=9615 GN=GJB5 PE=3 SV=1	-0.171765	0.0945375	0.0779807	0.0812205	0.128958	-0.033182
tr|E2R5G1|E2R5G1_CANLF	PRRG2	tr|E2R5G1|E2R5G1_CANLF Proline rich and Gla domain 2 OS=Canis lupus familiaris OX=9615 GN=PRRG2 PE=4 SV=1	0.378791	0.560902	0.277464	-0.0632302	-0.15475	-0.0745609
tr|E2R5G3|E2R5G3_CANLF	GJB4	tr|E2R5G3|E2R5G3_CANLF Gap junction protein OS=Canis lupus familiaris OX=9615 GN=GJB4 PE=3 SV=1	-0.0415534	-0.130978	-0.127654	0.0162149	0.224022	-0.0405718
tr|E2R5G6|E2R5G6_CANLF	RRAS	tr|E2R5G6|E2R5G6_CANLF RAS related OS=Canis lupus familiaris OX=9615 GN=RRAS PE=4 SV=1	-0.177577	-0.102865	-0.108807	0.19743	0.146365	0.140648
tr|E2R5G8|E2R5G8_CANLF	STRIP1	tr|E2R5G8|E2R5G8_CANLF Striatin interacting protein 1 OS=Canis lupus familiaris OX=9615 GN=STRIP1 PE=4 SV=1	-0.0500251	-0.0630857	-0.0373585	0.0711671	0.0451878	0.12737
tr|E2R5H1|E2R5H1_CANLF	TAF10	tr|E2R5H1|E2R5H1_CANLF Transcription initiation factor TFIID subunit 10 OS=Canis lupus familiaris OX=9615 GN=TAF10 PE=3 SV=1	0.0916237	0.0310064	0.0214517	-0.0702833	0.00451996	-0.0387883
tr|E2R5H3|E2R5H3_CANLF	SPRTN	tr|E2R5H3|E2R5H3_CANLF SprT-like N-terminal domain OS=Canis lupus familiaris OX=9615 GN=SPRTN PE=4 SV=1	-0.188548	-0.0203119	0.0869672	0.0124518	-0.0597331	-0.18729
tr|E2R5H4|E2R5H4_CANLF	ILK	tr|E2R5H4|E2R5H4_CANLF Integrin linked kinase OS=Canis lupus familiaris OX=9615 GN=ILK PE=4 SV=1	-0.0344003	-0.0372361	-0.0297678	0.0269493	-0.00531569	0.0252115
tr|E2R5H5|E2R5H5_CANLF	APH1A	tr|E2R5H5|E2R5H5_CANLF Anterior pharynx defective 1 homolog A OS=Canis lupus familiaris OX=9615 GN=APH1A PE=2 SV=1	-0.0474751	-0.135383	0.0910459	0.154202	0.0675862	0.0969651
tr|E2R5H6|E2R5H6_CANLF	CDC16	tr|E2R5H6|E2R5H6_CANLF Cell division cycle 16 OS=Canis lupus familiaris OX=9615 GN=CDC16 PE=4 SV=1	0.0223669	0.0857495	0.0608441	-0.0330701	-0.0508567	-0.131979
tr|E2R5H7|E2R5H7_CANLF	ZFAND2A	tr|E2R5H7|E2R5H7_CANLF Zinc finger AN1-type containing 2A OS=Canis lupus familiaris OX=9615 GN=ZFAND2A PE=4 SV=2	-0.866143	-0.498409	-0.545701	0.224186	0.301241	0.240825
tr|E2R5I3|E2R5I3_CANLF	SCAF1	tr|E2R5I3|E2R5I3_CANLF SR-related CTD associated factor 1 OS=Canis lupus familiaris OX=9615 GN=SCAF1 PE=4 SV=1	0.00411961	0.0591159	-0.0549875	0.000859229	0.0341296	0.0462812
tr|E2R5I7|E2R5I7_CANLF	ZMYM1	tr|E2R5I7|E2R5I7_CANLF Zinc finger MYM-type containing 1 OS=Canis lupus familiaris OX=9615 GN=ZMYM1 PE=4 SV=2	-0.0491329	0.00511131	-0.0411882	-0.0311463	0.0183085	-0.0293599
tr|E2R5J1|E2R5J1_CANLF	RCC1	tr|E2R5J1|E2R5J1_CANLF Regulator of chromosome condensation 1 OS=Canis lupus familiaris OX=9615 GN=RCC1 PE=4 SV=2	0.0239895	0.0674774	0.0229403	-0.0636325	-0.0407703	-0.0642589
tr|E2R5J2|E2R5J2_CANLF	GTF2E2	tr|E2R5J2|E2R5J2_CANLF Transcription initiation factor IIE subunit beta OS=Canis lupus familiaris OX=9615 GN=GTF2E2 PE=3 SV=1	0.0951771	0.0519893	0.0794854	-0.0346482	-0.0773656	-0.0263323
tr|E2R5J6|E2R5J6_CANLF	GRK2	tr|E2R5J6|E2R5J6_CANLF G protein-coupled receptor kinase OS=Canis lupus familiaris OX=9615 GN=GRK2 PE=3 SV=2	-0.0362618	-0.0295607	-0.0464871	0.0418709	0.0851776	0.0222679
tr|E2R5J7|E2R5J7_CANLF	PTPRA	tr|E2R5J7|E2R5J7_CANLF Receptor-type tyrosine-protein phosphatase alpha OS=Canis lupus familiaris OX=9615 GN=PTPRA PE=3 SV=1	0.0133662	-0.0555351	-0.0449663	0.0610568	0.0896032	0.106521
tr|E2R5K3|E2R5K3_CANLF	PYCR2	tr|E2R5K3|E2R5K3_CANLF Pyrroline-5-carboxylate reductase OS=Canis lupus familiaris OX=9615 GN=PYCR2 PE=3 SV=1	-0.0243957	0.0431536	-0.0138485	-0.0241134	0.0963537	-0.0618381
tr|E2R5K5|E2R5K5_CANLF	CASC3	tr|E2R5K5|E2R5K5_CANLF CASC3, exon junction complex subunit OS=Canis lupus familiaris OX=9615 GN=CASC3 PE=4 SV=1	-0.0228898	0.0342109	-0.15713	0.0330808	0.111242	0.108813
tr|E2R5K7|E2R5K7_CANLF	SEC16A	tr|E2R5K7|E2R5K7_CANLF Protein transport protein sec16 OS=Canis lupus familiaris OX=9615 GN=SEC16A PE=3 SV=2	-0.0392092	-0.0580794	-0.0339384	0.0793612	0.0618314	0.0812873
tr|E2R5K8|E2R5K8_CANLF	GPS2	tr|E2R5K8|E2R5K8_CANLF G protein pathway suppressor 2 OS=Canis lupus familiaris OX=9615 GN=GPS2 PE=4 SV=2	0.017443	0.136316	0.167971	-0.00181698	0.145356	0.0317661
tr|E2R5L1|E2R5L1_CANLF	METTL26	tr|E2R5L1|E2R5L1_CANLF Methyltransferase like 26 OS=Canis lupus familiaris OX=9615 GN=METTL26 PE=4 SV=2	0.0165759	-0.00947184	-0.00999654	0.0121562	-0.0766722	-0.107123
tr|E2R5L5|E2R5L5_CANLF	RAB27B	tr|E2R5L5|E2R5L5_CANLF RAB27B, member RAS oncogene family OS=Canis lupus familiaris OX=9615 GN=RAB27B PE=4 SV=1	0.479262	0.296448	-0.163682	0.186584	-0.39194	0.488026
tr|E2R5M1|E2R5M1_CANLF	FBLIM1	tr|E2R5M1|E2R5M1_CANLF Filamin binding LIM protein 1 OS=Canis lupus familiaris OX=9615 GN=FBLIM1 PE=4 SV=2	-0.147866	-0.308902	-0.138125	0.365876	0.500099	0.36844
tr|E2R5M7|E2R5M7_CANLF	TXNL1	tr|E2R5M7|E2R5M7_CANLF Thioredoxin like 1 OS=Canis lupus familiaris OX=9615 GN=TXNL1 PE=4 SV=2	0.0456272	0.0756573	0.0466624	-0.032134	-0.104019	-0.0668573
tr|E2R5N1|E2R5N1_CANLF	WDR7	tr|E2R5N1|E2R5N1_CANLF WD repeat domain 7 OS=Canis lupus familiaris OX=9615 GN=WDR7 PE=4 SV=2	-0.0103659	-0.0667857	0.00483119	0.0433509	-0.0168491	-0.0165427
tr|E2R5N5|E2R5N5_CANLF	PSMD13	tr|E2R5N5|E2R5N5_CANLF Proteasome 26S subunit, non-ATPase 13 OS=Canis lupus familiaris OX=9615 GN=PSMD13 PE=4 SV=1	0.00482648	0.000282464	-0.00573004	-0.00780303	-0.046328	-0.022672
tr|E2R5P2|E2R5P2_CANLF	CCNH	tr|E2R5P2|E2R5P2_CANLF Cyclin H OS=Canis lupus familiaris OX=9615 GN=CCNH PE=3 SV=2	-0.032914	0.0964921	0.0169826	-0.0384969	-0.034772	0.0439996
tr|E2R5P5|E2R5P5_CANLF	S100A6	tr|E2R5P5|E2R5P5_CANLF Protein S100 OS=Canis lupus familiaris OX=9615 GN=S100A6 PE=3 SV=1	-0.0570369	-0.0754802	-0.116768	0.100166	0.0836416	0.126074
tr|E2R5P8|E2R5P8_CANLF	TMEM259	tr|E2R5P8|E2R5P8_CANLF Transmembrane protein 259 OS=Canis lupus familiaris OX=9615 GN=TMEM259 PE=4 SV=2	-0.0209719	-0.0146203	0.00229804	-0.0438442	-0.0502987	0.0486949
tr|E2R5P9|E2R5P9_CANLF	MRPS27	tr|E2R5P9|E2R5P9_CANLF Mitochondrial ribosomal protein S27 OS=Canis lupus familiaris OX=9615 GN=MRPS27 PE=4 SV=2	-0.0466318	0.0847061	0.0673045	-0.0322779	-0.0374861	-0.101888
tr|E2R5Q0|E2R5Q0_CANLF	RHOT2	tr|E2R5Q0|E2R5Q0_CANLF Mitochondrial Rho GTPase OS=Canis lupus familiaris OX=9615 GN=RHOT2 PE=3 SV=2	-0.0175774	-0.0471423	0.053936	0.0406832	0.0122936	-0.0187954
tr|E2R5Q1|E2R5Q1_CANLF	CNN2	tr|E2R5Q1|E2R5Q1_CANLF Calponin OS=Canis lupus familiaris OX=9615 GN=CNN2 PE=3 SV=1	-0.374433	-0.230486	-0.0929248	0.311233	0.324646	0.235708
tr|E2R5Q2|E2R5Q2_CANLF	KATNBL1	tr|E2R5Q2|E2R5Q2_CANLF Katanin regulatory subunit B1 like 1 OS=Canis lupus familiaris OX=9615 GN=KATNBL1 PE=4 SV=1	-0.0516716	0.072302	0.0749101	-0.0363176	-0.0443969	-0.0913551
tr|E2R5Q3|E2R5Q3_CANLF	MLXIP	tr|E2R5Q3|E2R5Q3_CANLF MLX interacting protein OS=Canis lupus familiaris OX=9615 GN=MLXIP PE=4 SV=2	0.0292027	-0.0300355	0.0239575	-0.0489613	-0.0346012	-0.0387692
tr|E2R5Q5|E2R5Q5_CANLF	FXR1	tr|E2R5Q5|E2R5Q5_CANLF FMR1 autosomal homolog 1 OS=Canis lupus familiaris OX=9615 GN=FXR1 PE=4 SV=2	-0.126394	0.0579858	0.0123653	-0.053629	0.0602669	0.0314167
tr|E2R5Q8|E2R5Q8_CANLF	YIPF5	tr|E2R5Q8|E2R5Q8_CANLF Protein YIPF OS=Canis lupus familiaris OX=9615 GN=YIPF5 PE=3 SV=1	-0.675763	-0.0351787	-0.0731285	0.0741554	0.129841	0.0218557
tr|E2R5R1|E2R5R1_CANLF	DDX51	tr|E2R5R1|E2R5R1_CANLF DEAD-box helicase 51 OS=Canis lupus familiaris OX=9615 GN=DDX51 PE=3 SV=2	0.0130598	0.00191359	-0.0256296	-0.0182893	-0.0564735	-0.0554142
tr|E2R5R9|E2R5R9_CANLF	UGP2	tr|E2R5R9|E2R5R9_CANLF UTP--glucose-1-phosphate uridylyltransferase OS=Canis lupus familiaris OX=9615 GN=UGP2 PE=3 SV=2	-0.0621748	-0.0718588	-0.12148	0.193852	0.181278	0.11315
tr|E2R5S2|E2R5S2_CANLF	BCAP31	tr|E2R5S2|E2R5S2_CANLF B cell receptor associated protein 31 OS=Canis lupus familiaris OX=9615 GN=BCAP31 PE=4 SV=1	0.0344488	0.0319898	-0.00639426	-0.0363409	-0.0232665	-0.016075
tr|E2R5S4|E2R5S4_CANLF	SDE2	tr|E2R5S4|E2R5S4_CANLF SDE2 telomere maintenance homolog OS=Canis lupus familiaris OX=9615 GN=SDE2 PE=4 SV=1	0.028932	0.00532278	-0.0399121	0.00202304	-0.106435	-0.06967
tr|E2R5S5|E2R5S5_CANLF	VAMP7	tr|E2R5S5|E2R5S5_CANLF Vesicle associated membrane protein 7 OS=Canis lupus familiaris OX=9615 GN=VAMP7 PE=3 SV=1	-0.17795	-0.212439	-0.044918	0.0949714	0.109528	0.17031
tr|E2R5T1|E2R5T1_CANLF	EMC4	tr|E2R5T1|E2R5T1_CANLF ER membrane protein complex subunit 4 OS=Canis lupus familiaris OX=9615 GN=EMC4 PE=3 SV=1	-0.0410996	-0.00594235	-0.0533128	0.00299996	0.0468393	0.0888342
tr|E2R5T2|E2R5T2_CANLF	SF3B4	tr|E2R5T2|E2R5T2_CANLF Splicing factor 3b subunit 4 OS=Canis lupus familiaris OX=9615 GN=SF3B4 PE=4 SV=1	0.00240409	0.0504679	0.0157274	-0.00807159	-0.0831793	-0.103361
tr|E2R5T4|E2R5T4_CANLF	RNF121	tr|E2R5T4|E2R5T4_CANLF Ring finger protein 121 OS=Canis lupus familiaris OX=9615 GN=RNF121 PE=4 SV=2	-0.109611	0.10297	-0.214156	0.092433	-0.0649312	0.161733
tr|E2R5T6|E2R5T6_CANLF	AMZ2	tr|E2R5T6|E2R5T6_CANLF Archaelysin family metallopeptidase 2 OS=Canis lupus familiaris OX=9615 GN=AMZ2 PE=4 SV=1	0.0432393	0.273468	-0.0475275	-0.0345606	-0.18297	-0.210748
tr|E2R5T8|E2R5T8_CANLF	ASPSCR1	tr|E2R5T8|E2R5T8_CANLF ASPSCR1, UBX domain containing tether for SLC2A4 OS=Canis lupus familiaris OX=9615 GN=ASPSCR1 PE=4 SV=2	-0.0649971	-0.0996498	-0.0759582	0.0465964	0.0834281	0.0696329
tr|E2R5T9|E2R5T9_CANLF	ACTN4	tr|E2R5T9|E2R5T9_CANLF Actinin alpha 4 OS=Canis lupus familiaris OX=9615 GN=ACTN4 PE=4 SV=1	-0.134665	-0.104427	-0.03231	0.130167	0.1436	0.177248
tr|E2R5U1|E2R5U1_CANLF	HOXA7	tr|E2R5U1|E2R5U1_CANLF Homeobox A7 OS=Canis lupus familiaris OX=9615 GN=HOXA7 PE=3 SV=2	0.138293	-0.0942719	-0.0804127	-0.00263526	0.21393	0.148418
tr|E2R5V4|E2R5V4_CANLF	APBA3	tr|E2R5V4|E2R5V4_CANLF Amyloid beta precursor protein binding family A member 3 OS=Canis lupus familiaris OX=9615 GN=APBA3 PE=4 SV=2	0.103319	-0.0908125	0.0984161	-0.0653965	-0.0646451	-0.0653453
tr|E2R5V5|E2R5V5_CANLF	ARL6IP6	tr|E2R5V5|E2R5V5_CANLF ADP ribosylation factor like GTPase 6 interacting protein 6 OS=Canis lupus familiaris OX=9615 GN=ARL6IP6 PE=4 SV=1	-0.09806	-0.0827966	-0.145448	0.0875216	0.0442194	0.242433
tr|E2R5V6|E2R5V6_CANLF	PRPF40A	tr|E2R5V6|E2R5V6_CANLF Pre-mRNA processing factor 40 homolog A OS=Canis lupus familiaris OX=9615 GN=PRPF40A PE=4 SV=2	0.225198	0.309582	0.15428	-0.146819	-0.0982686	-0.21632
tr|E2R5V7|E2R5V7_CANLF	ZIC2	tr|E2R5V7|E2R5V7_CANLF Zic family member 2 OS=Canis lupus familiaris OX=9615 GN=ZIC2 PE=4 SV=2	-0.49987	-0.08895	-0.247734	0.451702	0.577559	0.445136
tr|E2R5W5|E2R5W5_CANLF	POLD1	tr|E2R5W5|E2R5W5_CANLF DNA polymerase OS=Canis lupus familiaris OX=9615 GN=POLD1 PE=3 SV=2	0.0109208	-0.0057941	0.0728324	-0.0432534	-0.0672328	-0.0896426
tr|E2R5W9|E2R5W9_CANLF	RCCD1	tr|E2R5W9|E2R5W9_CANLF RCC1 domain containing 1 OS=Canis lupus familiaris OX=9615 GN=RCCD1 PE=4 SV=2	0.392613	-0.11042	0.369183	-0.0242591	-0.0575886	0.0720597
tr|E2R5X1|E2R5X1_CANLF	ANKS3	tr|E2R5X1|E2R5X1_CANLF Ankyrin repeat and sterile alpha motif domain containing 3 OS=Canis lupus familiaris OX=9615 GN=ANKS3 PE=4 SV=2	0.0231619	0.106039	-0.0274043	-0.00510606	0.0774871	-0.0823049
tr|E2R5X2|E2R5X2_CANLF	IDH3G	tr|E2R5X2|E2R5X2_CANLF Isocitrate dehydrogenase [NAD] subunit, mitochondrial OS=Canis lupus familiaris OX=9615 GN=IDH3G PE=3 SV=1	0.0214124	-3.65755e-06	-0.0294339	-0.00797406	-0.00383639	0.0354971
tr|E2R5X3|E2R5X3_CANLF	MRPL54	tr|E2R5X3|E2R5X3_CANLF Mitochondrial ribosomal protein L54 OS=Canis lupus familiaris OX=9615 GN=MRPL54 PE=4 SV=1	0.0359039	-0.0431652	-0.0898517	-0.00556291	0.0370261	0.0536014
tr|E2R5X8|E2R5X8_CANLF	NDUFS8	tr|E2R5X8|E2R5X8_CANLF NADH:ubiquinone oxidoreductase core subunit S8 OS=Canis lupus familiaris OX=9615 GN=NDUFS8 PE=3 SV=1	-0.0329506	0.00930948	0.0612299	-0.0152866	-0.0630178	0.0427481
tr|E2R5Y1|E2R5Y1_CANLF	HOXA2	tr|E2R5Y1|E2R5Y1_CANLF Homeobox A2 OS=Canis lupus familiaris OX=9615 GN=HOXA2 PE=3 SV=1	0.648224	0.336501	0.301454	0.184183	-0.269016	-0.227767
tr|E2R5Y4|E2R5Y4_CANLF	FANCL	tr|E2R5Y4|E2R5Y4_CANLF FA complementation group L OS=Canis lupus familiaris OX=9615 GN=FANCL PE=4 SV=2	0.256605	0.156588	-0.217366	-0.0373071	-0.168399	-0.0871775
tr|E2R5Y6|E2R5Y6_CANLF	NA	tr|E2R5Y6|E2R5Y6_CANLF Uncharacterized protein OS=Canis lupus familiaris OX=9615 PE=4 SV=2	-0.0691067	0.0882125	-0.0345721	-0.130975	-0.0332984	-0.280279
tr|E2R5Y7|E2R5Y7_CANLF	NUMA1	tr|E2R5Y7|E2R5Y7_CANLF Nuclear mitotic apparatus protein 1 OS=Canis lupus familiaris OX=9615 GN=NUMA1 PE=4 SV=2	-0.124293	-0.119335	0.00850361	0.0473229	0.0575795	0.0906579
tr|E2R5Y8|E2R5Y8_CANLF	ZMAT3	tr|E2R5Y8|E2R5Y8_CANLF Zinc finger matrin-type 3 OS=Canis lupus familiaris OX=9615 GN=ZMAT3 PE=4 SV=2	-0.251707	-0.310973	-0.0720911	0.141694	0.259389	0.13363
tr|E2R5Z5|E2R5Z5_CANLF	TM9SF2	tr|E2R5Z5|E2R5Z5_CANLF Transmembrane 9 superfamily member OS=Canis lupus familiaris OX=9615 GN=TM9SF2 PE=3 SV=2	-0.0566725	-0.096146	-0.00199417	0.0265853	0.11003	0.0659102
tr|E2R5Z6|E2R5Z6_CANLF	ZNF106	tr|E2R5Z6|E2R5Z6_CANLF Zinc finger protein 106 OS=Canis lupus familiaris OX=9615 GN=ZNF106 PE=4 SV=2	0.0700491	0.374556	0.181931	-0.020664	0.217742	-0.0134635
tr|E2R5Z7|E2R5Z7_CANLF	CHD2	tr|E2R5Z7|E2R5Z7_CANLF Chromodomain helicase DNA binding protein 2 OS=Canis lupus familiaris OX=9615 GN=CHD2 PE=4 SV=2	0.134806	0.0816856	0.133774	-0.055527	-0.0810306	-0.0805017
tr|E2R5Z9|E2R5Z9_CANLF	PGM3	tr|E2R5Z9|E2R5Z9_CANLF Phosphoglucomutase 3 (Fragment) OS=Canis lupus familiaris OX=9615 GN=PGM3 PE=4 SV=2	0.0210555	0.0818714	0.0468906	0.00789309	-0.0536616	-0.0643124
tr|E2R604|E2R604_CANLF	TRAIP	tr|E2R604|E2R604_CANLF TRAF interacting protein OS=Canis lupus familiaris OX=9615 GN=TRAIP PE=4 SV=2	-0.00764142	0.0271098	0.0395525	0.0152904	0.0516762	0.078738
tr|E2R607|E2R607_CANLF	DCK	tr|E2R607|E2R607_CANLF Deoxycytidine kinase OS=Canis lupus familiaris OX=9615 GN=DCK PE=4 SV=1	-0.0565861	-0.0681568	-0.0159062	0.0145568	0.0789602	-0.00991144
tr|E2R608|E2R608_CANLF	MOB1B	tr|E2R608|E2R608_CANLF MOB kinase activator 1B OS=Canis lupus familiaris OX=9615 GN=MOB1B PE=4 SV=2	-0.0198644	-0.00120115	-0.0505568	0.0190579	-0.0157957	0.0623166
tr|E2R610|E2R610_CANLF	OMA1	tr|E2R610|E2R610_CANLF OMA1 zinc metallopeptidase OS=Canis lupus familiaris OX=9615 GN=OMA1 PE=4 SV=2	0.0104115	-0.0378576	0.0202519	-0.0365083	-0.0773331	-0.00546905
tr|E2R624|E2R624_CANLF	LRPPRC	tr|E2R624|E2R624_CANLF Leucine rich pentatricopeptide repeat containing OS=Canis lupus familiaris OX=9615 GN=LRPPRC PE=4 SV=2	0.0329825	0.0618757	0.062882	-0.0545346	-0.0844441	-0.0616215
tr|E2R634|E2R634_CANLF	TUT1	tr|E2R634|E2R634_CANLF Terminal uridylyl transferase 1, U6 snRNA-specific OS=Canis lupus familiaris OX=9615 GN=TUT1 PE=4 SV=2	-0.0427915	0.0151283	-0.0287124	0.1985	0.138312	0.132868
tr|E2R635|E2R635_CANLF	UTP14A	tr|E2R635|E2R635_CANLF Uncharacterized protein OS=Canis lupus familiaris OX=9615 GN=UTP14A PE=4 SV=1	0.038892	0.0774763	-0.00536884	-0.0543726	-0.0537156	-0.0922434
tr|E2R644|E2R644_CANLF	RWDD4	tr|E2R644|E2R644_CANLF RWD domain containing 4 OS=Canis lupus familiaris OX=9615 GN=RWDD4 PE=4 SV=1	-0.0120489	0.0419749	-0.00663886	-0.0238925	-0.100165	-0.0720784
tr|E2R651|E2R651_CANLF	RALBP1	tr|E2R651|E2R651_CANLF RalA binding protein 1 OS=Canis lupus familiaris OX=9615 GN=RALBP1 PE=4 SV=1	0.0273558	0.0172484	-0.0199952	0.0024936	-0.00560627	-0.0341406
tr|E2R652|E2R652_CANLF	ALG6	tr|E2R652|E2R652_CANLF Alpha-1,3-glucosyltransferase OS=Canis lupus familiaris OX=9615 GN=ALG6 PE=3 SV=1	0.00764581	-0.184717	-0.0684	0.257022	0.204147	-0.0171364
tr|E2R655|E2R655_CANLF	MTA2	tr|E2R655|E2R655_CANLF Metastasis associated 1 family member 2 OS=Canis lupus familiaris OX=9615 GN=MTA2 PE=4 SV=1	0.027074	0.0101828	0.0654562	-0.058301	-0.018129	-0.0686661
tr|E2R659|E2R659_CANLF	TIMM17A	tr|E2R659|E2R659_CANLF Mitochondrial import inner membrane translocase subunit TIM17 OS=Canis lupus familiaris OX=9615 GN=TIMM17A PE=3 SV=1	-0.123875	-0.366511	0.21282	0.03205	0.142239	0.0845861
tr|E2R667|E2R667_CANLF	COPB2	tr|E2R667|E2R667_CANLF Coatomer subunit beta' OS=Canis lupus familiaris OX=9615 GN=COPB2 PE=3 SV=1	-0.0079881	-0.0474397	0.0062479	-0.00310441	0.0207652	0.0285951
tr|E2R676|E2R676_CANLF	SDCCAG8	tr|E2R676|E2R676_CANLF Serologically defined colon cancer antigen 8 OS=Canis lupus familiaris OX=9615 GN=SDCCAG8 PE=4 SV=2	0.111921	0.237787	0.164081	-0.0492688	-0.11348	-0.112659
tr|E2R680|E2R680_CANLF	EML3	tr|E2R680|E2R680_CANLF Echinoderm microtubule associated protein like 3 OS=Canis lupus familiaris OX=9615 GN=EML3 PE=4 SV=1	0.0041344	-0.0396245	0.015161	0.0160942	-0.0517472	0.0019153
tr|E2R681|E2R681_CANLF	ZMYND10	tr|E2R681|E2R681_CANLF Zinc finger MYND domain-containing protein 10 OS=Canis lupus familiaris OX=9615 GN=ZMYND10 PE=3 SV=1	0.73578	0.356129	0.301365	-0.0969578	-0.288187	-0.0479046
tr|E2R685|E2R685_CANLF	SLC25A4	tr|E2R685|E2R685_CANLF Solute carrier family 25 member 4 OS=Canis lupus familiaris OX=9615 GN=SLC25A4 PE=3 SV=1	-0.130522	-0.471499	-0.0467397	0.116185	0.0638578	0.209447
tr|E2R688|E2R688_CANLF	ZNF691	tr|E2R688|E2R688_CANLF Zinc finger protein 691 OS=Canis lupus familiaris OX=9615 GN=ZNF691 PE=4 SV=1	0.243533	0.256085	0.194496	-0.137073	-0.141894	-0.188612
tr|E2R694|E2R694_CANLF	GPKOW	tr|E2R694|E2R694_CANLF G-patch domain and KOW motifs OS=Canis lupus familiaris OX=9615 GN=GPKOW PE=4 SV=1	0.068431	0.0696717	0.0576222	-0.0416529	0.0111868	-0.0222786
tr|E2R698|E2R698_CANLF	NCOA6	tr|E2R698|E2R698_CANLF Nuclear receptor coactivator 6 OS=Canis lupus familiaris OX=9615 GN=NCOA6 PE=4 SV=1	0.0894004	0.16725	0.143222	-0.0257732	-0.0331573	-0.0258183
tr|E2R699|E2R699_CANLF	DYNC2LI1	tr|E2R699|E2R699_CANLF Dynein cytoplasmic 2 light intermediate chain 1 OS=Canis lupus familiaris OX=9615 GN=DYNC2LI1 PE=4 SV=1	0.128554	0.162062	0.11549	-0.0621158	-0.231479	-0.0371462
tr|E2R6A2|E2R6A2_CANLF	WDR89	tr|E2R6A2|E2R6A2_CANLF WD repeat domain 89 OS=Canis lupus familiaris OX=9615 GN=WDR89 PE=4 SV=1	-0.030872	-0.0626919	-0.00759674	-0.0315112	-0.105574	-0.113404
tr|E2R6A6|E2R6A6_CANLF	EPHA1	tr|E2R6A6|E2R6A6_CANLF EPH receptor A1 OS=Canis lupus familiaris OX=9615 GN=EPHA1 PE=3 SV=1	-0.104832	-0.0756948	-0.123679	0.202537	0.150928	0.140636
tr|E2R6C3|E2R6C3_CANLF	VPS41	tr|E2R6C3|E2R6C3_CANLF Vacuolar protein sorting-associated protein 41 homolog OS=Canis lupus familiaris OX=9615 GN=VPS41 PE=3 SV=1	-0.112403	-0.0630276	-0.0437329	0.0332783	0.0738456	0.0399575
tr|E2R6D8|E2R6D8_CANLF	FBXW2	tr|E2R6D8|E2R6D8_CANLF F-box and WD repeat domain containing 2 OS=Canis lupus familiaris OX=9615 GN=FBXW2 PE=4 SV=1	0.00539497	-0.449051	0.196027	0.236302	-0.097885	0.0403376
tr|E2R6E2|E2R6E2_CANLF	NDUFS7	tr|E2R6E2|E2R6E2_CANLF NADH:ubiquinone oxidoreductase core subunit S7 OS=Canis lupus familiaris OX=9615 GN=NDUFS7 PE=3 SV=1	-0.0422629	0.0277434	0.0657558	0.0529811	-0.0145862	0.0493144
tr|E2R6E4|E2R6E4_CANLF	DAZAP1	tr|E2R6E4|E2R6E4_CANLF DAZ associated protein 1 OS=Canis lupus familiaris OX=9615 GN=DAZAP1 PE=4 SV=1	-0.0617705	0.00452402	-0.049374	-0.0390389	0.00750911	-0.00124855
tr|E2R6E5|E2R6E5_CANLF	E2F6	tr|E2R6E5|E2R6E5_CANLF E2F transcription factor 6 OS=Canis lupus familiaris OX=9615 GN=E2F6 PE=3 SV=1	0.00878704	-0.0189205	0.00819956	0.112969	0.00503017	-0.0301634
tr|E2R6F3|E2R6F3_CANLF	MRPS11	tr|E2R6F3|E2R6F3_CANLF Mitochondrial ribosomal protein S11 OS=Canis lupus familiaris OX=9615 GN=MRPS11 PE=3 SV=1	-0.0749965	-0.0212108	0.199388	-0.00403298	-0.00494046	-0.11426
tr|E2R6F8|E2R6F8_CANLF	MPDU1	tr|E2R6F8|E2R6F8_CANLF Mannose-P-dolichol utilization defect 1 OS=Canis lupus familiaris OX=9615 GN=MPDU1 PE=4 SV=1	-0.305582	-0.0940808	-0.0653215	0.0727036	0.127155	-0.0155501
tr|E2R6H2|E2R6H2_CANLF	DFFB	tr|E2R6H2|E2R6H2_CANLF DNA fragmentation factor subunit beta OS=Canis lupus familiaris OX=9615 GN=DFFB PE=4 SV=1	0.264169	0.376932	0.184026	-0.0592044	-0.105366	-0.252111
tr|E2R6I0|E2R6I0_CANLF	PABPN1	tr|E2R6I0|E2R6I0_CANLF Poly(A) binding protein nuclear 1 OS=Canis lupus familiaris OX=9615 GN=PABPN1 PE=4 SV=1	0.0232134	0.0411855	0.00549683	-0.050372	-0.0398948	-0.0331194
tr|E2R6I2|E2R6I2_CANLF	PITPNM1	tr|E2R6I2|E2R6I2_CANLF Phosphatidylinositol transfer protein membrane associated 1 OS=Canis lupus familiaris OX=9615 GN=PITPNM1 PE=4 SV=1	-0.0150028	-0.0351223	-0.0784839	0.13783	0.0550922	0.203205
tr|E2R6J0|E2R6J0_CANLF	APPL1	tr|E2R6J0|E2R6J0_CANLF Adaptor protein, phosphotyrosine interacting with PH domain and leucine zipper 1 OS=Canis lupus familiaris OX=9615 GN=APPL1 PE=4 SV=1	-0.0518707	0.00681117	-0.00246152	0.0221542	0.0197476	0.0407
tr|E2R6J5|E2R6J5_CANLF	USP4	tr|E2R6J5|E2R6J5_CANLF Ubiquitin specific peptidase 4 OS=Canis lupus familiaris OX=9615 GN=USP4 PE=3 SV=1	0.0589413	0.0575462	0.0895163	-0.0525023	-0.0920139	-0.128645
tr|E2R6K5|E2R6K5_CANLF	H3F3B	tr|E2R6K5|E2R6K5_CANLF Histone H3 OS=Canis lupus familiaris OX=9615 GN=H3F3B PE=3 SV=1	0.131481	-0.439243	0.0448023	0.00638709	0.18223	-0.183206
tr|E2R6L1|E2R6L1_CANLF	TNKS1BP1	tr|E2R6L1|E2R6L1_CANLF Tankyrase 1 binding protein 1 OS=Canis lupus familiaris OX=9615 GN=TNKS1BP1 PE=4 SV=1	-0.0845892	-0.0908031	-0.102425	0.169292	0.173797	0.138683
tr|E2R6L5|E2R6L5_CANLF	NEIL2	tr|E2R6L5|E2R6L5_CANLF Nei like DNA glycosylase 2 OS=Canis lupus familiaris OX=9615 GN=NEIL2 PE=4 SV=1	0.0976323	0.0453196	0.190315	-0.182332	-0.0597112	-0.0580053
tr|E2R6L9|E2R6L9_CANLF	KPNA2	tr|E2R6L9|E2R6L9_CANLF Importin subunit alpha OS=Canis lupus familiaris OX=9615 GN=KPNA2 PE=3 SV=1	0.038462	0.0337813	0.0919867	0.0312301	-0.0184167	-0.0490259
tr|E2R6M5|E2R6M5_CANLF	MSL3	tr|E2R6M5|E2R6M5_CANLF MSL complex subunit 3 OS=Canis lupus familiaris OX=9615 GN=MSL3 PE=4 SV=2	-0.00168706	0.0790445	0.0145239	-0.0541104	-0.036456	-0.0356581
tr|E2R6N1|E2R6N1_CANLF	CDC6	tr|E2R6N1|E2R6N1_CANLF Cell division control protein OS=Canis lupus familiaris OX=9615 GN=CDC6 PE=3 SV=1	-0.315345	-0.429147	-0.52365	0.508967	0.447175	0.403327
tr|E2R6N2|E2R6N2_CANLF	CTDNEP1	tr|E2R6N2|E2R6N2_CANLF CTD nuclear envelope phosphatase 1 OS=Canis lupus familiaris OX=9615 GN=CTDNEP1 PE=4 SV=1	-0.124041	-0.0844474	0.067807	0.0632411	0.080395	0.122339
tr|E2R6N6|E2R6N6_CANLF	FDFT1	tr|E2R6N6|E2R6N6_CANLF Farnesyl-diphosphate farnesyltransferase 1 OS=Canis lupus familiaris OX=9615 GN=FDFT1 PE=4 SV=1	0.0534471	0.0765722	0.117916	0.0180995	0.0766433	0.0698007
tr|E2R6Q0|E2R6Q0_CANLF	CDC45	tr|E2R6Q0|E2R6Q0_CANLF Cell division cycle 45 OS=Canis lupus familiaris OX=9615 GN=CDC45 PE=4 SV=1	-0.0598273	-0.115028	0.0277463	0.0112991	-0.00987505	0.0381274
tr|E2R6Q2|E2R6Q2_CANLF	EZH2	tr|E2R6Q2|E2R6Q2_CANLF Enhancer of zeste 2 polycomb repressive complex 2 subunit OS=Canis lupus familiaris OX=9615 GN=EZH2 PE=4 SV=1	-0.0655509	-0.295884	0.0517812	-0.00390697	0.0086904	-0.163712
tr|E2R6Q7|E2R6Q7_CANLF	CTSB	tr|E2R6Q7|E2R6Q7_CANLF Cathepsin B OS=Canis lupus familiaris OX=9615 GN=CTSB PE=3 SV=1	-0.0885579	-0.0460565	-0.0442366	0.0777688	0.136259	0.0599844
tr|E2R6Q9|E2R6Q9_CANLF	TRPC1	tr|E2R6Q9|E2R6Q9_CANLF Transient receptor potential cation channel subfamily C member 1 OS=Canis lupus familiaris OX=9615 GN=TRPC1 PE=3 SV=1	-0.0356557	0.16779	-0.0906536	0.12777	0.0792813	-0.0690641
tr|E2R6R2|E2R6R2_CANLF	EDEM2	tr|E2R6R2|E2R6R2_CANLF alpha-1,2-Mannosidase OS=Canis lupus familiaris OX=9615 GN=EDEM2 PE=3 SV=1	0.000356549	-0.0922303	-0.0847612	0.145047	0.118266	0.0917643
tr|E2R6R3|E2R6R3_CANLF	MSMO1	tr|E2R6R3|E2R6R3_CANLF Methylsterol monooxygenase 1 OS=Canis lupus familiaris OX=9615 GN=MSMO1 PE=3 SV=1	0.09098	0.0717444	0.419501	-0.0300989	-0.0570024	0.0566899
tr|E2R6R5|E2R6R5_CANLF	TBC1D10C	tr|E2R6R5|E2R6R5_CANLF TBC1 domain family member 10C OS=Canis lupus familiaris OX=9615 GN=TBC1D10C PE=4 SV=1	0.610173	0.0508503	0.157394	-0.0842427	-0.133738	-0.30986
tr|E2R6R6|E2R6R6_CANLF	DNAJC13	tr|E2R6R6|E2R6R6_CANLF DnaJ heat shock protein family (Hsp40) member C13 OS=Canis lupus familiaris OX=9615 GN=DNAJC13 PE=4 SV=1	0.0326304	0.0768809	0.0812042	-0.045676	-0.0452128	-0.0510628
tr|E2R6S7|E2R6S7_CANLF	NA	tr|E2R6S7|E2R6S7_CANLF Uncharacterized protein OS=Canis lupus familiaris OX=9615 PE=4 SV=1	-0.371082	-0.110736	-0.127552	0.161286	0.19169	0.141
tr|E2R6S8|E2R6S8_CANLF	UTP3	tr|E2R6S8|E2R6S8_CANLF UTP3, small subunit processome component OS=Canis lupus familiaris OX=9615 GN=UTP3 PE=4 SV=1	0.00253287	0.114754	-0.023421	-0.0704652	-0.0854195	-0.0649743
tr|E2R6T4|E2R6T4_CANLF	JUN	tr|E2R6T4|E2R6T4_CANLF Jun proto-oncogene, AP-1 transcription factor subunit OS=Canis lupus familiaris OX=9615 GN=JUN PE=3 SV=1	-0.436199	-0.362758	-0.291663	0.0412759	-0.00698189	0.0632321
tr|E2R6V0|E2R6V0_CANLF	MOSPD1	tr|E2R6V0|E2R6V0_CANLF Motile sperm domain containing 1 OS=Canis lupus familiaris OX=9615 GN=MOSPD1 PE=4 SV=1	-0.29564	0.00422593	-0.0474178	0.25423	0.191855	0.163011
tr|E2R6W0|E2R6W0_CANLF	PIPOX	tr|E2R6W0|E2R6W0_CANLF Pipecolic acid and sarcosine oxidase OS=Canis lupus familiaris OX=9615 GN=PIPOX PE=4 SV=1	-0.0852448	-0.0816152	0.0198635	-0.0404697	-0.0101122	0.0659236
tr|E2R6W9|E2R6W9_CANLF	UBE2K	tr|E2R6W9|E2R6W9_CANLF Ubiquitin conjugating enzyme E2 K OS=Canis lupus familiaris OX=9615 GN=UBE2K PE=3 SV=1	0.0241359	0.0142365	-0.0204252	-0.0530539	-0.0161958	-0.0498825
tr|E2R6X1|E2R6X1_CANLF	ZC3H7A	tr|E2R6X1|E2R6X1_CANLF Zinc finger CCCH-type containing 7A OS=Canis lupus familiaris OX=9615 GN=ZC3H7A PE=4 SV=1	-0.0167153	-0.0160165	-0.0371024	-0.00664915	0.0452954	0.0482314
tr|E2R6X6|E2R6X6_CANLF	RHBDD1	tr|E2R6X6|E2R6X6_CANLF Rhomboid domain containing 1 OS=Canis lupus familiaris OX=9615 GN=RHBDD1 PE=4 SV=2	0.111015	-0.0565023	-0.063588	0.128327	-0.16691	-0.00193802
tr|E2R6Y5|E2R6Y5_CANLF	TMEM248	tr|E2R6Y5|E2R6Y5_CANLF Transmembrane protein 248 OS=Canis lupus familiaris OX=9615 GN=TMEM248 PE=4 SV=1	-0.154499	-0.0662917	-0.0240495	0.0896853	0.0566052	0.0155459
tr|E2R702|E2R702_CANLF	CISD2	tr|E2R702|E2R702_CANLF CDGSH iron sulfur domain 2 OS=Canis lupus familiaris OX=9615 GN=CISD2 PE=4 SV=1	-0.0961691	-0.095432	-0.0615029	0.142548	0.0803211	0.11607
tr|E2R703|E2R703_CANLF	IPO8	tr|E2R703|E2R703_CANLF Importin 8 OS=Canis lupus familiaris OX=9615 GN=IPO8 PE=4 SV=1	0.0721888	0.146385	0.135275	-0.0438552	-0.133127	-0.0887126
tr|E2R706|E2R706_CANLF	RABGEF1	tr|E2R706|E2R706_CANLF RAB guanine nucleotide exchange factor 1 OS=Canis lupus familiaris OX=9615 GN=RABGEF1 PE=4 SV=2	-0.00641886	-0.0148	-0.0701979	0.0709795	0.00847805	0.0414102
tr|E2R708|E2R708_CANLF	LOC490986	tr|E2R708|E2R708_CANLF Uncharacterized protein OS=Canis lupus familiaris OX=9615 GN=LOC490986 PE=3 SV=2	0.960062	1.23969	2.92712	-1.37559	-0.442824	-1.70936
tr|E2R710|E2R710_CANLF	DNAJB14	tr|E2R710|E2R710_CANLF DnaJ heat shock protein family (Hsp40) member B14 OS=Canis lupus familiaris OX=9615 GN=DNAJB14 PE=4 SV=1	-0.0235447	-0.0855407	-0.0583296	0.0951118	0.102785	0.0892223
tr|E2R715|E2R715_CANLF	ELF3	tr|E2R715|E2R715_CANLF E74 like ETS transcription factor 3 OS=Canis lupus familiaris OX=9615 GN=ELF3 PE=3 SV=1	0.242225	0.22604	0.159309	-0.209795	-0.22412	-0.285796
tr|E2R716|E2R716_CANLF	MTR	tr|E2R716|E2R716_CANLF Methionine synthase OS=Canis lupus familiaris OX=9615 GN=MTR PE=4 SV=1	-0.200702	-0.0801676	-0.0777532	0.136479	0.161161	0.159762
tr|E2R727|E2R727_CANLF	PHF3	tr|E2R727|E2R727_CANLF PHD finger protein 3 OS=Canis lupus familiaris OX=9615 GN=PHF3 PE=4 SV=1	0.110169	0.0981976	0.179297	-0.0562908	-0.0972414	-0.0786048
tr|E2R728|E2R728_CANLF	FAIM	tr|E2R728|E2R728_CANLF Fas apoptotic inhibitory molecule OS=Canis lupus familiaris OX=9615 GN=FAIM PE=4 SV=1	-0.0881061	0.0038624	0.00758991	0.0437043	0.0411312	-0.0407652
tr|E2R730|E2R730_CANLF	PRAF2	tr|E2R730|E2R730_CANLF PRA1 family protein OS=Canis lupus familiaris OX=9615 GN=PRAF2 PE=3 SV=1	0.0122044	-0.0974125	-0.0934418	0.00827181	0.112652	0.150471
tr|E2R736|E2R736_CANLF	PIGU	tr|E2R736|E2R736_CANLF Phosphatidylinositol glycan anchor biosynthesis class U OS=Canis lupus familiaris OX=9615 GN=PIGU PE=4 SV=1	-0.0421456	0.00801457	0.00669284	0.0613066	-0.11781	0.0389242
tr|E2R740|E2R740_CANLF	AMPD3	tr|E2R740|E2R740_CANLF AMP deaminase OS=Canis lupus familiaris OX=9615 GN=AMPD3 PE=3 SV=1	-0.0103896	-0.0474494	-0.0115811	0.0422483	0.0317874	0.0575347
tr|E2R745|E2R745_CANLF	ANAPC10	tr|E2R745|E2R745_CANLF Anaphase-promoting complex subunit 10 OS=Canis lupus familiaris OX=9615 GN=ANAPC10 PE=3 SV=1	0.100602	0.0900467	0.0911701	-0.0262692	-0.0635419	-0.107775
tr|E2R746|E2R746_CANLF	ZNF667	tr|E2R746|E2R746_CANLF Zinc finger protein 667 OS=Canis lupus familiaris OX=9615 GN=ZNF667 PE=4 SV=1	0.00773493	0.135076	0.119524	0.147082	-0.16769	-0.0950433
tr|E2R747|E2R747_CANLF	CORO2A	tr|E2R747|E2R747_CANLF Coronin OS=Canis lupus familiaris OX=9615 GN=CORO2A PE=3 SV=2	-0.119266	0.114823	0.0313371	-0.0364554	0.0445561	-0.0797314
tr|E2R752|E2R752_CANLF	ZNF444	tr|E2R752|E2R752_CANLF Zinc finger protein 444 OS=Canis lupus familiaris OX=9615 GN=ZNF444 PE=4 SV=2	0.201012	0.168301	-0.0189267	-0.0855666	-0.132414	-0.196691
tr|E2R757|E2R757_CANLF	MRPL35	tr|E2R757|E2R757_CANLF Mitochondrial ribosomal protein L35 OS=Canis lupus familiaris OX=9615 GN=MRPL35 PE=4 SV=1	-0.111652	-0.305302	0.0243729	-0.000520426	0.0345407	0.149433
tr|E2R758|E2R758_CANLF	CYHR1	tr|E2R758|E2R758_CANLF Cysteine and histidine rich 1 OS=Canis lupus familiaris OX=9615 GN=CYHR1 PE=4 SV=2	-0.240707	-0.299347	-0.0938199	0.117675	0.183945	0.14313
tr|E2R760|E2R760_CANLF	IGHMBP2	tr|E2R760|E2R760_CANLF Immunoglobulin mu DNA binding protein 2 OS=Canis lupus familiaris OX=9615 GN=IGHMBP2 PE=4 SV=2	-0.017432	0.0925997	-0.0250914	0.0196719	0.0103179	-0.00995716
tr|E2R761|E2R761_CANLF	LDHB	tr|E2R761|E2R761_CANLF L-lactate dehydrogenase OS=Canis lupus familiaris OX=9615 GN=LDHB PE=3 SV=1	0.115142	0.1182	0.163186	-0.08024	-0.132043	-0.144153
tr|E2R764|E2R764_CANLF	DYNLRB1	tr|E2R764|E2R764_CANLF Dynein light chain roadblock OS=Canis lupus familiaris OX=9615 GN=DYNLRB1 PE=3 SV=1	-0.0197632	-0.00936372	0.0137446	0.0318814	-0.0630236	0.0429919
tr|E2R770|E2R770_CANLF	TOP3B	tr|E2R770|E2R770_CANLF DNA topoisomerase OS=Canis lupus familiaris OX=9615 GN=TOP3B PE=3 SV=2	0.00385672	0.0231284	0.0332887	0.0338085	-0.0433956	-0.115985
tr|E2R771|E2R771_CANLF	RBM3	tr|E2R771|E2R771_CANLF RNA binding motif protein 3 OS=Canis lupus familiaris OX=9615 GN=RBM3 PE=4 SV=2	0.029443	0.0743246	0.0177796	-0.000763456	-0.0127642	-0.074631
tr|E2R774|E2R774_CANLF	LIPG	tr|E2R774|E2R774_CANLF Lipase G, endothelial type OS=Canis lupus familiaris OX=9615 GN=LIPG PE=3 SV=2	0.0129889	0.0585076	0.14231	0.241564	0.216834	0.0398013
tr|E2R775|E2R775_CANLF	MRPL37	tr|E2R775|E2R775_CANLF Mitochondrial ribosomal protein L37 OS=Canis lupus familiaris OX=9615 GN=MRPL37 PE=4 SV=1	0.02389	0.0541937	0.114833	-0.0530772	-0.0677998	-0.128121
tr|E2R776|E2R776_CANLF	ABAT	tr|E2R776|E2R776_CANLF 4-aminobutyrate aminotransferase OS=Canis lupus familiaris OX=9615 GN=ABAT PE=3 SV=2	0.0744723	0.100072	0.0452858	-0.0648466	-0.119409	-0.0817172
tr|E2R780|E2R780_CANLF	AP5B1	tr|E2R780|E2R780_CANLF Adaptor related protein complex 5 subunit beta 1 OS=Canis lupus familiaris OX=9615 GN=AP5B1 PE=4 SV=2	0.435676	0.525783	0.273001	0.268258	-0.0545745	-0.132203
tr|E2R791|E2R791_CANLF	NA	tr|E2R791|E2R791_CANLF Elongation factor 1-alpha OS=Canis lupus familiaris OX=9615 PE=3 SV=2	-0.072521	-0.0643805	-0.01602	-0.0423698	0.0335604	-0.0231082
tr|E2R792|E2R792_CANLF	HDAC3	tr|E2R792|E2R792_CANLF Histone deacetylase OS=Canis lupus familiaris OX=9615 GN=HDAC3 PE=3 SV=1	-0.0302936	-0.0643309	-0.00355466	0.0392738	0.0298362	0.107849
tr|E2R797|E2R797_CANLF	SNIP1	tr|E2R797|E2R797_CANLF Smad nuclear interacting protein 1 OS=Canis lupus familiaris OX=9615 GN=SNIP1 PE=4 SV=1	0.00481181	0.0354727	0.132417	-0.0425648	0.0466046	-0.0444445
tr|E2R798|E2R798_CANLF	MRPS34	tr|E2R798|E2R798_CANLF Mitochondrial ribosomal protein S34 OS=Canis lupus familiaris OX=9615 GN=MRPS34 PE=4 SV=2	0.0332437	0.0932578	-0.00970427	0.0305899	-0.0244228	-0.0683178
tr|E2R7A0|E2R7A0_CANLF	HAGH	tr|E2R7A0|E2R7A0_CANLF Hydroxyacylglutathione hydrolase OS=Canis lupus familiaris OX=9615 GN=HAGH PE=3 SV=2	-0.0185931	-0.0404798	-0.0437997	-0.0204734	0.0181646	-0.0228676
tr|E2R7A2|E2R7A2_CANLF	PRR14	tr|E2R7A2|E2R7A2_CANLF Proline rich 14 OS=Canis lupus familiaris OX=9615 GN=PRR14 PE=4 SV=1	0.0814063	0.0930206	0.0913975	-0.0865556	-0.108854	-0.166537
tr|E2R7A8|E2R7A8_CANLF	SENP3	tr|E2R7A8|E2R7A8_CANLF Uncharacterized protein OS=Canis lupus familiaris OX=9615 GN=SENP3 PE=4 SV=1	-0.00179967	0.0327888	-0.0589545	0.0685409	0.013604	0.0616521
tr|E2R7A9|E2R7A9_CANLF	REEP5	tr|E2R7A9|E2R7A9_CANLF Receptor expression-enhancing protein OS=Canis lupus familiaris OX=9615 GN=REEP5 PE=3 SV=1	0.0699634	-0.268461	0.0578993	0.0224684	0.0213891	0.157208
tr|E2R7B0|E2R7B0_CANLF	USP13	tr|E2R7B0|E2R7B0_CANLF Ubiquitin carboxyl-terminal hydrolase OS=Canis lupus familiaris OX=9615 GN=USP13 PE=3 SV=2	-0.102408	-0.0382477	0.097151	0.105711	0.091973	0.0148993
tr|E2R7B5|E2R7B5_CANLF	RSAD2	tr|E2R7B5|E2R7B5_CANLF Radical S-adenosyl methionine domain containing 2 OS=Canis lupus familiaris OX=9615 GN=RSAD2 PE=4 SV=1	0.595846	0.530376	0.513958	-0.0803838	-0.128896	-0.125641
tr|E2R7B8|E2R7B8_CANLF	WRAP73	tr|E2R7B8|E2R7B8_CANLF WD repeat containing, antisense to TP73 OS=Canis lupus familiaris OX=9615 GN=WRAP73 PE=4 SV=2	-0.0300066	-0.121189	0.350535	0.197321	0.193902	0.100452
tr|E2R7C3|E2R7C3_CANLF	SLC9A8	tr|E2R7C3|E2R7C3_CANLF Sodium/hydrogen exchanger OS=Canis lupus familiaris OX=9615 GN=SLC9A8 PE=3 SV=1	0.0951154	-0.0388736	-0.0789543	-0.0437042	0.0613612	-0.128732
tr|E2R7C6|E2R7C6_CANLF	HOMEZ	tr|E2R7C6|E2R7C6_CANLF Homeobox and leucine zipper encoding OS=Canis lupus familiaris OX=9615 GN=HOMEZ PE=4 SV=1	0.132338	0.0176369	0.0370678	-0.0934412	-0.125596	-0.344514
tr|E2R7D0|E2R7D0_CANLF	INO80B	tr|E2R7D0|E2R7D0_CANLF Uncharacterized protein OS=Canis lupus familiaris OX=9615 GN=INO80B PE=4 SV=2	0.169571	-0.0540704	-0.108345	0.211135	-0.0665187	-0.0981656
tr|E2R7D3|E2R7D3_CANLF	ZFAND1	tr|E2R7D3|E2R7D3_CANLF Zinc finger AN1-type containing 1 OS=Canis lupus familiaris OX=9615 GN=ZFAND1 PE=4 SV=2	-0.17721	-0.199602	-0.10689	0.149929	0.265345	0.150816
tr|E2R7E3|E2R7E3_CANLF	SSNA1	tr|E2R7E3|E2R7E3_CANLF SS nuclear autoantigen 1 OS=Canis lupus familiaris OX=9615 GN=SSNA1 PE=4 SV=2	0.249735	0.300822	0.285586	-0.0587551	-0.159226	-0.17553
tr|E2R7E5|E2R7E5_CANLF	NDOR1	tr|E2R7E5|E2R7E5_CANLF NADPH-dependent diflavin oxidoreductase 1 OS=Canis lupus familiaris OX=9615 GN=NDOR1 PE=3 SV=2	-0.197559	-0.198459	0.030968	0.122185	0.225467	0.193666
tr|E2R7E8|E2R7E8_CANLF	APEH	tr|E2R7E8|E2R7E8_CANLF Acylaminoacyl-peptide hydrolase OS=Canis lupus familiaris OX=9615 GN=APEH PE=4 SV=1	-0.0719748	-0.12344	-0.0498411	0.0323948	0.0859798	0.0625372
tr|E2R7F1|E2R7F1_CANLF	MSN	tr|E2R7F1|E2R7F1_CANLF Moesin OS=Canis lupus familiaris OX=9615 GN=MSN PE=4 SV=2	-0.143121	-0.119836	-0.126835	0.221333	0.203334	0.176584
tr|E2R7F3|E2R7F3_CANLF	NA	tr|E2R7F3|E2R7F3_CANLF Uncharacterized protein OS=Canis lupus familiaris OX=9615 PE=3 SV=2	0.00454976	0.08151	0.0098823	-0.0383344	-0.0275348	-0.0165839
tr|E2R7F5|E2R7F5_CANLF	COX16	tr|E2R7F5|E2R7F5_CANLF Cytochrome c oxidase assembly factor COX16 OS=Canis lupus familiaris OX=9615 GN=COX16 PE=4 SV=1	0.172253	0.307275	0.186365	-0.0729723	-0.0644062	-0.305488
tr|E2R7G0|E2R7G0_CANLF	GINS3	tr|E2R7G0|E2R7G0_CANLF GINS complex subunit 3 OS=Canis lupus familiaris OX=9615 GN=GINS3 PE=4 SV=1	0.0510309	0.0695557	0.0903852	-0.110124	-0.0930904	-0.188237
tr|E2R7G5|E2R7G5_CANLF	CDCA8	tr|E2R7G5|E2R7G5_CANLF Cell division cycle associated 8 OS=Canis lupus familiaris OX=9615 GN=CDCA8 PE=4 SV=1	0.0123863	0.157224	0.105488	0.00683571	0.0562542	-0.0391321
tr|E2R7G8|E2R7G8_CANLF	ELMO1	tr|E2R7G8|E2R7G8_CANLF Engulfment and cell motility 1 OS=Canis lupus familiaris OX=9615 GN=ELMO1 PE=4 SV=2	-0.0586398	-0.0839175	-0.0698553	0.176179	0.0762601	0.0791384
tr|E2R7H7|E2R7H7_CANLF	MAP9	tr|E2R7H7|E2R7H7_CANLF Uncharacterized protein OS=Canis lupus familiaris OX=9615 GN=MAP9 PE=4 SV=2	0.456361	0.455085	0.455916	-0.110573	-0.114733	-0.274042
tr|E2R7H9|E2R7H9_CANLF	RRM2	tr|E2R7H9|E2R7H9_CANLF Ribonucleotide reductase regulatory subunit M2 OS=Canis lupus familiaris OX=9615 GN=RRM2 PE=4 SV=2	0.0114076	0.104451	0.116315	-0.0224258	-0.0655527	-0.078312
tr|E2R7I0|E2R7I0_CANLF	SHLD2	tr|E2R7I0|E2R7I0_CANLF Shieldin complex subunit 2 OS=Canis lupus familiaris OX=9615 GN=SHLD2 PE=4 SV=2	0.591501	0.48064	0.193741	-0.171573	-0.231271	-0.105503
tr|E2R7I5|E2R7I5_CANLF	PHF23	tr|E2R7I5|E2R7I5_CANLF PHD finger protein 23 OS=Canis lupus familiaris OX=9615 GN=PHF23 PE=4 SV=1	0.0997691	0.0534959	0.104204	-0.0321131	0.0111886	-0.0753594
tr|E2R7I7|E2R7I7_CANLF	CIAO3	tr|E2R7I7|E2R7I7_CANLF Cytosolic iron-sulfur assembly component 3 OS=Canis lupus familiaris OX=9615 GN=CIAO3 PE=3 SV=2	0.0700163	0.0771153	-0.0480396	-0.0137975	-0.0277379	-0.0214238
tr|E2R7I8|E2R7I8_CANLF	ZBTB48	tr|E2R7I8|E2R7I8_CANLF Zinc finger and BTB domain containing 48 OS=Canis lupus familiaris OX=9615 GN=ZBTB48 PE=4 SV=2	0.0657463	0.0903262	-0.0218376	0.0514159	-0.0784033	-0.180076
tr|E2R7J0|E2R7J0_CANLF	FRA10AC1	tr|E2R7J0|E2R7J0_CANLF FRA10A associated CGG repeat 1 OS=Canis lupus familiaris OX=9615 GN=FRA10AC1 PE=4 SV=2	-0.0132638	-0.0771165	-0.0724254	0.0550081	0.1244	0.0674244
tr|E2R7J6|E2R7J6_CANLF	ZBTB44	tr|E2R7J6|E2R7J6_CANLF Zinc finger and BTB domain containing 44 OS=Canis lupus familiaris OX=9615 GN=ZBTB44 PE=4 SV=2	0.298579	0.349125	0.217592	-0.0792645	-0.138716	-0.0773309
tr|E2R7J9|E2R7J9_CANLF	TCOF1	tr|E2R7J9|E2R7J9_CANLF Treacle ribosome biogenesis factor 1 OS=Canis lupus familiaris OX=9615 GN=TCOF1 PE=4 SV=2	0.00113321	-0.0672283	-0.0152609	-0.0336778	-0.0193673	-0.0595361
tr|E2R7K0|E2R7K0_CANLF	RPUSD1	tr|E2R7K0|E2R7K0_CANLF RNA pseudouridylate synthase domain containing 1 OS=Canis lupus familiaris OX=9615 GN=RPUSD1 PE=4 SV=1	-0.0567294	0.361741	-0.0625503	0.510031	-0.354993	-0.155471
tr|E2R7K2|E2R7K2_CANLF	DVL2	tr|E2R7K2|E2R7K2_CANLF Dishevelled segment polarity protein 2 OS=Canis lupus familiaris OX=9615 GN=DVL2 PE=4 SV=2	0.00635294	0.0676831	-0.0323181	-0.0245988	-0.0581797	-0.0289891
tr|E2R7K5|E2R7K5_CANLF	AP1G2	tr|E2R7K5|E2R7K5_CANLF AP-1 complex subunit gamma OS=Canis lupus familiaris OX=9615 GN=AP1G2 PE=3 SV=1	0.00575216	-0.0557521	0.00639584	0.0176632	-0.0126086	0.0382117
tr|E2R7K6|E2R7K6_CANLF	VPS33A	tr|E2R7K6|E2R7K6_CANLF Uncharacterized protein OS=Canis lupus familiaris OX=9615 GN=VPS33A PE=3 SV=2	0.0289456	0.0740718	0.0293102	-0.0416707	0.014621	-0.05031
tr|E2R7K7|E2R7K7_CANLF	RLBP1	tr|E2R7K7|E2R7K7_CANLF Retinaldehyde binding protein 1 OS=Canis lupus familiaris OX=9615 GN=RLBP1 PE=4 SV=2	-0.0259837	-0.0232789	-0.0028991	-0.0222534	0.00856218	0.0308832
tr|E2R7K8|E2R7K8_CANLF	MOCS3	tr|E2R7K8|E2R7K8_CANLF Adenylyltransferase and sulfurtransferase MOCS3 OS=Canis lupus familiaris OX=9615 GN=MOCS3 PE=3 SV=2	0.0398821	0.00311398	-0.0468059	-0.0305819	-0.0596274	-0.0322673
tr|E2R7K9|E2R7K9_CANLF	RPS6KB2	tr|E2R7K9|E2R7K9_CANLF Ribosomal protein S6 kinase OS=Canis lupus familiaris OX=9615 GN=RPS6KB2 PE=3 SV=1	0.0420712	0.111827	-0.00533502	-0.0694536	0.00334469	-0.0852886
tr|E2R7L0|E2R7L0_CANLF	RFC3	tr|E2R7L0|E2R7L0_CANLF Replication factor C subunit 3 OS=Canis lupus familiaris OX=9615 GN=RFC3 PE=4 SV=1	-0.00225196	-0.0116926	0.0669252	-0.0180283	-0.0183115	-0.0898411
tr|E2R7L1|E2R7L1_CANLF	PDIA4	tr|E2R7L1|E2R7L1_CANLF Protein disulfide-isomerase A4 OS=Canis lupus familiaris OX=9615 GN=PDIA4 PE=3 SV=2	-0.0692441	-0.0830541	-0.080795	0.119362	0.0880747	0.126984
tr|E2R7L4|E2R7L4_CANLF	TTC32	tr|E2R7L4|E2R7L4_CANLF Tetratricopeptide repeat domain 32 OS=Canis lupus familiaris OX=9615 GN=TTC32 PE=4 SV=1	-0.0468338	0.158744	-0.0425467	0.066909	0.05721	-0.158952
tr|E2R7M2|E2R7M2_CANLF	HCCS	tr|E2R7M2|E2R7M2_CANLF Cytochrome c heme lyase OS=Canis lupus familiaris OX=9615 GN=HCCS PE=3 SV=1	-0.0661487	-0.0863261	-0.0607192	0.104944	0.073976	0.073747
tr|E2R7M4|E2R7M4_CANLF	PCID2	tr|E2R7M4|E2R7M4_CANLF PCI domain containing 2 OS=Canis lupus familiaris OX=9615 GN=PCID2 PE=4 SV=2	-0.018856	-0.0197628	0.0224385	-0.0261363	0.0591165	0.0250953
tr|E2R7N3|E2R7N3_CANLF	MID1	tr|E2R7N3|E2R7N3_CANLF Midline 1 OS=Canis lupus familiaris OX=9615 GN=MID1 PE=4 SV=2	0.153895	0.209588	-0.0238879	-0.0544761	-0.0448137	-0.133804
tr|E2R7N4|E2R7N4_CANLF	HCLS1	tr|E2R7N4|E2R7N4_CANLF Hematopoietic cell-specific Lyn substrate 1 OS=Canis lupus familiaris OX=9615 GN=HCLS1 PE=4 SV=2	0.0921747	-0.0875801	-0.0489156	-0.0623188	-0.0903852	-0.157823
tr|E2R7N5|E2R7N5_CANLF	CORO1B	tr|E2R7N5|E2R7N5_CANLF Coronin OS=Canis lupus familiaris OX=9615 GN=CORO1B PE=3 SV=1	0.021411	0.0432366	0.00941406	0.0291302	-0.0385055	-0.0479108
tr|E2R7N9|E2R7N9_CANLF	TRPC4AP	tr|E2R7N9|E2R7N9_CANLF Transient receptor potential cation channel subfamily C member 4 associated protein OS=Canis lupus familiaris OX=9615 GN=TRPC4AP PE=4 SV=2	0.524517	0.547131	0.581726	-0.397529	-0.17714	0.11346
tr|E2R7P6|E2R7P6_CANLF	THRAP3	tr|E2R7P6|E2R7P6_CANLF Thyroid hormone receptor associated protein 3 OS=Canis lupus familiaris OX=9615 GN=THRAP3 PE=4 SV=1	0.0738408	0.0820662	-0.00352747	-0.0418288	-0.0801878	-0.0542468
tr|E2R7Q0|E2R7Q0_CANLF	PLEKHN1	tr|E2R7Q0|E2R7Q0_CANLF Pleckstrin homology domain containing N1 OS=Canis lupus familiaris OX=9615 GN=PLEKHN1 PE=4 SV=2	-0.172063	-0.036648	-0.11929	0.388417	0.346839	0.301779
tr|E2R7Q2|E2R7Q2_CANLF	IAH1	tr|E2R7Q2|E2R7Q2_CANLF Isoamyl acetate hydrolyzing esterase 1 (putative) OS=Canis lupus familiaris OX=9615 GN=IAH1 PE=4 SV=1	-0.0562065	0.0306472	-0.0747804	0.0990171	0.0368514	0.0443116
tr|E2R7Q9|E2R7Q9_CANLF	EMC6	tr|E2R7Q9|E2R7Q9_CANLF ER membrane protein complex subunit 6 OS=Canis lupus familiaris OX=9615 GN=EMC6 PE=4 SV=1	-0.0147169	-0.214654	-0.0953733	0.0872475	0.115792	0.186545
tr|E2R7R0|E2R7R0_CANLF	TAX1BP3	tr|E2R7R0|E2R7R0_CANLF Tax1-binding protein 3 OS=Canis lupus familiaris OX=9615 GN=TAX1BP3 PE=4 SV=2	-0.13269	-0.103618	-0.0631123	0.128288	0.0330061	0.115938
tr|E2R7R1|E2R7R1_CANLF	ISG15	tr|E2R7R1|E2R7R1_CANLF ISG15 ubiquitin-like modifier OS=Canis lupus familiaris OX=9615 GN=ISG15 PE=4 SV=2	0.299231	0.161583	0.259997	0.0804873	0.0412804	0.0473542
tr|E2R7R2|E2R7R2_CANLF	CPSF3	tr|E2R7R2|E2R7R2_CANLF Cleavage and polyadenylation specific factor 3 OS=Canis lupus familiaris OX=9615 GN=CPSF3 PE=4 SV=2	0.0427792	-0.0314014	0.0301017	-0.0215174	-0.0310982	-0.0133478
tr|E2R7R4|E2R7R4_CANLF	PDS5A	tr|E2R7R4|E2R7R4_CANLF PDS5 cohesin associated factor A OS=Canis lupus familiaris OX=9615 GN=PDS5A PE=4 SV=1	0.0328697	0.0743673	0.0635777	-0.0541709	-0.0666072	-0.0691783
tr|E2R7R8|E2R7R8_CANLF	SMC2	tr|E2R7R8|E2R7R8_CANLF Structural maintenance of chromosomes protein OS=Canis lupus familiaris OX=9615 GN=SMC2 PE=3 SV=1	0.0697384	0.117859	0.0950344	-0.0561635	-0.0910594	-0.141482
tr|E2R7R9|E2R7R9_CANLF	PGAM5	tr|E2R7R9|E2R7R9_CANLF PGAM family member 5, mitochondrial serine/threonine protein phosphatase OS=Canis lupus familiaris OX=9615 GN=PGAM5 PE=4 SV=2	-0.00140117	-0.0222977	0.00603634	-0.0594412	-0.0408551	-0.0332965
tr|E2R7S1|E2R7S1_CANLF	ATP2B1	tr|E2R7S1|E2R7S1_CANLF Calcium-transporting ATPase OS=Canis lupus familiaris OX=9615 GN=ATP2B1 PE=3 SV=2	0.0049659	0.0134089	0.0438572	-0.0227458	-0.0492576	0.0147351
tr|E2R7S2|E2R7S2_CANLF	PHF6	tr|E2R7S2|E2R7S2_CANLF PHD finger protein 6 OS=Canis lupus familiaris OX=9615 GN=PHF6 PE=4 SV=2	0.0214148	0.0712768	0.168771	-0.112323	-0.0474138	-0.0542042
tr|E2R7S4|E2R7S4_CANLF	ANKLE2	tr|E2R7S4|E2R7S4_CANLF Ankyrin repeat and LEM domain containing 2 OS=Canis lupus familiaris OX=9615 GN=ANKLE2 PE=4 SV=2	-0.021991	-0.0217516	-0.0337691	0.0842824	0.0377255	0.0816376
tr|E2R7S5|E2R7S5_CANLF	RSL1D1	tr|E2R7S5|E2R7S5_CANLF Ribosomal L1 domain containing 1 OS=Canis lupus familiaris OX=9615 GN=RSL1D1 PE=4 SV=2	-0.0770674	-0.0525541	0.0315584	-0.00847423	-0.031947	0.0461205
tr|E2R7S6|E2R7S6_CANLF	LSM1	tr|E2R7S6|E2R7S6_CANLF U6 snRNA-associated Sm-like protein LSm1 OS=Canis lupus familiaris OX=9615 GN=LSM1 PE=3 SV=1	0.128507	0.0230096	-0.0379732	-0.0373053	0.00328467	0.0323518
tr|E2R7S8|E2R7S8_CANLF	RBBP9	tr|E2R7S8|E2R7S8_CANLF RB binding protein 9, serine hydrolase OS=Canis lupus familiaris OX=9615 GN=RBBP9 PE=4 SV=1	-0.00257589	0.113628	0.161168	0.0700869	-0.0146361	0.0163806
tr|E2R7T4|E2R7T4_CANLF	SMC3	tr|E2R7T4|E2R7T4_CANLF Structural maintenance of chromosomes protein OS=Canis lupus familiaris OX=9615 GN=SMC3 PE=3 SV=2	0.103586	0.121085	0.086767	-0.0488767	-0.0981634	-0.0639323
tr|E2R7T7|E2R7T7_CANLF	GLTP	tr|E2R7T7|E2R7T7_CANLF Uncharacterized protein OS=Canis lupus familiaris OX=9615 GN=GLTP PE=4 SV=1	0.00855332	-0.0818243	-0.0500676	-0.0116893	0.111375	0.0216256
tr|E2R7T9|E2R7T9_CANLF	REXO4	tr|E2R7T9|E2R7T9_CANLF REX4 homolog, 3'-5' exonuclease OS=Canis lupus familiaris OX=9615 GN=REXO4 PE=4 SV=2	-0.282898	0.190012	0.132078	0.0840257	-0.145336	0.126135
tr|E2R7U0|E2R7U0_CANLF	PLGRKT	tr|E2R7U0|E2R7U0_CANLF Plasminogen receptor with a C-terminal lysine OS=Canis lupus familiaris OX=9615 GN=PLGRKT PE=4 SV=1	-0.0364922	0.113631	0.0640885	0.00705902	-0.00925574	0.0331606
tr|E2R7U3|E2R7U3_CANLF	CYP4F8	tr|E2R7U3|E2R7U3_CANLF Cytochrome P450 family 4 subfamily F member 8 OS=Canis lupus familiaris OX=9615 GN=CYP4F8 PE=3 SV=1	-0.152812	-0.0543228	-0.0627457	0.141118	0.120476	0.0944638
tr|E2R7U8|E2R7U8_CANLF	EXOSC8	tr|E2R7U8|E2R7U8_CANLF Exosome component 8 OS=Canis lupus familiaris OX=9615 GN=EXOSC8 PE=4 SV=1	-0.102327	-0.0837164	0.0250521	0.0174307	0.034556	-0.050831
tr|E2R7V2|E2R7V2_CANLF	PSMG2	tr|E2R7V2|E2R7V2_CANLF Proteasome assembly chaperone 2 OS=Canis lupus familiaris OX=9615 GN=PSMG2 PE=3 SV=1	0.0351316	0.0855049	0.0620881	-0.0794639	-0.0646832	-0.0644542
tr|E2R7V4|E2R7V4_CANLF	BAG4	tr|E2R7V4|E2R7V4_CANLF BCL2 associated athanogene 4 OS=Canis lupus familiaris OX=9615 GN=BAG4 PE=4 SV=1	0.0276389	-0.00974963	0.00673328	-0.0307825	-0.094069	0.0185349
tr|E2R7V6|E2R7V6_CANLF	CEP76	tr|E2R7V6|E2R7V6_CANLF Centrosomal protein 76 OS=Canis lupus familiaris OX=9615 GN=CEP76 PE=4 SV=2	-0.128885	-0.0221692	-0.0556874	0.0707668	0.175267	0.113498
tr|E2R7W1|E2R7W1_CANLF	CCSER2	tr|E2R7W1|E2R7W1_CANLF Coiled-coil serine rich protein 2 OS=Canis lupus familiaris OX=9615 GN=CCSER2 PE=4 SV=2	0.0874709	0.132134	0.0768755	-0.0880531	-0.0879647	-0.186797
tr|E2R7W2|E2R7W2_CANLF	TCHP	tr|E2R7W2|E2R7W2_CANLF Trichoplein keratin filament binding OS=Canis lupus familiaris OX=9615 GN=TCHP PE=4 SV=1	-0.0266831	-0.0164328	-0.0630245	0.0116604	0.0546065	0.0792419
tr|E2R7W5|E2R7W5_CANLF	MRPL22	tr|E2R7W5|E2R7W5_CANLF Mitochondrial ribosomal protein L22 (Fragment) OS=Canis lupus familiaris OX=9615 GN=MRPL22 PE=3 SV=2	0.0293113	0.0177611	-0.00465322	-0.029528	-0.0293181	-0.0713963
tr|E2R7W6|E2R7W6_CANLF	KRT42	tr|E2R7W6|E2R7W6_CANLF Uncharacterized protein OS=Canis lupus familiaris OX=9615 GN=KRT42 PE=3 SV=1	2.64537	0.370493	1.01413	-0.00554508	-0.198238	-0.00989655
tr|E2R7X3|E2R7X3_CANLF	GK5	tr|E2R7X3|E2R7X3_CANLF Glycerol kinase 5 OS=Canis lupus familiaris OX=9615 GN=GK5 PE=3 SV=1	-0.02157	0.0662483	0.0676555	-0.0235057	-0.0304284	0.0587272
tr|E2R7X6|E2R7X6_CANLF	CCDC125	tr|E2R7X6|E2R7X6_CANLF Coiled-coil domain containing 125 OS=Canis lupus familiaris OX=9615 GN=CCDC125 PE=4 SV=2	-0.0693162	-0.0966446	-0.0362369	0.289968	0.209442	0.245334
tr|E2R7X8|E2R7X8_CANLF	SUPT20H	tr|E2R7X8|E2R7X8_CANLF SPT20 homolog, SAGA complex component OS=Canis lupus familiaris OX=9615 GN=SUPT20H PE=4 SV=1	0.0289161	0.0403254	0.0699519	-0.0368758	0.0111455	-0.028017
tr|E2R7Z2|E2R7Z2_CANLF	MBNL3	tr|E2R7Z2|E2R7Z2_CANLF Muscleblind like splicing regulator 3 OS=Canis lupus familiaris OX=9615 GN=MBNL3 PE=4 SV=2	-0.241411	-0.49343	0.0375392	0.0444794	0.121143	0.00355902
tr|E2R7Z6|E2R7Z6_CANLF	QTRT2	tr|E2R7Z6|E2R7Z6_CANLF Queuine tRNA-ribosyltransferase accessory subunit 2 OS=Canis lupus familiaris OX=9615 GN=QTRT2 PE=3 SV=1	-0.121284	-0.0895072	0.0441763	-0.0603916	-0.0676735	-0.0840391
tr|E2R7Z9|E2R7Z9_CANLF	ACOT11	tr|E2R7Z9|E2R7Z9_CANLF Acyl-CoA thioesterase 11 OS=Canis lupus familiaris OX=9615 GN=ACOT11 PE=4 SV=2	0.0199142	0.184862	-0.0195521	0.039738	0.0679949	0.0507661
tr|E2R801|E2R801_CANLF	EIF2D	tr|E2R801|E2R801_CANLF Eukaryotic translation initiation factor 2D OS=Canis lupus familiaris OX=9615 GN=EIF2D PE=4 SV=2	-0.00479046	0.0175765	-0.0315682	-0.0392497	-0.00633356	0.0096568
tr|E2R802|E2R802_CANLF	REPS1	tr|E2R802|E2R802_CANLF RALBP1 associated Eps domain containing 1 OS=Canis lupus familiaris OX=9615 GN=REPS1 PE=4 SV=2	0.0151226	-0.011276	0.0567916	-0.0444719	0.0469274	-0.00703425
tr|E2R806|E2R806_CANLF	TSPAN9	tr|E2R806|E2R806_CANLF Tetraspanin OS=Canis lupus familiaris OX=9615 GN=TSPAN9 PE=3 SV=2	-0.174225	-0.129727	-0.032689	0.240761	0.285044	0.327414
tr|E2R811|E2R811_CANLF	PORCN	tr|E2R811|E2R811_CANLF Porcupine O-acyltransferase OS=Canis lupus familiaris OX=9615 GN=PORCN PE=3 SV=2	-0.0110748	-0.0835212	-0.0464363	-0.022192	0.118786	0.131802
tr|E2R812|E2R812_CANLF	GOSR1	tr|E2R812|E2R812_CANLF Golgi SNAP receptor complex member 1 OS=Canis lupus familiaris OX=9615 GN=GOSR1 PE=3 SV=1	-0.076669	0.0939	0.010361	0.014838	0.0747444	0.0643161
tr|E2R813|E2R813_CANLF	ENDOV	tr|E2R813|E2R813_CANLF Endonuclease V OS=Canis lupus familiaris OX=9615 GN=ENDOV PE=3 SV=2	-0.179053	0.0878404	-0.0397643	-0.465437	-0.145958	-0.0208176
tr|E2R815|E2R815_CANLF	NGLY1	tr|E2R815|E2R815_CANLF N-glycanase 1 OS=Canis lupus familiaris OX=9615 GN=NGLY1 PE=4 SV=2	-0.0117684	0.0114969	0.00979111	-6.10198e-05	-0.0183262	-0.0440693
tr|E2R818|E2R818_CANLF	ARAP1	tr|E2R818|E2R818_CANLF ArfGAP with RhoGAP domain, ankyrin repeat and PH domain 1 OS=Canis lupus familiaris OX=9615 GN=ARAP1 PE=4 SV=2	-0.0699908	0.0107009	0.0691039	0.0305569	0.00648123	0.0343205
tr|E2R819|E2R819_CANLF	RNF213	tr|E2R819|E2R819_CANLF Ring finger protein 213 OS=Canis lupus familiaris OX=9615 GN=RNF213 PE=4 SV=2	0.0344595	-0.0457654	0.141359	0.189127	0.179302	0.203553
tr|E2R824|E2R824_CANLF	ZNF518B	tr|E2R824|E2R824_CANLF Zinc finger protein 518B OS=Canis lupus familiaris OX=9615 GN=ZNF518B PE=2 SV=2	0.167749	0.0854772	0.11104	-0.0587071	-0.0460934	-0.0544521
tr|E2R825|E2R825_CANLF	EEF2KMT	tr|E2R825|E2R825_CANLF Uncharacterized protein OS=Canis lupus familiaris OX=9615 GN=EEF2KMT PE=4 SV=2	-0.264932	-0.0996652	-0.124877	0.284436	0.286238	0.156744
tr|E2R830|E2R830_CANLF	CPD	tr|E2R830|E2R830_CANLF Carboxypeptidase D OS=Canis lupus familiaris OX=9615 GN=CPD PE=4 SV=1	0.00088798	-0.0309045	-0.0437964	0.0614645	0.0739373	0.0167365
tr|E2R832|E2R832_CANLF	PMM2	tr|E2R832|E2R832_CANLF Phosphomannomutase OS=Canis lupus familiaris OX=9615 GN=PMM2 PE=3 SV=2	0.0346619	-0.00449956	0.0245564	-0.0117053	0.0130171	-0.0197756
tr|E2R836|E2R836_CANLF	WASHC3	tr|E2R836|E2R836_CANLF Uncharacterized protein OS=Canis lupus familiaris OX=9615 GN=WASHC3 PE=4 SV=1	-0.02036	0.115658	0.10745	-0.0432752	-0.0427329	0.00200292
tr|E2R837|E2R837_CANLF	UBA2	tr|E2R837|E2R837_CANLF Ubiquitin like modifier activating enzyme 2 OS=Canis lupus familiaris OX=9615 GN=UBA2 PE=4 SV=2	0.00643902	0.0449337	0.00729865	-0.0162919	-0.0400788	-0.0313416
tr|E2R838|E2R838_CANLF	IFT88	tr|E2R838|E2R838_CANLF Intraflagellar transport 88 OS=Canis lupus familiaris OX=9615 GN=IFT88 PE=4 SV=2	0.0324064	-0.0101055	0.0223326	-0.0745799	-0.0509144	-0.154764
tr|E2R841|E2R841_CANLF	HSPE1	tr|E2R841|E2R841_CANLF Uncharacterized protein OS=Canis lupus familiaris OX=9615 GN=HSPE1 PE=4 SV=1	-0.0257795	-0.102883	-0.0427373	0.11972	-0.00949565	0.0657941
tr|E2R848|E2R848_CANLF	VPS37A	tr|E2R848|E2R848_CANLF VPS37A, ESCRT-I subunit OS=Canis lupus familiaris OX=9615 GN=VPS37A PE=4 SV=1	-0.279922	-0.176789	-0.114198	0.0444819	0.102791	0.0943652
tr|E2R851|E2R851_CANLF	BABAM1	tr|E2R851|E2R851_CANLF Uncharacterized protein OS=Canis lupus familiaris OX=9615 GN=BABAM1 PE=4 SV=2	-0.0211467	-0.203501	0.0166294	0.0642586	-0.0384386	0.097708
tr|E2R854|E2R854_CANLF	NA	tr|E2R854|E2R854_CANLF Uncharacterized protein OS=Canis lupus familiaris OX=9615 PE=3 SV=1	0.0856969	0.0305453	0.112351	-0.113872	-0.0250358	-0.184263
tr|E2R856|E2R856_CANLF	MYDGF	tr|E2R856|E2R856_CANLF Myeloid derived growth factor OS=Canis lupus familiaris OX=9615 GN=MYDGF PE=4 SV=2	-0.0223973	-0.0137514	-0.103619	0.0433757	0.112281	0.103728
tr|E2R857|E2R857_CANLF	BLMH	tr|E2R857|E2R857_CANLF Bleomycin hydrolase OS=Canis lupus familiaris OX=9615 GN=BLMH PE=4 SV=1	-0.00981817	-0.0284127	0.0614865	-0.0413753	-0.0290323	-0.0637139
tr|E2R861|E2R861_CANLF	TMEM39A	tr|E2R861|E2R861_CANLF Transmembrane protein 39A OS=Canis lupus familiaris OX=9615 GN=TMEM39A PE=4 SV=2	-0.0273661	0.0875487	-0.033388	-0.012355	0.111808	-0.016649
tr|E2R862|E2R862_CANLF	ZMYND11	tr|E2R862|E2R862_CANLF Zinc finger MYND-type containing 11 OS=Canis lupus familiaris OX=9615 GN=ZMYND11 PE=4 SV=2	0.00514117	0.105014	-0.0122651	0.042171	-0.0315004	0.0590424
tr|E2R864|E2R864_CANLF	BPNT1	tr|E2R864|E2R864_CANLF 3'(2'), 5'-bisphosphate nucleotidase 1 OS=Canis lupus familiaris OX=9615 GN=BPNT1 PE=4 SV=1	-0.0285384	-0.0702045	0.020897	0.0125317	0.0104583	-0.00999767
tr|E2R866|E2R866_CANLF	OXSM	tr|E2R866|E2R866_CANLF 3-oxoacyl-[acyl-carrier-protein] synthase, mitochondrial OS=Canis lupus familiaris OX=9615 GN=OXSM PE=3 SV=1	0.0131762	0.0537247	0.032462	-0.0427978	-0.00909151	0.0331323
tr|E2R868|E2R868_CANLF	KMT5B	tr|E2R868|E2R868_CANLF Histone-lysine N-methyltransferase OS=Canis lupus familiaris OX=9615 GN=KMT5B PE=3 SV=2	0.10703	0.203078	0.165458	-0.00304781	-0.0985709	-0.150152
tr|E2R869|E2R869_CANLF	LOC475405	tr|E2R869|E2R869_CANLF KRR1 small subunit processome component OS=Canis lupus familiaris OX=9615 GN=LOC475405 PE=3 SV=2	-0.0664034	-0.0909334	0.0199582	-0.00453156	0.0367307	-0.00276225
tr|E2R876|E2R876_CANLF	CLCN3	tr|E2R876|E2R876_CANLF Chloride channel protein OS=Canis lupus familiaris OX=9615 GN=CLCN3 PE=3 SV=1	-0.0918382	0.00359699	-0.00593048	-0.0289714	0.0377492	-0.0239008
tr|E2R887|E2R887_CANLF	FMNL3	tr|E2R887|E2R887_CANLF Formin like 3 OS=Canis lupus familiaris OX=9615 GN=FMNL3 PE=4 SV=2	0.0014819	0.143914	0.0178147	-0.0813567	0.0209321	0.104582
tr|E2R8A2|E2R8A2_CANLF	VPS29	tr|E2R8A2|E2R8A2_CANLF Vacuolar protein sorting-associated protein 29 OS=Canis lupus familiaris OX=9615 GN=VPS29 PE=3 SV=2	0.039308	0.0315901	-0.0213523	0.019796	-0.0789946	-0.0506787
tr|E2R8A8|E2R8A8_CANLF	RPS7	tr|E2R8A8|E2R8A8_CANLF 40S ribosomal protein S7 OS=Canis lupus familiaris OX=9615 GN=RPS7 PE=3 SV=2	-0.0422627	0.0186502	0.0227599	0.00452466	-0.00674642	-0.0369605
tr|E2R8B4|E2R8B4_CANLF	CCNB2	tr|E2R8B4|E2R8B4_CANLF Uncharacterized protein OS=Canis lupus familiaris OX=9615 GN=CCNB2 PE=3 SV=1	0.0907293	0.137104	0.0549547	0.0346811	-0.05886	0.0300809
tr|E2R8B9|E2R8B9_CANLF	MLLT6	tr|E2R8B9|E2R8B9_CANLF MLLT6, PHD finger containing OS=Canis lupus familiaris OX=9615 GN=MLLT6 PE=4 SV=2	0.0901045	0.0353627	-0.150859	0.0928127	0.0527115	-0.116313
tr|E2R8C0|E2R8C0_CANLF	ACIN1	tr|E2R8C0|E2R8C0_CANLF Apoptotic chromatin condensation inducer 1 OS=Canis lupus familiaris OX=9615 GN=ACIN1 PE=4 SV=1	0.041445	0.131237	0.000814578	-0.0485283	-0.0614956	-0.0229977
tr|E2R8C1|E2R8C1_CANLF	HELZ	tr|E2R8C1|E2R8C1_CANLF Helicase with zinc finger OS=Canis lupus familiaris OX=9615 GN=HELZ PE=4 SV=2	0.028362	0.0721163	0.117328	-0.0232778	-0.0314934	-0.0761946
tr|E2R8C2|E2R8C2_CANLF	HK3	tr|E2R8C2|E2R8C2_CANLF Hexokinase 3 OS=Canis lupus familiaris OX=9615 GN=HK3 PE=3 SV=2	-0.232725	0.234711	-0.162844	0.0421027	0.0481111	-0.600095
tr|E2R8C4|E2R8C4_CANLF	DTX2	tr|E2R8C4|E2R8C4_CANLF Deltex E3 ubiquitin ligase 2 OS=Canis lupus familiaris OX=9615 GN=DTX2 PE=4 SV=1	-0.0372072	0.351887	0.128962	0.0518992	0.184902	0.0799252
tr|E2R8C6|E2R8C6_CANLF	USO1	tr|E2R8C6|E2R8C6_CANLF USO1 vesicle transport factor OS=Canis lupus familiaris OX=9615 GN=USO1 PE=4 SV=2	-0.0115711	0.0152144	0.0027537	-0.0170218	-0.00627199	0.0281498
tr|E2R8C7|E2R8C7_CANLF	TRAPPC12	tr|E2R8C7|E2R8C7_CANLF Trafficking protein particle complex 12 OS=Canis lupus familiaris OX=9615 GN=TRAPPC12 PE=4 SV=2	0.0147243	-0.0349749	0.0145896	0.0181114	0.058959	0.0225149
tr|E2R8C9|E2R8C9_CANLF	MOGS	tr|E2R8C9|E2R8C9_CANLF Mannosyl-oligosaccharide glucosidase OS=Canis lupus familiaris OX=9615 GN=MOGS PE=4 SV=1	-0.00181091	0.00606911	0.0297399	0.0277418	-0.00703497	-0.0610874
tr|E2R8D0|E2R8D0_CANLF	YRDC	tr|E2R8D0|E2R8D0_CANLF YrdC N6-threonylcarbamoyltransferase domain containing OS=Canis lupus familiaris OX=9615 GN=YRDC PE=4 SV=2	-0.0649008	-0.116278	-0.0398505	0.178798	0.135677	0.12068
tr|E2R8D2|E2R8D2_CANLF	LOC102155476	tr|E2R8D2|E2R8D2_CANLF COX assembly mitochondrial protein OS=Canis lupus familiaris OX=9615 GN=LOC102155476 PE=3 SV=1	0.0926376	0.100746	-0.00614147	0.0393586	-0.224356	-0.166097
tr|E2R8D5|E2R8D5_CANLF	PPM1H	tr|E2R8D5|E2R8D5_CANLF Protein phosphatase, Mg2+/Mn2+ dependent 1H OS=Canis lupus familiaris OX=9615 GN=PPM1H PE=4 SV=1	0.0287568	0.123542	0.108331	-0.0508288	-0.133875	0.0372188
tr|E2R8D6|E2R8D6_CANLF	HNRNPH1	tr|E2R8D6|E2R8D6_CANLF Heterogeneous nuclear ribonucleoprotein H1 OS=Canis lupus familiaris OX=9615 GN=HNRNPH1 PE=4 SV=2	-0.0157418	0.0792202	-0.0321911	-0.00270982	0.00242375	0.0152198
tr|E2R8D8|E2R8D8_CANLF	OCIAD1	tr|E2R8D8|E2R8D8_CANLF OCIA domain containing 1 OS=Canis lupus familiaris OX=9615 GN=OCIAD1 PE=4 SV=1	0.0120118	0.0729312	0.00646886	0.0538053	-0.0161506	0.0234095
tr|E2R8D9|E2R8D9_CANLF	ODC1	tr|E2R8D9|E2R8D9_CANLF Ornithine decarboxylase 1 OS=Canis lupus familiaris OX=9615 GN=ODC1 PE=3 SV=1	-0.283833	-0.383551	-0.18107	0.713149	0.651021	0.728099
tr|E2R8E1|E2R8E1_CANLF	SLTM	tr|E2R8E1|E2R8E1_CANLF SAFB like transcription modulator OS=Canis lupus familiaris OX=9615 GN=SLTM PE=4 SV=2	0.0163395	0.0277274	0.000935098	-0.0144601	-0.0196288	-0.014738
tr|E2R8E3|E2R8E3_CANLF	DCTPP1	tr|E2R8E3|E2R8E3_CANLF dCTP pyrophosphatase 1 OS=Canis lupus familiaris OX=9615 GN=DCTPP1 PE=4 SV=1	-0.013636	-0.0913517	-0.0116826	-0.142643	-0.0231684	0.046366
tr|E2R8E5|E2R8E5_CANLF	SRSF5	tr|E2R8E5|E2R8E5_CANLF Serine and arginine rich splicing factor 5 OS=Canis lupus familiaris OX=9615 GN=SRSF5 PE=4 SV=1	0.0526625	0.0893499	0.0683377	-0.0659544	-0.0742439	-0.0948643
tr|E2R8E6|E2R8E6_CANLF	TAF1A	tr|E2R8E6|E2R8E6_CANLF TATA-box binding protein associated factor, RNA polymerase I subunit A OS=Canis lupus familiaris OX=9615 GN=TAF1A PE=4 SV=2	0.00126022	0.117465	0.132308	-0.11045	-0.0896428	-0.00224184
tr|E2R8E9|E2R8E9_CANLF	MTF1	tr|E2R8E9|E2R8E9_CANLF Metal regulatory transcription factor 1 OS=Canis lupus familiaris OX=9615 GN=MTF1 PE=4 SV=1	-0.166496	-0.143591	0.125784	0.163396	0.278925	-0.0642622
tr|E2R8F5|E2R8F5_CANLF	FRMD8	tr|E2R8F5|E2R8F5_CANLF FERM domain containing 8 OS=Canis lupus familiaris OX=9615 GN=FRMD8 PE=4 SV=2	-0.0317279	-0.0640444	0.00715926	0.0742729	0.0455351	0.101739
tr|E2R8F6|E2R8F6_CANLF	CELF1	tr|E2R8F6|E2R8F6_CANLF CUGBP Elav-like family member 1 OS=Canis lupus familiaris OX=9615 GN=CELF1 PE=4 SV=1	-0.0273813	-0.0109558	-0.00301734	0.0187991	0.0588849	0.0746534
tr|E2R8G0|E2R8G0_CANLF	SHPRH	tr|E2R8G0|E2R8G0_CANLF SNF2 histone linker PHD RING helicase OS=Canis lupus familiaris OX=9615 GN=SHPRH PE=4 SV=2	0.116903	0.524388	0.0489226	-0.0935249	-0.112164	-0.117088
tr|E2R8G3|E2R8G3_CANLF	RPL31	tr|E2R8G3|E2R8G3_CANLF Uncharacterized protein OS=Canis lupus familiaris OX=9615 GN=RPL31 PE=4 SV=1	-0.0213628	-0.0571922	-0.00823902	0.00959244	0.0185253	-0.00810683
tr|E2R8G8|E2R8G8_CANLF	IKZF1	tr|E2R8G8|E2R8G8_CANLF IKAROS family zinc finger 1 OS=Canis lupus familiaris OX=9615 GN=IKZF1 PE=4 SV=2	0.171142	0.249171	-0.078555	0.0023057	-0.174794	-0.158328
tr|E2R8H1|E2R8H1_CANLF	MLST8	tr|E2R8H1|E2R8H1_CANLF MTOR associated protein, LST8 homolog OS=Canis lupus familiaris OX=9615 GN=MLST8 PE=4 SV=2	-0.00952123	-0.0501777	-0.0366564	0.0657253	0.00189725	0.0133788
tr|E2R8I9|E2R8I9_CANLF	GPCPD1	tr|E2R8I9|E2R8I9_CANLF Glycerophosphocholine phosphodiesterase 1 OS=Canis lupus familiaris OX=9615 GN=GPCPD1 PE=4 SV=1	-0.0390896	-0.058761	-0.0239524	0.0425835	0.0750368	0.0832634
tr|E2R8J1|E2R8J1_CANLF	NHLRC3	tr|E2R8J1|E2R8J1_CANLF NHL repeat containing 3 OS=Canis lupus familiaris OX=9615 GN=NHLRC3 PE=4 SV=2	0.00155784	0.0391298	0.143809	0.106516	-0.0124091	-0.00217932
tr|E2R8J2|E2R8J2_CANLF	C15H12orf29	tr|E2R8J2|E2R8J2_CANLF Chromosome 15 C12orf29 homolog OS=Canis lupus familiaris OX=9615 GN=C15H12orf29 PE=4 SV=2	-0.0640329	-0.0303022	-0.0251938	0.00939526	0.0318105	0.00847519
tr|E2R8J4|E2R8J4_CANLF	POLR3C	tr|E2R8J4|E2R8J4_CANLF RNA polymerase III subunit C OS=Canis lupus familiaris OX=9615 GN=POLR3C PE=4 SV=2	-0.0285595	0.0475972	-0.0245512	-0.0442349	-0.040137	-0.0602806
tr|E2R8J5|E2R8J5_CANLF	SUN1	tr|E2R8J5|E2R8J5_CANLF Sad1 and UNC84 domain containing 1 OS=Canis lupus familiaris OX=9615 GN=SUN1 PE=4 SV=2	0.00773685	-0.0875023	-0.0425878	-0.00648344	0.0217301	0.0339617
tr|E2R8J6|E2R8J6_CANLF	COG6	tr|E2R8J6|E2R8J6_CANLF Conserved oligomeric Golgi complex subunit 6 OS=Canis lupus familiaris OX=9615 GN=COG6 PE=3 SV=2	-0.0453458	-0.0638811	-0.0186534	0.0446692	-0.0112971	0.0749374
tr|E2R8K9|E2R8K9_CANLF	PRELID1	tr|E2R8K9|E2R8K9_CANLF PRELI domain containing 1 OS=Canis lupus familiaris OX=9615 GN=PRELID1 PE=4 SV=1	0.0353477	0.354796	0.398366	-0.0550352	-0.151408	-0.222196
tr|E2R8L1|E2R8L1_CANLF	AJUBA	tr|E2R8L1|E2R8L1_CANLF Ajuba LIM protein OS=Canis lupus familiaris OX=9615 GN=AJUBA PE=4 SV=2	0.0379208	0.0883813	0.0730842	-0.0673057	-0.0395054	-0.0181384
tr|E2R8L3|E2R8L3_CANLF	PRPF19	tr|E2R8L3|E2R8L3_CANLF Pre-mRNA processing factor 19 OS=Canis lupus familiaris OX=9615 GN=PRPF19 PE=4 SV=2	0.0125928	0.0179173	0.0515253	-0.0227361	-0.0523018	-0.0726027
tr|E2R8L4|E2R8L4_CANLF	PUDP	tr|E2R8L4|E2R8L4_CANLF Pseudouridine 5'-phosphatase OS=Canis lupus familiaris OX=9615 GN=PUDP PE=4 SV=2	-0.0552315	-0.0957803	-0.0666355	0.158435	0.11888	0.0888851
tr|E2R8L6|E2R8L6_CANLF	ANAPC4	tr|E2R8L6|E2R8L6_CANLF Anaphase promoting complex subunit 4 OS=Canis lupus familiaris OX=9615 GN=ANAPC4 PE=4 SV=2	0.0317918	0.0908934	0.14613	-0.0961384	-0.137781	-0.0999492
tr|E2R8L7|E2R8L7_CANLF	SHLD1	tr|E2R8L7|E2R8L7_CANLF Shieldin complex subunit 1 OS=Canis lupus familiaris OX=9615 GN=SHLD1 PE=4 SV=1	0.0714903	0.113023	0.157966	-0.303859	-0.0213206	-0.100823
tr|E2R8M0|E2R8M0_CANLF	TRNT1	tr|E2R8M0|E2R8M0_CANLF tRNA nucleotidyl transferase 1 OS=Canis lupus familiaris OX=9615 GN=TRNT1 PE=3 SV=2	-0.0287235	0.00841741	-0.0373593	0.0159257	0.000129714	0.0204643
tr|E2R8N2|E2R8N2_CANLF	TSR2	tr|E2R8N2|E2R8N2_CANLF TSR2, ribosome maturation factor OS=Canis lupus familiaris OX=9615 GN=TSR2 PE=4 SV=1	0.0466684	0.0555591	0.0811409	-0.0949055	0.122289	-0.0259501
tr|E2R8N6|E2R8N6_CANLF	ARG2	tr|E2R8N6|E2R8N6_CANLF Arginase OS=Canis lupus familiaris OX=9615 GN=ARG2 PE=3 SV=2	-0.517744	0.198339	-0.0236692	0.325993	0.103345	0.29079
tr|E2R8P1|E2R8P1_CANLF	RRM1	tr|E2R8P1|E2R8P1_CANLF Ribonucleoside-diphosphate reductase OS=Canis lupus familiaris OX=9615 GN=RRM1 PE=3 SV=1	0.108571	0.136491	0.205785	-0.0638812	-0.0873451	-0.133116
tr|E2R8P3|E2R8P3_CANLF	SIPA1L3	tr|E2R8P3|E2R8P3_CANLF Signal induced proliferation associated 1 like 3 OS=Canis lupus familiaris OX=9615 GN=SIPA1L3 PE=4 SV=2	-0.0480991	-0.0323489	-0.0385421	0.0171981	-0.0292661	0.0151087
tr|E2R8P6|E2R8P6_CANLF	THOC6	tr|E2R8P6|E2R8P6_CANLF THO complex 6 OS=Canis lupus familiaris OX=9615 GN=THOC6 PE=4 SV=2	0.0527729	0.0376082	0.0366906	-0.026022	-0.0644526	-0.027116
tr|E2R8Q0|E2R8Q0_CANLF	SNX8	tr|E2R8Q0|E2R8Q0_CANLF Sorting nexin 8 OS=Canis lupus familiaris OX=9615 GN=SNX8 PE=4 SV=1	-0.167529	-0.0647855	-0.161492	0.0902877	0.0946912	0.0996724
tr|E2R8Q3|E2R8Q3_CANLF	GIT2	tr|E2R8Q3|E2R8Q3_CANLF GIT ArfGAP 2 OS=Canis lupus familiaris OX=9615 GN=GIT2 PE=4 SV=2	-0.0107063	-0.0233018	0.0146352	0.028848	0.0613114	0.0316274
tr|E2R8Q9|E2R8Q9_CANLF	ADIPOR2	tr|E2R8Q9|E2R8Q9_CANLF Adiponectin receptor 2 OS=Canis lupus familiaris OX=9615 GN=ADIPOR2 PE=4 SV=1	0.229545	0.156332	0.101515	-0.113573	-0.104408	-0.169007
tr|E2R8R0|E2R8R0_CANLF	NA	tr|E2R8R0|E2R8R0_CANLF Uncharacterized protein OS=Canis lupus familiaris OX=9615 PE=3 SV=1	0.0699092	-0.0649237	0.0582033	-0.010521	0.0284804	-0.140489
tr|E2R8R1|E2R8R1_CANLF	ZMYND8	tr|E2R8R1|E2R8R1_CANLF Zinc finger MYND-type containing 8 OS=Canis lupus familiaris OX=9615 GN=ZMYND8 PE=4 SV=2	0.162602	0.187538	0.131811	-0.116163	-0.121469	-0.0767816
tr|E2R8R3|E2R8R3_CANLF	CDK7	tr|E2R8R3|E2R8R3_CANLF Cyclin dependent kinase 7 OS=Canis lupus familiaris OX=9615 GN=CDK7 PE=4 SV=2	-0.023966	0.0937847	0.00919308	0.0276008	-0.0906481	-0.069083
tr|E2R8R4|E2R8R4_CANLF	SLC17A5	tr|E2R8R4|E2R8R4_CANLF Solute carrier family 17 member 5 OS=Canis lupus familiaris OX=9615 GN=SLC17A5 PE=4 SV=1	0.179626	-0.109656	0.130456	-0.0234758	0.012993	-0.0685343
tr|E2R8R6|E2R8R6_CANLF	MTO1	tr|E2R8R6|E2R8R6_CANLF Mitochondrial tRNA translation optimization 1 OS=Canis lupus familiaris OX=9615 GN=MTO1 PE=3 SV=1	0.0391968	0.103448	0.0563084	-0.0808765	-0.137727	-0.177818
tr|E2R8R8|E2R8R8_CANLF	RPS9	tr|E2R8R8|E2R8R8_CANLF Ribosomal protein S9 OS=Canis lupus familiaris OX=9615 GN=RPS9 PE=3 SV=1	0.000457173	0.0225599	0.0101938	-0.03047	-0.0536136	-0.0576646
tr|E2R8S0|E2R8S0_CANLF	RIOK2	tr|E2R8S0|E2R8S0_CANLF RIO kinase 2 OS=Canis lupus familiaris OX=9615 GN=RIOK2 PE=4 SV=1	-0.0933507	-0.0153752	-0.0189589	0.0593357	0.00206593	0.0196947
tr|E2R8S3|E2R8S3_CANLF	DUSP6	tr|E2R8S3|E2R8S3_CANLF Dual specificity protein phosphatase OS=Canis lupus familiaris OX=9615 GN=DUSP6 PE=3 SV=2	-0.567375	-0.34825	-0.645408	0.128816	0.205464	0.253807
tr|E2R8S6|E2R8S6_CANLF	LENG8	tr|E2R8S6|E2R8S6_CANLF Leukocyte receptor cluster member 8 OS=Canis lupus familiaris OX=9615 GN=LENG8 PE=4 SV=2	-0.0130619	-0.130095	-0.04077	0.0706202	-0.0758457	0.12691
tr|E2R8S7|E2R8S7_CANLF	SMOX	tr|E2R8S7|E2R8S7_CANLF Spermine oxidase OS=Canis lupus familiaris OX=9615 GN=SMOX PE=4 SV=1	-0.0316194	-0.619675	-0.00409402	0.468824	0.59915	-0.242416
tr|E2R8S9|E2R8S9_CANLF	NDUFAF7	tr|E2R8S9|E2R8S9_CANLF Protein arginine methyltransferase NDUFAF7 OS=Canis lupus familiaris OX=9615 GN=NDUFAF7 PE=3 SV=1	0.0615752	0.0709486	0.0317799	-0.0462844	-0.0199671	-0.0155625
tr|E2R8T1|E2R8T1_CANLF	ANKRD10	tr|E2R8T1|E2R8T1_CANLF Ankyrin repeat domain 10 OS=Canis lupus familiaris OX=9615 GN=ANKRD10 PE=4 SV=1	-0.052508	0.100464	0.0108112	0.00427085	-0.097478	-0.0445003
tr|E2R8T2|E2R8T2_CANLF	ASTE1	tr|E2R8T2|E2R8T2_CANLF Asteroid homolog 1 OS=Canis lupus familiaris OX=9615 GN=ASTE1 PE=4 SV=1	0.0326403	0.000214435	-0.0117627	0.100527	0.161875	-0.132901
tr|E2R8U8|E2R8U8_CANLF	LSM6	tr|E2R8U8|E2R8U8_CANLF LSM6 homolog, U6 small nuclear RNA and mRNA degradation associated OS=Canis lupus familiaris OX=9615 GN=LSM6 PE=3 SV=1	0.0357873	0.142177	0.0106604	-0.0159204	-0.0858459	0.0655421
tr|E2R8V9|E2R8V9_CANLF	PGAP1	tr|E2R8V9|E2R8V9_CANLF GPI inositol-deacylase OS=Canis lupus familiaris OX=9615 GN=PGAP1 PE=3 SV=2	0.179529	0.220606	0.281947	-0.243533	-0.17603	-0.18491
tr|E2R8W2|E2R8W2_CANLF	CCPG1	tr|E2R8W2|E2R8W2_CANLF Cell cycle progression 1 OS=Canis lupus familiaris OX=9615 GN=CCPG1 PE=4 SV=2	0.390836	0.417031	0.288845	-0.195053	-0.110135	-0.212815
tr|E2R8W3|E2R8W3_CANLF	CCDC22	tr|E2R8W3|E2R8W3_CANLF Coiled-coil domain containing 22 OS=Canis lupus familiaris OX=9615 GN=CCDC22 PE=4 SV=1	0.00957524	0.0342337	0.00976513	-0.03025	-0.0176639	-0.0579098
tr|E2R8W7|E2R8W7_CANLF	CAB39	tr|E2R8W7|E2R8W7_CANLF Calcium binding protein 39 OS=Canis lupus familiaris OX=9615 GN=CAB39 PE=4 SV=1	-0.0266672	-0.0478332	-0.0373027	0.0493963	0.0346847	0.0572368
tr|E2R8X6|E2R8X6_CANLF	ING1	tr|E2R8X6|E2R8X6_CANLF Inhibitor of growth protein OS=Canis lupus familiaris OX=9615 GN=ING1 PE=3 SV=1	0.125682	0.0490183	0.0872569	-0.0455432	-0.0893477	-0.124522
tr|E2R8Y3|E2R8Y3_CANLF	SEC22B	tr|E2R8Y3|E2R8Y3_CANLF SEC22 homolog B, vesicle trafficking protein (gene/pseudogene) OS=Canis lupus familiaris OX=9615 GN=SEC22B PE=3 SV=2	-0.0551047	-0.0197015	-0.0289016	0.0160907	-0.0510908	-0.00388146
tr|E2R8Y4|E2R8Y4_CANLF	RAB3IL1	tr|E2R8Y4|E2R8Y4_CANLF RAB3A interacting protein like 1 OS=Canis lupus familiaris OX=9615 GN=RAB3IL1 PE=4 SV=2	0.037948	0.0817127	0.0964179	-0.0299159	0.0598858	-0.174533
tr|E2R8Z1|E2R8Z1_CANLF	DPP9	tr|E2R8Z1|E2R8Z1_CANLF Dipeptidyl peptidase 9 OS=Canis lupus familiaris OX=9615 GN=DPP9 PE=3 SV=1	-0.0850156	-0.0712775	-0.0259451	0.095309	0.0974701	0.0472822
tr|E2R8Z4|E2R8Z4_CANLF	RBM6	tr|E2R8Z4|E2R8Z4_CANLF RNA binding motif protein 6 OS=Canis lupus familiaris OX=9615 GN=RBM6 PE=4 SV=1	-0.00885254	0.00719322	0.00875387	0.00863303	-0.00907422	-0.00553331
tr|E2R8Z5|E2R8Z5_CANLF	KRT5	tr|E2R8Z5|E2R8Z5_CANLF Keratin 5 OS=Canis lupus familiaris OX=9615 GN=KRT5 PE=3 SV=2	3.0517	0.0565467	0.936009	0.131502	-0.234235	0.101871
tr|E2R8Z9|E2R8Z9_CANLF	GSTCD	tr|E2R8Z9|E2R8Z9_CANLF Glutathione S-transferase C-terminal domain containing OS=Canis lupus familiaris OX=9615 GN=GSTCD PE=4 SV=1	0.00898809	-0.0444418	0.0719989	-0.0572252	-0.0835478	-0.166525
tr|E2R906|E2R906_CANLF	IFI35	tr|E2R906|E2R906_CANLF Interferon induced protein 35 OS=Canis lupus familiaris OX=9615 GN=IFI35 PE=4 SV=1	-0.229373	-0.029729	-0.0587519	0.203275	0.163887	0.151181
tr|E2R910|E2R910_CANLF	FBXL12	tr|E2R910|E2R910_CANLF F-box and leucine rich repeat protein 12 OS=Canis lupus familiaris OX=9615 GN=FBXL12 PE=4 SV=1	0.0043161	0.137878	-0.0650703	-0.00650031	0.097519	0.0394123
tr|E2R911|E2R911_CANLF	TAF9	tr|E2R911|E2R911_CANLF TATA-box binding protein associated factor 9 OS=Canis lupus familiaris OX=9615 GN=TAF9 PE=4 SV=2	-0.0041516	-0.0599303	-0.00248544	0.00851211	-0.0855337	-0.00669867
tr|E2R912|E2R912_CANLF	PPM1F	tr|E2R912|E2R912_CANLF Protein phosphatase, Mg2+/Mn2+ dependent 1F OS=Canis lupus familiaris OX=9615 GN=PPM1F PE=3 SV=2	-0.104884	-0.0919796	-0.083019	0.263025	0.291551	0.210833
tr|E2R913|E2R913_CANLF	CARHSP1	tr|E2R913|E2R913_CANLF Calcium regulated heat stable protein 1 OS=Canis lupus familiaris OX=9615 GN=CARHSP1 PE=4 SV=1	-0.117586	-0.159657	-0.161718	0.101162	0.430689	0.236836
tr|E2R915|E2R915_CANLF	ARMC1	tr|E2R915|E2R915_CANLF Armadillo repeat-containing protein 1 OS=Canis lupus familiaris OX=9615 GN=ARMC1 PE=4 SV=1	0.0431731	0.0153292	0.093684	-0.0433744	-0.122242	0.0478874
tr|E2R917|E2R917_CANLF	KRT75	tr|E2R917|E2R917_CANLF Keratin 75 OS=Canis lupus familiaris OX=9615 GN=KRT75 PE=3 SV=2	3.24047	-0.462104	0.247576	0.0514172	0.0417577	0.0822609
tr|E2R921|E2R921_CANLF	ECH1	tr|E2R921|E2R921_CANLF Enoyl-CoA hydratase 1 OS=Canis lupus familiaris OX=9615 GN=ECH1 PE=3 SV=2	0.00154665	-0.0471433	0.0896654	-0.0483465	0.0118123	0.00237844
tr|E2R922|E2R922_CANLF	KAT6A	tr|E2R922|E2R922_CANLF Histone acetyltransferase OS=Canis lupus familiaris OX=9615 GN=KAT6A PE=3 SV=2	0.119913	0.0417263	-0.0477523	0.0658255	-0.0288456	-0.0634662
tr|E2R923|E2R923_CANLF	SLC26A11	tr|E2R923|E2R923_CANLF Solute carrier family 26 member 11 OS=Canis lupus familiaris OX=9615 GN=SLC26A11 PE=3 SV=2	0.0335029	0.206181	0.149799	0.021309	-0.0891566	-0.0829094
tr|E2R925|E2R925_CANLF	RTN4	tr|E2R925|E2R925_CANLF Reticulon OS=Canis lupus familiaris OX=9615 GN=RTN4 PE=4 SV=2	-0.127629	-0.127533	-0.113055	0.126367	0.110454	0.125943
tr|E2R926|E2R926_CANLF	FKTN	tr|E2R926|E2R926_CANLF Fukutin OS=Canis lupus familiaris OX=9615 GN=FKTN PE=4 SV=1	-0.0531325	0.0970541	-0.0085978	0.0646288	0.0017634	0.0158893
tr|E2R928|E2R928_CANLF	AKTIP	tr|E2R928|E2R928_CANLF AKT interacting protein OS=Canis lupus familiaris OX=9615 GN=AKTIP PE=4 SV=1	-0.0324029	-0.0901851	-0.0173592	0.0883209	0.105813	0.0233321
tr|E2R941|E2R941_CANLF	CKAP2L	tr|E2R941|E2R941_CANLF Cytoskeleton associated protein 2 like OS=Canis lupus familiaris OX=9615 GN=CKAP2L PE=4 SV=2	-0.034196	0.00969472	0.0470623	0.0954556	0.0944093	0.0472229
tr|E2R943|E2R943_CANLF	METTL3	tr|E2R943|E2R943_CANLF Methyltransferase like 3 OS=Canis lupus familiaris OX=9615 GN=METTL3 PE=3 SV=1	0.0104491	0.107572	0.0419014	-0.0396411	-0.11322	-0.0461718
tr|E2R944|E2R944_CANLF	HNRNPL	tr|E2R944|E2R944_CANLF Heterogeneous nuclear ribonucleoprotein L OS=Canis lupus familiaris OX=9615 GN=HNRNPL PE=4 SV=2	0.00710575	0.069567	0.0450803	-0.0623218	-0.0522062	-0.0722349
tr|E2R945|E2R945_CANLF	NMI	tr|E2R945|E2R945_CANLF N-myc and STAT interactor OS=Canis lupus familiaris OX=9615 GN=NMI PE=4 SV=1	0.124508	0.08345	0.135793	0.0883142	0.0498387	0.0477602
tr|E2R948|E2R948_CANLF	VDAC2	tr|E2R948|E2R948_CANLF Voltage dependent anion channel 2 OS=Canis lupus familiaris OX=9615 GN=VDAC2 PE=4 SV=2	-0.0454829	-0.00326196	0.0286623	-0.00501832	0.00890457	-0.0302267
tr|E2R949|E2R949_CANLF	SLC44A1	tr|E2R949|E2R949_CANLF Solute carrier family 44 member 1 OS=Canis lupus familiaris OX=9615 GN=SLC44A1 PE=3 SV=2	-0.333031	-0.497086	-0.316658	0.189288	0.311033	0.130247
tr|E2R954|E2R954_CANLF	DDA1	tr|E2R954|E2R954_CANLF DET1 and DDB1 associated 1 OS=Canis lupus familiaris OX=9615 GN=DDA1 PE=4 SV=2	-0.0444701	0.0247241	-0.00763514	0.0864165	-0.0188272	0.129403
tr|E2R958|E2R958_CANLF	EEF1AKMT1	tr|E2R958|E2R958_CANLF EEF1A lysine methyltransferase 1 OS=Canis lupus familiaris OX=9615 GN=EEF1AKMT1 PE=3 SV=2	-0.0469874	-0.0528184	-0.0354138	-0.0222035	-0.00563236	0.0655062
tr|E2R961|E2R961_CANLF	TMEM41B	tr|E2R961|E2R961_CANLF Transmembrane protein 41B OS=Canis lupus familiaris OX=9615 GN=TMEM41B PE=4 SV=1	-0.0363039	-0.109191	-0.0904484	0.0371187	0.0961299	0.133511
tr|E2R963|E2R963_CANLF	INTS12	tr|E2R963|E2R963_CANLF Integrator complex subunit 12 OS=Canis lupus familiaris OX=9615 GN=INTS12 PE=4 SV=1	0.082086	-0.0119526	0.0964473	-0.103375	-0.0691401	-0.0859487
tr|E2R967|E2R967_CANLF	TECPR1	tr|E2R967|E2R967_CANLF Tectonin beta-propeller repeat containing 1 OS=Canis lupus familiaris OX=9615 GN=TECPR1 PE=4 SV=1	-0.000102268	-0.135727	-0.0741547	0.183374	0.240016	0.0903013
tr|E2R970|E2R970_CANLF	USP24	tr|E2R970|E2R970_CANLF Ubiquitin specific peptidase 24 OS=Canis lupus familiaris OX=9615 GN=USP24 PE=3 SV=2	0.0100142	0.050794	0.0268045	-0.040967	-0.0694814	-0.0258741
tr|E2R976|E2R976_CANLF	TTC31	tr|E2R976|E2R976_CANLF Tetratricopeptide repeat domain 31 OS=Canis lupus familiaris OX=9615 GN=TTC31 PE=4 SV=2	0.0488118	0.147285	-0.292982	0.249532	-0.0147056	0.0572517
tr|E2R979|E2R979_CANLF	SPG11	tr|E2R979|E2R979_CANLF SPG11, spatacsin vesicle trafficking associated OS=Canis lupus familiaris OX=9615 GN=SPG11 PE=4 SV=2	0.0472705	0.130938	0.0283202	-0.0243629	-0.0503921	-0.0644144
tr|E2R983|E2R983_CANLF	HDHD3	tr|E2R983|E2R983_CANLF Haloacid dehalogenase like hydrolase domain containing 3 OS=Canis lupus familiaris OX=9615 GN=HDHD3 PE=4 SV=1	0.098107	-0.0795842	0.0183102	-0.112441	0.0157831	-0.255336
tr|E2R984|E2R984_CANLF	PCGF1	tr|E2R984|E2R984_CANLF Polycomb group ring finger 1 OS=Canis lupus familiaris OX=9615 GN=PCGF1 PE=4 SV=2	0.0300536	0.0530674	0.037885	-0.0566933	0.0349519	0.00815975
tr|E2R985|E2R985_CANLF	ARPC3	tr|E2R985|E2R985_CANLF Actin-related protein 2/3 complex subunit 3 OS=Canis lupus familiaris OX=9615 GN=ARPC3 PE=3 SV=2	-0.320129	-0.099955	-0.00981524	-0.0480862	0.0149519	-0.0957551
tr|E2R986|E2R986_CANLF	NA	tr|E2R986|E2R986_CANLF Uncharacterized protein OS=Canis lupus familiaris OX=9615 PE=4 SV=2	0.055135	-0.0263093	-0.376932	0.135116	0.423729	0.0509285
tr|E2R987|E2R987_CANLF	FBXO30	tr|E2R987|E2R987_CANLF F-box protein 30 OS=Canis lupus familiaris OX=9615 GN=FBXO30 PE=4 SV=1	0.239855	0.0563856	0.215948	-0.0605303	-0.125394	-0.111779
tr|E2R988|E2R988_CANLF	USP15	tr|E2R988|E2R988_CANLF Ubiquitin specific peptidase 15 OS=Canis lupus familiaris OX=9615 GN=USP15 PE=3 SV=2	-0.223966	-0.064905	0.0684146	-0.163053	0.313338	0.0693069
tr|E2R990|E2R990_CANLF	CNOT1	tr|E2R990|E2R990_CANLF CCR4-NOT transcription complex subunit 1 OS=Canis lupus familiaris OX=9615 GN=CNOT1 PE=4 SV=2	0.0121498	3.35206e-05	0.0308433	-0.0246645	-0.0130836	-0.0271205
tr|E2R991|E2R991_CANLF	INPP5B	tr|E2R991|E2R991_CANLF Inositol polyphosphate-5-phosphatase B OS=Canis lupus familiaris OX=9615 GN=INPP5B PE=4 SV=2	-0.0508594	-0.173643	-0.0353498	-0.0188335	0.0662506	-0.0208126
tr|E2R994|E2R994_CANLF	ETAA1	tr|E2R994|E2R994_CANLF ETAA1, ATR kinase activator OS=Canis lupus familiaris OX=9615 GN=ETAA1 PE=4 SV=2	0.122844	0.0279183	0.0519341	-0.161952	0.0459609	-0.162656
tr|E2R9A2|E2R9A2_CANLF	COPB1	tr|E2R9A2|E2R9A2_CANLF Coatomer subunit beta OS=Canis lupus familiaris OX=9615 GN=COPB1 PE=4 SV=2	-0.0104543	-0.0331274	0.000722626	-0.0118065	-0.0286296	0.0287722
tr|E2R9A4|E2R9A4_CANLF	PLAGL1	tr|E2R9A4|E2R9A4_CANLF PLAG1 like zinc finger 1 OS=Canis lupus familiaris OX=9615 GN=PLAGL1 PE=4 SV=1	0.173556	0.0775768	-0.122866	0.0506594	-0.0992565	-0.117687
tr|E2R9A5|E2R9A5_CANLF	ANAPC7	tr|E2R9A5|E2R9A5_CANLF Anaphase promoting complex subunit 7 OS=Canis lupus familiaris OX=9615 GN=ANAPC7 PE=4 SV=2	0.00276309	0.0405055	0.115243	-0.0741976	-0.109379	-0.101208
tr|E2R9B3|E2R9B3_CANLF	TMEM102	tr|E2R9B3|E2R9B3_CANLF Transmembrane protein 102 OS=Canis lupus familiaris OX=9615 GN=TMEM102 PE=4 SV=1	0.00536613	0.0364133	0.103997	0.0242424	-0.00544547	-0.105909
tr|E2R9B4|E2R9B4_CANLF	IVNS1ABP	tr|E2R9B4|E2R9B4_CANLF Influenza virus NS1A binding protein OS=Canis lupus familiaris OX=9615 GN=IVNS1ABP PE=4 SV=2	0.108219	0.133779	0.13107	-0.0639349	-0.0499337	-0.0804311
tr|E2R9B7|E2R9B7_CANLF	POLR2M	tr|E2R9B7|E2R9B7_CANLF RNA polymerase II subunit M OS=Canis lupus familiaris OX=9615 GN=POLR2M PE=4 SV=2	-0.0132769	-0.00119224	-0.0288644	0.00670081	-0.0486535	0.0888529
tr|E2R9B8|E2R9B8_CANLF	CCDC12	tr|E2R9B8|E2R9B8_CANLF Coiled-coil domain containing 12 OS=Canis lupus familiaris OX=9615 GN=CCDC12 PE=4 SV=1	-0.0473012	-0.0017484	-0.057709	-0.00698551	-0.0337053	0.0144014
tr|E2R9C4|E2R9C4_CANLF	KIF1B	tr|E2R9C4|E2R9C4_CANLF Kinesin family member 1B OS=Canis lupus familiaris OX=9615 GN=KIF1B PE=3 SV=1	-0.0729039	-0.0471459	-0.0230293	0.108911	0.101815	0.114502
tr|E2R9C5|E2R9C5_CANLF	CTDSP2	tr|E2R9C5|E2R9C5_CANLF CTD small phosphatase 2 OS=Canis lupus familiaris OX=9615 GN=CTDSP2 PE=4 SV=2	0.025503	-0.163722	0.0730194	-0.0530682	-0.0399314	-0.14517
tr|E2R9C7|E2R9C7_CANLF	PEX3	tr|E2R9C7|E2R9C7_CANLF Peroxisomal biogenesis factor 3 OS=Canis lupus familiaris OX=9615 GN=PEX3 PE=4 SV=1	0.0150885	0.0298152	0.0601559	-0.0475243	0.0215029	-0.0958785
tr|E2R9D0|E2R9D0_CANLF	NLGN2	tr|E2R9D0|E2R9D0_CANLF Neuroligin 2 OS=Canis lupus familiaris OX=9615 GN=NLGN2 PE=4 SV=1	0.32622	0.296815	0.193726	-0.0244517	-0.108522	0.0724902
tr|E2R9D7|E2R9D7_CANLF	DNAJB1	tr|E2R9D7|E2R9D7_CANLF DnaJ heat shock protein family (Hsp40) member B1 OS=Canis lupus familiaris OX=9615 GN=DNAJB1 PE=4 SV=1	0.0174519	0.0038286	-0.0381449	0.0159363	-0.00322657	0.0202212
tr|E2R9E3|E2R9E3_CANLF	DDB1	tr|E2R9E3|E2R9E3_CANLF Damage specific DNA binding protein 1 OS=Canis lupus familiaris OX=9615 GN=DDB1 PE=4 SV=1	0.0280507	-0.000541816	0.101934	-0.0140934	-0.0598994	-0.0335055
tr|E2R9E9|E2R9E9_CANLF	NFATC1	tr|E2R9E9|E2R9E9_CANLF Nuclear factor of activated T cells 1 OS=Canis lupus familiaris OX=9615 GN=NFATC1 PE=4 SV=2	0.259226	0.0900749	0.231494	0.0195226	0.0149944	-0.0346689
tr|E2R9F0|E2R9F0_CANLF	TNK1	tr|E2R9F0|E2R9F0_CANLF Tyrosine kinase non receptor 1 OS=Canis lupus familiaris OX=9615 GN=TNK1 PE=3 SV=2	0.0476818	-0.0905015	-0.0269333	0.0256212	0.0275875	0.0777621
tr|E2R9F5|E2R9F5_CANLF	HSD17B10	tr|E2R9F5|E2R9F5_CANLF Hydroxysteroid 17-beta dehydrogenase 10 OS=Canis lupus familiaris OX=9615 GN=HSD17B10 PE=3 SV=1	0.0120544	0.0736369	0.0162222	0.0543511	-0.0634152	-0.0279192
tr|E2R9F6|E2R9F6_CANLF	SLC2A6	tr|E2R9F6|E2R9F6_CANLF Solute carrier family 2 member 6 OS=Canis lupus familiaris OX=9615 GN=SLC2A6 PE=3 SV=2	-0.150012	-0.135855	-0.0239769	0.109692	0.354513	0.370976
tr|E2R9F7|E2R9F7_CANLF	INTS13	tr|E2R9F7|E2R9F7_CANLF Integrator complex subunit 13 OS=Canis lupus familiaris OX=9615 GN=INTS13 PE=2 SV=1	-0.00556239	0.061282	0.0941486	-0.0328903	-0.0574886	-0.0978493
tr|E2R9G5|E2R9G5_CANLF	GNG10	tr|E2R9G5|E2R9G5_CANLF Guanine nucleotide-binding protein subunit gamma OS=Canis lupus familiaris OX=9615 GN=GNG10 PE=3 SV=1	-0.00671045	0.0851565	-0.0797379	-0.296339	-0.0749504	-0.171427
tr|E2R9G7|E2R9G7_CANLF	RPL11	tr|E2R9G7|E2R9G7_CANLF Ribosomal protein L11 OS=Canis lupus familiaris OX=9615 GN=RPL11 PE=3 SV=2	-0.0492196	-0.00236008	0.0170988	0.0092167	-0.0351319	-0.0432757
tr|E2R9G8|E2R9G8_CANLF	B3GALT6	tr|E2R9G8|E2R9G8_CANLF Hexosyltransferase OS=Canis lupus familiaris OX=9615 GN=B3GALT6 PE=3 SV=1	0.0020423	-0.0858545	-0.0208985	-0.0502794	0.150711	-0.00361711
tr|E2R9H4|E2R9H4_CANLF	TEX30	tr|E2R9H4|E2R9H4_CANLF Testis expressed 30 OS=Canis lupus familiaris OX=9615 GN=TEX30 PE=4 SV=1	0.0170327	-0.174761	0.0234614	0.0617677	0.0442681	0.0654023
tr|E2R9H7|E2R9H7_CANLF	FOXO1	tr|E2R9H7|E2R9H7_CANLF Forkhead box O1 OS=Canis lupus familiaris OX=9615 GN=FOXO1 PE=4 SV=1	0.00751418	0.014595	-0.0100379	0.148139	0.257535	0.0473878
tr|E2R9H9|E2R9H9_CANLF	CDK12	tr|E2R9H9|E2R9H9_CANLF Cyclin dependent kinase 12 OS=Canis lupus familiaris OX=9615 GN=CDK12 PE=4 SV=1	-0.00941658	0.0380195	0.00468774	-0.0342295	-0.0521911	-0.0233123
tr|E2R9I0|E2R9I0_CANLF	PABPC4	tr|E2R9I0|E2R9I0_CANLF Polyadenylate-binding protein OS=Canis lupus familiaris OX=9615 GN=PABPC4 PE=3 SV=1	0.00266543	0.0492071	0.0112801	-0.0210404	-0.0277786	-0.0615158
tr|E2R9I4|E2R9I4_CANLF	AKIRIN2	tr|E2R9I4|E2R9I4_CANLF Akirin 2 OS=Canis lupus familiaris OX=9615 GN=AKIRIN2 PE=4 SV=1	0.0201404	0.036026	-0.0311752	-0.0121655	0.024562	0.0535383
tr|E2R9I5|E2R9I5_CANLF	HLTF	tr|E2R9I5|E2R9I5_CANLF Helicase like transcription factor OS=Canis lupus familiaris OX=9615 GN=HLTF PE=4 SV=2	-0.0355246	0.0103305	-0.0161575	0.0997175	0.105899	0.119147
tr|E2R9I7|E2R9I7_CANLF	FAM161A	tr|E2R9I7|E2R9I7_CANLF FAM161A, centrosomal protein OS=Canis lupus familiaris OX=9615 GN=FAM161A PE=4 SV=2	0.00606423	0.142197	-0.108542	-0.0543014	-0.0791091	0.115984
tr|E2R9I9|E2R9I9_CANLF	ZNF395	tr|E2R9I9|E2R9I9_CANLF Zinc finger protein 395 OS=Canis lupus familiaris OX=9615 GN=ZNF395 PE=4 SV=1	0.890523	0.813219	0.566027	-0.184877	-0.0331033	-0.291595
tr|E2R9J8|E2R9J8_CANLF	PRMT5	tr|E2R9J8|E2R9J8_CANLF Protein arginine N-methyltransferase 5 OS=Canis lupus familiaris OX=9615 GN=PRMT5 PE=3 SV=1	0.0132308	-0.0836301	0.0454861	-0.0147328	-0.0332777	-0.0625046
tr|E2R9J9|E2R9J9_CANLF	TPP2	tr|E2R9J9|E2R9J9_CANLF Tripeptidyl peptidase 2 OS=Canis lupus familiaris OX=9615 GN=TPP2 PE=4 SV=2	-0.120551	0.139369	-0.0700855	0.0623904	-0.060628	-0.0155202
tr|E2R9K0|E2R9K0_CANLF	DNAAF5	tr|E2R9K0|E2R9K0_CANLF Dynein axonemal assembly factor 5 OS=Canis lupus familiaris OX=9615 GN=DNAAF5 PE=4 SV=2	-0.0536992	-0.0375053	-0.0217729	0.0053397	-0.0511338	-0.0166405
tr|E2R9K1|E2R9K1_CANLF	HACL1	tr|E2R9K1|E2R9K1_CANLF 2-hydroxyacyl-CoA lyase 1 OS=Canis lupus familiaris OX=9615 GN=HACL1 PE=3 SV=2	-0.0963413	-0.0853573	-0.00790048	0.0457193	0.0876784	0.0308724
tr|E2R9K4|E2R9K4_CANLF	XPO1	tr|E2R9K4|E2R9K4_CANLF Exportin 1 OS=Canis lupus familiaris OX=9615 GN=XPO1 PE=4 SV=2	-0.00174453	-0.0155557	0.0241747	0.00538684	0.0011617	-0.0223741
tr|E2R9K5|E2R9K5_CANLF	GGCT	tr|E2R9K5|E2R9K5_CANLF Uncharacterized protein OS=Canis lupus familiaris OX=9615 GN=GGCT PE=4 SV=1	-0.0230699	-0.00463334	0.0309095	-0.0422482	-0.0223867	-0.0505935
[truncated: 7,141 more rows]
