# Supplementary material for: A phenotypic screening approach to target p60AmotL2-expressing invasive cancer cells
Source: J Exp Clin Cancer Res. 2024 Apr 9;43:107. doi: 10.1186/s13046-024-03031-w (PMC11003180; doi:10.1186/s13046-024-03031-w)
Supplement: Supplementary file 2 — Supplementary Material 2. [file 13046_2024_3031_MOESM2_ESM.xlsx]

## Sheet: DP60_doxvsDP60_ct.DEG
Gene_id	p60AmotL2 (+Dox) readcounts	Ctrl (p60AmotL2 - Dox) readcounts	log2FoldChange	pval	padj	Gene name	Gene description
ENSCAFG00000000008	1150.92277377843	1715.4100561315	-0.57576	1.2043e-10	5.2128e-09	TXNL4A	thioredoxin like 4A [Source:HGNC Symbol;Acc:HGNC:30551]
ENSCAFG00000000010	821.055856943112	1081.95826879599	-0.39809	2.0632e-05	0.00025822	CTDP1	CTD phosphatase subunit 1 [Source:HGNC Symbol;Acc:HGNC:2498]
ENSCAFG00000000020	987.913828400855	709.003597891241	0.47859	7.4678e-07	1.4292e-05	TSHZ1	teashirt zinc finger homeobox 1 [Source:HGNC Symbol;Acc:HGNC:10669]
ENSCAFG00000000061	439.524383755218	338.477325225626	0.37688	0.00061779	0.0048119	--	--
ENSCAFG00000000063	263.732061016016	181.359901635312	0.54022	0.00030998	0.0026697	RDH5	retinol dehydrogenase 5 [Source:HGNC Symbol;Acc:HGNC:9940]
ENSCAFG00000000068	647.353693877824	533.716244318925	0.27848	0.0054183	0.028868	BCL2	BCL2, apoptosis regulator [Source:HGNC Symbol;Acc:HGNC:990]
ENSCAFG00000000080	50.1690692484998	21.1199658492228	1.2482	1.62e-06	2.8254e-05	PMEL	premelanosome protein [Source:HGNC Symbol;Acc:HGNC:10880]
ENSCAFG00000000087	3008.44203523624	2471.10515585233	0.28386	0.00067558	0.005204	RAB5B	RAB5B, member RAS oncogene family [Source:HGNC Symbol;Acc:HGNC:9784]
ENSCAFG00000000097	5849.62423492327	4548.89567806151	0.36283	1.4002e-05	0.00018349	ERBB3	erb-b2 receptor tyrosine kinase 3 [Source:HGNC Symbol;Acc:HGNC:3431]
ENSCAFG00000000102	3921.68866490873	5860.35726661906	-0.57951	1.0196e-11	5.2419e-10	PA2G4	proliferation-associated 2G4 [Source:HGNC Symbol;Acc:HGNC:8550]
ENSCAFG00000000104	223.954969692523	290.91685268506	-0.3774	0.0022982	0.014495	ZC3H10	zinc finger CCCH-type containing 10 [Source:HGNC Symbol;Acc:HGNC:25893]
ENSCAFG00000000115	2256.60361473743	2862.05744234105	-0.3429	8.4532e-05	0.00087724	CS	citrate synthase [Source:HGNC Symbol;Acc:HGNC:2422]
ENSCAFG00000000125	3774.36717068412	5026.50687538219	-0.41332	1.3616e-06	2.4202e-05	NARS	asparaginyl-tRNA synthetase [Source:HGNC Symbol;Acc:HGNC:7643]
ENSCAFG00000000150	334.312416104724	239.96872709071	0.47835	5.1334e-05	0.00057679	POLI	DNA polymerase iota [Source:HGNC Symbol;Acc:HGNC:9182]
ENSCAFG00000000158	1995.31592186361	1563.1204786249	0.35219	5.8371e-05	0.00064459	HSD17B4	hydroxysteroid 17-beta dehydrogenase 4 [Source:HGNC Symbol;Acc:HGNC:5213]
ENSCAFG00000000185	2438.53307302301	2068.57500098185	0.23738	0.0059855	0.031164	STX7	syntaxin 7 [Source:HGNC Symbol;Acc:HGNC:11442]
ENSCAFG00000000195	2208.88607930509	3450.28889506031	-0.6434	6.9375e-14	4.9324e-12	SHMT2	serine hydroxymethyltransferase 2 [Source:HGNC Symbol;Acc:HGNC:10852]
ENSCAFG00000000225	112.831661798297	153.007661319427	-0.43943	0.0027088	0.016554	--	--
ENSCAFG00000000228	3763.72138916673	4717.38820684608	-0.32583	0.00013871	0.0013396	TMED9	transmembrane p24 trafficking protein 9 [Source:HGNC Symbol;Acc:HGNC:24878]
ENSCAFG00000000229	616.217413935087	993.789009373929	-0.6895	7.3322e-13	4.5541e-11	MARS	methionyl-tRNA synthetase [Source:HGNC Symbol;Acc:HGNC:6898]
ENSCAFG00000000230	390.489724657691	476.025190794337	-0.28575	0.0078433	0.038611	MYB	MYB proto-oncogene, transcription factor [Source:HGNC Symbol;Acc:HGNC:7545]
ENSCAFG00000000238	494.707599751956	398.072677976342	0.31354	0.0080797	0.039561	KIF5A	kinesin family member 5A [Source:HGNC Symbol;Acc:HGNC:6323]
ENSCAFG00000000240	2793.52117311464	3596.0547831535	-0.36433	1.3764e-05	0.00018123	NHP2	NHP2 ribonucleoprotein [Source:HGNC Symbol;Acc:HGNC:14377]
ENSCAFG00000000241	2468.23423904956	3731.41168663214	-0.59624	2.7089e-12	1.5554e-10	HNRNPAB	heterogeneous nuclear ribonucleoprotein A/B [Source:HGNC Symbol;Acc:HGNC:5034]
ENSCAFG00000000253	597.515141428231	397.894907246361	0.58659	1.9919e-07	4.4791e-06	PEX7	peroxisomal biogenesis factor 7 [Source:HGNC Symbol;Acc:HGNC:8860]
ENSCAFG00000000267	124.244081497971	220.470034627475	-0.82741	1.6891e-09	6.0433e-08	TNFAIP3	TNF alpha induced protein 3 [Source:HGNC Symbol;Acc:HGNC:11896]
ENSCAFG00000000277	376.975879661004	279.898356796179	0.42957	0.0012029	0.0084555	CCDC28A	coiled-coil domain containing 28A [Source:HGNC Symbol;Acc:HGNC:21098]
ENSCAFG00000000278	839.905529384562	698.656808644116	0.26564	0.0055328	0.029366	TSPAN31	tetraspanin 31 [Source:HGNC Symbol;Acc:HGNC:10539]
ENSCAFG00000000280	4892.73943597433	5795.19819249401	-0.24422	0.0034001	0.019752	CDK4	cyclin dependent kinase 4 [Source:HGNC Symbol;Acc:HGNC:1773]
ENSCAFG00000000290	330.864223392804	447.233364687715	-0.43479	7.9365e-05	0.00083503	METTL1	methyltransferase like 1 [Source:HGNC Symbol;Acc:HGNC:7030]
ENSCAFG00000000296	1665.83780661262	2275.95731070909	-0.45023	9.2364e-05	0.00094502	ADGRG6	adhesion G protein-coupled receptor G6 [Source:HGNC Symbol;Acc:HGNC:13841]
ENSCAFG00000000297	140.507831318591	45.5042695571368	1.6266	4.8057e-19	6.5815e-17	AVIL	advillin [Source:HGNC Symbol;Acc:HGNC:14188]
ENSCAFG00000000308	1279.56620548024	1063.82330920779	0.2664	0.0032365	0.019002	CTDSP2	CTD small phosphatase 2 [Source:HGNC Symbol;Acc:HGNC:17077]
ENSCAFG00000000309	545.258444130277	419.043546029052	0.37984	0.00028923	0.0025126	FUCA2	fucosidase, alpha-L- 2, plasma [Source:HGNC Symbol;Acc:HGNC:4008]
ENSCAFG00000000311	1403.34182192066	1004.68836866323	0.48212	1.3347e-07	3.1497e-06	LRIG3	leucine rich repeats and immunoglobulin like domains 3 [Source:HGNC Symbol;Acc:HGNC:30991]
ENSCAFG00000000312	208.550805312825	125.944163618007	0.72761	1.9836e-07	4.4679e-06	PHACTR2	phosphatase and actin regulator 2 [Source:HGNC Symbol;Acc:HGNC:20956]
ENSCAFG00000000314	728.174329145386	960.706851724934	-0.39981	3.4662e-05	0.0004069	--	--
ENSCAFG00000000322	894.571761371594	1757.56789617226	-0.97431	5.1957e-07	1.0421e-05	STX11	syntaxin 11 [Source:HGNC Symbol;Acc:HGNC:11429]
ENSCAFG00000000341	305.361655403255	229.311157217383	0.41321	0.00077937	0.0058525	--	--
ENSCAFG00000000344	993.056031867832	659.787198819218	0.58987	1.1509e-09	4.2448e-08	RUFY1	RUN and FYVE domain containing 1 [Source:HGNC Symbol;Acc:HGNC:19760]
ENSCAFG00000000353	1347.51242201372	845.763560286115	0.67197	3.5633e-13	2.3165e-11	STXBP5	syntaxin binding protein 5 [Source:HGNC Symbol;Acc:HGNC:19665]
ENSCAFG00000000370	1265.80464245617	955.48117805119	0.40576	9.5538e-05	0.00097333	--	--
ENSCAFG00000000374	172.541738464164	124.16240499666	0.47472	0.00467	0.025608	IRAK3	interleukin 1 receptor associated kinase 3 [Source:HGNC Symbol;Acc:HGNC:17020]
ENSCAFG00000000375	34.7884424365174	16.8154829439697	1.0488	0.00077647	0.0058385	ZC3H12D	zinc finger CCCH-type containing 12D [Source:HGNC Symbol;Acc:HGNC:21175]
ENSCAFG00000000376	73.8409069973113	48.4910619291473	0.6067	0.0024686	0.015385	--	--
ENSCAFG00000000393	1511.40503460914	1844.45588627075	-0.2873	0.0012285	0.0086138	PCMT1	protein-L-isoaspartate (D-aspartate) O-methyltransferase [Source:HGNC Symbol;Acc:HGNC:8728]
ENSCAFG00000000398	791.963212167967	967.202572459179	-0.28838	0.0024958	0.015531	LRP11	LDL receptor related protein 11 [Source:HGNC Symbol;Acc:HGNC:16936]
ENSCAFG00000000402	742.698736914185	510.409695162828	0.54112	6.5889e-08	1.6863e-06	--	--
ENSCAFG00000000405	112.87310658387	27.1074961159097	2.0579	8.3196e-23	1.5109e-20	PLEKHG1	pleckstrin homology and RhoGEF domain containing G1 [Source:HGNC Symbol;Acc:HGNC:20884]
ENSCAFG00000000413	3507.43337855677	4329.71430419141	-0.30386	0.00035822	0.0030137	MTHFD1L	methylenetetrahydrofolate dehydrogenase (NADP+ dependent) 1-like [Source:HGNC Symbol;Acc:HGNC:21055]
ENSCAFG00000000414	402.220335037954	286.445645359902	0.48972	0.0018819	0.012325	ATAT1	alpha tubulin acetyltransferase 1 [Source:HGNC Symbol;Acc:HGNC:21186]
ENSCAFG00000000417	1310.37303235667	1658.84517059183	-0.3402	0.0001605	0.0015159	NUP107	nucleoporin 107 [Source:HGNC Symbol;Acc:HGNC:29914]
ENSCAFG00000000419	7663.41264242107	9632.65576941143	-0.32995	9.3054e-05	0.0009515	AKAP12	A-kinase anchoring protein 12 [Source:HGNC Symbol;Acc:HGNC:370]
ENSCAFG00000000428	395.608908501797	484.516134849457	-0.29247	0.0067286	0.034047	YEATS4	YEATS domain containing 4 [Source:HGNC Symbol;Acc:HGNC:24859]
ENSCAFG00000000430	43.3089252963041	3.96302702497936	3.45	1.1478e-13	7.9903e-12	ESR1	estrogen receptor 1 [Source:HGNC Symbol;Acc:HGNC:3467]
ENSCAFG00000000432	5509.21644014971	6933.83448090968	-0.33181	8.0123e-05	0.00084142	CCT2	chaperonin containing TCP1 subunit 2 [Source:HGNC Symbol;Acc:HGNC:1615]
ENSCAFG00000000436	1698.91881648287	1330.8397205339	0.35228	7.1535e-05	0.00076714	RAB3IP	RAB3A interacting protein [Source:HGNC Symbol;Acc:HGNC:16508]
ENSCAFG00000000437	2629.57032872942	3089.2765953442	-0.23244	0.0057986	0.030437	PPP1R18	protein phosphatase 1 regulatory subunit 18 [Source:HGNC Symbol;Acc:HGNC:29413]
ENSCAFG00000000443	12006.2083872442	16953.1084018223	-0.49777	1.7347e-09	6.1931e-08	TUBB	tubulin beta class I [Source:HGNC Symbol;Acc:HGNC:20778]
ENSCAFG00000000445	796.336755656468	643.367422255308	0.30774	0.0011371	0.0080568	SYNE1	spectrin repeat containing nuclear envelope protein 1 [Source:HGNC Symbol;Acc:HGNC:17089]
ENSCAFG00000000448	2697.44044484114	1921.7406683697	0.48918	2.2754e-08	6.4988e-07	DDR1	discoidin domain receptor tyrosine kinase 1 [Source:HGNC Symbol;Acc:HGNC:2730]
ENSCAFG00000000458	471.608012439575	595.831159284	-0.33732	0.0012709	0.0088917	RAB21	RAB21, member RAS oncogene family [Source:HGNC Symbol;Acc:HGNC:18263]
ENSCAFG00000000464	1437.85117605368	1171.36137983113	0.29573	0.00091151	0.0066796	CNOT6	CCR4-NOT transcription complex subunit 6 [Source:HGNC Symbol;Acc:HGNC:14099]
ENSCAFG00000000469	583.168398631819	707.610287113681	-0.27904	0.0064153	0.032849	POP1	POP1 homolog, ribonuclease P/MRP subunit [Source:HGNC Symbol;Acc:HGNC:30129]
ENSCAFG00000000493	54.5212884058339	30.1170966779781	0.85624	0.00079897	0.0059594	OSR2	odd-skipped related transciption factor 2 [Source:HGNC Symbol;Acc:HGNC:15830]
ENSCAFG00000000496	193.492300812121	248.784876520799	-0.36262	0.0036937	0.021092	--	--
ENSCAFG00000000497	1.23686824282244	13.4982635365574	-3.448	8.9809e-07	1.686e-05	--	--
ENSCAFG00000000498	0.546797351186778	5.6153893325957	-3.3603	0.004079	0.022816	--	--
ENSCAFG00000000502	13.0012870244288	28.7189359590054	-1.1433	0.00078538	0.0058791	IFGGC1	interferon-inducible GTPase 1-like [Source:RefSeq peptide;Acc:NP_001300732]
ENSCAFG00000000512	405.948835012482	539.318416789008	-0.40984	0.000126	0.0012318	SRFBP1	serum response factor binding protein 1 [Source:HGNC Symbol;Acc:HGNC:26333]
ENSCAFG00000000528	237.056059043449	303.345505057471	-0.35573	0.0038572	0.021839	--	--
ENSCAFG00000000529	37.6546889323567	15.3312492702136	1.2964	0.0062924	0.032339	RGS22	regulator of G protein signaling 22 [Source:HGNC Symbol;Acc:HGNC:24499]
ENSCAFG00000000547	543.408753583426	720.967023930725	-0.4079	4.2198e-05	0.00048591	FBXO5	F-box protein 5 [Source:HGNC Symbol;Acc:HGNC:13584]
ENSCAFG00000000548	357.353747714986	282.14077375969	0.34094	0.0032658	0.01913	--	--
ENSCAFG00000000550	198.781268322496	299.426017977865	-0.59102	5.6812e-05	0.00062987	RGS17	regulator of G protein signaling 17 [Source:HGNC Symbol;Acc:HGNC:14088]
ENSCAFG00000000554	372.932971792441	287.058209839831	0.37757	0.0011882	0.0083663	--	--
ENSCAFG00000000588	1945.46651231867	1618.0134318557	0.26589	0.0020095	0.012994	ALDH7A1	aldehyde dehydrogenase 7 family member A1 [Source:HGNC Symbol;Acc:HGNC:877]
ENSCAFG00000000589	8.57532046246281	2.24382476547485	1.9342	0.0059499	0.030998	NOX3	NADPH oxidase 3 [Source:RefSeq peptide;Acc:NP_001095303]
ENSCAFG00000000590	1134.11875459779	1417.65306359363	-0.32193	0.00049943	0.0039868	PHAX	phosphorylated adaptor for RNA export [Source:HGNC Symbol;Acc:HGNC:10241]
ENSCAFG00000000594	544.100966479914	710.59165053115	-0.38515	0.00013593	0.0013158	MARCH3	membrane associated ring-CH-type finger 3 [Source:HGNC Symbol;Acc:HGNC:28728]
ENSCAFG00000000602	424.388679155327	305.449477175766	0.47445	1.9388e-05	0.00024449	RRM2B	ribonucleotide reductase regulatory TP53 inducible subunit M2B [Source:HGNC Symbol;Acc:HGNC:17296]
ENSCAFG00000000618	57.7554729933283	81.3039640803752	-0.49337	0.010343	0.048256	ZDHHC14	zinc finger DHHC-type containing 14 [Source:HGNC Symbol;Acc:HGNC:20341]
ENSCAFG00000000622	1236.79612451378	1455.83141723336	-0.23524	0.0099214	0.046603	PRRC1	proline rich coiled-coil 1 [Source:HGNC Symbol;Acc:HGNC:28164]
ENSCAFG00000000626	148.406173953924	102.014231843175	0.54078	0.00027662	0.0024251	--	--
ENSCAFG00000000630	110.862866769223	154.342036738548	-0.47735	0.0029223	0.017608	VWA7	von Willebrand factor A domain containing 7 [Source:HGNC Symbol;Acc:HGNC:13939]
ENSCAFG00000000636	6586.54142217928	9269.76686933175	-0.49301	0.00033283	0.002843	VARS	valyl-tRNA synthetase [Source:HGNC Symbol;Acc:HGNC:12651]
ENSCAFG00000000637	5186.41627591585	4390.94614118226	0.24021	0.0032306	0.01899	SLC12A2	solute carrier family 12 member 2 [Source:HGNC Symbol;Acc:HGNC:10911]
ENSCAFG00000000654	2762.26805897117	2288.63261925704	0.27137	0.0012643	0.0088496	FZD6	frizzled class receptor 6 [Source:HGNC Symbol;Acc:HGNC:4044]
ENSCAFG00000000655	615.410291035371	787.272097823194	-0.35531	0.0011257	0.0079796	TMEM181	transmembrane protein 181 [Source:HGNC Symbol;Acc:HGNC:20958]
ENSCAFG00000000658	5160.63576860815	3531.92268159354	0.5471	1.0871e-10	4.7924e-09	SLC44A4	solute carrier family 44 member 4 [Source:HGNC Symbol;Acc:HGNC:13941]
ENSCAFG00000000664	122.086974710098	84.1988897800374	0.53604	0.00096013	0.006977	RSPH3	radial spoke 3 homolog [Source:HGNC Symbol;Acc:HGNC:21054]
ENSCAFG00000000671	2581.11725681539	3076.52501804434	-0.25331	0.0029316	0.017632	SOD2	superoxide dismutase 2 [Source:HGNC Symbol;Acc:HGNC:11180]
ENSCAFG00000000677	195.255602174381	256.18441891143	-0.39182	0.0023406	0.014713	LRP12	LDL receptor related protein 12 [Source:HGNC Symbol;Acc:HGNC:31708]
ENSCAFG00000000698	2506.6978275847	3870.03363141222	-0.62656	0.0013502	0.0093644	TRABD	TraB domain containing [Source:HGNC Symbol;Acc:HGNC:28805]
ENSCAFG00000000699	417.735837074802	610.026184603586	-0.54628	0.0046674	0.025608	PANX2	pannexin 2 [Source:HGNC Symbol;Acc:HGNC:8600]
ENSCAFG00000000709	1027.85018374697	1622.92549333017	-0.65897	6.2811e-05	0.00068591	CRELD2	cysteine rich with EGF like domains 2 [Source:HGNC Symbol;Acc:HGNC:28150]
ENSCAFG00000000711	1703.29911953329	2247.29919459163	-0.39986	0.004027	0.022578	ALG12	ALG12, alpha-1,6-mannosyltransferase [Source:HGNC Symbol;Acc:HGNC:19358]
ENSCAFG00000000714	1094.88605898561	1496.98984057633	-0.45128	0.00018731	0.0017281	ZBED4	zinc finger BED-type containing 4 [Source:HGNC Symbol;Acc:HGNC:20721]
ENSCAFG00000000719	898.570232172915	1255.16008599006	-0.48217	3.1074e-07	6.5804e-06	NUDCD1	NudC domain containing 1 [Source:HGNC Symbol;Acc:HGNC:24306]
ENSCAFG00000000732	4655.91204870066	6034.38503051924	-0.37414	8.8329e-06	0.0001235	TCP1	t-complex 1 [Source:HGNC Symbol;Acc:HGNC:11655]
ENSCAFG00000000755	382.041021030083	286.540657844314	0.41499	0.00023096	0.002068	FNIP1	folliculin interacting protein 1 [Source:HGNC Symbol;Acc:HGNC:29418]
ENSCAFG00000000757	270.47497736186	22.9403074413587	3.5595	7.0933e-89	2.9629e-85	SLC22A2	Canis lupus familiaris solute carrier family 22 (organic cation transporter), member 2 (SLC22A2), mRNA. [Source:RefSeq mRNA;Acc:NM_001286961]
ENSCAFG00000000767	1010.77786434861	655.468498784427	0.62487	1.945e-05	0.00024508	CELSR1	cadherin EGF LAG seven-pass G-type receptor 1 [Source:HGNC Symbol;Acc:HGNC:1850]
ENSCAFG00000000777	205.405386755104	126.008195307587	0.70496	5.7684e-06	8.5291e-05	AGER	advanced glycosylation end product-specific receptor precursor [Source:RefSeq peptide;Acc:NP_001041546]
ENSCAFG00000000779	425.975368506319	522.808748318258	-0.29551	0.0059988	0.031192	TRMU	tRNA 5-methylaminomethyl-2-thiouridylate methyltransferase [Source:HGNC Symbol;Acc:HGNC:25481]
ENSCAFG00000000790	34.8017650258989	16.3126162176802	1.0932	0.00046311	0.0037416	GPSM3	G protein signaling modulator 3 [Source:HGNC Symbol;Acc:HGNC:13945]
ENSCAFG00000000798	411.883655666201	267.183620606292	0.62441	0.00070076	0.0053708	--	--
ENSCAFG00000000803	987.416550628117	668.032740513755	0.56374	6.0947e-09	1.9396e-07	DLA DRA	major histocompatibility complex, class II, DR alpha [Source:HGNC Symbol;Acc:HGNC:4947]
ENSCAFG00000000806	2057.98215095435	1459.67522573954	0.49558	3.0701e-08	8.5068e-07	HLA-DRB1	DLA class II histocompatibility antigen, DR-1 beta chain precursor [Source:RefSeq peptide;Acc:NP_001014768]
ENSCAFG00000000812	292.73821410009	150.320964859329	0.96156	3.1496e-12	1.7899e-10	DLA-DQA1	major histocompatibility complex, class II, DQ alpha precursor [Source:RefSeq peptide;Acc:NP_001011726]
ENSCAFG00000000814	139.180089582732	88.5105496075668	0.65303	0.00011674	0.0011548	DLA-DQB1	major histocompatibility complex, class II, DQ beta 1 precursor [Source:RefSeq peptide;Acc:NP_001014403]
ENSCAFG00000000820	3.56185504911282	15.1144434791216	-2.0852	0.00012148	0.0011946	CSF2	Granulocyte-macrophage colony-stimulating factor [Source:UniProtKB/Swiss-Prot;Acc:P48749]
ENSCAFG00000000823	1076.17481436303	1300.09799378414	-0.27271	0.0039646	0.022288	--	antigen peptide transporter 2 precursor [Source:RefSeq peptide;Acc:NP_001271424]
ENSCAFG00000000828	157.970822243065	95.6319707447443	0.72409	1.4672e-06	2.5859e-05	RPS6KA2	ribosomal protein S6 kinase A2 [Source:HGNC Symbol;Acc:HGNC:10431]
ENSCAFG00000000832	704.205943322998	1014.12561902184	-0.52617	6.5051e-06	9.484e-05	TAP1	transporter 1, ATP binding cassette subfamily B member [Source:HGNC Symbol;Acc:HGNC:43]
ENSCAFG00000000848	127.27170230808	86.9849573827388	0.54907	0.00076537	0.0057629	DLA-DMA	major histocompatibility complex, class II, DM alpha [Source:HGNC Symbol;Acc:HGNC:4934]
ENSCAFG00000000851	1048.28281465306	1615.72019405396	-0.62415	1.5941e-11	7.927e-10	IRF1	interferon regulatory factor 1 [Source:HGNC Symbol;Acc:HGNC:6116]
ENSCAFG00000000856	1273.45297344252	1531.69844197602	-0.26639	0.0040773	0.022814	NUP50	nucleoporin 50 [Source:HGNC Symbol;Acc:HGNC:8065]
ENSCAFG00000000869	472.228989528937	635.383140234936	-0.42814	0.0039927	0.022431	PRR5	proline-rich protein 5 [Source:RefSeq peptide;Acc:NP_001191336]
ENSCAFG00000000885	59.9335429926792	22.5214612020209	1.4121	9.4827e-08	2.3197e-06	DEPTOR	DEP domain containing MTOR interacting protein [Source:HGNC Symbol;Acc:HGNC:22953]
ENSCAFG00000000886	106.642842827193	67.1577267048019	0.66716	0.00017523	0.0016357	DSE	dermatan sulfate epimerase [Source:HGNC Symbol;Acc:HGNC:21144]
ENSCAFG00000000887	1084.01560456176	1400.79062066017	-0.36986	4.9095e-05	0.00055543	SAMM50	SAMM50 sorting and assembly machinery component [Source:HGNC Symbol;Acc:HGNC:24276]
ENSCAFG00000000901	427.618332232707	346.56852916564	0.30318	0.0046917	0.025701	ZUFSP	zinc finger with UFM1 specific peptidase domain [Source:HGNC Symbol;Acc:HGNC:21224]
ENSCAFG00000000902	98.4310876778683	50.2668880717381	0.96951	2.5327e-07	5.546e-06	EFCAB6	EF-hand calcium binding domain 6 [Source:HGNC Symbol;Acc:HGNC:24204]
ENSCAFG00000000903	596.449312639307	374.760468981485	0.67043	4.4228e-07	9.0338e-06	COL11A2	collagen type XI alpha 2 chain [Source:HGNC Symbol;Acc:HGNC:2187]
ENSCAFG00000000909	10103.6186568376	12462.986052381	-0.30278	0.007587	0.037582	TTLL12	tubulin tyrosine ligase like 12 [Source:HGNC Symbol;Acc:HGNC:28974]
ENSCAFG00000000912	1432.68221990169	1081.42004197378	0.40579	1.2524e-05	0.00016772	RXRB	retinoid X receptor beta [Source:HGNC Symbol;Acc:HGNC:10478]
ENSCAFG00000000914	286.063054041314	205.908608023293	0.47433	0.00036772	0.0030763	SHROOM1	shroom family member 1 [Source:HGNC Symbol;Acc:HGNC:24084]
ENSCAFG00000000916	49.5236356720943	25.1598878727696	0.97699	0.002272	0.014374	GDF9	growth differentiation factor 9 [Source:HGNC Symbol;Acc:HGNC:4224]
ENSCAFG00000000917	3124.29106224962	3669.99126822874	-0.23225	0.0058566	0.030619	SLC39A7	solute carrier family 39 member 7 [Source:HGNC Symbol;Acc:HGNC:4927]
ENSCAFG00000000919	2983.63963095521	3649.69875586296	-0.2907	0.00048979	0.0039155	UQCRQ	ubiquinol-cytochrome c reductase complex III subunit VII [Source:HGNC Symbol;Acc:HGNC:29594]
ENSCAFG00000000927	1291.42261173111	1033.09187030466	0.32199	0.0015685	0.010601	HSD17B8	hydroxysteroid 17-beta dehydrogenase 8 [Source:HGNC Symbol;Acc:HGNC:3554]
ENSCAFG00000000938	422.778569278345	275.594349992302	0.61736	3.9252e-08	1.0612e-06	MCM9	minichromosome maintenance 9 homologous recombination repair factor [Source:HGNC Symbol;Acc:HGNC:21484]
ENSCAFG00000000941	1843.53146152423	1555.68607730155	0.24492	0.005804	0.030437	VPS52	Vacuolar protein sorting-associated protein 52 homolog [Source:UniProtKB/Swiss-Prot;Acc:Q5TJF0]
ENSCAFG00000000943	1641.06392652694	1364.34227270036	0.26643	0.0024185	0.015134	ARFGAP3	ADP ribosylation factor GTPase activating protein 3 [Source:HGNC Symbol;Acc:HGNC:661]
ENSCAFG00000000945	630.612088945066	765.55070709072	-0.27975	0.0095529	0.045189	MAN1A1	mannosidase alpha class 1A member 1 [Source:HGNC Symbol;Acc:HGNC:6821]
ENSCAFG00000000946	138.52022585437	77.4471139784578	0.83881	4.3526e-07	8.9078e-06	A4GALT	alpha 1,4-galactosyltransferase (P blood group) [Source:HGNC Symbol;Acc:HGNC:18149]
ENSCAFG00000000948	6725.17756783991	7922.18554868292	-0.23633	0.0051793	0.027852	HSPA4	heat shock protein family A (Hsp70) member 4 [Source:HGNC Symbol;Acc:HGNC:5237]
ENSCAFG00000000950	20622.5748751477	24103.059620905	-0.22499	0.0051353	0.027705	RPS18	40S ribosomal protein S18 [Source:UniProtKB/Swiss-Prot;Acc:Q5TJE9]
ENSCAFG00000000952	127.189092095525	57.1246005757005	1.1548	9.367e-11	4.1958e-09	B3GALT4	Beta-1,3-galactosyltransferase 4 [Source:UniProtKB/Swiss-Prot;Acc:Q5TJE8]
ENSCAFG00000000953	4105.11337488533	4790.97789673486	-0.2229	0.0066102	0.033631	CYB5R3	NADH-cytochrome b5 reductase 3 [Source:RefSeq peptide;Acc:NP_001041549]
ENSCAFG00000000954	977.168341427287	1489.60788851145	-0.60825	3.5335e-11	1.6868e-09	WDR46	WD repeat domain 46 [Source:HGNC Symbol;Acc:HGNC:13923]
ENSCAFG00000000963	2773.07568953626	2157.10244413466	0.36239	0.00024283	0.0021588	RGL2	ral guanine nucleotide dissociation stimulator like 2 [Source:HGNC Symbol;Acc:HGNC:9769]
ENSCAFG00000000965	468.774514687529	685.984650397279	-0.54928	5.9447e-08	1.5423e-06	RRP7A	ribosomal RNA processing 7 homolog A [Source:HGNC Symbol;Acc:HGNC:24286]
ENSCAFG00000000970	298.175337465497	402.9512409715	-0.43444	0.00011225	0.001119	SERHL2	serine hydrolase like 2 [Source:HGNC Symbol;Acc:HGNC:29446]
ENSCAFG00000000978	2363.71539094246	2814.89525802281	-0.25202	0.0037711	0.021424	TCF20	transcription factor 20 [Source:HGNC Symbol;Acc:HGNC:11631]
ENSCAFG00000000985	10872.8666569392	13337.7506039896	-0.29478	0.00034789	0.002949	VDAC1	voltage dependent anion channel 1 [Source:HGNC Symbol;Acc:HGNC:12669]
ENSCAFG00000000986	305.685882158086	376.365317591911	-0.30008	0.0091578	0.043767	TBC1D31	TBC1 domain family member 31 [Source:HGNC Symbol;Acc:HGNC:30888]
ENSCAFG00000000992	2258.92071332976	2673.90270001804	-0.24331	0.0052496	0.02813	ATAD2	ATPase family, AAA domain containing 2 [Source:HGNC Symbol;Acc:HGNC:30123]
ENSCAFG00000001000	140.412682630134	205.473070440339	-0.54928	8.4081e-05	0.00087419	--	--
ENSCAFG00000001001	183.748042774018	126.678557630681	0.53656	0.00014241	0.001369	ZHX1	zinc fingers and homeoboxes 1 [Source:HGNC Symbol;Acc:HGNC:12871]
ENSCAFG00000001003	350.28246882966	447.921266060728	-0.35473	0.0071432	0.0358	CENPM	centromere protein M [Source:HGNC Symbol;Acc:HGNC:18352]
ENSCAFG00000001014	151.247202737492	106.49666283696	0.5061	0.0010559	0.007585	SYNGAP1	synaptic Ras GTPase activating protein 1 [Source:HGNC Symbol;Acc:HGNC:11497]
ENSCAFG00000001015	3467.14701315801	2040.34998421222	0.76493	6.0249e-11	2.7655e-09	ANXA13	annexin A13 [Source:HGNC Symbol;Acc:HGNC:536]
ENSCAFG00000001022	2068.94716962217	2744.26047874222	-0.40752	1.8605e-06	3.1751e-05	BAK1	BCL2 antagonist/killer 1 [Source:HGNC Symbol;Acc:HGNC:949]
ENSCAFG00000001030	726.132702310679	894.675144102286	-0.30113	0.0016247	0.01088	HDDC2	HD domain containing 2 [Source:HGNC Symbol;Acc:HGNC:21078]
ENSCAFG00000001038	957.432764026712	1566.41780777174	-0.71023	8.9259e-15	6.8726e-13	--	--
ENSCAFG00000001048	3035.32836701537	4381.16051915374	-0.52946	8.0951e-10	3.0394e-08	DDX46	DEAD-box helicase 46 [Source:HGNC Symbol;Acc:HGNC:18681]
ENSCAFG00000001057	296.472336372089	384.200477262311	-0.37396	0.001104	0.0078692	TRMT11	tRNA methyltransferase 11 homolog [Source:HGNC Symbol;Acc:HGNC:21080]
ENSCAFG00000001070	2471.28253310389	1973.1232067439	0.32478	0.0001361	0.0013165	WASHC5	WASH complex subunit 5 [Source:HGNC Symbol;Acc:HGNC:28984]
ENSCAFG00000001086	3706.56747452947	8497.78621090031	-1.197	5.8628e-16	5.4119e-14	MYC	myc proto-oncogene protein [Source:RefSeq peptide;Acc:NP_001003246]
ENSCAFG00000001091	1334.09835412826	266.765207242124	2.3222	3.4494e-112	5.7632e-108	TGFBI	transforming growth factor beta induced [Source:HGNC Symbol;Acc:HGNC:11771]
ENSCAFG00000001093	1434.72952745261	2018.58373782209	-0.49256	4.1128e-08	1.1065e-06	FAM49B	family with sequence similarity 49 member B [Source:HGNC Symbol;Acc:HGNC:25216]
ENSCAFG00000001095	99.8763513523332	49.6457111468733	1.0085	1.2252e-07	2.9077e-06	TEF	TEF, PAR bZIP transcription factor [Source:HGNC Symbol;Acc:HGNC:11722]
ENSCAFG00000001104	2107.15278571513	2519.59714054803	-0.2579	0.0022122	0.014027	RANGAP1	Ran GTPase activating protein 1 [Source:HGNC Symbol;Acc:HGNC:9854]
ENSCAFG00000001117	192.11297132379	146.938182958232	0.38675	0.0063762	0.032669	TMEM200A	transmembrane protein 200A [Source:HGNC Symbol;Acc:HGNC:21075]
ENSCAFG00000001126	467.231884740896	213.703735497821	1.1285	4.8077e-23	9.128e-21	KLHL3	kelch like family member 3 [Source:HGNC Symbol;Acc:HGNC:6354]
ENSCAFG00000001132	5161.7297541812	6539.93873517772	-0.34142	0.0018454	0.012129	HNRNPA0	heterogeneous nuclear ribonucleoprotein A0 [Source:HGNC Symbol;Acc:HGNC:5030]
ENSCAFG00000001147	257.08079291469	200.392652651285	0.35939	0.0057016	0.030079	AKAP7	A-kinase anchoring protein 7 [Source:HGNC Symbol;Acc:HGNC:377]
ENSCAFG00000001152	538.700809029817	347.075572772469	0.63423	2.261e-05	0.00028004	FAM13B	family with sequence similarity 13 member B [Source:HGNC Symbol;Acc:HGNC:1335]
ENSCAFG00000001161	61.5950215859601	24.4189619803141	1.3348	6.6738e-08	1.6998e-06	--	--
ENSCAFG00000001174	1947.46016142824	2467.18732035604	-0.34127	6.0279e-05	0.00066216	GUK1	guanylate kinase 1 [Source:HGNC Symbol;Acc:HGNC:4693]
ENSCAFG00000001176	505.50555294345	709.451338156057	-0.48898	1.2744e-06	2.2846e-05	MRPL55	mitochondrial ribosomal protein L55 [Source:HGNC Symbol;Acc:HGNC:16686]
ENSCAFG00000001186	3110.53765177092	2496.57315466496	0.31721	0.00019543	0.0017941	BRD8	bromodomain containing 8 [Source:HGNC Symbol;Acc:HGNC:19874]
ENSCAFG00000001187	557.096457726456	709.508551307764	-0.34889	0.00037108	0.0030972	JMJD4	jumonji domain containing 4 [Source:HGNC Symbol;Acc:HGNC:25724]
ENSCAFG00000001196	625.381678818096	906.44575021191	-0.53548	6.3792e-08	1.6448e-06	AGO2	argonaute 2, RISC catalytic component [Source:HGNC Symbol;Acc:HGNC:3263]
ENSCAFG00000001201	212.804155736037	164.49462247302	0.37149	0.005774	0.030347	CDC14B	cell division cycle 14B [Source:HGNC Symbol;Acc:HGNC:1719]
ENSCAFG00000001211	12583.8518131797	19415.0381765521	-0.6256	2.7829e-14	2.066e-12	HMGA1	high mobility group protein HMG-I/HMG-Y [Source:RefSeq peptide;Acc:NP_001003387]
ENSCAFG00000001213	322.417435402684	470.257641847449	-0.54452	0.0052612	0.028183	ZNF367	zinc finger protein 367 [Source:HGNC Symbol;Acc:HGNC:18320]
ENSCAFG00000001216	163.965129790338	125.360009012557	0.38731	0.0090852	0.043457	SLC35D2	solute carrier family 35 member D2 [Source:HGNC Symbol;Acc:HGNC:20799]
ENSCAFG00000001228	928.534268972314	1296.86461967585	-0.482	5.2533e-07	1.0512e-05	DENND3	DENN domain containing 3 [Source:HGNC Symbol;Acc:HGNC:29134]
ENSCAFG00000001231	866.417617949407	1090.79261415705	-0.33224	0.00035653	0.0030025	--	--
ENSCAFG00000001232	979.312910830279	1408.79911583027	-0.52462	8.3568e-05	0.00087083	SLC45A4	solute carrier family 45 member 4 [Source:HGNC Symbol;Acc:HGNC:29196]
ENSCAFG00000001233	3586.24027681748	2894.03125350413	0.30939	0.00022631	0.0020318	KDM3B	lysine demethylase 3B [Source:HGNC Symbol;Acc:HGNC:1337]
ENSCAFG00000001254	8723.37085934952	6304.87271716539	0.46842	9.8956e-07	1.8289e-05	EGR1	early growth response 1 [Source:HGNC Symbol;Acc:HGNC:3238]
ENSCAFG00000001255	1418.1155287952	1800.95680854999	-0.34479	0.00011598	0.0011493	--	--
ENSCAFG00000001282	2691.17735115856	3419.05701276873	-0.34536	6.4539e-05	0.00070157	--	--
ENSCAFG00000001289	4083.78571825876	3157.86348597246	0.37096	0.00094145	0.0068569	LY6E	lymphocyte antigen 6 family member E [Source:HGNC Symbol;Acc:HGNC:6727]
ENSCAFG00000001290	775.013370817941	1136.26225482577	-0.552	4.1826e-09	1.3977e-07	AKR1B1
ENSCAFG00000001293	5794.33709850374	8006.20551387484	-0.46648	3.1035e-08	8.5707e-07	HSPA9	heat shock protein family A (Hsp70) member 9 [Source:HGNC Symbol;Acc:HGNC:5244]
ENSCAFG00000001301	1840.92857105681	3236.70656698	-0.81409	2.9607e-08	8.2446e-07	GSDMD	gasdermin D [Source:HGNC Symbol;Acc:HGNC:25697]
ENSCAFG00000001305	38.539546103609	10.0581917006356	1.938	5.8911e-09	1.8856e-07	FBP1	fructose-bisphosphatase 1 [Source:HGNC Symbol;Acc:HGNC:3606]
ENSCAFG00000001306	44.0213826458831	16.8743156883387	1.3834	1.8315e-06	3.132e-05	LRGUK	leucine rich repeats and guanylate kinase domain containing [Source:HGNC Symbol;Acc:HGNC:21964]
ENSCAFG00000001307	52.9998125253931	35.2546208301144	0.58817	0.0099509	0.046676	DEF6	DEF6, guanine nucleotide exchange factor [Source:HGNC Symbol;Acc:HGNC:2760]
ENSCAFG00000001308	2242.77890507871	1419.45807474342	0.65995	3.0582e-09	1.0535e-07	EXOC4	exocyst complex component 4 [Source:HGNC Symbol;Acc:HGNC:30389]
ENSCAFG00000001312	2374.93118140691	2823.92910679123	-0.24982	0.0038728	0.021898	CHCHD3	coiled-coil-helix-coiled-coil-helix domain containing 3 [Source:HGNC Symbol;Acc:HGNC:21906]
ENSCAFG00000001315	32065.4294196163	25730.5241696459	0.31754	0.00010368	0.0010442	CTNNA1	catenin alpha 1 [Source:HGNC Symbol;Acc:HGNC:2509]
ENSCAFG00000001324	9547.13544584836	12217.1214756102	-0.35576	1.26e-05	0.00016829	ATF4	activating transcription factor 4 [Source:HGNC Symbol;Acc:HGNC:786]
ENSCAFG00000001337	632.122352948354	854.103198139185	-0.43421	7.9764e-06	0.00011292	SYNGR1	synaptogyrin 1 [Source:HGNC Symbol;Acc:HGNC:11498]
ENSCAFG00000001338	41.3422334926254	25.525995787647	0.69565	0.0095119	0.045034	MAPK15	mitogen-activated protein kinase 15 [Source:HGNC Symbol;Acc:HGNC:24667]
ENSCAFG00000001350	6749.12082396196	5488.06429379894	0.2984	0.00031994	0.002747	GOLM1	golgi membrane protein 1 [Source:HGNC Symbol;Acc:HGNC:15451]
ENSCAFG00000001356	203.23762352261	499.112021104532	-1.2962	1.9988e-28	5.301e-26	PDGFB	platelet derived growth factor subunit B [Source:HGNC Symbol;Acc:HGNC:8800]
ENSCAFG00000001370	319.629008963165	231.787233466325	0.4636	0.00012766	0.0012452	DNAL4	dynein axonemal light chain 4 [Source:HGNC Symbol;Acc:HGNC:2955]
ENSCAFG00000001371	3482.8459420183	2918.65423803065	0.25496	0.0034851	0.020128	SUN2	Sad1 and UNC84 domain containing 2 [Source:HGNC Symbol;Acc:HGNC:14210]
ENSCAFG00000001383	1056.91253098697	1324.96157214565	-0.32609	0.00036614	0.0030694	--	--
ENSCAFG00000001384	214.122610329293	164.606927119363	0.37941	0.0032727	0.019151	CBY1	chibby family member 1, beta catenin antagonist [Source:HGNC Symbol;Acc:HGNC:1307]
ENSCAFG00000001386	399.623107166236	306.081710456453	0.38472	0.00054975	0.0043449	BRPF3	bromodomain and PHD finger containing 3 [Source:HGNC Symbol;Acc:HGNC:14256]
ENSCAFG00000001395	10627.0927526919	7960.21294062508	0.41687	3.8698e-07	8.062e-06	DDX17	DEAD-box helicase 17 [Source:HGNC Symbol;Acc:HGNC:2740]
ENSCAFG00000001400	3499.82850363004	4060.70378401148	-0.21445	0.0091524	0.043754	PUF60	poly(U) binding splicing factor 60 [Source:HGNC Symbol;Acc:HGNC:17042]
ENSCAFG00000001413	714.359263381191	879.322380813448	-0.29974	0.001347	0.0093498	--	--
ENSCAFG00000001422	437.194841350244	528.037608938496	-0.27236	0.0098301	0.046304	--	--
ENSCAFG00000001424	251.207865123723	172.02236237533	0.54629	3.4766e-05	0.00040762	PLA2G6	phospholipase A2 group VI [Source:HGNC Symbol;Acc:HGNC:9039]
ENSCAFG00000001426	1246.34258327813	1038.78832539145	0.2628	0.0046773	0.025639	COPG2	coatomer protein complex subunit gamma 2 [Source:HGNC Symbol;Acc:HGNC:2237]
ENSCAFG00000001432	468.875307626329	383.946770824594	0.2883	0.0059949	0.031184	C6orf89	chromosome 6 open reading frame 89 [Source:HGNC Symbol;Acc:HGNC:21114]
ENSCAFG00000001433	23304.828738597	29710.6794519666	-0.35035	0.004966	0.026913	PLEC	plectin [Source:HGNC Symbol;Acc:HGNC:9069]
ENSCAFG00000001439	378.98464842628	286.619601014699	0.403	0.00050043	0.0039929	C22orf23	chromosome 22 open reading frame 23 [Source:HGNC Symbol;Acc:HGNC:18589]
ENSCAFG00000001441	8584.8407964273	7345.17356289063	0.22499	0.0074718	0.037143	MTCH1	mitochondrial carrier 1 [Source:HGNC Symbol;Acc:HGNC:17586]
ENSCAFG00000001446	55.2231791242779	105.28705797209	-0.93098	7.3336e-07	1.4052e-05	FRMD3	FERM domain containing 3 [Source:HGNC Symbol;Acc:HGNC:24125]
ENSCAFG00000001448	955.108210917099	1335.09114311424	-0.4832	1.6756e-07	3.8669e-06	--	proto-oncogene serine/threonine-protein kinase pim-1 [Source:RefSeq peptide;Acc:NP_001139649]
ENSCAFG00000001450	5.4451174061768	13.5626362759639	-1.3166	0.0099401	0.046639	MEST	mesoderm specific transcript [Source:HGNC Symbol;Acc:HGNC:7028]
ENSCAFG00000001456	831.526223938996	1429.15014898297	-0.78132	3.9045e-17	4.4079e-15	GCAT	glycine C-acetyltransferase [Source:HGNC Symbol;Acc:HGNC:4188]
ENSCAFG00000001460	9347.56982347513	7603.50449885721	0.29793	0.0029388	0.017656	PTPRD	protein tyrosine phosphatase, receptor type D [Source:HGNC Symbol;Acc:HGNC:9668]
ENSCAFG00000001462	458.565088538862	582.569630685159	-0.3453	0.000783	0.0058718	TLE1	transducin like enhancer of split 1 [Source:HGNC Symbol;Acc:HGNC:11837]
ENSCAFG00000001489	489.092661810901	377.876578433694	0.37219	0.00046712	0.0037686	ZFAND3	zinc finger AN1-type containing 3 [Source:HGNC Symbol;Acc:HGNC:18019]
ENSCAFG00000001492	290.719346832651	229.852126726817	0.33892	0.0036346	0.020834	--	--
ENSCAFG00000001502	1660.09589369889	2258.64462560475	-0.44419	0.0038974	0.021992	CARD10	caspase recruitment domain family member 10 [Source:HGNC Symbol;Acc:HGNC:16422]
ENSCAFG00000001505	1143.41830457871	938.609333749714	0.28476	0.0015154	0.010286	UBE2H	ubiquitin conjugating enzyme E2 H [Source:HGNC Symbol;Acc:HGNC:12484]
ENSCAFG00000001515	274.380243540767	215.922317289067	0.34566	0.0052842	0.028279	STRIP2	striatin interacting protein 2 [Source:HGNC Symbol;Acc:HGNC:22209]
ENSCAFG00000001516	189.989516889073	135.311788530781	0.48963	0.0060906	0.031515	TST	thiosulfate sulfurtransferase [Source:HGNC Symbol;Acc:HGNC:12388]
ENSCAFG00000001521	811.019823047815	1111.85777841608	-0.45516	1.0636e-06	1.9421e-05	EXOSC4	exosome component 4 [Source:HGNC Symbol;Acc:HGNC:18189]
ENSCAFG00000001526	419.658668751047	274.733986334636	0.61118	1.5435e-07	3.6035e-06	IFT27	intraflagellar transport 27 [Source:HGNC Symbol;Acc:HGNC:18626]
ENSCAFG00000001531	860.769649995122	694.846235759009	0.30893	0.0020492	0.013174	SMO	smoothened, frizzled class receptor [Source:HGNC Symbol;Acc:HGNC:11119]
ENSCAFG00000001533	685.392450639136	488.487333936807	0.48861	1.5934e-06	2.7847e-05	TSPAN33	tetraspanin 33 [Source:HGNC Symbol;Acc:HGNC:28743]
ENSCAFG00000001534	1091.83592867209	852.744360845569	0.35657	0.00019424	0.0017852	TLE4	transducin like enhancer of split 4 [Source:HGNC Symbol;Acc:HGNC:11840]
ENSCAFG00000001541	455.146384532447	717.202359798584	-0.65605	0.00018779	0.0017316	HGH1	HGH1 homolog [Source:HGNC Symbol;Acc:HGNC:24161]
ENSCAFG00000001553	1162.78006604803	1370.28494813096	-0.2369	0.0092418	0.04408	TXN2	thioredoxin 2 [Source:HGNC Symbol;Acc:HGNC:17772]
ENSCAFG00000001557	119.343520180614	69.5712039080999	0.77856	5.4126e-06	8.0666e-05	CCDC171	coiled-coil domain containing 171 [Source:HGNC Symbol;Acc:HGNC:29828]
ENSCAFG00000001562	386.01432462052	253.883910988923	0.60449	1.7296e-07	3.9805e-06	BNC2	basonuclin 2 [Source:HGNC Symbol;Acc:HGNC:30988]
ENSCAFG00000001568	356.647401700047	171.914904493994	1.0528	3.2206e-17	3.6605e-15	--	--
ENSCAFG00000001569	593.197300314381	1151.03647636038	-0.95635	0.0017152	0.011408	RECQL4	RecQ like helicase 4 [Source:HGNC Symbol;Acc:HGNC:9949]
ENSCAFG00000001570	3943.44218440659	4633.07578415652	-0.23251	0.007003	0.035231	PSAT1	phosphoserine aminotransferase 1 [Source:HGNC Symbol;Acc:HGNC:19129]
ENSCAFG00000001572	86.9094806610616	33.6561381250116	1.3686	6.039e-07	1.1871e-05	UNC5CL	unc-5 family C-terminal like [Source:HGNC Symbol;Acc:HGNC:21203]
ENSCAFG00000001577	453.617066439399	362.950583224108	0.3217	0.0030828	0.018366	CEP78	centrosomal protein 78 [Source:HGNC Symbol;Acc:HGNC:25740]
ENSCAFG00000001596	1783.44215035584	2432.94418043453	-0.44804	0.0025161	0.015616	FOXP4	forkhead box P4 [Source:HGNC Symbol;Acc:HGNC:20842]
ENSCAFG00000001600	6704.95070034908	9603.43185468493	-0.51832	0.0028926	0.01746	CPSF1	cleavage and polyadenylation specific factor 1 [Source:HGNC Symbol;Acc:HGNC:2324]
ENSCAFG00000001605	1493.60015952597	2011.37998931067	-0.42939	8.6687e-07	1.6329e-05	TOMM6	translocase of outer mitochondrial membrane 6 [Source:HGNC Symbol;Acc:HGNC:34528]
ENSCAFG00000001607	2521.5990193864	1778.32176373013	0.50382	0.00044289	0.0036114	SLC39A4	solute carrier family 39 member 4 [Source:HGNC Symbol;Acc:HGNC:17129]
ENSCAFG00000001614	631.089811723353	928.259322074464	-0.55668	1.4157e-08	4.1952e-07	BYSL	bystin like [Source:HGNC Symbol;Acc:HGNC:1157]
ENSCAFG00000001618	894.579434504472	1219.81389730019	-0.44738	1.2136e-06	2.192e-05	CCND3	cyclin D3 [Source:HGNC Symbol;Acc:HGNC:1585]
ENSCAFG00000001621	1441.99525764359	2100.54461638428	-0.5427	0.0090448	0.043301	TONSL	tonsoku like, DNA repair protein [Source:HGNC Symbol;Acc:HGNC:7801]
ENSCAFG00000001635	1617.19885496767	1170.08381919964	0.46689	2.3777e-07	5.2482e-06	MLLT3	MLLT3, super elongation complex subunit [Source:HGNC Symbol;Acc:HGNC:7136]
ENSCAFG00000001640	3589.28017172297	4304.52480569013	-0.26216	0.002507	0.01558	CALU	calumenin [Source:HGNC Symbol;Acc:HGNC:1458]
ENSCAFG00000001651	2012.27903909553	2639.28843491827	-0.39132	4.6098e-06	7.0019e-05	IMPDH1	inosine monophosphate dehydrogenase 1 [Source:HGNC Symbol;Acc:HGNC:6052]
ENSCAFG00000001652	64.4923562846424	40.3076814877247	0.67807	0.0025242	0.015649	HACD4	3-hydroxyacyl-CoA dehydratase 4 [Source:HGNC Symbol;Acc:HGNC:20920]
ENSCAFG00000001667	1272.67051626283	2148.9182061601	-0.75575	2.6757e-17	3.1707e-15	RBM28	RNA binding motif protein 28 [Source:HGNC Symbol;Acc:HGNC:21863]
ENSCAFG00000001671	173.541752700636	115.180823025748	0.59138	6.1993e-05	0.00067876	--	--
ENSCAFG00000001686	504.459724109076	643.709858181767	-0.35167	0.00044731	0.0036403	C8orf33	chromosome 8 open reading frame 33 [Source:HGNC Symbol;Acc:HGNC:26104]
ENSCAFG00000001690	1138.65705472242	648.001823998934	0.81326	1.1353e-17	1.3745e-15	PCSK5	proprotein convertase subtilisin/kexin type 5 [Source:HGNC Symbol;Acc:HGNC:8747]
ENSCAFG00000001703	2766.64651929299	2251.14960306137	0.29748	0.00045814	0.0037123	CARNMT1	carnosine N-methyltransferase 1 [Source:HGNC Symbol;Acc:HGNC:23435]
ENSCAFG00000001704	273.204899253558	382.431412212715	-0.48522	1.7346e-05	0.00022226	APOL6	apolipoprotein L6 [Source:HGNC Symbol;Acc:HGNC:14870]
ENSCAFG00000001706	804.541109562511	632.712758182935	0.34662	0.00075304	0.0056751	IFT74	intraflagellar transport 74 [Source:HGNC Symbol;Acc:HGNC:21424]
ENSCAFG00000001709	4791.61296234658	6500.4059082317	-0.44002	0.00011241	0.0011199	MCM5	minichromosome maintenance complex component 5 [Source:HGNC Symbol;Acc:HGNC:6948]
ENSCAFG00000001712	395.317203684976	234.723827755865	0.75205	4.47e-11	2.1038e-09	LRRC19	leucine rich repeat containing 19 [Source:HGNC Symbol;Acc:HGNC:23379]
ENSCAFG00000001716	22.8299026454961	44.005234900842	-0.94675	0.00064864	0.0050197	IFNK	interferon kappa [Source:HGNC Symbol;Acc:HGNC:21714]
ENSCAFG00000001726	1532.14820115844	1169.41900891182	0.38976	0.00051046	0.0040652	ARF5	ADP ribosylation factor 5 [Source:HGNC Symbol;Acc:HGNC:658]
ENSCAFG00000001736	968.054530441315	1155.21429931203	-0.255	0.0079101	0.038843	CNPY3	canopy FGF signaling regulator 3 [Source:HGNC Symbol;Acc:HGNC:11968]
ENSCAFG00000001748	1236.87343660417	1011.84867129511	0.2897	0.0020364	0.013126	PEX6	peroxisomal biogenesis factor 6 [Source:HGNC Symbol;Acc:HGNC:8859]
ENSCAFG00000001751	236.670862264602	137.785491605993	0.78046	7.7091e-06	0.00010971	TRPM6	transient receptor potential cation channel subfamily M member 6 [Source:HGNC Symbol;Acc:HGNC:17995]
ENSCAFG00000001767	1033.75988935771	1514.13049051502	-0.55059	3.1325e-09	1.0731e-07	PWP1	PWP1 homolog, endonuclein [Source:HGNC Symbol;Acc:HGNC:17015]
ENSCAFG00000001774	1265.84960465447	935.99466867932	0.43553	2.0953e-06	3.5327e-05	CUL7	cullin 7 [Source:HGNC Symbol;Acc:HGNC:21024]
ENSCAFG00000001778	43896.7698035593	58796.0811156067	-0.42161	2.4194e-07	5.3188e-06	ANXA1	annexin A1 [Source:RefSeq peptide;Acc:NP_001273899]
ENSCAFG00000001779	159.583225652442	78.7482304217724	1.019	2.5445e-09	8.8755e-08	ASB15	ankyrin repeat and SOCS box containing 15 [Source:HGNC Symbol;Acc:HGNC:19767]
ENSCAFG00000001786	5629.69623637652	4535.44491515023	0.31181	0.00018371	0.0017024	ACO1	aconitase 1 [Source:HGNC Symbol;Acc:HGNC:117]
ENSCAFG00000001787	762.113571967686	630.844603145095	0.27272	0.0060466	0.031323	KLC4	kinesin light chain 4 [Source:HGNC Symbol;Acc:HGNC:21624]
ENSCAFG00000001789	50.8150039209184	76.1505914526838	-0.5836	0.0091966	0.043914	--	--
ENSCAFG00000001791	20650.7093394803	10374.2540124463	0.99318	3.1542e-33	1.3513e-30	ALDH1A1	retinal dehydrogenase 1 [Source:RefSeq peptide;Acc:NP_001273906]
ENSCAFG00000001793	336.343763135877	418.086527167489	-0.31387	0.0054087	0.028835	BTBD11	BTB domain containing 11 [Source:HGNC Symbol;Acc:HGNC:23844]
ENSCAFG00000001796	1331.73760298491	1608.79011458086	-0.27267	0.0035372	0.020383	TMEM33	transmembrane protein 33 [Source:HGNC Symbol;Acc:HGNC:25541]
ENSCAFG00000001797	305.044891888538	380.558728910249	-0.3191	0.004518	0.024888	CRY1	cryptochrome circadian clock 1 [Source:HGNC Symbol;Acc:HGNC:2384]
ENSCAFG00000001798	1947.15832969854	2468.28319078227	-0.34214	0.00017718	0.0016517	SLC30A9	solute carrier family 30 member 9 [Source:HGNC Symbol;Acc:HGNC:1329]
ENSCAFG00000001807	326.569718049152	524.463994410617	-0.68345	0.00063842	0.0049589	DDX58	DExD/H-box helicase 58 [Source:HGNC Symbol;Acc:HGNC:19102]
ENSCAFG00000001808	98.1607664521144	60.851843613852	0.68985	0.00015688	0.0014876	KIAA1324L	KIAA1324 like [Source:HGNC Symbol;Acc:HGNC:21945]
ENSCAFG00000001816	728.474245487462	515.100197541467	0.50002	1.9264e-05	0.00024366	ATP8A1	ATPase phospholipid transporting 8A1 [Source:HGNC Symbol;Acc:HGNC:13531]
ENSCAFG00000001819	715.892146975422	492.899849824853	0.53845	2.2263e-06	3.7272e-05	DMTF1	cyclin D binding myb like transcription factor 1 [Source:HGNC Symbol;Acc:HGNC:14603]
ENSCAFG00000001833	42.9513930376962	65.8799783801493	-0.61714	0.0034478	0.01996	ABCB4	ATP binding cassette subfamily B member 4 [Source:HGNC Symbol;Acc:HGNC:45]
ENSCAFG00000001835	853.000054757573	1147.82086485087	-0.42828	6.3126e-06	9.2276e-05	MDR1	ATP binding cassette subfamily B member 1 [Source:HGNC Symbol;Acc:HGNC:40]
ENSCAFG00000001844	1203.10522686498	1449.14942628188	-0.26844	0.0034614	0.020032	BAG1	BCL2 associated athanogene 1 [Source:HGNC Symbol;Acc:HGNC:937]
ENSCAFG00000001845	1158.33862060645	1409.6836023575	-0.28331	0.0019901	0.012893	DBF4	DBF4 zinc finger [Source:HGNC Symbol;Acc:HGNC:17364]
ENSCAFG00000001847	774.769931517722	636.029743626829	0.28467	0.0031832	0.01882	ZNF318	zinc finger protein 318 [Source:HGNC Symbol;Acc:HGNC:13578]
ENSCAFG00000001849	596.802997039044	340.719934475995	0.80867	7.4646e-13	4.6192e-11	TRPM3	transient receptor potential cation channel subfamily M member 3 [Source:HGNC Symbol;Acc:HGNC:17992]
ENSCAFG00000001866	504.880057233308	158.200929927866	1.6742	4.3767e-45	3.6563e-42	--	--
ENSCAFG00000001869	1060.6085244691	1664.99849991377	-0.65063	6.1763e-12	3.3396e-10	NOL6	nucleolar protein 6 [Source:HGNC Symbol;Acc:HGNC:19910]
ENSCAFG00000001870	206.386050133246	94.5624736229036	1.126	6.8512e-15	5.4509e-13	STEAP2	STEAP2 metalloreductase [Source:HGNC Symbol;Acc:HGNC:17885]
ENSCAFG00000001873	139.238561199195	74.6377868823259	0.89958	2.3223e-05	0.00028648	TCP11L2	t-complex 11 like 2 [Source:HGNC Symbol;Acc:HGNC:28627]
ENSCAFG00000001874	72.6218316140303	16.2686364761143	2.1583	1.7071e-15	1.4933e-13	CFAP69	cilia and flagella associated protein 69 [Source:HGNC Symbol;Acc:HGNC:26107]
ENSCAFG00000001875	1387.24011320328	1908.9226487286	-0.46054	2.4088e-07	5.3095e-06	CKAP4	cytoskeleton associated protein 4 [Source:HGNC Symbol;Acc:HGNC:16991]
ENSCAFG00000001885	398.218966589714	227.213966868668	0.80951	3.8485e-12	2.1292e-10	APPL2	adaptor protein, phosphotyrosine interacting with PH domain and leucine zipper 2 [Source:HGNC Symbol;Acc:HGNC:18242]
ENSCAFG00000001892	1118.91054763167	1363.08994187408	-0.28479	0.0082745	0.040168	XPO5	exportin 5 [Source:HGNC Symbol;Acc:HGNC:17675]
ENSCAFG00000001898	1046.29866421041	851.142844462699	0.29782	0.0013026	0.0090873	CDK14	cyclin dependent kinase 14 [Source:HGNC Symbol;Acc:HGNC:8883]
ENSCAFG00000001908	497.699112413175	385.715917400073	0.36774	0.00071843	0.0054711	MTERF1	mitochondrial transcription termination factor 1 [Source:HGNC Symbol;Acc:HGNC:21463]
ENSCAFG00000001909	588.649082015673	420.785133858937	0.48432	2.673e-06	4.3743e-05	KIF24	kinesin family member 24 [Source:HGNC Symbol;Acc:HGNC:19916]
ENSCAFG00000001938	547.076567323967	958.123010592635	-0.80847	9.0772e-17	9.9126e-15	VEGFA	Vascular endothelial growth factor A [Source:UniProtKB/Swiss-Prot;Acc:Q9MYV3]
ENSCAFG00000001945	3394.96512510148	4427.23452227849	-0.38301	7.327e-06	0.00010544	CYP51A1	cytochrome P450 family 51 subfamily A member 1 [Source:HGNC Symbol;Acc:HGNC:2649]
ENSCAFG00000001951	24.4759058730636	43.906939802869	-0.84309	0.0023792	0.014928	IL11RA	interleukin 11 receptor subunit alpha [Source:HGNC Symbol;Acc:HGNC:5967]
ENSCAFG00000001952	1868.8572728984	1586.18579675308	0.23659	0.0072072	0.036054	SEPT10	septin 10 [Source:HGNC Symbol;Acc:HGNC:14349]
ENSCAFG00000001959	613.547818184522	732.229774111566	-0.25512	0.0095384	0.045135	--	--
ENSCAFG00000001966	861.016582160992	700.930517527176	0.29677	0.002319	0.014599	SH3RF3	SH3 domain containing ring finger 3 [Source:HGNC Symbol;Acc:HGNC:24699]
ENSCAFG00000001978	324.435179303392	254.549162857681	0.34999	0.0035203	0.02031	CCDC138	coiled-coil domain containing 138 [Source:HGNC Symbol;Acc:HGNC:26531]
ENSCAFG00000001981	39916.5194388566	49933.7375227271	-0.32303	7.9021e-05	0.00083246	HSP90AB1	heat shock protein 90 alpha family class B member 1 [Source:HGNC Symbol;Acc:HGNC:5258]
ENSCAFG00000001989	378.826726788723	501.209567719894	-0.40388	0.0002415	0.0021509	AARS2	alanyl-tRNA synthetase 2, mitochondrial [Source:HGNC Symbol;Acc:HGNC:21022]
ENSCAFG00000001990	2903.72629847247	2260.72419663416	0.36112	2.3429e-05	0.00028825	OCIAD1	OCIA domain containing 1 [Source:HGNC Symbol;Acc:HGNC:16074]
ENSCAFG00000001998	677.419766231541	846.242212439128	-0.32102	0.0011953	0.0084089	CDK6	cyclin dependent kinase 6 [Source:HGNC Symbol;Acc:HGNC:1777]
ENSCAFG00000002001	1835.30323277226	1420.96391005178	0.36915	2.4515e-05	0.00029964	SGCB	sarcoglycan beta [Source:HGNC Symbol;Acc:HGNC:10806]
ENSCAFG00000002007	5196.9649461805	6607.34747380113	-0.3464	0.0024259	0.015162	SAMD9L	sterile alpha motif domain containing 9 like [Source:HGNC Symbol;Acc:HGNC:1349]
ENSCAFG00000002008	74.4838096375414	126.218672880855	-0.76093	3.5761e-06	5.6262e-05	--	--
ENSCAFG00000002013	963.100385738771	626.1313719847	0.62122	1.2219e-10	5.2752e-09	SMARCA2	SWI/SNF related, matrix associated, actin dependent regulator of chromatin, subfamily a, member 2 [Source:HGNC Symbol;Acc:HGNC:11098]
ENSCAFG00000002021	47.6500451510885	29.5422421997922	0.6897	0.0078222	0.038531	ENPP5	ectonucleotide pyrophosphatase/phosphodiesterase 5 (putative) [Source:HGNC Symbol;Acc:HGNC:13717]
ENSCAFG00000002026	12.7233204088372	3.22718490682795	1.9791	0.0073558	0.036687	CYP39A1	cytochrome P450 family 39 subfamily A member 1 [Source:HGNC Symbol;Acc:HGNC:17449]
ENSCAFG00000002028	504.680876897151	353.599291891894	0.51326	1.6515e-06	2.8683e-05	VLDLR	very low density lipoprotein receptor [Source:HGNC Symbol;Acc:HGNC:12698]
ENSCAFG00000002029	64.6933766794277	37.7463499774292	0.77728	0.00048292	0.0038754	SLC25A27	Canis lupus familiaris solute carrier family 25, member 27 (SLC25A27), mRNA. [Source:RefSeq mRNA;Acc:NM_001284455]
ENSCAFG00000002030	2659.77811336076	2144.93079170742	0.31037	0.00023444	0.0020935	UNC13B	unc-13 homolog B [Source:HGNC Symbol;Acc:HGNC:12566]
ENSCAFG00000002035	1077.16423069358	1503.12186981071	-0.48072	1.9746e-07	4.4583e-06	PUM3	pumilio RNA binding family member 3 [Source:HGNC Symbol;Acc:HGNC:29676]
ENSCAFG00000002040	1.47128713022353	7.12657860630521	-2.2761	0.0077117	0.038087	TFPI2	tissue factor pathway inhibitor 2 [Source:HGNC Symbol;Acc:HGNC:11761]
ENSCAFG00000002049	313.948268724232	454.096653701469	-0.53247	1.6041e-06	2.8005e-05	RUSC2	RUN and SH3 domain containing 2 [Source:HGNC Symbol;Acc:HGNC:23625]
ENSCAFG00000002053	235.226137530227	166.387152854	0.4995	0.0050637	0.027354	RFX3	regulatory factor X3 [Source:HGNC Symbol;Acc:HGNC:9984]
ENSCAFG00000002066	116.644556507176	70.216004424102	0.73225	2.4918e-05	0.00030433	CCDC107	coiled-coil domain containing 107 [Source:HGNC Symbol;Acc:HGNC:28465]
ENSCAFG00000002067	6585.58026384172	3603.96033838678	0.86973	2.7179e-25	6.0547e-23	SLC1A1	solute carrier family 1 member 1 [Source:HGNC Symbol;Acc:HGNC:10939]
ENSCAFG00000002072	249.704048285879	146.428632622532	0.77002	4.424e-09	1.4724e-07	SPATA6L	spermatogenesis associated 6 like [Source:HGNC Symbol;Acc:HGNC:25472]
ENSCAFG00000002083	721.480593367428	576.575134246232	0.32345	0.0011023	0.0078642	--	--
ENSCAFG00000002090	1506.10493892206	1016.39971439434	0.56735	4.9441e-10	1.9346e-08	SRD5A3	steroid 5 alpha-reductase 3 [Source:HGNC Symbol;Acc:HGNC:25812]
ENSCAFG00000002093	286.893757526071	209.568080581539	0.4531	0.00022803	0.0020439	CASD1	CAS1 domain containing 1 [Source:HGNC Symbol;Acc:HGNC:16014]
ENSCAFG00000002094	1374.71675021351	1774.09024797453	-0.36795	3.5842e-05	0.00041965	TMEM165	transmembrane protein 165 [Source:HGNC Symbol;Acc:HGNC:30760]
ENSCAFG00000002096	471.132756898946	599.565777113962	-0.34778	0.00074498	0.0056296	UXS1	UDP-glucuronate decarboxylase 1 [Source:HGNC Symbol;Acc:HGNC:17729]
ENSCAFG00000002110	604.731428450633	412.875984151012	0.55059	7.8166e-06	0.00011107	PPP1R9A	protein phosphatase 1 regulatory subunit 9A [Source:HGNC Symbol;Acc:HGNC:14946]
ENSCAFG00000002111	1187.29559052627	919.410319407961	0.3689	7.2587e-05	0.00077643	MUT	methylmalonyl-CoA mutase [Source:HGNC Symbol;Acc:HGNC:7526]
ENSCAFG00000002112	700.306906473678	870.315076853408	-0.31355	0.0011739	0.0082863	TGFBRAP1	transforming growth factor beta receptor associated protein 1 [Source:HGNC Symbol;Acc:HGNC:16836]
ENSCAFG00000002120	23.4537797516559	49.9524353925811	-1.0907	3.4245e-05	0.00040265	CD274	programmed cell death 1 ligand 1 precursor [Source:RefSeq peptide;Acc:NP_001278901]
ENSCAFG00000002123	3108.22998468036	2620.60406116114	0.24619	0.0033422	0.019491	PON2	paraoxonase 2 [Source:HGNC Symbol;Acc:HGNC:9205]
ENSCAFG00000002142	2688.93828664111	2225.35620024181	0.273	0.0032608	0.019117	IL1RL1	interleukin 1 receptor like 1 [Source:HGNC Symbol;Acc:HGNC:5998]
ENSCAFG00000002147	110.945152592899	19.8596505744418	2.4819	7.6622e-29	2.1698e-26	IL1R1	interleukin 1 receptor type 1 [Source:HGNC Symbol;Acc:HGNC:5993]
ENSCAFG00000002156	186.510489322818	136.999704585495	0.44508	0.0012268	0.0086054	TFAP2B	Transcription factor AP-2-beta [Source:UniProtKB/Swiss-Prot;Acc:Q76HI7]
ENSCAFG00000002165	463.870953565988	216.345756361313	1.1004	4.9325e-22	8.4961e-20	PKHD1	PKHD1, fibrocystin/polyductin [Source:HGNC Symbol;Acc:HGNC:9016]
ENSCAFG00000002174	119.802347021749	54.584729979133	1.1341	3.171e-10	1.286e-08	GADD45G	growth arrest and DNA damage inducible gamma [Source:HGNC Symbol;Acc:HGNC:4097]
ENSCAFG00000002175	779.447135533286	589.599443168529	0.40272	3.5869e-05	0.00041968	EXOC1	exocyst complex component 1 [Source:HGNC Symbol;Acc:HGNC:30380]
ENSCAFG00000002180	1011.39230339929	652.841708444174	0.63154	7.9386e-11	3.5751e-09	SEMA4D	semaphorin 4D [Source:HGNC Symbol;Acc:HGNC:10732]
ENSCAFG00000002193	879.241987611739	701.202149959998	0.32643	0.0005114	0.0040707	--	--
ENSCAFG00000002196	3151.89913954275	3982.23765653121	-0.33736	6.9323e-05	0.00074725	MCM3	minichromosome maintenance complex component 3 [Source:HGNC Symbol;Acc:HGNC:6945]
ENSCAFG00000002210	18.3714126445853	2.90995201871671	2.6584	2.7342e-06	4.4526e-05	EFHC1	EF-hand domain containing 1 [Source:HGNC Symbol;Acc:HGNC:16406]
ENSCAFG00000002212	829.760702256092	1070.12873561455	-0.36702	0.0079787	0.039128	CDK20	cyclin dependent kinase 20 [Source:HGNC Symbol;Acc:HGNC:21420]
ENSCAFG00000002217	1872.13111198863	2393.97190264895	-0.35472	0.00052968	0.0042043	PPAT	phosphoribosyl pyrophosphate amidotransferase [Source:HGNC Symbol;Acc:HGNC:9238]
ENSCAFG00000002222	3947.23292251152	5084.70946674631	-0.36532	1.2819e-05	0.0001708	ASNS	asparagine synthetase (glutamine-hydrolyzing) [Source:HGNC Symbol;Acc:HGNC:753]
ENSCAFG00000002223	426.110964146149	346.457481256947	0.29855	0.0080567	0.039476	NPAS2	neuronal PAS domain protein 2 [Source:HGNC Symbol;Acc:HGNC:7895]
ENSCAFG00000002230	163.605723940505	48.2489962410262	1.7617	8.8331e-15	6.8325e-13	--	--
ENSCAFG00000002240	202.01894399193	149.605450838252	0.43333	0.0051823	0.027859	HINT2	histidine triad nucleotide binding protein 2 [Source:HGNC Symbol;Acc:HGNC:18344]
ENSCAFG00000002255	932.906068675672	759.265822856374	0.29713	0.0016105	0.010811	ICK	intestinal cell kinase [Source:HGNC Symbol;Acc:HGNC:21219]
ENSCAFG00000002256	671.346708073125	895.319896728436	-0.41535	1.9985e-05	0.00025088	NOA1	nitric oxide associated 1 [Source:HGNC Symbol;Acc:HGNC:28473]
ENSCAFG00000002266	213.650948786996	314.912602137363	-0.5597	0.0026737	0.016418	WNK2	WNK lysine deficient protein kinase 2 [Source:HGNC Symbol;Acc:HGNC:14542]
ENSCAFG00000002278	3221.45891096962	4141.93707429517	-0.36259	5.0912e-05	0.00057282	EIF5B	eukaryotic translation initiation factor 5B [Source:HGNC Symbol;Acc:HGNC:30793]
ENSCAFG00000002289	812.669876303754	994.633415388405	-0.2915	0.0047508	0.025966	BICD2	BICD cargo adaptor 2 [Source:HGNC Symbol;Acc:HGNC:17208]
ENSCAFG00000002292	4038.74971226166	3357.82582959661	0.26638	0.0017787	0.011765	CLTA	clathrin light chain A [Source:HGNC Symbol;Acc:HGNC:2090]
ENSCAFG00000002308	19.9859808020904	9.17971906266997	1.1225	0.0066035	0.033617	VWDE	von Willebrand factor D and EGF domains [Source:HGNC Symbol;Acc:HGNC:21897]
ENSCAFG00000002310	188.453338893466	145.178091537579	0.37638	0.0076497	0.037842	TSGA10	testis specific 10 [Source:HGNC Symbol;Acc:HGNC:14927]
ENSCAFG00000002315	297.453762494234	231.178029381224	0.36366	0.0023529	0.014779	RNF38	ring finger protein 38 [Source:HGNC Symbol;Acc:HGNC:18052]
ENSCAFG00000002319	169.761701617396	108.220073320682	0.64954	0.0001971	0.0018064	KIAA1211L	KIAA1211 like [Source:HGNC Symbol;Acc:HGNC:33454]
ENSCAFG00000002322	50.2933549896605	11.7011898552835	2.1037	4.6542e-07	9.4258e-06	TINAG	tubulointerstitial nephritis antigen [Source:HGNC Symbol;Acc:HGNC:14599]
ENSCAFG00000002330	4618.9414118589	3277.03579625768	0.49517	0.0049471	0.026832	IGFBP7	insulin like growth factor binding protein 7 [Source:HGNC Symbol;Acc:HGNC:5476]
ENSCAFG00000002334	550.893527868145	666.270996783441	-0.27434	0.0058247	0.030498	MELK	maternal embryonic leucine zipper kinase [Source:HGNC Symbol;Acc:HGNC:16870]
ENSCAFG00000002348	128.039870530294	81.626523588479	0.64948	7.4172e-05	0.00078984	COL21A1	collagen type XXI alpha 1 chain [Source:HGNC Symbol;Acc:HGNC:17025]
ENSCAFG00000002349	1849.29633260894	2623.93778479749	-0.50476	5.6663e-09	1.8241e-07	UBE2M	ubiquitin conjugating enzyme E2 M [Source:HGNC Symbol;Acc:HGNC:12491]
ENSCAFG00000002352	1754.93769794444	1437.74463605576	0.28761	0.0016056	0.01079	CHMP2A	charged multivesicular body protein 2A [Source:HGNC Symbol;Acc:HGNC:30216]
ENSCAFG00000002354	6071.84907041695	7032.72608161035	-0.21195	0.0098795	0.046448	TRIM28	tripartite motif containing 28 [Source:HGNC Symbol;Acc:HGNC:16384]
ENSCAFG00000002391	103.235953879846	138.689334683223	-0.42591	0.0092254	0.044039	EXOSC3	exosome component 3 [Source:HGNC Symbol;Acc:HGNC:17944]
ENSCAFG00000002396	628.250081357074	800.811507831261	-0.35012	0.00036631	0.0030694	ANKRD39	ankyrin repeat domain 39 [Source:HGNC Symbol;Acc:HGNC:28640]
ENSCAFG00000002437	990.064358092224	381.173502128374	1.3771	1.4641e-24	3.0964e-22	AGR2	anterior gradient 2, protein disulphide isomerase family member [Source:HGNC Symbol;Acc:HGNC:328]
ENSCAFG00000002440	253.040210719478	359.053587794048	-0.50483	2.0579e-05	0.00025774	--	--
ENSCAFG00000002447	106.792949462539	64.5846883364249	0.72555	4.3521e-05	0.0005001	BEND6	BEN domain containing 6 [Source:HGNC Symbol;Acc:HGNC:20871]
ENSCAFG00000002448	3293.19502115963	2530.59565202111	0.38001	5.5253e-06	8.2059e-05	--	--
ENSCAFG00000002456	10.8928722100986	3.08232418382958	1.8213	0.0029345	0.017643	ZNF268	zinc finger protein 268 [Source:HGNC Symbol;Acc:HGNC:13061]
ENSCAFG00000002463	658.678725162661	475.053324179989	0.47149	3.3337e-06	5.2696e-05	THADA	Thyroid adenoma-associated protein homolog [Source:UniProtKB/Swiss-Prot;Acc:A8C750]
ENSCAFG00000002464	1530.03717490569	1801.37257203997	-0.23553	0.0089926	0.043088	ANP32B	acidic nuclear phosphoprotein 32 family member B [Source:HGNC Symbol;Acc:HGNC:16677]
ENSCAFG00000002467	1103.15714406553	835.152098688478	0.40153	1.6752e-05	0.0002158	SNX13	sorting nexin 13 [Source:HGNC Symbol;Acc:HGNC:21335]
ENSCAFG00000002477	235.341233620428	112.069143555258	1.0704	2.7946e-14	2.066e-12	CORO2A	coronin 2A [Source:HGNC Symbol;Acc:HGNC:2255]
ENSCAFG00000002499	513.662275132581	316.751340785357	0.69747	1.1336e-10	4.9584e-09	DYNC2LI1	dynein cytoplasmic 2 light intermediate chain 1 [Source:HGNC Symbol;Acc:HGNC:24595]
ENSCAFG00000002500	7014.75948144035	12008.6636296807	-0.77561	1.9442e-19	2.7763e-17	SLC2A1	solute carrier family 2 member 1 [Source:HGNC Symbol;Acc:HGNC:11005]
ENSCAFG00000002511	925.667435257129	1244.08685327985	-0.42652	4.0227e-06	6.2074e-05	TWISTNB	TWIST neighbor [Source:HGNC Symbol;Acc:HGNC:18027]
ENSCAFG00000002519	5421.9437201903	3320.80055758592	0.70728	6.6037e-13	4.117e-11	ITGB8	integrin subunit beta 8 [Source:HGNC Symbol;Acc:HGNC:6163]
ENSCAFG00000002526	398.413993147845	698.46411696624	-0.80992	3.0648e-06	4.9001e-05	P3H1	prolyl 3-hydroxylase 1 [Source:HGNC Symbol;Acc:HGNC:19316]
ENSCAFG00000002527	3173.7327335921	4105.42619513916	-0.37135	2.876e-05	0.00034521	LRPPRC	leucine rich pentatricopeptide repeat containing [Source:HGNC Symbol;Acc:HGNC:15714]
ENSCAFG00000002544	951.308454229405	1291.59407629857	-0.44117	1.5383e-06	2.6969e-05	PPIH	peptidylprolyl isomerase H [Source:HGNC Symbol;Acc:HGNC:14651]
ENSCAFG00000002549	180.191063400989	67.9645041644727	1.4067	3.3153e-12	1.8651e-10	CCDC30	coiled-coil domain containing 30 [Source:HGNC Symbol;Acc:HGNC:26103]
ENSCAFG00000002551	7799.49283192821	9740.09383560627	-0.32056	0.0035745	0.020587	U2AF2	U2 small nuclear RNA auxiliary factor 2 [Source:HGNC Symbol;Acc:HGNC:23156]
ENSCAFG00000002554	516.050354399816	428.582614538614	0.26794	0.010012	0.046897	SRBD1	S1 RNA binding domain 1 [Source:HGNC Symbol;Acc:HGNC:25521]
ENSCAFG00000002557	104.898732108572	165.4184019947	-0.65712	2.1278e-05	0.00026491	RIMKLA	ribosomal modification protein rimK like family member A [Source:HGNC Symbol;Acc:HGNC:28725]
ENSCAFG00000002573	187.805674808332	109.477194849578	0.77861	0.0023056	0.014537	SSC5D	scavenger receptor cysteine rich family member with 5 domains [Source:HGNC Symbol;Acc:HGNC:26641]
ENSCAFG00000002575	239.282310649784	181.148077660776	0.40154	0.0036242	0.020809	NAT14	N-acetyltransferase 14 (putative) [Source:HGNC Symbol;Acc:HGNC:28918]
ENSCAFG00000002601	142.909816880652	78.1962542844285	0.86993	1.0657e-07	2.5732e-06	BRSK1	BR serine/threonine kinase 1 [Source:HGNC Symbol;Acc:HGNC:18994]
ENSCAFG00000002605	1725.46359018445	2258.32907287745	-0.38827	4.1716e-05	0.00048202	HSPBP1	HSPA (Hsp70) binding protein 1 [Source:HGNC Symbol;Acc:HGNC:24989]
ENSCAFG00000002609	30.2558539437285	62.7761603118774	-1.053	1.7313e-05	0.000222	TMEM86B	transmembrane protein 86B [Source:HGNC Symbol;Acc:HGNC:28448]
ENSCAFG00000002613	14.4700012815092	4.95134293319717	1.5472	0.0019197	0.012524	SYT5	synaptotagmin 5 [Source:HGNC Symbol;Acc:HGNC:11513]
ENSCAFG00000002615	154.034335545305	75.5013282379622	1.0287	3.2508e-10	1.3119e-08	--	--
ENSCAFG00000002618	29.2133095546714	7.92836607670872	1.8815	1.0278e-06	1.8871e-05	TNNI3	Troponin I, cardiac muscle [Source:UniProtKB/Swiss-Prot;Acc:Q8MKD5]
ENSCAFG00000002619	157.195481280631	207.954471016923	-0.40371	0.0081172	0.03969	--	--
ENSCAFG00000002635	327.083989242302	478.22510338799	-0.54803	5.6408e-07	1.118e-05	RDH13	retinol dehydrogenase 13 [Source:HGNC Symbol;Acc:HGNC:19978]
ENSCAFG00000002641	5264.19193489782	6765.91282720227	-0.36207	1.0683e-05	0.00014594	TTC7A	tetratricopeptide repeat domain 7A [Source:HGNC Symbol;Acc:HGNC:19750]
ENSCAFG00000002658	824.161625587957	993.651622862138	-0.26981	0.0059892	0.031164	SLC17A5	solute carrier family 17 member 5 [Source:HGNC Symbol;Acc:HGNC:10933]
ENSCAFG00000002659	1621.10328815701	2091.49861016756	-0.36756	3.7744e-05	0.00044069	MSH2	mutS homolog 2 [Source:HGNC Symbol;Acc:HGNC:7325]
ENSCAFG00000002694	1788.10901514729	1355.67782586017	0.39942	1.387e-05	0.00018219	TMC4	transmembrane channel like 4 [Source:HGNC Symbol;Acc:HGNC:22998]
ENSCAFG00000002717	118.062715561055	62.5161235295855	0.91725	1.7401e-07	3.9991e-06	DNAH11	dynein axonemal heavy chain 11 [Source:HGNC Symbol;Acc:HGNC:2942]
ENSCAFG00000002724	703.569125054106	586.739967508094	0.26197	0.0074255	0.036957	ERLEC1	endoplasmic reticulum lectin 1 [Source:HGNC Symbol;Acc:HGNC:25222]
ENSCAFG00000002727	40.9985520098505	21.4896395708323	0.93193	0.0025884	0.015988	ABCA1	ATP binding cassette subfamily A member 1 [Source:HGNC Symbol;Acc:HGNC:29]
ENSCAFG00000002728	2119.87999209462	2501.97394078589	-0.23908	0.0064673	0.033075	CDCA7L	cell division cycle associated 7 like [Source:HGNC Symbol;Acc:HGNC:30777]
ENSCAFG00000002732	1588.09341970623	2640.53929030452	-0.73354	5.2726e-17	5.873e-15	CTPS1	CTP synthase 1 [Source:HGNC Symbol;Acc:HGNC:2519]
ENSCAFG00000002740	13.1856734568961	3.88387464493552	1.7634	0.0024481	0.015288	--	--
ENSCAFG00000002741	5972.83522874984	5103.24854821798	0.227	0.0051195	0.027628	MYO6	myosin VI [Source:HGNC Symbol;Acc:HGNC:7605]
ENSCAFG00000002745	210.864410473948	111.815102069707	0.9152	8.0057e-08	2.0084e-06	ZNF331	zinc finger protein 331 [Source:HGNC Symbol;Acc:HGNC:15489]
ENSCAFG00000002746	608.364104895339	489.817032030475	0.31269	0.0020216	0.013056	KLHL7	kelch like family member 7 [Source:HGNC Symbol;Acc:HGNC:15646]
ENSCAFG00000002758	1794.84252279093	1166.93432360427	0.62113	3.0922e-12	1.7633e-10	SLC44A1	solute carrier family 44 member 1 [Source:HGNC Symbol;Acc:HGNC:18798]
ENSCAFG00000002762	28.377866664932	10.5667322657929	1.4252	0.00010646	0.0010658	EML6	echinoderm microtubule associated protein like 6 [Source:HGNC Symbol;Acc:HGNC:35412]
ENSCAFG00000002770	148.993746317677	108.155095597574	0.46215	0.0016277	0.010895	FKTN	fukutin [Source:HGNC Symbol;Acc:HGNC:3622]
ENSCAFG00000002793	198.807916220351	153.287884435967	0.37513	0.0055849	0.029585	IRAK1BP1	interleukin 1 receptor associated kinase 1 binding protein 1 [Source:HGNC Symbol;Acc:HGNC:17368]
ENSCAFG00000002804	1289.09634052357	1033.96413307246	0.31817	0.010174	0.047547	PHIP	pleckstrin homology domain interacting protein [Source:HGNC Symbol;Acc:HGNC:15673]
ENSCAFG00000002809	1736.02535992233	1372.05359847106	0.33945	0.0001411	0.0013588	HMGN3	high mobility group nucleosomal binding domain 3 [Source:HGNC Symbol;Acc:HGNC:12312]
ENSCAFG00000002816	22.0728979676563	44.9707853028047	-1.0267	0.00019496	0.0017908	MPP6	membrane palmitoylated protein 6 [Source:HGNC Symbol;Acc:HGNC:18167]
ENSCAFG00000002819	42.8155470690693	17.4720908585114	1.2931	8.6701e-06	0.00012143	CLHC1	clathrin heavy chain linker domain containing 1 [Source:HGNC Symbol;Acc:HGNC:26453]
ENSCAFG00000002820	406.758880088876	322.726153338787	0.33386	0.0033704	0.019621	SPACA6	sperm acrosome associated 6 [Source:HGNC Symbol;Acc:HGNC:27113]
ENSCAFG00000002833	353.630691513559	439.451712724582	-0.31346	0.0043586	0.02417	--	--
ENSCAFG00000002834	149.03446579341	56.3831295948354	1.4023	4.4214e-16	4.1973e-14	--	--
ENSCAFG00000002835	817.402167050476	635.191556495487	0.36385	0.00020542	0.0018685	CTNNAL1	catenin alpha like 1 [Source:HGNC Symbol;Acc:HGNC:2512]
ENSCAFG00000002838	492.879265129514	352.697291828117	0.4828	1.2944e-05	0.00017219	CFAP36	cilia and flagella associated protein 36 [Source:HGNC Symbol;Acc:HGNC:30540]
ENSCAFG00000002850	5715.38225932687	6797.06175679646	-0.25006	0.0062862	0.032327	OSBPL3	oxysterol binding protein like 3 [Source:HGNC Symbol;Acc:HGNC:16370]
ENSCAFG00000002852	1358.90742731432	932.250124806637	0.54366	5.7952e-09	1.8585e-07	ETFB	electron transfer flavoprotein beta subunit [Source:HGNC Symbol;Acc:HGNC:3482]
ENSCAFG00000002853	579.179945848261	464.432886249281	0.31854	0.0021287	0.01359	URGCP	upregulator of cell proliferation [Source:HGNC Symbol;Acc:HGNC:30890]
ENSCAFG00000002856	4163.33816169979	7415.2950797511	-0.83276	7.7865e-23	1.4296e-20	CYCS	Cytochrome c [Source:UniProtKB/Swiss-Prot;Acc:P00011]
ENSCAFG00000002860	2149.42183913004	1813.26672647729	0.24536	0.0037057	0.021132	PPP4R3B	protein phosphatase 4 regulatory subunit 3B [Source:HGNC Symbol;Acc:HGNC:29267]
ENSCAFG00000002865	232.356392073544	320.001521829118	-0.46174	0.00014299	0.0013739	NFE2L3	nuclear factor, erythroid 2 like 3 [Source:HGNC Symbol;Acc:HGNC:7783]
ENSCAFG00000002903	1929.31208569144	2296.42600767292	-0.2513	0.0030686	0.018298	--	--
ENSCAFG00000002913	1687.10609449623	2159.24497989467	-0.35598	4.777e-05	0.00054161	UTP3	UTP3, small subunit processome component homolog (S. cerevisiae) [Source:HGNC Symbol;Acc:HGNC:24477]
ENSCAFG00000002916	1684.59346552348	2471.66229670605	-0.55308	0.0004019	0.0033177	--	--
ENSCAFG00000002919	1075.10734971856	531.772223224419	1.0156	1.8946e-25	4.3363e-23	EFEMP1	EGF containing fibulin like extracellular matrix protein 1 [Source:HGNC Symbol;Acc:HGNC:3218]
ENSCAFG00000002921	6792.10447030196	5585.20640824764	0.28225	0.00060505	0.0047288	SKAP2	src kinase associated phosphoprotein 2 [Source:HGNC Symbol;Acc:HGNC:15687]
ENSCAFG00000002931	1553.13652156532	2082.41321189965	-0.42307	1.9921e-06	3.386e-05	DCK	deoxycytidine kinase [Source:HGNC Symbol;Acc:HGNC:2704]
ENSCAFG00000002933	1413.17047879041	1962.7973816261	-0.47398	0.00016048	0.0015159	POLD2	DNA polymerase delta 2, accessory subunit [Source:HGNC Symbol;Acc:HGNC:9176]
ENSCAFG00000002936	213.974558604405	148.468782051159	0.52728	0.00015235	0.0014488	HOXA1	homeobox A1 [Source:HGNC Symbol;Acc:HGNC:5099]
ENSCAFG00000002937	1200.81527581633	1737.52921650187	-0.53302	7.6559e-07	1.4585e-05	POLD1	DNA polymerase delta 1, catalytic subunit [Source:HGNC Symbol;Acc:HGNC:9175]
ENSCAFG00000002941	2953.75873460131	2338.54843332829	0.33694	6.4691e-05	0.00070277	ME1	malic enzyme 1 [Source:HGNC Symbol;Acc:HGNC:6983]
ENSCAFG00000002942	349.363907144519	226.459591102732	0.62548	1.5442e-07	3.6035e-06	HOXA2	homeobox A2 [Source:HGNC Symbol;Acc:HGNC:5103]
ENSCAFG00000002948	136.299983058356	184.047949790841	-0.4333	0.0048098	0.026211	HOXA4	homeobox A4 [Source:HGNC Symbol;Acc:HGNC:5105]
ENSCAFG00000002950	2675.35528160745	2051.50886058251	0.38305	1.1864e-05	0.00016037	HOXA5	homeobox A5 [Source:HGNC Symbol;Acc:HGNC:5106]
ENSCAFG00000002951	63.9713212889374	119.856552265457	-0.90581	3.5918e-07	7.5109e-06	SNAP91	synaptosome associated protein 91 [Source:HGNC Symbol;Acc:HGNC:14986]
ENSCAFG00000002957	1078.98668444605	853.718517313673	0.33784	0.00030016	0.0025918	HOXA7	homeobox A7 [Source:HGNC Symbol;Acc:HGNC:5108]
ENSCAFG00000002961	1598.8807917135	1862.22598626428	-0.21997	0.010595	0.049215	--	--
ENSCAFG00000002962	303.34777980895	371.520942429572	-0.29247	0.0090719	0.043406	COX18	COX18, cytochrome c oxidase assembly factor [Source:HGNC Symbol;Acc:HGNC:26801]
ENSCAFG00000002963	1082.88184426173	899.111955215885	0.2683	0.0043822	0.024277	HOXA10	homeobox A10 [Source:HGNC Symbol;Acc:HGNC:5100]
ENSCAFG00000002973	568.610817254675	711.228127964436	-0.32287	0.0011666	0.008238	EMC10	ER membrane protein complex subunit 10 [Source:HGNC Symbol;Acc:HGNC:27609]
ENSCAFG00000002977	1527.9112115011	979.220495090319	0.64186	2.3066e-12	1.3375e-10	--	--
ENSCAFG00000002979	245.570469786471	185.387651785986	0.40559	0.0018707	0.012266	CEP162	centrosomal protein 162 [Source:HGNC Symbol;Acc:HGNC:21107]
ENSCAFG00000002989	551.099757315661	451.29509176311	0.28824	0.0060002	0.031192	KIAA1841	KIAA1841 [Source:HGNC Symbol;Acc:HGNC:29387]
ENSCAFG00000002997	97.6387076121288	263.463825766086	-1.4321	6.0262e-09	1.9215e-07	COL9A2	collagen alpha-2(IX) chain precursor [Source:RefSeq peptide;Acc:NP_001184099]
ENSCAFG00000003005	88.006850680999	44.6670782753487	0.9784	5.8653e-07	1.1556e-05	CREB5	cAMP responsive element binding protein 5 [Source:HGNC Symbol;Acc:HGNC:16844]
ENSCAFG00000003010	1069.73351019868	1656.29671576029	-0.63071	3.3772e-12	1.8872e-10	UGCG	UDP-glucose ceramide glucosyltransferase [Source:HGNC Symbol;Acc:HGNC:12524]
ENSCAFG00000003014	448.424229754047	201.708358575128	1.1526	9.8321e-07	1.8212e-05	TRIL	TLR4 interactor with leucine rich repeats [Source:HGNC Symbol;Acc:HGNC:22200]
ENSCAFG00000003018	114.316736945623	223.095461520397	-0.96462	7.6886e-12	4.0781e-10	MFSD2A	major facilitator superfamily domain containing 2A [Source:HGNC Symbol;Acc:HGNC:25897]
ENSCAFG00000003020	16.307215048674	3.8208042057048	2.0936	6.2697e-05	0.00068512	AFP	alpha fetoprotein [Source:HGNC Symbol;Acc:HGNC:317]
ENSCAFG00000003023	414.870555089731	337.559341967577	0.29752	0.0066219	0.03367	CHN2	chimerin 2 [Source:HGNC Symbol;Acc:HGNC:1944]
ENSCAFG00000003024	5274.59760743328	6910.23053932356	-0.38967	4.9967e-06	7.5212e-05	SYNCRIP	synaptotagmin binding cytoplasmic RNA interacting protein [Source:HGNC Symbol;Acc:HGNC:16918]
ENSCAFG00000003026	866.372078316585	1132.19411162787	-0.38606	0.0089253	0.042839	--	--
ENSCAFG00000003056	488.790355502897	593.060636662445	-0.27896	0.0098638	0.046424	PLEKHA8	Pleckstrin homology domain-containing family A member 8 [Source:UniProtKB/Swiss-Prot;Acc:D2KC46]
ENSCAFG00000003061	924.754985668526	613.804210083183	0.59129	5.8109e-10	2.2319e-08	--	--
ENSCAFG00000003067	564.275601140281	406.705721927715	0.47241	8.4089e-06	0.00011846	MTURN	maturin, neural progenitor differentiation regulator homolog [Source:HGNC Symbol;Acc:HGNC:25457]
ENSCAFG00000003072	957.357178734829	471.456604645401	1.0219	8.8224e-25	1.9144e-22	RARS2	arginyl-tRNA synthetase 2, mitochondrial [Source:HGNC Symbol;Acc:HGNC:21406]
ENSCAFG00000003080	1860.14527238232	881.49415275938	1.0774	2.3791e-22	4.2742e-20	ORC3	origin recognition complex subunit 3 [Source:HGNC Symbol;Acc:HGNC:8489]
ENSCAFG00000003081	2986.06735032998	4163.07601327398	-0.4794	1.4824e-08	4.3606e-07	PABPC4	poly(A) binding protein cytoplasmic 4 [Source:HGNC Symbol;Acc:HGNC:8557]
ENSCAFG00000003082	1638.68907009461	1305.93070982857	0.32746	0.00042083	0.0034561	AKIRIN2	akirin 2 [Source:HGNC Symbol;Acc:HGNC:21407]
ENSCAFG00000003083	6183.90546523765	8032.7401602805	-0.37737	6.263e-06	9.1782e-05	CCT4	chaperonin containing TCP1 subunit 4 [Source:HGNC Symbol;Acc:HGNC:1617]
ENSCAFG00000003086	7373.75159351213	9738.10470182823	-0.40124	1.4512e-06	2.5658e-05	GARS	glycyl-tRNA synthetase [Source:HGNC Symbol;Acc:HGNC:4162]
ENSCAFG00000003087	52.7791303382867	86.2613222349244	-0.70875	0.0035338	0.020374	--	--
ENSCAFG00000003100	220.825979286582	138.811828220076	0.66978	1.1053e-06	2.0117e-05	MINDY4	MINDY lysine 48 deubiquitinase 4 [Source:HGNC Symbol;Acc:HGNC:21916]
ENSCAFG00000003104	1640.72176468408	2068.8036865384	-0.33447	0.00013919	0.001342	--	--
ENSCAFG00000003106	1229.72321014713	914.061880844207	0.42797	3.0581e-06	4.8941e-05	EHBP1	EH domain binding protein 1 [Source:HGNC Symbol;Acc:HGNC:29144]
ENSCAFG00000003108	147.267613044636	106.819043525079	0.46327	0.0024526	0.015302	LYRM2	LYR motif containing 2 [Source:HGNC Symbol;Acc:HGNC:25229]
ENSCAFG00000003109	936.713902679604	1421.80779233937	-0.60205	0.0084127	0.040707	MDN1	midasin AAA ATPase 1 [Source:HGNC Symbol;Acc:HGNC:18302]
ENSCAFG00000003110	199.290753561596	103.900655256402	0.93967	1.3559e-10	5.8089e-09	TMEM17	transmembrane protein 17 [Source:HGNC Symbol;Acc:HGNC:26623]
ENSCAFG00000003119	76.6609098285113	36.9046711109807	1.0547	9.4994e-07	1.7655e-05	WDPCP	WD repeat containing planar cell polarity effector [Source:HGNC Symbol;Acc:HGNC:28027]
ENSCAFG00000003136	616.376711987264	891.997303886816	-0.53323	2.6452e-08	7.4657e-07	CCM2	CCM2 scaffolding protein [Source:HGNC Symbol;Acc:HGNC:21708]
ENSCAFG00000003139	2179.09825266286	3293.15882652464	-0.59574	1.4673e-05	0.00019138	TBRG4	transforming growth factor beta regulator 4 [Source:HGNC Symbol;Acc:HGNC:17443]
ENSCAFG00000003151	1951.51721993453	1651.30024255895	0.24099	0.0054638	0.029073	FKBP9	FK506 binding protein 9 [Source:HGNC Symbol;Acc:HGNC:3725]
ENSCAFG00000003161	561.342486901615	419.612694116972	0.41982	0.00012579	0.0012312	BBS9	Bardet-Biedl syndrome 9 [Source:HGNC Symbol;Acc:HGNC:30000]
ENSCAFG00000003174	2226.56248589721	1746.60658559774	0.35026	4.9591e-05	0.00055984	DPY19L1	dpy-19 like 1 [Source:HGNC Symbol;Acc:HGNC:22205]
ENSCAFG00000003179	441.555898788514	355.494468384283	0.31277	0.0068066	0.03441	TMEM140	transmembrane protein 140 [Source:HGNC Symbol;Acc:HGNC:21870]
ENSCAFG00000003198	578.660380273857	472.449935673547	0.29256	0.0062919	0.032339	FKBP15	FK506 binding protein 15 [Source:HGNC Symbol;Acc:HGNC:23397]
ENSCAFG00000003202	856.79519094775	1119.93274352357	-0.38639	2.9004e-05	0.00034763	UTP11	UTP11, small subunit processome component homolog (S. cerevisiae) [Source:HGNC Symbol;Acc:HGNC:24329]
ENSCAFG00000003224	324.070939732284	450.803165346674	-0.47619	1.9293e-05	0.00024383	PRPF4	pre-mRNA processing factor 4 [Source:HGNC Symbol;Acc:HGNC:17349]
ENSCAFG00000003235	2032.96482701212	2555.85321733868	-0.33022	0.00021366	0.0019338	NUP205	nucleoporin 205 [Source:HGNC Symbol;Acc:HGNC:18658]
ENSCAFG00000003238	45.4099125388124	18.3679263955645	1.3058	4.0105e-06	6.1987e-05	--	--
ENSCAFG00000003242	537.020526252224	660.562131353214	-0.29872	0.0028988	0.017491	BSPRY	B-box and SPRY domain containing [Source:HGNC Symbol;Acc:HGNC:18232]
ENSCAFG00000003243	5291.25126895709	7459.65348333985	-0.4955	4.6149e-09	1.5208e-07	ANLN	anillin actin binding protein [Source:HGNC Symbol;Acc:HGNC:14082]
ENSCAFG00000003253	1302.49554156293	1699.77254004404	-0.38406	1.5588e-05	0.0002019	YRDC	yrdC N6-threonylcarbamoyltransferase domain containing [Source:HGNC Symbol;Acc:HGNC:28905]
ENSCAFG00000003256	1009.89753686583	1390.16911310631	-0.46105	2.4808e-06	4.1039e-05	PNO1	partner of NOB1 homolog [Source:HGNC Symbol;Acc:HGNC:32790]
ENSCAFG00000003259	759.494654356492	1036.51406704631	-0.44863	2.745e-06	4.4614e-05	--	ribonuclease H1 [Source:RefSeq peptide;Acc:NP_001272397]
ENSCAFG00000003267	283.86552154441	370.989119699731	-0.38617	0.00074894	0.0056519	RGS3	regulator of G protein signaling 3 [Source:HGNC Symbol;Acc:HGNC:9999]
ENSCAFG00000003272	682.629530628069	919.691140088921	-0.43005	7.5006e-06	0.0001073	ELMO1	engulfment and cell motility 1 [Source:HGNC Symbol;Acc:HGNC:16286]
ENSCAFG00000003278	2192.90072999247	2571.64307138907	-0.22985	0.0064728	0.033083	CDCA8	cell division cycle associated 8 [Source:HGNC Symbol;Acc:HGNC:14629]
ENSCAFG00000003289	1228.05422246803	1585.0921728134	-0.36819	4.9339e-05	0.00055775	GNL2	G protein nucleolar 2 [Source:HGNC Symbol;Acc:HGNC:29925]
ENSCAFG00000003290	449.711657720716	597.0377661018	-0.40882	8.5672e-05	0.00088742	THAP5	THAP domain containing 5 [Source:HGNC Symbol;Acc:HGNC:23188]
ENSCAFG00000003293	251.279068402226	1569.4903188599	-2.6429	2.0945e-24	4.3743e-22	RSAD2	radical S-adenosyl methionine domain containing 2 [Source:HGNC Symbol;Acc:HGNC:30908]
ENSCAFG00000003296	1115.84744170528	1372.8910557437	-0.29908	0.0036672	0.020965	GFPT1	glutamine--fructose-6-phosphate transaminase 1 [Source:HGNC Symbol;Acc:HGNC:4241]
ENSCAFG00000003300	192.894789526135	253.354656510281	-0.39334	0.001745	0.011583	RNF144A	ring finger protein 144A [Source:HGNC Symbol;Acc:HGNC:20457]
ENSCAFG00000003313	961.950304546107	601.150185781531	0.67824	0.00012569	0.0012309	KIF12	kinesin family member 12 [Source:HGNC Symbol;Acc:HGNC:21495]
ENSCAFG00000003314	7129.17738002379	5496.45450651639	0.37523	7.2896e-06	0.00010499	ANXA4	annexin A4 [Source:RefSeq peptide;Acc:NP_001003039]
ENSCAFG00000003319	459.772246356596	579.222526119499	-0.3332	0.001473	0.010053	SNRNP27	small nuclear ribonucleoprotein U4/U6.U5 subunit 27 [Source:HGNC Symbol;Acc:HGNC:30240]
ENSCAFG00000003322	1596.2064380347	2183.87369950339	-0.45224	4.6164e-07	9.372e-06	IFRD1	interferon related developmental regulator 1 [Source:HGNC Symbol;Acc:HGNC:5456]
ENSCAFG00000003323	3128.01717407762	2701.22017747329	0.21164	0.010119	0.047333	KIDINS220	kinase D interacting substrate 220 [Source:HGNC Symbol;Acc:HGNC:29508]
ENSCAFG00000003329	661.404894041651	476.72166696893	0.47239	3.2202e-06	5.1047e-05	C2orf42	chromosome 2 open reading frame 42 [Source:HGNC Symbol;Acc:HGNC:26056]
ENSCAFG00000003353	634.260220777649	872.598140674608	-0.46024	1.7962e-06	3.0812e-05	--	--
ENSCAFG00000003372	1120.84411881822	1330.06497107321	-0.24691	0.0065283	0.033306	ITGB1BP1	integrin subunit beta 1 binding protein 1 [Source:HGNC Symbol;Acc:HGNC:23927]
ENSCAFG00000003380	516.323250282425	200.916570298411	1.3617	5.6199e-32	2.134e-29	OSCP1	organic solute carrier partner 1 [Source:HGNC Symbol;Acc:HGNC:29971]
ENSCAFG00000003381	780.244582394759	633.143923063446	0.30139	0.0022863	0.014437	IAH1	isoamyl acetate-hydrolyzing esterase 1 homolog [Source:HGNC Symbol;Acc:HGNC:27696]
ENSCAFG00000003388	303.041141568375	239.643944756191	0.33862	0.0072254	0.036134	SH3D21	SH3 domain containing 21 [Source:HGNC Symbol;Acc:HGNC:26236]
ENSCAFG00000003407	52.0766767004787	93.2076482683176	-0.83981	7.4315e-05	0.00079036	ADD2	adducin 2 [Source:HGNC Symbol;Acc:HGNC:244]
ENSCAFG00000003409	9670.80838087654	8199.10163910535	0.23817	0.00375	0.021318	RRM2	ribonucleotide reductase regulatory subunit M2 [Source:HGNC Symbol;Acc:HGNC:10452]
ENSCAFG00000003411	1184.30997736758	1412.42813625609	-0.25413	0.004347	0.02413	EZH2	enhancer of zeste 2 polycomb repressive complex 2 subunit [Source:HGNC Symbol;Acc:HGNC:3527]
ENSCAFG00000003415	3392.51523252769	4897.80812110376	-0.52978	5.1146e-10	1.992e-08	ODC1	ornithine decarboxylase 1 [Source:HGNC Symbol;Acc:HGNC:8109]
ENSCAFG00000003420	428.841616785871	284.107885362364	0.59401	1.7605e-07	4.0404e-06	VRK3	vaccinia related kinase 3 [Source:HGNC Symbol;Acc:HGNC:18996]
ENSCAFG00000003430	854.611174741169	605.661029116917	0.49676	2.6596e-07	5.7709e-06	UFL1	UFM1 specific ligase 1 [Source:HGNC Symbol;Acc:HGNC:23039]
ENSCAFG00000003434	151.544505803304	101.972767247912	0.57156	0.006107	0.031561	VAX2	ventral anterior homeobox 2 [Source:HGNC Symbol;Acc:HGNC:12661]
ENSCAFG00000003435	1839.85302076093	2269.0676640348	-0.30251	0.00064902	0.0050203	NOL10	nucleolar protein 10 [Source:HGNC Symbol;Acc:HGNC:25862]
ENSCAFG00000003442	3366.51450312454	2650.84914496968	0.3448	7.6233e-05	0.00080767	ATP6V1B1	ATPase H+ transporting V1 subunit B1 [Source:HGNC Symbol;Acc:HGNC:853]
ENSCAFG00000003443	899.383247088321	728.598454914836	0.30381	0.0013577	0.0093968	AGO1	argonaute 1, RISC catalytic component [Source:HGNC Symbol;Acc:HGNC:3262]
ENSCAFG00000003458	519.856964877034	703.902165905848	-0.43726	2.373e-05	0.00029153	MMS22L	MMS22 like, DNA repair protein [Source:HGNC Symbol;Acc:HGNC:21475]
ENSCAFG00000003459	2028.75062868601	2776.23505808921	-0.45254	1.0798e-07	2.5997e-06	SEC61G	Protein transport protein Sec61 subunit gamma [Source:UniProtKB/Swiss-Prot;Acc:P60058]
ENSCAFG00000003461	109.594285881461	59.8116439220164	0.87367	0.00013252	0.0012858	ANKRD53	ankyrin repeat domain 53 [Source:HGNC Symbol;Acc:HGNC:25691]
ENSCAFG00000003467	351.014361183618	245.189471834229	0.51763	9.184e-06	0.00012787	FBXL4	F-box and leucine rich repeat protein 4 [Source:HGNC Symbol;Acc:HGNC:13601]
ENSCAFG00000003468	1047.65358676264	1348.9125050709	-0.36464	5.9905e-05	0.00065979	--	--
ENSCAFG00000003470	362.341668855806	285.992368521	0.34137	0.0036161	0.020777	LANCL2	LanC like 2 [Source:HGNC Symbol;Acc:HGNC:6509]
ENSCAFG00000003471	2260.67555142408	1874.03503261742	0.27061	0.0021381	0.01364	PNISR	PNN interacting serine and arginine rich protein [Source:HGNC Symbol;Acc:HGNC:21222]
ENSCAFG00000003472	1303.3135844617	1673.23437062646	-0.36046	6.3782e-05	0.00069425	TSPAN12	tetraspanin 12 [Source:HGNC Symbol;Acc:HGNC:21641]
ENSCAFG00000003477	7552.75770999298	9565.82432623265	-0.34089	3.7779e-05	0.00044079	--	--
ENSCAFG00000003480	442.627170056611	774.301922146819	-0.8068	2.5008e-15	2.1427e-13	STK17A	serine/threonine kinase 17a [Source:HGNC Symbol;Acc:HGNC:11395]
ENSCAFG00000003495	1522.47127955328	1120.44700677145	0.44234	1.6843e-06	2.9102e-05	PTOV1	prostate tumor overexpressed 1 [Source:HGNC Symbol;Acc:HGNC:9632]
ENSCAFG00000003501	1764.36649318086	2100.63677014192	-0.25168	0.0049975	0.027061	FAM3C	family with sequence similarity 3 member C [Source:HGNC Symbol;Acc:HGNC:18664]
ENSCAFG00000003502	342.999184888093	244.91837848637	0.4859	0.001594	0.01073	FUZ	fuzzy planar cell polarity protein [Source:HGNC Symbol;Acc:HGNC:26219]
ENSCAFG00000003507	780.333805817706	939.336356216934	-0.26755	0.0055371	0.029378	MRPL32	mitochondrial ribosomal protein L32 [Source:HGNC Symbol;Acc:HGNC:14035]
ENSCAFG00000003518	7.31992834713822	1.42411150971246	2.3618	0.0060394	0.031308	TLR4	toll like receptor 4 [Source:HGNC Symbol;Acc:HGNC:11850]
ENSCAFG00000003521	1403.5848240147	1726.07142077124	-0.29838	0.00087928	0.0064718	TRAPPC3	trafficking protein particle complex 3 [Source:HGNC Symbol;Acc:HGNC:19942]
ENSCAFG00000003538	525.400589441385	381.09108214202	0.46328	7.583e-06	0.00010829	SIM1	single-minded family bHLH transcription factor 1 [Source:HGNC Symbol;Acc:HGNC:10882]
ENSCAFG00000003539	1080.49627309594	1378.91238965383	-0.35184	0.00015609	0.0014809	CLSPN	claspin [Source:HGNC Symbol;Acc:HGNC:19715]
ENSCAFG00000003543	2573.64851421795	3115.93746088367	-0.27585	0.0013875	0.0095599	PSMB2	proteasome subunit beta 2 [Source:HGNC Symbol;Acc:HGNC:9539]
ENSCAFG00000003550	59.5115508462735	118.185271159137	-0.98981	5.5495e-08	1.451e-06	INHBA	inhibin beta A subunit [Source:HGNC Symbol;Acc:HGNC:6066]
ENSCAFG00000003553	285.535523300291	132.802895228974	1.1044	8.2262e-17	9.0424e-15	CADPS2	calcium dependent secretion activator 2 [Source:HGNC Symbol;Acc:HGNC:16018]
ENSCAFG00000003556	95.067684653202	65.0383421975035	0.54766	0.0025991	0.016041	SUGCT	succinyl-CoA:glutarate-CoA transferase [Source:HGNC Symbol;Acc:HGNC:16001]
ENSCAFG00000003557	658.723234664686	533.872594815319	0.30318	0.0032787	0.019168	KIAA0319L	KIAA0319 like [Source:HGNC Symbol;Acc:HGNC:30071]
ENSCAFG00000003576	6.28042225894513	0.697943915992909	3.1697	0.0019393	0.012622	SLC13A1	solute carrier family 13 member 1 [Source:HGNC Symbol;Acc:HGNC:10916]
ENSCAFG00000003578	5728.21727086237	7044.70814441286	-0.29845	0.0069995	0.035225	EPHA1	EPH receptor A1 [Source:HGNC Symbol;Acc:HGNC:3385]
ENSCAFG00000003582	1654.91340307682	1203.89277219424	0.45905	3.1617e-07	6.6868e-06	VPS41	VPS41, HOPS complex subunit [Source:HGNC Symbol;Acc:HGNC:12713]
ENSCAFG00000003583	941.388744965859	755.377181852708	0.31759	0.00064554	0.0050049	ZMYM4	zinc finger MYM-type containing 4 [Source:HGNC Symbol;Acc:HGNC:13055]
ENSCAFG00000003589	3792.20847934194	5343.29490774569	-0.49469	3.1958e-09	1.0919e-07	PRMT1	protein arginine methyltransferase 1 [Source:HGNC Symbol;Acc:HGNC:5187]
ENSCAFG00000003603	985.805089480422	1273.14653438103	-0.36902	0.003324	0.019398	SMIM12	small integral membrane protein 12 [Source:HGNC Symbol;Acc:HGNC:25154]
ENSCAFG00000003606	354.982253990242	646.580598069336	-0.86508	1.2534e-06	2.2518e-05	GJB3	gap junction protein beta 3 [Source:HGNC Symbol;Acc:HGNC:4285]
ENSCAFG00000003613	2576.32562386843	1892.34875853751	0.44514	3.8978e-06	6.0356e-05	GAB1	GRB2 associated binding protein 1 [Source:HGNC Symbol;Acc:HGNC:4066]
ENSCAFG00000003636	107.229331589804	217.360644966773	-1.0194	5.6009e-05	0.00062181	FLT3LG	fms related tyrosine kinase 3 ligand [Source:HGNC Symbol;Acc:HGNC:3766]
ENSCAFG00000003653	1418.28466636712	1906.7211616855	-0.42695	1.2316e-06	2.2175e-05	PREP	prolyl endopeptidase [Source:HGNC Symbol;Acc:HGNC:9358]
ENSCAFG00000003681	29.3337269894293	14.5068172568841	1.0158	0.002522	0.015641	DKKL1	dickkopf like acrosomal protein 1 [Source:HGNC Symbol;Acc:HGNC:16528]
ENSCAFG00000003683	1111.29801029279	1655.00679986006	-0.57459	1.9492e-10	8.2242e-09	ORC6	origin recognition complex subunit 6 [Source:HGNC Symbol;Acc:HGNC:17151]
ENSCAFG00000003685	326.460916378695	408.999954816412	-0.32519	0.003292	0.019238	CREM	cAMP-responsive element modulator [Source:UniProtKB/Swiss-Prot;Acc:P79145]
ENSCAFG00000003692	9697.0299832279	6685.81479501222	0.53644	1.2758e-10	5.494e-09	STOM	stomatin [Source:HGNC Symbol;Acc:HGNC:3383]
ENSCAFG00000003694	78.1883167868763	136.279767880523	-0.80155	1.0467e-06	1.9134e-05	PRDM1	PR/SET domain 1 [Source:HGNC Symbol;Acc:HGNC:9346]
ENSCAFG00000003714	1104.57968991837	835.345799419898	0.40305	1.8654e-05	0.00023738	--	--
ENSCAFG00000003716	1747.78205260834	2244.56196829816	-0.36091	4.5191e-05	0.00051751	NAA15	N(alpha)-acetyltransferase 15, NatA auxiliary subunit [Source:HGNC Symbol;Acc:HGNC:30782]
ENSCAFG00000003727	297.642727551438	377.213640297666	-0.3418	0.0029257	0.017609	MGARP	mitochondria localized glutamic acid rich protein [Source:HGNC Symbol;Acc:HGNC:29969]
ENSCAFG00000003744	728.346998772326	1233.96595220235	-0.7606	1.3829e-15	1.229e-13	ORC1	origin recognition complex subunit 1 [Source:HGNC Symbol;Acc:HGNC:8487]
ENSCAFG00000003749	79.7707651276476	133.313030335251	-0.74089	0.0093648	0.044523	SLC7A11	solute carrier family 7 member 11 [Source:HGNC Symbol;Acc:HGNC:11059]
ENSCAFG00000003760	41.9127019635354	18.8747569600063	1.1509	0.000603	0.0047189	--	--
ENSCAFG00000003765	131.747189348192	92.2007948795868	0.51492	0.002963	0.017756	SLC41A3	solute carrier family 41 member 3 [Source:HGNC Symbol;Acc:HGNC:31046]
ENSCAFG00000003776	68.4933703966711	44.5992072549849	0.61895	0.0030938	0.018408	NRP1	neuropilin 1 [Source:HGNC Symbol;Acc:HGNC:8004]
ENSCAFG00000003778	157.466248348341	114.624451382802	0.45813	0.0025363	0.015712	AFG1L	AFG1 like ATPase [Source:HGNC Symbol;Acc:HGNC:16411]
ENSCAFG00000003784	38.8816842784829	6.56821376947215	2.5655	1.9918e-12	1.1718e-10	ARMC2	armadillo repeat containing 2 [Source:HGNC Symbol;Acc:HGNC:23045]
ENSCAFG00000003793	237.578174921204	157.300646864946	0.59488	7.0299e-06	0.00010152	SESN1	sestrin 1 [Source:HGNC Symbol;Acc:HGNC:21595]
ENSCAFG00000003801	374.333511431512	462.995914265336	-0.30668	0.0064196	0.032851	SCLT1	sodium channel and clathrin linker 1 [Source:HGNC Symbol;Acc:HGNC:26406]
ENSCAFG00000003807	104.178042661841	178.269699170433	-0.77501	2.114e-06	3.5605e-05	KLF15	Kruppel like factor 15 [Source:HGNC Symbol;Acc:HGNC:14536]
ENSCAFG00000003808	1539.73959977461	1881.55577112856	-0.28924	0.0014063	0.009669	JADE1	jade family PHD finger 1 [Source:HGNC Symbol;Acc:HGNC:30027]
ENSCAFG00000003810	188.908577740008	124.467075566817	0.60192	0.00024948	0.0022113	PPIL6	peptidylprolyl isomerase like 6 [Source:HGNC Symbol;Acc:HGNC:21557]
ENSCAFG00000003825	16.40748878879	6.03056076334312	1.444	0.0020294	0.013089	MATN3	matrilin 3 [Source:HGNC Symbol;Acc:HGNC:6909]
ENSCAFG00000003831	536.471252018603	643.643016312874	-0.26276	0.0089071	0.042764	LARP1B	La ribonucleoprotein domain family member 1B [Source:HGNC Symbol;Acc:HGNC:24704]
ENSCAFG00000003835	30.0921531478628	10.8138425884549	1.4765	1.9085e-05	0.00024157	AK9	adenylate kinase 9 [Source:HGNC Symbol;Acc:HGNC:33814]
ENSCAFG00000003844	1546.51250846758	2059.26885322015	-0.41311	2.7955e-06	4.5347e-05	RUVBL2	RuvB like AAA ATPase 2 [Source:HGNC Symbol;Acc:HGNC:10475]
ENSCAFG00000003845	268.591047015503	186.519504819094	0.52608	3.8031e-05	0.00044312	--	--
ENSCAFG00000003855	566.983396456154	427.563638418551	0.40717	7.1674e-05	0.00076814	LDAH	lipid droplet associated hydrolase [Source:HGNC Symbol;Acc:HGNC:26145]
ENSCAFG00000003861	22011.3741086923	17229.3980321181	0.35338	2.3298e-05	0.00028707	FTL	Ferritin light chain [Source:UniProtKB/Swiss-Prot;Acc:Q53VB8]
ENSCAFG00000003869	73.5369334005613	30.9421520592435	1.2489	5.7838e-08	1.5029e-06	DHDH	Trans-1,2-dihydrobenzene-1,2-diol dehydrogenase [Source:UniProtKB/Swiss-Prot;Acc:Q9TV68]
ENSCAFG00000003873	27.4055704368852	12.9910857532405	1.0769	0.0023776	0.014923	--	--
ENSCAFG00000003882	789.787093601532	486.400955304134	0.69932	3.827e-12	2.1243e-10	DDO	D-aspartate oxidase [Source:HGNC Symbol;Acc:HGNC:2727]
ENSCAFG00000003885	733.478859412082	953.137678238382	-0.37793	8.7683e-05	0.00090544	SSBP1	single stranded DNA binding protein 1 [Source:HGNC Symbol;Acc:HGNC:11317]
ENSCAFG00000003895	88.2591794875081	59.3648110142495	0.57214	0.0029518	0.017708	HSD17B14	hydroxysteroid 17-beta dehydrogenase 14 [Source:HGNC Symbol;Acc:HGNC:23238]
ENSCAFG00000003904	24.393012099733	53.9722569918889	-1.1458	6.8486e-06	9.9243e-05	FGF21	fibroblast growth factor 21 [Source:HGNC Symbol;Acc:HGNC:3678]
ENSCAFG00000003905	1398.69231431919	1979.6707184309	-0.50118	5.2707e-07	1.0534e-05	AMD1	adenosylmethionine decarboxylase 1 [Source:HGNC Symbol;Acc:HGNC:457]
ENSCAFG00000003915	764.360990865848	604.539617533096	0.33842	0.0004566	0.0037034	GTF3C6	general transcription factor IIIC subunit 6 [Source:HGNC Symbol;Acc:HGNC:20872]
ENSCAFG00000003918	687.648569763422	962.641446390716	-0.48533	6.8604e-07	1.3297e-05	RPF2	ribosome production factor 2 homolog [Source:HGNC Symbol;Acc:HGNC:20870]
ENSCAFG00000003939	1285.61619575437	853.628001041098	0.59078	2.206e-10	9.2375e-09	HBP1	HMG-box transcription factor 1 [Source:HGNC Symbol;Acc:HGNC:23200]
ENSCAFG00000003941	176.742783703969	104.765689693669	0.75448	6.2307e-06	9.1399e-05	SPATA6	spermatogenesis associated 6 [Source:HGNC Symbol;Acc:HGNC:18309]
ENSCAFG00000003945	198.970940039156	90.510352005788	1.1364	2.8512e-14	2.0894e-12	DENND2A	DENN domain containing 2A [Source:HGNC Symbol;Acc:HGNC:22212]
ENSCAFG00000003966	964.824769309978	1170.50866991557	-0.2788	0.0089582	0.042948	ANKRD50	ankyrin repeat domain 50 [Source:HGNC Symbol;Acc:HGNC:29223]
ENSCAFG00000003970	103.202092678601	175.6362220975	-0.76712	4.1381e-07	8.5428e-06	--	--
ENSCAFG00000003973	851.278179548342	1042.78534659679	-0.29274	0.0016997	0.01131	SLC37A3	solute carrier family 37 member 3 [Source:HGNC Symbol;Acc:HGNC:20651]
ENSCAFG00000003982	750.866229460658	547.093525111465	0.45677	0.0024266	0.015162	SLC5A9	solute carrier family 5 member 9 [Source:HGNC Symbol;Acc:HGNC:22146]
ENSCAFG00000003987	98.9397579029358	151.073993348935	-0.61063	7.9855e-05	0.00083913	KIAA1462	KIAA1462 [Source:HGNC Symbol;Acc:HGNC:29283]
ENSCAFG00000003988	136.895859813473	187.144031550636	-0.45107	0.0019014	0.012434	--	--
ENSCAFG00000003991	2385.98676719451	1482.12055145628	0.68692	3.5297e-15	2.9936e-13	ARHGAP42	Rho GTPase activating protein 42 [Source:HGNC Symbol;Acc:HGNC:26545]
ENSCAFG00000003997	551.184662826483	693.489544220002	-0.33134	0.00077827	0.0058495	PARP12	poly(ADP-ribose) polymerase family member 12 [Source:HGNC Symbol;Acc:HGNC:21919]
ENSCAFG00000003998	62.4829873036398	34.2518298163316	0.86728	8.4426e-05	0.00087693	BBS12	Bardet-Biedl syndrome 12 [Source:HGNC Symbol;Acc:HGNC:26648]
ENSCAFG00000004001	2.54446206401295	9.38462012614602	-1.8829	0.0072461	0.036215	KCNJ14	potassium voltage-gated channel subfamily J member 14 [Source:HGNC Symbol;Acc:HGNC:6260]
ENSCAFG00000004006	1087.46248347281	746.494098222409	0.54276	1.2036e-08	3.6366e-07	SVIL	supervillin [Source:HGNC Symbol;Acc:HGNC:11480]
ENSCAFG00000004009	405.801236425059	630.961393793207	-0.63678	0.00029962	0.0025885	GRWD1	glutamate rich WD repeat containing 1 [Source:HGNC Symbol;Acc:HGNC:21270]
ENSCAFG00000004011	177.735792249142	76.5426928421037	1.2154	1.6489e-14	1.2354e-12	TBXAS1	thromboxane A synthase 1 [Source:HGNC Symbol;Acc:HGNC:11609]
ENSCAFG00000004012	65.7566817183905	43.0290820714391	0.61183	0.0047943	0.02614	ATXN7L1	ataxin 7 like 1 [Source:HGNC Symbol;Acc:HGNC:22210]
ENSCAFG00000004035	672.98469675662	830.607078029479	-0.30359	0.0019936	0.012906	PUS7	pseudouridylate synthase 7 (putative) [Source:HGNC Symbol;Acc:HGNC:26033]
ENSCAFG00000004052	4769.32726488332	6067.86998760304	-0.3474	3.1449e-05	0.00037345	MCM2	minichromosome maintenance complex component 2 [Source:HGNC Symbol;Acc:HGNC:6944]
ENSCAFG00000004055	87.5054339304177	138.135640083764	-0.65864	3.4875e-05	0.00040861	FRK	fyn related Src family tyrosine kinase [Source:HGNC Symbol;Acc:HGNC:3955]
ENSCAFG00000004071	1411.41621638483	1188.63289793865	0.24784	0.0060072	0.031193	PHF10	PHD finger protein 10 [Source:HGNC Symbol;Acc:HGNC:18250]
ENSCAFG00000004075	468.25075326033	351.400649502764	0.41416	0.00011501	0.0011411	NCOA1	nuclear receptor coactivator 1 [Source:HGNC Symbol;Acc:HGNC:7668]
ENSCAFG00000004076	4198.8555057246	5111.06872735188	-0.28363	0.0014757	0.010068	KIF5B	kinesin family member 5B [Source:HGNC Symbol;Acc:HGNC:6324]
ENSCAFG00000004085	497.60808682704	622.458619080641	-0.32297	0.0021146	0.013516	CENPO	centromere protein O [Source:HGNC Symbol;Acc:HGNC:28152]
ENSCAFG00000004087	1003.5031874285	791.23290636174	0.34287	0.00020712	0.0018791	MAML2	mastermind like transcriptional coactivator 2 [Source:HGNC Symbol;Acc:HGNC:16259]
ENSCAFG00000004096	508.205025765289	273.140234646255	0.89577	7.4506e-16	6.6927e-14	TTC26	tetratricopeptide repeat domain 26 [Source:HGNC Symbol;Acc:HGNC:21882]
ENSCAFG00000004100	531.312409574472	351.58569911277	0.59568	1.596e-07	3.7035e-06	EPC1	enhancer of polycomb homolog 1 [Source:HGNC Symbol;Acc:HGNC:19876]
ENSCAFG00000004102	975.149417878958	1263.78784258301	-0.37406	0.0018251	0.01201	ZC3HAV1	zinc finger CCCH-type containing, antiviral 1 [Source:HGNC Symbol;Acc:HGNC:23721]
ENSCAFG00000004107	9880.29888108991	12131.5560933368	-0.29614	0.00033243	0.0028412	SEC61A1	protein transport protein Sec61 subunit alpha isoform 1 [Source:RefSeq peptide;Acc:NP_001003315]
ENSCAFG00000004123	2919.01078580303	3850.6851749584	-0.39964	2.4358e-06	4.04e-05	RUVBL1	RuvB like AAA ATPase 1 [Source:HGNC Symbol;Acc:HGNC:10474]
ENSCAFG00000004127	282.741917472594	190.304906088475	0.57117	4.517e-06	6.8797e-05	SESN3	sestrin 3 [Source:HGNC Symbol;Acc:HGNC:23060]
ENSCAFG00000004129	1269.68265601869	1075.17775327832	0.23989	0.00815	0.039816	ENDOD1	endonuclease domain containing 1 [Source:HGNC Symbol;Acc:HGNC:29129]
ENSCAFG00000004137	230.911474983521	319.135064461004	-0.46683	0.00010326	0.0010415	AMOTL1	angiomotin like 1 [Source:HGNC Symbol;Acc:HGNC:17811]
ENSCAFG00000004144	24.0914478767875	6.22843104250202	1.9516	1.6778e-06	2.902e-05	--	--
ENSCAFG00000004145	506.467088966556	611.168691628828	-0.2711	0.010382	0.048426	MLLT10	myeloid/lymphoid or mixed-lineage leukemia; translocated to, 10 [Source:HGNC Symbol;Acc:HGNC:16063]
ENSCAFG00000004151	5695.86840802473	3523.94059551624	0.69273	2.5348e-16	2.5512e-14	ANXA5	annexin A5 [Source:HGNC Symbol;Acc:HGNC:543]
ENSCAFG00000004155	1541.45115180934	1187.28985514064	0.37662	2.6323e-05	0.00031986	COMMD3	COMM domain containing 3 [Source:HGNC Symbol;Acc:HGNC:23332]
ENSCAFG00000004163	749.074510953033	923.58580798672	-0.30214	0.001612	0.010816	HMCES	5-hydroxymethylcytosine binding, ES cell specific [Source:HGNC Symbol;Acc:HGNC:24446]
ENSCAFG00000004169	3717.19540423798	1564.86368561769	1.2482	3.6227e-46	3.3626e-43	CYP4A39
ENSCAFG00000004174	725.749961080472	407.276379810496	0.83346	6.2217e-16	5.7117e-14	SPAG6	sperm associated antigen 6 [Source:HGNC Symbol;Acc:HGNC:11215]
ENSCAFG00000004176	1044.50502456919	1412.84157163678	-0.43578	2.1529e-06	3.6189e-05	PANX1	pannexin 1 [Source:HGNC Symbol;Acc:HGNC:8599]
ENSCAFG00000004180	2764.99013283508	3477.74671430713	-0.33088	0.00010418	0.0010478	SAE1	SUMO1 activating enzyme subunit 1 [Source:HGNC Symbol;Acc:HGNC:30660]
ENSCAFG00000004201	4178.36961539669	5976.24324179444	-0.5163	2.7766e-05	0.00033544	SLC1A5	neutral amino acid transporter B(0) [Source:RefSeq peptide;Acc:NP_001271379]
ENSCAFG00000004210	62.5862468096549	11.3182486242177	2.4672	5.0442e-18	6.2428e-16	ARMC3	armadillo repeat containing 3 [Source:HGNC Symbol;Acc:HGNC:30964]
ENSCAFG00000004224	3595.57343826768	2746.31668252948	0.38872	4.6928e-06	7.115e-05	PLEKHB2	pleckstrin homology domain containing B2 [Source:HGNC Symbol;Acc:HGNC:19236]
ENSCAFG00000004258	27.3746668200802	50.4890845085268	-0.88313	0.00073319	0.0055531	PRTFDC1	phosphoribosyl transferase domain containing 1 [Source:HGNC Symbol;Acc:HGNC:23333]
ENSCAFG00000004259	294.878590387222	234.427236880332	0.33098	0.0051699	0.027828	NSUN4	NOP2/Sun RNA methyltransferase family member 4 [Source:HGNC Symbol;Acc:HGNC:31802]
ENSCAFG00000004263	1713.63791455124	1425.40158753707	0.26569	0.0037241	0.021201	LRRC41	leucine rich repeat containing 41 [Source:HGNC Symbol;Acc:HGNC:16917]
ENSCAFG00000004267	4349.15317284097	3656.90391759068	0.25011	0.0031392	0.018632	HADHA	hydroxyacyl-CoA dehydrogenase/3-ketoacyl-CoA thiolase/enoyl-CoA hydratase (trifunctional protein), alpha subunit [Source:HGNC Symbol;Acc:HGNC:4801]
ENSCAFG00000004272	492.690391542373	644.452354648431	-0.38739	0.00012997	0.0012648	RAD54L	RAD54 like (S. cerevisiae) [Source:HGNC Symbol;Acc:HGNC:9826]
ENSCAFG00000004292	1587.22859680186	1906.09052199193	-0.26411	0.0032034	0.018889	CHORDC1	cysteine and histidine rich domain containing 1 [Source:HGNC Symbol;Acc:HGNC:14525]
ENSCAFG00000004295	767.661490674053	913.482581386045	-0.25091	0.0092972	0.044294	RNASEH2B	ribonuclease H2 subunit B [Source:HGNC Symbol;Acc:HGNC:25671]
ENSCAFG00000004308	343.039492989845	271.720525686255	0.33625	0.0054689	0.029091	TRIM13	tripartite motif containing 13 [Source:HGNC Symbol;Acc:HGNC:9976]
ENSCAFG00000004309	281.539716457281	364.13427622843	-0.37113	0.0012238	0.0085876	SPRYD7	SPRY domain containing 7 [Source:HGNC Symbol;Acc:HGNC:14297]
ENSCAFG00000004316	489.359939950209	361.807019788879	0.43568	4.3978e-05	0.00050501	GSAP	gamma-secretase activating protein [Source:HGNC Symbol;Acc:HGNC:28042]
ENSCAFG00000004320	6055.1676813025	7419.81177171968	-0.29322	0.00044019	0.0035912	CNBP	CCHC-type zinc finger nucleic acid binding protein [Source:HGNC Symbol;Acc:HGNC:13164]
ENSCAFG00000004321	289.246007967322	75.3499569331153	1.9406	5.7051e-41	4.1444e-38	TSPAN1	tetraspanin 1 [Source:HGNC Symbol;Acc:HGNC:20657]
ENSCAFG00000004331	99.4944467527306	53.9168167380006	0.88388	1.2002e-06	2.1701e-05	PIK3R3	phosphoinositide-3-kinase regulatory subunit 3 [Source:HGNC Symbol;Acc:HGNC:8981]
ENSCAFG00000004333	985.542668493949	1194.90184795449	-0.2779	0.0022788	0.014405	--	--
ENSCAFG00000004337	639.842596928057	333.624728859376	0.93949	1.7625e-18	2.3007e-16	EBPL	emopamil binding protein like [Source:HGNC Symbol;Acc:HGNC:18061]
ENSCAFG00000004346	48.6789203663222	10.4672815919756	2.2174	5.9948e-13	3.7655e-11	DRC1	dynein regulatory complex subunit 1 [Source:HGNC Symbol;Acc:HGNC:24245]
ENSCAFG00000004354	1266.46184750876	925.895331635776	0.45188	7.4341e-06	0.00010653	PHTF2	putative homeodomain transcription factor 2 [Source:HGNC Symbol;Acc:HGNC:13411]
ENSCAFG00000004358	215.671436547018	163.054624555709	0.40348	0.0084596	0.04091	IQSEC1	IQ motif and Sec7 domain 1 [Source:HGNC Symbol;Acc:HGNC:29112]
ENSCAFG00000004360	3075.566954678	3756.23358916691	-0.28843	0.00048271	0.0038754	ACSS1	acyl-CoA synthetase short-chain family member 1 [Source:HGNC Symbol;Acc:HGNC:16091]
ENSCAFG00000004371	502.989742600196	633.050781348333	-0.33179	0.00097834	0.0070887	ENTPD6	ectonucleoside triphosphate diphosphohydrolase 6 (putative) [Source:HGNC Symbol;Acc:HGNC:3368]
ENSCAFG00000004374	2965.2874327172	2391.5843648534	0.31021	0.00037394	0.0031146	SOX9	transcription factor SOX-9 [Source:RefSeq peptide;Acc:NP_001002978]
ENSCAFG00000004375	527.953930505145	803.194996413335	-0.60534	1.3458e-09	4.8987e-08	NUP210	nucleoporin 210 [Source:HGNC Symbol;Acc:HGNC:30052]
ENSCAFG00000004376	2084.91264070266	2563.64994363491	-0.29821	0.00053655	0.0042527	SYMPK	symplekin [Source:HGNC Symbol;Acc:HGNC:22935]
ENSCAFG00000004386	715.21463062878	953.649607120919	-0.41508	0.0058197	0.030491	--	--
ENSCAFG00000004393	227.183282023575	180.266541288027	0.33373	0.0099351	0.046633	TMEM135	transmembrane protein 135 [Source:HGNC Symbol;Acc:HGNC:26167]
ENSCAFG00000004404	112.065923644515	22.9090323229776	2.2904	1.8604e-26	4.5049e-24	MYO7B	myosin VIIB [Source:HGNC Symbol;Acc:HGNC:7607]
ENSCAFG00000004409	1609.3237503767	3317.62672668237	-1.0437	8.4623e-12	4.4602e-10	EML2	echinoderm microtubule associated protein like 2 [Source:HGNC Symbol;Acc:HGNC:18035]
ENSCAFG00000004416	7.72101582076927	29.9973477103874	-1.958	4.1192e-07	8.5283e-06	GPR4	G protein-coupled receptor 4 [Source:HGNC Symbol;Acc:HGNC:4497]
ENSCAFG00000004421	588.051328950238	715.307989238906	-0.28262	0.0055889	0.029597	CDADC1	cytidine and dCMP deaminase domain containing 1 [Source:HGNC Symbol;Acc:HGNC:20299]
ENSCAFG00000004432	247.865480564592	132.158249898704	0.90729	1.1281e-11	5.7116e-10	RCBTB2	RCC1 and BTB domain containing protein 2 [Source:HGNC Symbol;Acc:HGNC:1914]
ENSCAFG00000004443	87.3761494677092	124.665895423544	-0.51276	0.003584	0.020627	FOSB	FosB proto-oncogene, AP-1 transcription factor subunit [Source:HGNC Symbol;Acc:HGNC:3797]
ENSCAFG00000004447	6796.83310539145	5395.6446945869	0.33307	7.0109e-05	0.00075475	ITM2B	integral membrane protein 2B [Source:HGNC Symbol;Acc:HGNC:6174]
ENSCAFG00000004455	323.517539076012	489.482738529966	-0.59741	3.9419e-08	1.064e-06	CD3EAP	CD3e molecule associated protein [Source:HGNC Symbol;Acc:HGNC:24219]
ENSCAFG00000004457	832.474309824452	699.915763762066	0.25022	0.0093102	0.044343	CENPA	centromere protein A [Source:HGNC Symbol;Acc:HGNC:1851]
ENSCAFG00000004459	1526.84846822978	2044.94678778445	-0.42151	0.00036731	0.0030747	PPP1R13L	protein phosphatase 1 regulatory subunit 13 like [Source:HGNC Symbol;Acc:HGNC:18838]
ENSCAFG00000004467	801.199266344103	964.081954964464	-0.26699	0.0057105	0.030115	XPC	XPC complex subunit, DNA damage recognition and repair factor [Source:HGNC Symbol;Acc:HGNC:12816]
ENSCAFG00000004475	1293.13512196948	1605.42680514091	-0.31208	0.00053942	0.0042714	IWS1	IWS1, SUPT6H interacting protein [Source:HGNC Symbol;Acc:HGNC:25467]
ENSCAFG00000004481	8868.5869272694	7060.52809913524	0.32893	7.8431e-05	0.00082726	SLC6A6	Sodium- and chloride-dependent taurine transporter [Source:UniProtKB/Swiss-Prot;Acc:Q00589]
ENSCAFG00000004494	33.7223079269391	13.1607323546727	1.3575	4.7114e-05	0.00053622	CCDC83	coiled-coil domain containing 83 [Source:HGNC Symbol;Acc:HGNC:28535]
ENSCAFG00000004500	4051.8178779907	2468.10965144602	0.71516	5.7445e-12	3.1264e-10	SYTL2	synaptotagmin like 2 [Source:HGNC Symbol;Acc:HGNC:15585]
ENSCAFG00000004505	383.64733339394	303.144005234565	0.33978	0.002463	0.015355	C17orf80	chromosome 17 open reading frame 80 [Source:HGNC Symbol;Acc:HGNC:29601]
ENSCAFG00000004506	237.875564123782	157.162537565823	0.59795	0.0027583	0.016783	SSPO	SCO-spondin [Source:HGNC Symbol;Acc:HGNC:21998]
ENSCAFG00000004512	90.1023557987038	62.2436124219539	0.53364	0.0044634	0.024645	CCDC89	coiled-coil domain containing 89 [Source:HGNC Symbol;Acc:HGNC:26762]
ENSCAFG00000004529	25445.5564627561	31670.6404017436	-0.31573	0.0001024	0.0010359	VIM	vimentin [Source:RefSeq peptide;Acc:NP_001273952]
ENSCAFG00000004531	162.15082166196	227.158149636572	-0.48636	0.00038866	0.0032211	SLC25A30	solute carrier family 25 member 30 [Source:HGNC Symbol;Acc:HGNC:27371]
ENSCAFG00000004533	17661.7976888172	14258.6607259604	0.30879	0.0030649	0.018282	TPT1	tumor protein, translationally-controlled 1 [Source:HGNC Symbol;Acc:HGNC:12022]
ENSCAFG00000004537	1045.43583462241	737.28276753209	0.50381	1.9191e-07	4.3626e-06	AGBL5	ATP/GTP binding protein like 5 [Source:HGNC Symbol;Acc:HGNC:26147]
ENSCAFG00000004543	200.200377708287	256.879162370085	-0.35965	0.0041769	0.023301	ATP6V0E2	ATPase H+ transporting V0 subunit e2 [Source:HGNC Symbol;Acc:HGNC:21723]
ENSCAFG00000004544	85.2649634386896	25.7196888536087	1.7291	7.6352e-15	6.0174e-13	DLG2	discs large MAGUK scaffold protein 2 [Source:HGNC Symbol;Acc:HGNC:2901]
ENSCAFG00000004568	912.141015140781	573.735723491976	0.66887	6.7906e-12	3.6482e-10	CUBN	cubilin precursor [Source:RefSeq peptide;Acc:NP_001003148]
ENSCAFG00000004583	6.89300949061925	22.4963707885146	-1.7065	3.9781e-05	0.00046209	RAB37	RAB37, member RAS oncogene family [Source:HGNC Symbol;Acc:HGNC:30268]
ENSCAFG00000004587	835.630551557257	1179.63917868618	-0.49741	0.0047649	0.026009	CLASRP	CLK4 associating serine/arginine rich protein [Source:HGNC Symbol;Acc:HGNC:17731]
ENSCAFG00000004591	166.46483867987	278.845652477442	-0.74425	9.0057e-05	0.00092481	--	--
ENSCAFG00000004592	73.2084554117433	45.5287237222059	0.68523	0.0020759	0.013325	TESK2	testis-specific kinase 2 [Source:HGNC Symbol;Acc:HGNC:11732]
ENSCAFG00000004593	2282.10150615649	1669.77393387957	0.45071	2.7043e-07	5.8377e-06	CCDC90B	coiled-coil domain containing 90B [Source:HGNC Symbol;Acc:HGNC:28108]
ENSCAFG00000004604	230.355546520078	288.978383258373	-0.3271	0.0082676	0.040168	TMEM104	transmembrane protein 104 [Source:HGNC Symbol;Acc:HGNC:25984]
ENSCAFG00000004606	443.46832542652	561.40991699681	-0.34022	0.0009329	0.0068125	BIN1	bridging integrator 1 [Source:HGNC Symbol;Acc:HGNC:1052]
ENSCAFG00000004609	924.027074743288	751.224268410525	0.29869	0.001448	0.0099163	PCF11	PCF11 cleavage and polyadenylation factor subunit [Source:HGNC Symbol;Acc:HGNC:30097]
ENSCAFG00000004611	42.2395379346519	71.8887290511959	-0.76717	0.010648	0.049391	GRIN2C	glutamate ionotropic receptor NMDA type subunit 2C [Source:HGNC Symbol;Acc:HGNC:4587]
ENSCAFG00000004620	1852.01641421684	3058.11427890503	-0.72355	7.922e-10	2.9811e-08	TOMM40	translocase of outer mitochondrial membrane 40 [Source:HGNC Symbol;Acc:HGNC:18001]
ENSCAFG00000004621	139.173243015104	185.072600292176	-0.41121	0.0075861	0.037582	DDIAS	DNA damage induced apoptosis suppressor [Source:HGNC Symbol;Acc:HGNC:26351]
ENSCAFG00000004627	107.928268008456	58.8879105842103	0.87403	1.8066e-06	3.0958e-05	MAPRE3	microtubule associated protein RP/EB family member 3 [Source:HGNC Symbol;Acc:HGNC:6892]
ENSCAFG00000004628	909.146943114831	744.467662766739	0.2883	0.0030077	0.018005	PRCP	prolylcarboxypeptidase [Source:HGNC Symbol;Acc:HGNC:9344]
ENSCAFG00000004651	339.57572443654	424.110105999367	-0.32071	0.0041725	0.023285	CBLC	Cbl proto-oncogene C [Source:HGNC Symbol;Acc:HGNC:15961]
ENSCAFG00000004655	327.409752083138	464.873272014531	-0.50574	0.0044128	0.02443	BCL3	B-cell CLL/lymphoma 3 [Source:HGNC Symbol;Acc:HGNC:998]
ENSCAFG00000004666	355.343195748191	578.800665165286	-0.70385	0.00043528	0.0035563	PVR	poliovirus receptor [Source:HGNC Symbol;Acc:HGNC:9705]
ENSCAFG00000004672	1286.05090042048	1609.11550030702	-0.32332	0.00031459	0.0027066	HECTD3	HECT domain E3 ubiquitin protein ligase 3 [Source:HGNC Symbol;Acc:HGNC:26117]
ENSCAFG00000004673	197.985933674187	134.605340839053	0.55666	0.00010195	0.0010327	KHK	ketohexokinase [Source:HGNC Symbol;Acc:HGNC:6315]
ENSCAFG00000004681	591.063633391168	780.005654109803	-0.40017	6.0253e-05	0.00066216	EIF2B3	eukaryotic translation initiation factor 2B subunit gamma [Source:HGNC Symbol;Acc:HGNC:3259]
ENSCAFG00000004687	105.186430582019	254.303157630976	-1.2736	6.9767e-05	0.00075156	NOS3	nitric oxide synthase 3 [Source:HGNC Symbol;Acc:HGNC:7876]
ENSCAFG00000004688	406.994486994746	519.712720582389	-0.35271	0.00095689	0.0069573	PREB	prolactin regulatory element binding [Source:HGNC Symbol;Acc:HGNC:9356]
ENSCAFG00000004690	880.15997440572	1280.57004774762	-0.54095	8.2797e-09	2.5618e-07	--	--
ENSCAFG00000004700	1079.26524013165	1356.80209165462	-0.33016	0.00039242	0.0032491	TSN	translin [Source:HGNC Symbol;Acc:HGNC:12379]
ENSCAFG00000004701	19.3868541967688	8.95131307903443	1.1149	0.00988	0.046448	TCTEX1D4	Tctex1 domain containing 4 [Source:HGNC Symbol;Acc:HGNC:32315]
ENSCAFG00000004702	675.681836654705	829.761899087981	-0.29635	0.0033979	0.019752	HSPA14	heat shock protein family A (Hsp70) member 14 [Source:HGNC Symbol;Acc:HGNC:29526]
ENSCAFG00000004710	2516.33709737944	3106.94496383067	-0.30417	0.00041822	0.0034371	NIFK	nucleolar protein interacting with the FHA domain of MKI67 [Source:HGNC Symbol;Acc:HGNC:17838]
ENSCAFG00000004718	908.544182195104	1195.93271754117	-0.39651	1.3395e-05	0.00017724	SLC16A5	solute carrier family 16 member 5 [Source:HGNC Symbol;Acc:HGNC:10926]
ENSCAFG00000004729	1705.72094062862	2126.02351413568	-0.31778	0.00025719	0.0022748	NUP85	nucleoporin 85 [Source:HGNC Symbol;Acc:HGNC:8734]
ENSCAFG00000004752	1202.42344743969	1431.21178612699	-0.25129	0.0058035	0.030437	MRPS7	mitochondrial ribosomal protein S7 [Source:HGNC Symbol;Acc:HGNC:14499]
ENSCAFG00000004754	1266.85404863361	1627.88988928607	-0.36175	8.4449e-05	0.00087693	MCM10	minichromosome maintenance 10 replication initiation factor [Source:HGNC Symbol;Acc:HGNC:18043]
ENSCAFG00000004756	752.897282478016	555.532662542887	0.43858	1.0813e-05	0.00014725	--	--
ENSCAFG00000004762	489.237131382118	892.465434149292	-0.86726	1.3668e-13	9.3595e-12	SLC25A19	solute carrier family 25 member 19 [Source:HGNC Symbol;Acc:HGNC:14409]
ENSCAFG00000004767	3428.43726935493	4685.10726131703	-0.45053	8.7491e-08	2.1688e-06	CAD	carbamoyl-phosphate synthetase 2, aspartate transcarbamylase, and dihydroorotase [Source:HGNC Symbol;Acc:HGNC:1424]
ENSCAFG00000004778	602.351629203415	457.287821806101	0.3975	0.00082358	0.0061212	NAA16	N(alpha)-acetyltransferase 16, NatA auxiliary subunit [Source:HGNC Symbol;Acc:HGNC:26164]
ENSCAFG00000004785	890.097998163806	494.837778372486	0.84701	1.0011e-17	1.2209e-15	IFT122	intraflagellar transport 122 [Source:HGNC Symbol;Acc:HGNC:13556]
ENSCAFG00000004789	996.597363561525	1253.65066810876	-0.33105	0.00029606	0.0025618	CDC123	cell division cycle 123 [Source:HGNC Symbol;Acc:HGNC:16827]
ENSCAFG00000004790	27.2462738856428	13.2152753839157	1.0439	0.0031411	0.018637	C1orf228	chromosome 1 open reading frame 228 [Source:HGNC Symbol;Acc:HGNC:34345]
ENSCAFG00000004797	163.801358466131	210.042078045203	-0.35873	0.0065911	0.033574	USP35	ubiquitin specific peptidase 35 [Source:HGNC Symbol;Acc:HGNC:20061]
ENSCAFG00000004817	1348.1543183512	1095.44754645216	0.29947	0.00068941	0.0052935	ELF1	E74 like ETS transcription factor 1 [Source:HGNC Symbol;Acc:HGNC:3316]
ENSCAFG00000004826	487.706184726257	652.122376101557	-0.41913	0.001435	0.0098506	SLC6A9	solute carrier family 6 member 9 [Source:HGNC Symbol;Acc:HGNC:11056]
ENSCAFG00000004827	217.883340784311	160.297059404804	0.44281	0.001022	0.00737	DHTKD1	dehydrogenase E1 and transketolase domain containing 1 [Source:HGNC Symbol;Acc:HGNC:23537]
ENSCAFG00000004830	852.506834308715	1133.19653912904	-0.41061	1.5646e-05	0.00020234	--	--
ENSCAFG00000004833	1630.09011045488	2328.46179013986	-0.51443	0.0031027	0.018448	B4GALT2	beta-1,4-galactosyltransferase 2 [Source:HGNC Symbol;Acc:HGNC:925]
ENSCAFG00000004837	201.724747583945	106.601045643389	0.92017	4.3877e-10	1.7413e-08	--	--
ENSCAFG00000004842	2312.2237498108	2708.71288678812	-0.22833	0.0068373	0.034534	--	--
ENSCAFG00000004850	511.863584782555	626.417651335391	-0.29137	0.0029368	0.01765	TMEM185B	transmembrane protein 185B [Source:HGNC Symbol;Acc:HGNC:18896]
ENSCAFG00000004859	262.949092922056	200.522872329235	0.39102	0.0019157	0.012512	ECHDC3	enoyl-CoA hydratase domain containing 3 [Source:HGNC Symbol;Acc:HGNC:23489]
ENSCAFG00000004860	198.666742620651	154.476159938588	0.36297	0.0074822	0.037162	RECQL5	RecQ like helicase 5 [Source:HGNC Symbol;Acc:HGNC:9950]
ENSCAFG00000004862	439.691450115561	636.732565153073	-0.5342	0.0049353	0.02679	DPH2	DPH2 homolog [Source:HGNC Symbol;Acc:HGNC:3004]
ENSCAFG00000004865	343.676930071325	202.019506091103	0.76656	2.1037e-10	8.8312e-09	SMARCD3	SWI/SNF related, matrix associated, actin dependent regulator of chromatin, subfamily d, member 3 [Source:HGNC Symbol;Acc:HGNC:11108]
ENSCAFG00000004872	230.556024990745	181.165156701377	0.34781	0.010588	0.049193	PTPN4	protein tyrosine phosphatase, non-receptor type 4 [Source:HGNC Symbol;Acc:HGNC:9656]
ENSCAFG00000004876	1925.21642140844	2288.5203944744	-0.24939	0.0037914	0.021525	NUB1	negative regulator of ubiquitin like proteins 1 [Source:HGNC Symbol;Acc:HGNC:17623]
ENSCAFG00000004880	12.2042488356856	2.49629855554125	2.2895	0.0002123	0.0019225	CFAP221	cilia and flagella associated protein 221 [Source:HGNC Symbol;Acc:HGNC:33720]
ENSCAFG00000004889	186.598060412844	51.2300863881573	1.8649	5.5825e-29	1.6364e-26	SCTR	secretin receptor [Source:HGNC Symbol;Acc:HGNC:10608]
ENSCAFG00000004893	960.470080757042	700.467258539021	0.45542	3.7375e-06	5.8197e-05	TMEM37	transmembrane protein 37 [Source:HGNC Symbol;Acc:HGNC:18216]
ENSCAFG00000004916	7512.39518369162	6287.39307494862	0.25681	0.002045	0.013157	--	--
ENSCAFG00000004923	4077.46570618451	5136.446465578	-0.3331	8.1167e-05	0.00084917	PPM1G	protein phosphatase, Mg2+/Mn2+ dependent 1G [Source:HGNC Symbol;Acc:HGNC:9278]
ENSCAFG00000004932	1123.57671153599	796.424560627536	0.49649	8.8583e-08	2.183e-06	GALNT11	polypeptide N-acetylgalactosaminyltransferase 11 [Source:HGNC Symbol;Acc:HGNC:19875]
ENSCAFG00000004948	68.9185974196158	35.04077881972	0.97586	1.4447e-05	0.00018887	DLEC1	deleted in lung and esophageal cancer 1 [Source:HGNC Symbol;Acc:HGNC:2899]
ENSCAFG00000004950	1389.31703225531	2058.28270629836	-0.56707	1.0521e-05	0.00014409	DDX18	DEAD-box helicase 18 [Source:HGNC Symbol;Acc:HGNC:2741]
ENSCAFG00000004951	2293.3760968257	1897.37046375086	0.27347	0.0016513	0.011045	RAF1	Raf-1 proto-oncogene, serine/threonine kinase [Source:HGNC Symbol;Acc:HGNC:9829]
ENSCAFG00000004959	1488.82292118981	1259.6373002316	0.24116	0.0076745	0.037948	ACAA1	acetyl-CoA acyltransferase 1 [Source:HGNC Symbol;Acc:HGNC:82]
ENSCAFG00000004960	1141.10965146293	1432.70507487791	-0.3283	0.00022057	0.0019867	MRPL38	mitochondrial ribosomal protein L38 [Source:HGNC Symbol;Acc:HGNC:14033]
ENSCAFG00000004968	628.761787533738	440.769917081499	0.51249	0.000151	0.0014392	FBF1	Fas binding factor 1 [Source:HGNC Symbol;Acc:HGNC:24674]
ENSCAFG00000004971	308.87313833427	249.427965828366	0.30839	0.00987	0.04644	--	--
ENSCAFG00000004978	70.823156364806	25.7614112136983	1.459	6.7534e-10	2.5703e-08	--	--
ENSCAFG00000004991	1662.33316519872	1394.64365823253	0.25331	0.0047594	0.025995	PPARG	peroxisome proliferator activated receptor gamma [Source:HGNC Symbol;Acc:HGNC:9236]
ENSCAFG00000004995	380.057039228747	547.260975732116	-0.52601	0.00042095	0.0034561	ATP5SL	ATP5S like [Source:HGNC Symbol;Acc:HGNC:25496]
ENSCAFG00000005003	1196.42716288784	788.191824980697	0.60211	3.4614e-09	1.1755e-07	NCKAP5	NCK associated protein 5 [Source:HGNC Symbol;Acc:HGNC:29847]
ENSCAFG00000005014	471.86666262913	336.430661128707	0.48807	1.7712e-05	0.00022677	TGFB1	B9 protein domain 2 [Source:HGNC Symbol;Acc:HGNC:28636]
ENSCAFG00000005021	3365.76999498563	1775.42953921564	0.92277	6.8665e-26	1.6158e-23	EVPL	envoplakin [Source:HGNC Symbol;Acc:HGNC:3503]
ENSCAFG00000005032	440.559660804985	300.674007024959	0.55114	6.7342e-07	1.3083e-05	PIBF1	progesterone immunomodulatory binding factor 1 [Source:HGNC Symbol;Acc:HGNC:23352]
ENSCAFG00000005035	63.1267500060343	100.324090004378	-0.66834	0.0003538	0.0029882	ACVR2B	activin A receptor type 2B [Source:HGNC Symbol;Acc:HGNC:174]
ENSCAFG00000005043	1824.88904784844	1484.26382131916	0.29806	0.0010852	0.0077581	EXOC7	exocyst complex component 7 [Source:HGNC Symbol;Acc:HGNC:23214]
ENSCAFG00000005044	2017.35862169144	1584.71266924072	0.34825	0.00025982	0.0022944	TBC1D4	TBC1 domain family member 4 [Source:HGNC Symbol;Acc:HGNC:19165]
ENSCAFG00000005048	1197.75837949597	599.917557145866	0.9975	2.4754e-25	5.589e-23	IFT172	intraflagellar transport 172 [Source:HGNC Symbol;Acc:HGNC:30391]
ENSCAFG00000005050	1845.45715694056	457.754554224072	2.0113	1.0638e-28	2.9624e-26	FOXJ1	forkhead box J1 [Source:HGNC Symbol;Acc:HGNC:3816]
ENSCAFG00000005054	1172.61796088645	684.83166804072	0.77591	1.2395e-16	1.3107e-14	ZRANB3	zinc finger RANBP2-type containing 3 [Source:HGNC Symbol;Acc:HGNC:25249]
ENSCAFG00000005055	684.980379439428	464.629748805528	0.55998	2.3831e-08	6.7716e-07	RNF157	ring finger protein 157 [Source:HGNC Symbol;Acc:HGNC:29402]
ENSCAFG00000005057	76.6878131056814	21.4078434506738	1.8409	1.8465e-14	1.3773e-12	ITIH2	inter-alpha-trypsin inhibitor heavy chain 2 [Source:HGNC Symbol;Acc:HGNC:6167]
ENSCAFG00000005074	16.8466493526407	6.00969958329833	1.4871	0.0013515	0.0093657	MYO7A	myosin VIIA [Source:HGNC Symbol;Acc:HGNC:7606]
ENSCAFG00000005075	2540.35674363276	1944.35484303923	0.38574	7.8866e-06	0.00011184	R3HDM1	R3H domain containing 1 [Source:HGNC Symbol;Acc:HGNC:9757]
ENSCAFG00000005081	3452.37964689372	4940.98658143488	-0.51721	6.8881e-10	2.6097e-08	INSIG1	insulin induced gene 1 [Source:HGNC Symbol;Acc:HGNC:6083]
ENSCAFG00000005087	208.928691314481	87.5404201282581	1.255	2.7114e-17	3.1903e-15	TTC21A	tetratricopeptide repeat domain 21A [Source:HGNC Symbol;Acc:HGNC:30761]
ENSCAFG00000005088	497.375684727649	849.263764324287	-0.77188	0.00014961	0.0014276	CSRNP1	cysteine and serine rich nuclear protein 1 [Source:HGNC Symbol;Acc:HGNC:14300]
ENSCAFG00000005091	1047.81510540039	1295.42376588688	-0.30604	0.00078361	0.0058737	--	--
ENSCAFG00000005095	855.493217680407	1193.95054453097	-0.48091	2.9364e-07	6.2658e-06	SLC25A38	solute carrier family 25 member 38 [Source:HGNC Symbol;Acc:HGNC:26054]
ENSCAFG00000005097	959.120253393423	1514.15322174719	-0.65873	5.1482e-09	1.6702e-07	RHBDF2	Inactive rhomboid protein 2 [Source:UniProtKB/Swiss-Prot;Acc:Q00M95]
ENSCAFG00000005113	4803.12704950035	3717.9717533811	0.36946	1.1778e-05	0.00015935	UBXN4	UBX domain protein 4 [Source:HGNC Symbol;Acc:HGNC:14860]
ENSCAFG00000005116	90.404265387934	41.2681659132451	1.1314	3.0434e-08	8.4466e-07	RNF32	ring finger protein 32 [Source:HGNC Symbol;Acc:HGNC:17118]
ENSCAFG00000005121	1275.934844725	944.832062646455	0.43342	2.434e-06	4.04e-05	SFMBT2	Scm-like with four mbt domains 2 [Source:HGNC Symbol;Acc:HGNC:20256]
ENSCAFG00000005122	251.548309964088	134.105297880582	0.90747	2.2336e-11	1.0912e-09	ST6GALNAC2	ST6 N-acetylgalactosaminide alpha-2,6-sialyltransferase 2 [Source:HGNC Symbol;Acc:HGNC:10867]
ENSCAFG00000005123	129.780131200825	234.022570880606	-0.85058	5.5631e-10	2.1516e-08	NUMBL	NUMB like, endocytic adaptor protein [Source:HGNC Symbol;Acc:HGNC:8061]
ENSCAFG00000005128	601.50722809844	1610.73004741633	-1.4211	5.0965e-34	2.3654e-31	ENTPD3	ectonucleoside triphosphate diphosphohydrolase 3 [Source:HGNC Symbol;Acc:HGNC:3365]
ENSCAFG00000005138	16701.5732095258	19420.1321397815	-0.21757	0.0069315	0.034927	RPL14
ENSCAFG00000005139	410.444491036121	594.229701125418	-0.53383	5.2238e-07	1.0465e-05	JMJD6	arginine demethylase and lysine hydroxylase [Source:HGNC Symbol;Acc:HGNC:19355]
ENSCAFG00000005142	508.004682877437	761.672182114937	-0.58433	0.00059696	0.0046805	GZF1	GDNF inducible zinc finger protein 1 [Source:HGNC Symbol;Acc:HGNC:15808]
ENSCAFG00000005144	613.128017749547	503.015409862753	0.28559	0.0064052	0.032807	FNDC4	fibronectin type III domain containing 4 [Source:HGNC Symbol;Acc:HGNC:20239]
ENSCAFG00000005147	4795.9274277292	6285.41328511922	-0.3902	0.00028934	0.0025126	SRSF2	serine and arginine rich splicing factor 2 [Source:HGNC Symbol;Acc:HGNC:10783]
ENSCAFG00000005150	1070.34779645014	707.546596762442	0.59718	3.9281e-10	1.5664e-08	GCKR	glucokinase regulatory protein [Source:RefSeq peptide;Acc:NP_001273995]
ENSCAFG00000005160	1834.7886041875	2183.7698185062	-0.25121	0.0048436	0.026361	--	--
ENSCAFG00000005177	513.8463329383	382.142229143675	0.42723	0.00074622	0.0056351	HYI	hydroxypyruvate isomerase (putative) [Source:HGNC Symbol;Acc:HGNC:26948]
ENSCAFG00000005183	122.931149574846	175.518884778087	-0.51378	0.00035611	0.0030005	SLAIN1	SLAIN motif family member 1 [Source:HGNC Symbol;Acc:HGNC:26387]
ENSCAFG00000005190	1251.23399084207	2096.06135502648	-0.74433	3.4271e-08	9.3869e-07	SEPT9	septin 9 [Source:HGNC Symbol;Acc:HGNC:7323]
ENSCAFG00000005191	200.048631792172	114.606525597443	0.80366	1.3394e-08	4.0105e-07	RBKS	ribokinase [Source:HGNC Symbol;Acc:HGNC:30325]
ENSCAFG00000005194	1842.57325419699	3762.91146109579	-1.0301	2.3927e-18	3.0751e-16	PFKFB3	6-phosphofructo-2-kinase/fructose-2,6-biphosphatase 3 [Source:HGNC Symbol;Acc:HGNC:8874]
ENSCAFG00000005201	80.6535928686512	54.312693765158	0.57045	0.0036143	0.020777	NXPH2	neurexophilin 2 [Source:HGNC Symbol;Acc:HGNC:8076]
ENSCAFG00000005204	29886.1518702555	15350.3735070934	0.9612	1.8699e-31	6.7919e-29	CTNNB1	Catenin beta-1 [Source:UniProtKB/Swiss-Prot;Acc:B6V8E6]
ENSCAFG00000005205	928.536566372753	708.275172460299	0.39065	5.9058e-05	0.00065131	BABAM2	BRISC and BRCA1 A complex member 2 [Source:HGNC Symbol;Acc:HGNC:1106]
ENSCAFG00000005206	2011.11040471996	2357.59599165374	-0.22932	0.008218	0.040054	RBM17	RNA binding motif protein 17 [Source:HGNC Symbol;Acc:HGNC:16944]
ENSCAFG00000005216	658.454498810937	252.628357365083	1.3821	1.1377e-36	6.5545e-34	ULK4	unc-51 like kinase 4 [Source:HGNC Symbol;Acc:HGNC:15784]
ENSCAFG00000005217	1986.15252585705	2450.87714010299	-0.30332	0.0006454	0.0050049	NCAPG2	non-SMC condensin II complex subunit G2 [Source:HGNC Symbol;Acc:HGNC:21904]
ENSCAFG00000005220	837.607734148275	673.376627757464	0.31486	0.00093246	0.0068122	SZT2	seizure threshold 2 homolog (mouse) [Source:HGNC Symbol;Acc:HGNC:29040]
ENSCAFG00000005233	567.710939957346	725.523129375527	-0.35387	0.00034822	0.0029503	ASB13	ankyrin repeat and SOCS box containing 13 [Source:HGNC Symbol;Acc:HGNC:19765]
ENSCAFG00000005240	415.87210814914	316.474590854262	0.39405	0.00047646	0.0038365	WDR60	WD repeat domain 60 [Source:HGNC Symbol;Acc:HGNC:21862]
ENSCAFG00000005251	152.490488463364	111.289719726961	0.4544	0.0019846	0.012872	RALGAPA2	Ral GTPase activating protein catalytic alpha subunit 2 [Source:HGNC Symbol;Acc:HGNC:16207]
ENSCAFG00000005253	1636.88189387835	2431.18917634765	-0.57071	1.1595e-10	5.0452e-09	WDR43	WD repeat domain 43 [Source:HGNC Symbol;Acc:HGNC:28945]
ENSCAFG00000005257	5.52206062511347	0.506073352675555	3.4478	0.0021228	0.013563	VIPR1	vasoactive intestinal peptide receptor 1 [Source:HGNC Symbol;Acc:HGNC:12694]
ENSCAFG00000005269	45.9767875591046	20.9735053350866	1.1323	2.5556e-05	0.00031145	--	--
ENSCAFG00000005272	105.206254107808	73.467220289949	0.51805	0.0034667	0.020056	SEC22C	SEC22 homolog C, vesicle trafficking protein [Source:HGNC Symbol;Acc:HGNC:16828]
ENSCAFG00000005286	131.105774196251	61.3341256418153	1.096	0.00072755	0.0055204	SPTBN4	spectrin beta, non-erythrocytic 4 [Source:HGNC Symbol;Acc:HGNC:14896]
ENSCAFG00000005287	873.422880268421	1227.08632601214	-0.49048	0.0014402	0.009878	SYNGR2	synaptogyrin 2 [Source:HGNC Symbol;Acc:HGNC:11499]
ENSCAFG00000005294	2822.3699420204	3976.13621072485	-0.49446	0.00020639	0.0018755	TK1	thymidine kinase 1 [Source:HGNC Symbol;Acc:HGNC:11830]
ENSCAFG00000005306	25.5120975864505	55.2863615842174	-1.1157	0.00012945	0.0012616	SOCS3	suppressor of cytokine signaling 3 [Source:HGNC Symbol;Acc:HGNC:19391]
ENSCAFG00000005309	423.325729971351	102.318139365174	2.0487	3.3615e-56	4.3204e-53	LBH	limb bud and heart development [Source:HGNC Symbol;Acc:HGNC:29532]
ENSCAFG00000005318	3551.83900966092	1213.57322727836	1.5493	2.6015e-68	4.8296e-65	CAPN13	calpain 13 [Source:HGNC Symbol;Acc:HGNC:16663]
ENSCAFG00000005320	14.9282906834887	5.30608182843768	1.4923	0.0025845	0.015969	CFAP57	cilia and flagella associated protein 57 [Source:HGNC Symbol;Acc:HGNC:26485]
ENSCAFG00000005331	188.359422331824	119.503145762382	0.65644	1.8543e-05	0.00023614	CAMK1	calcium/calmodulin dependent protein kinase I [Source:HGNC Symbol;Acc:HGNC:1459]
ENSCAFG00000005336	2911.82421717383	3544.03132920737	-0.28347	0.00096057	0.006977	EBNA1BP2	EBNA1 binding protein 2 [Source:HGNC Symbol;Acc:HGNC:15531]
ENSCAFG00000005345	692.479925305139	827.586836521379	-0.25714	0.0061046	0.031558	SERTAD1	SERTA domain containing 1 [Source:HGNC Symbol;Acc:HGNC:17932]
ENSCAFG00000005354	2088.68036418889	3369.35942720213	-0.68988	1.5832e-15	1.3922e-13	KLF6	Kruppel like factor 6 [Source:HGNC Symbol;Acc:HGNC:2235]
ENSCAFG00000005386	3968.67777609375	3268.11607930546	0.2802	0.0010716	0.0076743	SERPINH1	serpin family H member 1 [Source:HGNC Symbol;Acc:HGNC:1546]
ENSCAFG00000005389	552.755051044091	420.446960005852	0.39472	0.00017066	0.0015974	PARP2	poly(ADP-ribose) polymerase 2 [Source:HGNC Symbol;Acc:HGNC:272]
ENSCAFG00000005392	2644.274379497	3809.29873453024	-0.52665	5.5884e-10	2.1564e-08	PITRM1	pitrilysin metallopeptidase 1 [Source:HGNC Symbol;Acc:HGNC:17663]
ENSCAFG00000005395	131.373457088881	69.2966391249172	0.92282	2.8974e-05	0.00034752	GDPD5	glycerophosphodiester phosphodiesterase domain containing 5 [Source:HGNC Symbol;Acc:HGNC:28804]
ENSCAFG00000005396	394.734478423774	238.467587902351	0.72709	4.6515e-09	1.5299e-07	CMTM6	CKLF like MARVEL transmembrane domain containing 6 [Source:HGNC Symbol;Acc:HGNC:19177]
ENSCAFG00000005401	195.172432327108	256.966981840338	-0.39683	0.0020404	0.013137	GPD1L	glycerol-3-phosphate dehydrogenase 1-like [Source:HGNC Symbol;Acc:HGNC:28956]
ENSCAFG00000005408	826.108872446268	1010.55227594585	-0.29074	0.0017692	0.011712	BRPF1	bromodomain and PHD finger containing 1 [Source:HGNC Symbol;Acc:HGNC:14255]
ENSCAFG00000005412	4868.06873932787	7648.95385700199	-0.65191	3.7053e-15	3.1267e-13	FBL	fibrillarin [Source:HGNC Symbol;Acc:HGNC:3599]
ENSCAFG00000005419	12310.0132970536	10018.2929589553	0.2972	0.00042827	0.0035059	PNP	purine nucleoside phosphorylase [Source:HGNC Symbol;Acc:HGNC:7892]
ENSCAFG00000005425	42.7538013581916	21.6748870503722	0.98003	0.0026955	0.016491	DZANK1	double zinc ribbon and ankyrin repeat domains 1 [Source:HGNC Symbol;Acc:HGNC:15858]
ENSCAFG00000005426	3936.33551520881	2274.92762776107	0.79103	8.6855e-20	1.2957e-17	RNASE4	ribonuclease 4 precursor [Source:RefSeq peptide;Acc:NP_001300800]
ENSCAFG00000005427	6.30997042069298	1.13566518559923	2.4741	0.008541	0.041268	--	--
ENSCAFG00000005428	739.174857318672	529.991705581496	0.47995	0.0012483	0.0087415	DYRK1B	dual specificity tyrosine phosphorylation regulated kinase 1B [Source:HGNC Symbol;Acc:HGNC:3092]
ENSCAFG00000005431	19.9613683382233	35.2345537092476	-0.81978	0.0057576	0.030308	RNASE1	ribonuclease A family member 1, pancreatic [Source:HGNC Symbol;Acc:HGNC:10044]
ENSCAFG00000005445	1411.03765326554	1935.23885087863	-0.45576	2.3779e-07	5.2482e-06	TIMM50	translocase of inner mitochondrial membrane 50 [Source:HGNC Symbol;Acc:HGNC:23656]
ENSCAFG00000005449	1402.11815661569	1741.38715908068	-0.31263	0.00056892	0.0044783	TGFBR2	transforming growth factor beta receptor 2 [Source:HGNC Symbol;Acc:HGNC:11773]
ENSCAFG00000005453	303.853929695839	473.040065529494	-0.63858	7.51e-07	1.434e-05	OVOL2	ovo like zinc finger 2 [Source:HGNC Symbol;Acc:HGNC:15804]
ENSCAFG00000005459	1259.64251628607	1056.79731179061	0.25332	0.0075783	0.037561	MTMR14	myotubularin related protein 14 [Source:HGNC Symbol;Acc:HGNC:26190]
ENSCAFG00000005461	107.739286759429	31.683330466507	1.7657	2.8671e-17	3.3499e-15	NDRG2	NDRG family member 2 [Source:HGNC Symbol;Acc:HGNC:14460]
ENSCAFG00000005468	6357.96728206257	9734.44463062024	-0.61453	1.9077e-13	1.2801e-11	PFKP	phosphofructokinase, platelet [Source:HGNC Symbol;Acc:HGNC:8878]
ENSCAFG00000005472	111.791817830652	74.3364687878252	0.58867	0.00072261	0.0054954	SLC20A2	solute carrier family 20 member 2 [Source:HGNC Symbol;Acc:HGNC:10947]
ENSCAFG00000005488	37.3235735457938	21.9798016739369	0.76391	0.008249	0.040138	ZCWPW2	zinc finger CW-type and PWWP domain containing 2 [Source:HGNC Symbol;Acc:HGNC:23574]
ENSCAFG00000005494	4066.98411516835	2880.22731033453	0.49778	4.7006e-09	1.543e-07	FTL	Ferritin light chain [Source:UniProtKB/Swiss-Prot;Acc:Q53VB8]
ENSCAFG00000005499	948.399829108523	1185.1071261718	-0.32145	0.0005676	0.004474	--	--
ENSCAFG00000005519	1432.04016616007	1702.28935906263	-0.2494	0.0052405	0.028109	WDR37	WD repeat domain 37 [Source:HGNC Symbol;Acc:HGNC:31406]
ENSCAFG00000005520	851.695602732629	1107.44756180509	-0.37883	5.192e-05	0.00058221	--	--
ENSCAFG00000005522	527.159711881711	640.134287570122	-0.28013	0.007525	0.037341	ORC4	origin recognition complex subunit 4 [Source:HGNC Symbol;Acc:HGNC:8490]
ENSCAFG00000005524	857.956764349467	1161.22721936539	-0.43667	7.5303e-06	0.00010763	USP36	ubiquitin specific peptidase 36 [Source:HGNC Symbol;Acc:HGNC:20062]
ENSCAFG00000005530	408.548264011153	551.222105351907	-0.43213	3.3359e-05	0.00039418	ZFP36	ZFP36 ring finger protein [Source:HGNC Symbol;Acc:HGNC:12862]
ENSCAFG00000005536	2809.7876876029	3994.18556967748	-0.50744	2.8877e-09	1.001e-07	GTPBP4	GTP binding protein 4 [Source:HGNC Symbol;Acc:HGNC:21535]
ENSCAFG00000005537	8570.81172849679	11030.7883786339	-0.36403	0.0088386	0.042496	LGALS3BP	galectin 3 binding protein [Source:HGNC Symbol;Acc:HGNC:6564]
ENSCAFG00000005561	5028.72568876607	6440.15297864704	-0.3569	9.1336e-05	0.00093679	IPO5	importin 5 [Source:HGNC Symbol;Acc:HGNC:6402]
ENSCAFG00000005569	36.9783325454541	6.57509520444855	2.4916	9.2582e-12	4.8039e-10	DNAJB13	DnaJ heat shock protein family (Hsp40) member B13 [Source:HGNC Symbol;Acc:HGNC:30718]
ENSCAFG00000005572	416.934819241051	550.714280566402	-0.40148	0.0016167	0.010844	CBX4	chromobox 4 [Source:HGNC Symbol;Acc:HGNC:1554]
ENSCAFG00000005576	1829.17266765035	2345.02753475173	-0.35841	5.5748e-05	0.00062014	SUPT16H	SPT16 homolog, facilitates chromatin remodeling subunit [Source:HGNC Symbol;Acc:HGNC:11465]
ENSCAFG00000005595	1971.93668483996	1191.60103490361	0.72671	6.4786e-16	5.915e-14	FARP1	FERM, ARH/RhoGEF and pleckstrin domain protein 1 [Source:HGNC Symbol;Acc:HGNC:3591]
ENSCAFG00000005598	309.378280851478	233.586966979597	0.40541	0.00056903	0.0044783	FAM168A	family with sequence similarity 168 member A [Source:HGNC Symbol;Acc:HGNC:28999]
ENSCAFG00000005603	24.1433762278033	11.9093793687115	1.0195	0.0044957	0.024798	ISM1	isthmin 1 [Source:HGNC Symbol;Acc:HGNC:16213]
ENSCAFG00000005605	924.808394706512	667.150779010238	0.47114	0.00084112	0.0062211	RELT	RELT, TNF receptor [Source:HGNC Symbol;Acc:HGNC:13764]
ENSCAFG00000005607	2655.04195422336	2273.64161781653	0.22373	0.0078223	0.038531	SPTLC3	serine palmitoyltransferase long chain base subunit 3 [Source:HGNC Symbol;Acc:HGNC:16253]
ENSCAFG00000005610	349.445547439399	584.128907637909	-0.74122	2.2593e-12	1.3199e-10	KIF5C	kinesin family member 5C [Source:HGNC Symbol;Acc:HGNC:6325]
ENSCAFG00000005614	2613.85899771128	3284.9296037515	-0.32968	0.00011277	0.0011229	EIF4A3	eukaryotic translation initiation factor 4A3 [Source:HGNC Symbol;Acc:HGNC:18683]
ENSCAFG00000005621	6927.02496451577	5919.32027816152	0.2268	0.0076312	0.037767	BHLHE40	basic helix-loop-helix family member e40 [Source:HGNC Symbol;Acc:HGNC:1046]
ENSCAFG00000005623	630.339051649385	880.058315552886	-0.48147	5.4037e-07	1.0735e-05	MRPS12	mitochondrial ribosomal protein S12 [Source:HGNC Symbol;Acc:HGNC:10380]
ENSCAFG00000005634	773.009101882491	948.479727219614	-0.29513	0.007969	0.039103	NFKBIB	NFKB inhibitor beta [Source:HGNC Symbol;Acc:HGNC:7798]
ENSCAFG00000005641	283.149069841094	348.24706180809	-0.29855	0.010434	0.048613	RAB2B	RAB2B, member RAS oncogene family [Source:HGNC Symbol;Acc:HGNC:20246]
ENSCAFG00000005655	66.0341004061245	42.6352613448421	0.63116	0.0050632	0.027354	ATG16L2	autophagy related 16 like 2 [Source:HGNC Symbol;Acc:HGNC:25464]
ENSCAFG00000005659	1530.48152847102	1189.85763290939	0.3632	0.00025824	0.0022829	NMI	N-myc and STAT interactor [Source:HGNC Symbol;Acc:HGNC:7854]
ENSCAFG00000005661	996.535827916894	693.142743921874	0.52377	7.0913e-08	1.7979e-06	ECH1	enoyl-CoA hydratase 1 [Source:HGNC Symbol;Acc:HGNC:3149]
ENSCAFG00000005663	35.674464490891	16.7337601859769	1.0921	0.00045248	0.0036719	STARD10	StAR related lipid transfer domain containing 10 [Source:HGNC Symbol;Acc:HGNC:10666]
ENSCAFG00000005675	1406.63773318815	2924.735702366	-1.0561	6.6004e-33	2.6897e-30	RNF213	ring finger protein 213 [Source:HGNC Symbol;Acc:HGNC:14539]
ENSCAFG00000005686	35.4525528960615	13.2243870220762	1.4227	9.281e-06	0.00012879	SLC23A1	solute carrier family 23 member 1 [Source:HGNC Symbol;Acc:HGNC:10974]
ENSCAFG00000005688	301.184565108885	653.593614749246	-1.1177	1.9405e-07	4.4028e-06	PHLDA1	pleckstrin homology like domain family A member 1 [Source:HGNC Symbol;Acc:HGNC:8933]
ENSCAFG00000005692	686.021611245775	813.674319578393	-0.2462	0.0098797	0.046448	RPTOR	regulatory associated protein of MTOR complex 1 [Source:HGNC Symbol;Acc:HGNC:30287]
ENSCAFG00000005695	376.63173151451	244.046533351283	0.626	9.7689e-08	2.3793e-06	SPATA24	spermatogenesis associated 24 [Source:HGNC Symbol;Acc:HGNC:27322]
ENSCAFG00000005705	10.7489201916537	1.44874220241469	2.8913	8.0604e-05	0.00084381	--	--
ENSCAFG00000005718	1059.38397035496	1339.86383551567	-0.33886	0.00026815	0.002358	E2F7	E2F transcription factor 7 [Source:HGNC Symbol;Acc:HGNC:23820]
ENSCAFG00000005728	1217.63530139537	1519.28581093068	-0.31931	0.00034251	0.0029138	GINS4	GINS complex subunit 4 [Source:HGNC Symbol;Acc:HGNC:28226]
ENSCAFG00000005746	226.078050296718	391.911480288477	-0.79371	2.6817e-11	1.295e-09	NAV3	neuron navigator 3 [Source:HGNC Symbol;Acc:HGNC:15998]
ENSCAFG00000005748	4892.57334579593	3777.17905001832	0.37328	9.438e-06	0.00013021	IDO2	indoleamine 2,3-dioxygenase 2 [Source:HGNC Symbol;Acc:HGNC:27269]
ENSCAFG00000005750	879.129882337955	1125.07351389615	-0.35587	0.00015202	0.0014472	IDO1	indoleamine 2,3-dioxygenase 1 [Source:HGNC Symbol;Acc:HGNC:6059]
ENSCAFG00000005761	423.150517262957	535.217949351398	-0.33896	0.0017445	0.011583	ARL5A	ADP ribosylation factor like GTPase 5A [Source:HGNC Symbol;Acc:HGNC:696]
ENSCAFG00000005770	292.770525424139	459.382989578223	-0.64993	5.0541e-09	1.6493e-07	CCDC137	coiled-coil domain containing 137 [Source:HGNC Symbol;Acc:HGNC:33451]
ENSCAFG00000005771	136.217547225913	181.455847859123	-0.41371	0.0040194	0.022551	NKIRAS1	NFKB inhibitor interacting Ras like 1 [Source:HGNC Symbol;Acc:HGNC:17899]
ENSCAFG00000005790	1509.692202556	1822.33956479871	-0.27154	0.0074506	0.037049	STAM2	signal transducing adaptor molecule 2 [Source:HGNC Symbol;Acc:HGNC:11358]
ENSCAFG00000005792	262.087743371188	201.135338272369	0.38188	0.0023852	0.01496	--	--
ENSCAFG00000005807	7415.61711321672	6332.27772594265	0.22784	0.0069247	0.034922	NUMA1	nuclear mitotic apparatus protein 1 [Source:HGNC Symbol;Acc:HGNC:8059]
ENSCAFG00000005809	4519.90592919285	3875.26386383997	0.222	0.0072496	0.036222	TM9SF2	transmembrane 9 superfamily member 2 [Source:HGNC Symbol;Acc:HGNC:11865]
ENSCAFG00000005810	337.909034372055	209.802208005205	0.68761	1.7431e-08	5.0827e-07	KAT2B	lysine acetyltransferase 2B [Source:HGNC Symbol;Acc:HGNC:8638]
ENSCAFG00000005816	433.709773507561	603.743124587032	-0.4772	6.2702e-06	9.1782e-05	--	--
ENSCAFG00000005835	207.417600463165	269.044566162743	-0.37531	0.010449	0.048662	ZIC2	Zic family member 2 [Source:HGNC Symbol;Acc:HGNC:12873]
ENSCAFG00000005838	815.688986629185	965.789873816657	-0.24369	0.0083534	0.040466	PCCA	propionyl-CoA carboxylase alpha subunit [Source:HGNC Symbol;Acc:HGNC:8653]
ENSCAFG00000005846	714.465682167044	297.900669885388	1.262	8.9622e-13	5.465e-11	GCGR	glucagon receptor [Source:HGNC Symbol;Acc:HGNC:4192]
ENSCAFG00000005849	1050.26753193007	793.91986696546	0.40369	1.3115e-05	0.00017419	TBC1D5	TBC1 domain family member 5 [Source:HGNC Symbol;Acc:HGNC:19166]
ENSCAFG00000005865	422.883133187546	272.282517730515	0.63515	2.3423e-08	6.6782e-07	TMTC4	transmembrane and tetratricopeptide repeat containing 4 [Source:HGNC Symbol;Acc:HGNC:25904]
ENSCAFG00000005872	10630.5931963539	13724.0625129294	-0.36849	0.0020009	0.012943	ARHGDIA	Rho GDP dissociation inhibitor alpha [Source:HGNC Symbol;Acc:HGNC:678]
ENSCAFG00000005877	2171.68218538695	3076.0645203475	-0.50227	5.5017e-09	1.778e-07	ALYREF	Aly/REF export factor [Source:HGNC Symbol;Acc:HGNC:19071]
ENSCAFG00000005880	1264.13577753975	1784.41679482356	-0.4973	2.7013e-08	7.5854e-07	--	--
ENSCAFG00000005881	107.526239190681	196.832554281422	-0.87228	2.1317e-08	6.1303e-07	DPH3	diphthamide biosynthesis 3 [Source:HGNC Symbol;Acc:HGNC:27717]
ENSCAFG00000005883	57.8198443950915	36.5872012135719	0.66023	0.0047839	0.026095	TMX4	thioredoxin related transmembrane protein 4 [Source:HGNC Symbol;Acc:HGNC:25237]
ENSCAFG00000005889	586.429316884111	700.907988067219	-0.25727	0.0078754	0.038712	RHOG	ras homolog family member G [Source:HGNC Symbol;Acc:HGNC:672]
ENSCAFG00000005893	240.052384586338	376.78832299287	-0.6504	7.6996e-05	0.00081472	MAFG	MAF bZIP transcription factor G [Source:HGNC Symbol;Acc:HGNC:6781]
ENSCAFG00000005899	1977.45765381154	2339.0578778658	-0.24228	0.005142	0.027732	HARS	histidyl-tRNA synthetase [Source:HGNC Symbol;Acc:HGNC:4816]
ENSCAFG00000005904	941.654540667396	1119.55146606538	-0.24965	0.0081624	0.039852	FEZ2	fasciculation and elongation protein zeta 2 [Source:HGNC Symbol;Acc:HGNC:3660]
ENSCAFG00000005906	3570.51544054214	5446.06958549725	-0.60908	0.0030845	0.018366	PYCR1	pyrroline-5-carboxylate reductase 1 [Source:HGNC Symbol;Acc:HGNC:9721]
ENSCAFG00000005940	773.84485964347	628.554478105935	0.30001	0.0025018	0.015557	THSD1	thrombospondin type 1 domain containing 1 [Source:HGNC Symbol;Acc:HGNC:17754]
ENSCAFG00000005941	213.55277500547	446.670047504969	-1.0646	7.9593e-20	1.1981e-17	KCNK6	potassium two pore domain channel subfamily K member 6 [Source:HGNC Symbol;Acc:HGNC:6281]
ENSCAFG00000005949	320.458849666665	247.560326241411	0.37236	0.0015745	0.010621	HACL1	2-hydroxyacyl-CoA lyase 1 [Source:HGNC Symbol;Acc:HGNC:17856]
ENSCAFG00000005952	2707.51839689282	3592.78686584807	-0.40813	0.00089524	0.0065719	DUS1L	dihydrouridine synthase 1 like [Source:HGNC Symbol;Acc:HGNC:30086]
ENSCAFG00000005954	1234.44404071871	876.873134571003	0.49342	1.1829e-07	2.8234e-06	SUMF1	sulfatase modifying factor 1 [Source:HGNC Symbol;Acc:HGNC:20376]
ENSCAFG00000005966	373.205998507966	502.25598125459	-0.42845	7.2844e-05	0.00077858	TEX30	testis expressed 30 [Source:HGNC Symbol;Acc:HGNC:25188]
ENSCAFG00000005969	326.426211717022	415.083594665352	-0.34665	0.0057693	0.030332	TRMT6	tRNA methyltransferase 6 [Source:HGNC Symbol;Acc:HGNC:20900]
ENSCAFG00000005985	508.308771485105	640.974632040742	-0.33456	0.0015156	0.010286	TRNT1	tRNA nucleotidyl transferase 1 [Source:HGNC Symbol;Acc:HGNC:17341]
ENSCAFG00000005997	74.7272759189043	107.765071561927	-0.52818	0.0029139	0.017563	GPCPD1	glycerophosphocholine phosphodiesterase 1 [Source:HGNC Symbol;Acc:HGNC:26957]
ENSCAFG00000005999	250.510497210404	191.12072211283	0.39039	0.0022917	0.014465	NHLRC3	NHL repeat containing 3 [Source:HGNC Symbol;Acc:HGNC:33751]
ENSCAFG00000006008	6.03876937352753	0.99359755205633	2.6035	0.0058636	0.030635	SLC10A2	solute carrier family 10 member 2 [Source:HGNC Symbol;Acc:HGNC:10906]
ENSCAFG00000006021	780.548887584444	952.421368364036	-0.28711	0.0026932	0.016483	--	--
ENSCAFG00000006029	689.490302133525	566.422363688328	0.28365	0.0031113	0.018493	CAPN7	calpain 7 [Source:HGNC Symbol;Acc:HGNC:1484]
ENSCAFG00000006030	1992.82389756835	2485.73381676335	-0.31886	0.00026257	0.0023163	PCNA	proliferating cell nuclear antigen [Source:HGNC Symbol;Acc:HGNC:8729]
ENSCAFG00000006031	225.40598708077	291.877826302029	-0.37284	0.0023496	0.014764	LIG4	DNA ligase 4 [Source:HGNC Symbol;Acc:HGNC:6601]
ENSCAFG00000006051	516.198954052562	839.363302122941	-0.70137	2.6799e-10	1.1001e-08	EIF2AK2	eukaryotic translation initiation factor 2 alpha kinase 2 [Source:HGNC Symbol;Acc:HGNC:9437]
ENSCAFG00000006054	272.575151091271	414.13267342591	-0.60344	1.8978e-05	0.00024077	SLC16A3	solute carrier family 16 member 3 [Source:HGNC Symbol;Acc:HGNC:10924]
ENSCAFG00000006065	105.515716098037	150.011803160472	-0.50762	0.0010955	0.0078219	PRNP	prion protein [Source:HGNC Symbol;Acc:HGNC:9449]
ENSCAFG00000006072	173.837750797706	230.787685637652	-0.40882	0.0019869	0.012882	RAB20	RAB20, member RAS oncogene family [Source:HGNC Symbol;Acc:HGNC:18260]
ENSCAFG00000006074	1634.78094650632	1348.3211190635	0.27793	0.0020417	0.01314	CHFR	checkpoint with forkhead and ring finger domains [Source:HGNC Symbol;Acc:HGNC:20455]
ENSCAFG00000006086	42.2565154973835	15.555736391851	1.4417	1.5036e-06	2.6389e-05	PCDHGC5	protocadherin gamma subfamily C, 5 [Source:HGNC Symbol;Acc:HGNC:8718]
ENSCAFG00000006088	846.455961017732	1024.3020937959	-0.27513	0.0038682	0.021879	--	--
ENSCAFG00000006098	784.212810183854	626.747515361609	0.32336	0.00081688	0.0060795	SUPT20H	SPT20 homolog, SAGA complex component [Source:HGNC Symbol;Acc:HGNC:20596]
ENSCAFG00000006103	75.8543951612276	29.7411648893281	1.3508	1.7466e-09	6.2221e-08	NEK11	NIMA related kinase 11 [Source:HGNC Symbol;Acc:HGNC:18593]
ENSCAFG00000006105	544.036135636328	398.248333962736	0.45003	1.7157e-05	0.00022044	POC1B	POC1 centriolar protein B [Source:HGNC Symbol;Acc:HGNC:30836]
ENSCAFG00000006108	262.306140730889	325.918844206719	-0.31326	0.010646	0.049391	BAG4	BCL2 associated athanogene 4 [Source:HGNC Symbol;Acc:HGNC:940]
ENSCAFG00000006114	752.251191153924	566.131027234372	0.41008	4.1195e-05	0.00047665	TAF7	TATA-box binding protein associated factor 7 [Source:HGNC Symbol;Acc:HGNC:11541]
ENSCAFG00000006115	544.682057118793	765.532754503696	-0.49105	8.2863e-07	1.5662e-05	EXOSC8	exosome component 8 [Source:HGNC Symbol;Acc:HGNC:17035]
ENSCAFG00000006123	1051.19541032189	1239.8531863811	-0.23814	0.010553	0.049058	PGAM5	PGAM family member 5, mitochondrial serine/threonine protein phosphatase [Source:HGNC Symbol;Acc:HGNC:28763]
ENSCAFG00000006125	1206.00208469402	1425.86561475328	-0.24161	0.0099866	0.046791	MRPL3	mitochondrial ribosomal protein L3 [Source:HGNC Symbol;Acc:HGNC:10379]
ENSCAFG00000006153	435.875281612886	343.75380350464	0.34254	0.0075114	0.037286	BTG1	BTG anti-proliferation factor 1 [Source:HGNC Symbol;Acc:HGNC:1130]
ENSCAFG00000006154	854.274362816393	1299.20700047136	-0.60486	6.8819e-06	9.9639e-05	EIF4EBP1	eukaryotic translation initiation factor 4E binding protein 1 [Source:HGNC Symbol;Acc:HGNC:3288]
ENSCAFG00000006160	164.407923131977	100.883911408088	0.70458	4.1315e-06	6.3504e-05	RMDN2	regulator of microtubule dynamics 2 [Source:HGNC Symbol;Acc:HGNC:26567]
ENSCAFG00000006176	3280.42095511346	4032.06443112068	-0.29764	0.00061805	0.0048119	RAB11FIP1	RAB11 family interacting protein 1 [Source:HGNC Symbol;Acc:HGNC:30265]
ENSCAFG00000006177	788.509480311315	1013.58771909275	-0.36227	0.00012594	0.0012318	--	--
ENSCAFG00000006180	399.107707041034	691.530409190453	-0.79301	1.0196e-14	7.7785e-13	SOCS2	suppressor of cytokine signaling 2 [Source:HGNC Symbol;Acc:HGNC:19382]
ENSCAFG00000006181	1032.63539036368	1329.68516031593	-0.36475	8.3601e-05	0.00087083	ATL2	atlastin GTPase 2 [Source:HGNC Symbol;Acc:HGNC:24047]
ENSCAFG00000006215	2157.19490975189	2828.61778984491	-0.39094	7.4929e-06	0.00010728	POLE	DNA polymerase epsilon, catalytic subunit [Source:HGNC Symbol;Acc:HGNC:9177]
ENSCAFG00000006238	141.60695619577	95.8565622395683	0.56294	0.00036471	0.003059	--	--
ENSCAFG00000006254	418.479245561315	281.14697804941	0.57383	2.8315e-07	6.0567e-06	GALM	galactose mutarotase [Source:HGNC Symbol;Acc:HGNC:24063]
ENSCAFG00000006255	282.660095593546	184.115091320135	0.61846	1.8677e-06	3.1842e-05	NBEA	neurobeachin [Source:HGNC Symbol;Acc:HGNC:7648]
ENSCAFG00000006271	586.340177306593	727.657502400463	-0.31152	0.0017974	0.011846	RFC3	replication factor C subunit 3 [Source:HGNC Symbol;Acc:HGNC:9971]
ENSCAFG00000006297	9.83612419209118	2.44593273949543	2.0077	0.0026248	0.016153	--	--
ENSCAFG00000006300	1156.56343144972	1909.94361537485	-0.72369	2.498e-11	1.2168e-09	NOC4L	nucleolar complex associated 4 homolog [Source:HGNC Symbol;Acc:HGNC:28461]
ENSCAFG00000006320	591.722889982525	807.015094263787	-0.44767	5.9948e-06	8.8403e-05	DDX51	DEAD-box helicase 51 [Source:HGNC Symbol;Acc:HGNC:20082]
ENSCAFG00000006323	4531.45944442353	3744.29700994152	0.27528	0.0010898	0.0077882	LAMP1	lysosomal associated membrane protein 1 [Source:HGNC Symbol;Acc:HGNC:6499]
ENSCAFG00000006325	1694.83143303695	2135.36027884949	-0.33334	0.00020967	0.0018998	MAK16	MAK16 homolog [Source:HGNC Symbol;Acc:HGNC:13703]
ENSCAFG00000006359	472.950109296245	637.925925724375	-0.4317	2.8515e-05	0.000343	DCUN1D2	defective in cullin neddylation 1 domain containing 2 [Source:HGNC Symbol;Acc:HGNC:20328]
ENSCAFG00000006372	1013.61644625059	814.112015296742	0.31621	0.0010084	0.0072808	TMCO3	transmembrane and coiled-coil domains 3 [Source:HGNC Symbol;Acc:HGNC:20329]
ENSCAFG00000006384	1271.33636970841	1659.27123417987	-0.3842	2.1234e-05	0.00026456	TFDP1	transcription factor Dp-1 [Source:HGNC Symbol;Acc:HGNC:11749]
ENSCAFG00000006395	170.41274431916	233.445865225075	-0.45405	0.010405	0.048507	--	--
ENSCAFG00000006406	72.0187196427393	38.7024628642577	0.89595	4.4203e-05	0.00050689	AMDHD1	amidohydrolase domain containing 1 [Source:HGNC Symbol;Acc:HGNC:28577]
ENSCAFG00000006429	1336.5829278808	1663.29857913321	-0.3155	0.00037949	0.0031561	PUS1	pseudouridylate synthase 1 [Source:HGNC Symbol;Acc:HGNC:15508]
ENSCAFG00000006431	1926.04653464071	2261.92063253536	-0.23191	0.0095386	0.045135	LARS	leucyl-tRNA synthetase [Source:HGNC Symbol;Acc:HGNC:6512]
ENSCAFG00000006434	644.267011586427	829.720848616021	-0.36497	0.00028486	0.0024789	SHQ1	SHQ1, H/ACA ribonucleoprotein assembly factor [Source:HGNC Symbol;Acc:HGNC:25543]
ENSCAFG00000006436	4609.76560915438	5437.5223730229	-0.23826	0.0048312	0.026319	--	--
ENSCAFG00000006438	524.115663202598	663.700817236202	-0.34065	0.00077912	0.0058525	MRPS26	mitochondrial ribosomal protein S26 [Source:HGNC Symbol;Acc:HGNC:14045]
ENSCAFG00000006455	3542.39416354794	4149.52477119065	-0.22822	0.0065936	0.033577	PSMD13	proteasome 26S subunit, non-ATPase 13 [Source:HGNC Symbol;Acc:HGNC:9558]
ENSCAFG00000006457	1347.88670257512	1698.80102035088	-0.33382	0.0001571	0.0014882	ARFIP2	ADP ribosylation factor interacting protein 2 [Source:HGNC Symbol;Acc:HGNC:17160]
ENSCAFG00000006458	140.486452230328	83.0760598500718	0.75793	3.6379e-06	5.7073e-05	RASA3	RAS p21 protein activator 3 [Source:HGNC Symbol;Acc:HGNC:20331]
ENSCAFG00000006476	239.229045102023	320.859208399152	-0.42355	0.00037452	0.0031179	RRP8	ribosomal RNA processing 8, methyltransferase, homolog (yeast) [Source:HGNC Symbol;Acc:HGNC:29030]
ENSCAFG00000006487	62.4640595261491	40.7440244699803	0.61644	0.004417	0.024437	--	--
ENSCAFG00000006492	1497.19209072919	2342.85808465039	-0.64601	0.00042457	0.0034825	B4GALNT4	beta-1,4-N-acetyl-galactosaminyltransferase 4 [Source:HGNC Symbol;Acc:HGNC:26315]
ENSCAFG00000006494	20.4559639835441	5.9706756085971	1.7766	3.9385e-05	0.00045792	--	--
ENSCAFG00000006496	5271.21636660081	4195.60413603338	0.32926	7.9357e-05	0.00083503	MITF	melanogenesis associated transcription factor [Source:HGNC Symbol;Acc:HGNC:7105]
ENSCAFG00000006500	2065.88841833154	2838.9613037763	-0.4586	1.5885e-07	3.6914e-06	TCERG1	transcription elongation regulator 1 [Source:HGNC Symbol;Acc:HGNC:15630]
ENSCAFG00000006503	625.815162465181	447.710723000497	0.48317	4.0244e-06	6.2074e-05	RBPMS	RNA binding protein with multiple splicing [Source:HGNC Symbol;Acc:HGNC:19097]
ENSCAFG00000006508	193.856457600315	273.283520464056	-0.49541	0.00010311	0.001041	--	--
ENSCAFG00000006521	3678.63199930401	3069.15363458763	0.26133	0.0019785	0.012846	FRMD4B	FERM domain containing 4B [Source:HGNC Symbol;Acc:HGNC:24886]
ENSCAFG00000006527	467.896730734047	374.942929750364	0.31952	0.0033792	0.019652	MTA3	metastasis associated 1 family member 3 [Source:HGNC Symbol;Acc:HGNC:23784]
ENSCAFG00000006528	2706.08886764861	4389.52599351412	-0.69786	0.0055975	0.029624	RASSF7	Ras association domain family member 7 [Source:HGNC Symbol;Acc:HGNC:1166]
ENSCAFG00000006533	66.8472246293283	112.99378116182	-0.7573	6.299e-05	0.0006873	--	--
ENSCAFG00000006539	2965.62138405447	3865.79827623772	-0.38243	0.0011919	0.0083884	PHRF1	PHD and ring finger domains 1 [Source:HGNC Symbol;Acc:HGNC:24351]
ENSCAFG00000006548	1784.79548054835	2146.14885216049	-0.26599	0.0025012	0.015557	UBA3	ubiquitin like modifier activating enzyme 3 [Source:HGNC Symbol;Acc:HGNC:12470]
ENSCAFG00000006571	39.3466597506214	9.63558178503136	2.0298	6.2316e-07	1.2177e-05	TEX26	testis expressed 26 [Source:HGNC Symbol;Acc:HGNC:28622]
ENSCAFG00000006582	122.201522589664	89.4753001139606	0.4497	0.0089505	0.042923	TMEM80	transmembrane protein 80 [Source:HGNC Symbol;Acc:HGNC:27453]
ENSCAFG00000006591	1560.37393149284	1909.70590937659	-0.29146	0.00071732	0.0054651	TBCB	tubulin folding cofactor B [Source:HGNC Symbol;Acc:HGNC:1989]
ENSCAFG00000006593	1334.90746864983	1614.72958843324	-0.27455	0.0027325	0.016668	CBX5	chromobox 5 [Source:HGNC Symbol;Acc:HGNC:1555]
ENSCAFG00000006601	650.863771537909	773.218020026054	-0.24852	0.0092285	0.044041	POLR2I	RNA polymerase II subunit I [Source:HGNC Symbol;Acc:HGNC:9196]
ENSCAFG00000006621	721.850982364349	900.421164024753	-0.3189	0.00081663	0.0060795	WDR62	WD repeat domain 62 [Source:HGNC Symbol;Acc:HGNC:24502]
ENSCAFG00000006629	33.1743576822681	9.88030671877759	1.7474	5.0292e-07	1.0124e-05	EFCAB1	EF-hand calcium binding domain 1 [Source:HGNC Symbol;Acc:HGNC:25678]
ENSCAFG00000006638	203.004461115529	132.971957602234	0.61039	9.9843e-06	0.0001373	SNAI2	snail family transcriptional repressor 2 [Source:HGNC Symbol;Acc:HGNC:11094]
ENSCAFG00000006639	777.40752657761	936.938143549708	-0.26928	0.0034258	0.019868	--	--
ENSCAFG00000006651	2389.34049431874	3420.30374502631	-0.51751	1.4474e-09	5.2458e-08	NOP56	NOP56 ribonucleoprotein [Source:HGNC Symbol;Acc:HGNC:15911]
ENSCAFG00000006660	870.046481497409	1289.3507314324	-0.56748	8.5325e-06	0.0001199	SLC7A1	high affinity cationic amino acid transporter 1 [Source:RefSeq peptide;Acc:NP_001274482]
ENSCAFG00000006670	10891.5928396199	13493.1883055948	-0.30902	0.00017827	0.0016593	RAN	GTP-binding nuclear protein Ran [Source:RefSeq peptide;Acc:NP_001181913]
ENSCAFG00000006674	863.813572909678	459.657373082014	0.91016	1.0843e-19	1.6032e-17	SPINK5	serine peptidase inhibitor, Kazal type 5 [Source:HGNC Symbol;Acc:HGNC:15464]
ENSCAFG00000006678	114.919320465526	152.177166150925	-0.40513	0.0088502	0.04254	ERI1	exoribonuclease 1 [Source:HGNC Symbol;Acc:HGNC:23994]
ENSCAFG00000006693	2412.53213411917	3512.51616571211	-0.54196	2.9753e-06	4.7892e-05	--	--
ENSCAFG00000006699	960.42784559372	634.627897003688	0.59777	1.1023e-09	4.0838e-08	CALCOCO1	calcium binding and coiled-coil domain 1 [Source:HGNC Symbol;Acc:HGNC:29306]
ENSCAFG00000006701	2023.8803915915	2749.16914550278	-0.44187	1.0814e-05	0.00014725	FLT1	fms related tyrosine kinase 1 [Source:HGNC Symbol;Acc:HGNC:3763]
ENSCAFG00000006709	92.6621756033085	35.1543644243373	1.3983	4.7965e-10	1.8876e-08	ZNF214	zinc finger protein 214 [Source:HGNC Symbol;Acc:HGNC:13006]
ENSCAFG00000006720	627.894306656958	1328.10642309905	-1.0808	7.3889e-30	2.2446e-27	AMOTL2	angiomotin like 2 [Source:HGNC Symbol;Acc:HGNC:17812]
ENSCAFG00000006743	2287.67135092576	1305.0027884346	0.80983	1.4561e-19	2.0972e-17	PCMTD1	protein-L-isoaspartate (D-aspartate) O-methyltransferase domain containing 1 [Source:HGNC Symbol;Acc:HGNC:30483]
ENSCAFG00000006754	382.775579775896	312.080212795988	0.29458	0.0083423	0.040424	CEP63	centrosomal protein 63 [Source:HGNC Symbol;Acc:HGNC:25815]
ENSCAFG00000006757	205.831438062626	141.333909211435	0.54236	9.6501e-05	0.00098222	PPFIBP2	PPFIA binding protein 2 [Source:HGNC Symbol;Acc:HGNC:9250]
ENSCAFG00000006790	1985.31664711709	2390.30300642035	-0.26782	0.0025091	0.015584	STARD7	StAR related lipid transfer domain containing 7 [Source:HGNC Symbol;Acc:HGNC:18063]
ENSCAFG00000006799	415.045841702566	246.75832927266	0.75017	4.6493e-11	2.1759e-09	C11orf74	chromosome 11 open reading frame 74 [Source:HGNC Symbol;Acc:HGNC:25142]
ENSCAFG00000006809	2425.56382509889	2042.74162106598	0.24781	0.0036346	0.020834	NCOA4	nuclear receptor coactivator 4 [Source:HGNC Symbol;Acc:HGNC:7671]
ENSCAFG00000006815	1365.74796812219	1067.56322409917	0.35537	8.6064e-05	0.00089093	TUSC3	tumor suppressor candidate 3 [Source:HGNC Symbol;Acc:HGNC:30242]
ENSCAFG00000006824	263.570347604136	359.832712337291	-0.44914	7.3281e-05	0.00078185	LIN37	lin-37 DREAM MuvB core complex component [Source:HGNC Symbol;Acc:HGNC:33234]
ENSCAFG00000006840	69.3863500923415	113.572422950525	-0.71089	4.625e-05	0.00052855	LDLRAD3	low density lipoprotein receptor class A domain containing 3 [Source:HGNC Symbol;Acc:HGNC:27046]
ENSCAFG00000006862	432.194798563528	331.82434859763	0.38126	0.00043682	0.0035672	--	--
ENSCAFG00000006867	1924.75547993567	1287.83613249006	0.57973	1.1135e-10	4.8957e-09	THOC7	THO complex 7 [Source:HGNC Symbol;Acc:HGNC:29874]
ENSCAFG00000006879	441.141194676024	312.648729719888	0.4967	5.4839e-06	8.1517e-05	MARCH8	membrane associated ring-CH-type finger 8 [Source:HGNC Symbol;Acc:HGNC:23356]
ENSCAFG00000006884	2843.65398092083	2397.64034181766	0.24613	0.0049479	0.026832	EIF3F	eukaryotic translation initiation factor 3 subunit F [Source:HGNC Symbol;Acc:HGNC:3275]
ENSCAFG00000006898	660.213605023758	846.711126792349	-0.35894	0.0002153	0.0019465	PDHX	pyruvate dehydrogenase complex component X [Source:HGNC Symbol;Acc:HGNC:21350]
ENSCAFG00000006908	624.574604251159	446.497397939107	0.48422	1.7089e-06	2.9435e-05	ANKRD55	ankyrin repeat domain 55 [Source:HGNC Symbol;Acc:HGNC:25681]
ENSCAFG00000006911	89.1404863811087	126.269893237743	-0.50236	0.001748	0.011599	--	--
ENSCAFG00000006917	4412.18566547325	3284.86134328328	0.42566	3.5535e-07	7.44e-06	MAP3K1	mitogen-activated protein kinase kinase kinase 1 [Source:HGNC Symbol;Acc:HGNC:6848]
ENSCAFG00000006923	400.499952777444	486.546316349134	-0.28078	0.0082747	0.040168	ANO4	anoctamin 4 [Source:HGNC Symbol;Acc:HGNC:23837]
ENSCAFG00000006930	33.6994518212481	61.3971543162736	-0.86545	0.0017939	0.011828	TCF15	transcription factor 15 [Source:HGNC Symbol;Acc:HGNC:11627]
ENSCAFG00000006931	2200.62332648671	2858.64050619276	-0.37742	1.2528e-05	0.00016772	AACS	acetoacetyl-CoA synthetase [Source:HGNC Symbol;Acc:HGNC:21298]
ENSCAFG00000006938	642.338566825326	843.535971641496	-0.39312	0.00010309	0.001041	HAUS5	HAUS augmin like complex subunit 5 [Source:HGNC Symbol;Acc:HGNC:29130]
ENSCAFG00000006941	5590.44764649363	3469.96524302657	0.68804	4.2124e-16	4.0217e-14	CAT	Catalase [Source:UniProtKB/Swiss-Prot;Acc:O97492]
ENSCAFG00000006950	1960.74359657148	1631.21152353732	0.26546	0.0018413	0.012108	SP1	Sp1 transcription factor [Source:HGNC Symbol;Acc:HGNC:11205]
ENSCAFG00000006952	2318.09221341962	3135.86205393006	-0.43592	3.2738e-07	6.9064e-06	DHX37	DEAH-box helicase 37 [Source:HGNC Symbol;Acc:HGNC:17210]
ENSCAFG00000006965	263.239379525089	604.833232456715	-1.2002	7.3488e-24	1.4974e-21	TRIB3	tribbles pseudokinase 3 [Source:HGNC Symbol;Acc:HGNC:16228]
ENSCAFG00000006975	331.770731259139	598.22116045141	-0.85049	1.5597e-15	1.3788e-13	PLK2	polo like kinase 2 [Source:HGNC Symbol;Acc:HGNC:19699]
ENSCAFG00000006986	287.820807253234	197.506033776853	0.54327	1.2383e-05	0.00016618	GAPDHS	glyceraldehyde-3-phosphate dehydrogenase, spermatogenic [Source:HGNC Symbol;Acc:HGNC:24864]
ENSCAFG00000007005	247.841431002248	195.314890065556	0.34362	0.0069098	0.034868	RAB28	RAB28, member RAS oncogene family [Source:HGNC Symbol;Acc:HGNC:9768]
ENSCAFG00000007010	71.3097134867803	111.499607568323	-0.64487	0.00014848	0.0014192	RASSF4	Ras association domain family member 4 [Source:HGNC Symbol;Acc:HGNC:20793]
ENSCAFG00000007024	7.17300105149645	1.23167806012374	2.542	0.0032582	0.019108	DMKN	dermokine [Source:HGNC Symbol;Acc:HGNC:25063]
ENSCAFG00000007028	1576.21107508103	2007.32973430646	-0.34882	8.3193e-05	0.00086929	NAT10	N-acetyltransferase 10 [Source:HGNC Symbol;Acc:HGNC:29830]
ENSCAFG00000007045	3747.83662557854	4767.14962824856	-0.34707	8.9468e-05	0.00092103	--	--
ENSCAFG00000007049	25.6772843875117	10.4684073645184	1.2945	0.00059938	0.004695	COX4I2	cytochrome c oxidase subunit 4I2 [Source:HGNC Symbol;Acc:HGNC:16232]
ENSCAFG00000007057	453.191220978097	233.786027555262	0.95493	3.4929e-16	3.4128e-14	NPHP1	nephrocystin 1 [Source:HGNC Symbol;Acc:HGNC:7905]
ENSCAFG00000007061	1666.44353053713	1108.44281433613	0.58824	2.6009e-06	4.273e-05	PPP2R3A	protein phosphatase 2 regulatory subunit B''alpha [Source:HGNC Symbol;Acc:HGNC:9307]
ENSCAFG00000007065	8.75301333793846	1.18546811537368	2.8843	0.00048199	0.0038735	ITGB7	integrin subunit beta 7 [Source:HGNC Symbol;Acc:HGNC:6162]
ENSCAFG00000007077	452.347961019657	307.670765857769	0.55605	9.1128e-07	1.7031e-05	CSAD	cysteine sulfinic acid decarboxylase [Source:HGNC Symbol;Acc:HGNC:18966]
ENSCAFG00000007099	3.68978255582939	13.6613688777781	-1.8885	0.00042812	0.0035059	--	--
ENSCAFG00000007103	1664.98963260856	2119.48364422803	-0.3482	0.00079629	0.0059448	ANAPC1	anaphase promoting complex subunit 1 [Source:HGNC Symbol;Acc:HGNC:19988]
ENSCAFG00000007112	5873.69280149029	4032.17617232627	0.54271	9.914e-11	4.429e-09	--	--
ENSCAFG00000007113	1493.38411621742	1197.18418516352	0.31894	0.0010778	0.0077122	PCM1	pericentriolar material 1 [Source:HGNC Symbol;Acc:HGNC:8727]
ENSCAFG00000007114	1806.18615172557	2223.71252870245	-0.30002	0.00071582	0.0054586	BMS1	BMS1, ribosome biogenesis factor [Source:HGNC Symbol;Acc:HGNC:23505]
ENSCAFG00000007115	860.946780234011	586.8083258833	0.55303	1.5516e-08	4.556e-07	--	--
ENSCAFG00000007129	34.6339510330174	16.0385359972737	1.1106	0.0024902	0.015508	SCN1B	sodium voltage-gated channel beta subunit 1 [Source:HGNC Symbol;Acc:HGNC:10586]
ENSCAFG00000007130	1323.10783197593	1123.07567639391	0.23648	0.0089009	0.042747	NSMAF	neutral sphingomyelinase activation associated factor [Source:HGNC Symbol;Acc:HGNC:8017]
ENSCAFG00000007135	455.53863180363	364.034471291627	0.3235	0.0024067	0.015083	FRG1	FSHD region gene 1 [Source:HGNC Symbol;Acc:HGNC:3954]
ENSCAFG00000007146	167.482745142693	313.74853437511	-0.9056	2.6525e-06	4.3492e-05	SACS	sacsin molecular chaperone [Source:HGNC Symbol;Acc:HGNC:10519]
ENSCAFG00000007157	1749.90093015292	2200.13664637352	-0.33032	0.0077056	0.038079	GRAMD1A	GRAM domain containing 1A [Source:HGNC Symbol;Acc:HGNC:29305]
ENSCAFG00000007158	881.811515486249	598.502720379217	0.55911	1.1283e-08	3.4215e-07	SLC16A12	solute carrier family 16 member 12 [Source:HGNC Symbol;Acc:HGNC:23094]
ENSCAFG00000007160	166.381709395767	116.672954905165	0.51203	0.00041064	0.0033865	ZC3H6	zinc finger CCCH-type containing 6 [Source:HGNC Symbol;Acc:HGNC:24762]
ENSCAFG00000007167	559.588186366409	776.619709727557	-0.47284	2.3652e-06	3.9439e-05	CHD7	chromodomain helicase DNA binding protein 7 [Source:HGNC Symbol;Acc:HGNC:20626]
ENSCAFG00000007174	1277.86664198058	1581.42585245638	-0.30749	0.00073224	0.0055484	POLR1B	RNA polymerase I subunit B [Source:HGNC Symbol;Acc:HGNC:20454]
ENSCAFG00000007194	24.2992293550358	7.78326834441279	1.6425	3.3591e-05	0.00039643	FHIT	fragile histidine triad [Source:HGNC Symbol;Acc:HGNC:3701]
ENSCAFG00000007197	1718.87765397637	1444.26755670625	0.25113	0.0033359	0.019461	ASPH	aspartate beta-hydroxylase [Source:HGNC Symbol;Acc:HGNC:757]
ENSCAFG00000007200	10137.5971253898	15889.7680254624	-0.64838	4.197e-15	3.4714e-13	SLC20A1	solute carrier family 20 member 1 [Source:HGNC Symbol;Acc:HGNC:10946]
ENSCAFG00000007205	229.559855081402	140.046526709833	0.71296	1.1997e-07	2.8513e-06	C3orf67	chromosome 3 open reading frame 67 [Source:HGNC Symbol;Acc:HGNC:24763]
ENSCAFG00000007207	742.952534823535	883.286663079843	-0.24961	0.009358	0.044519	LATS2	large tumor suppressor kinase 2 [Source:HGNC Symbol;Acc:HGNC:6515]
ENSCAFG00000007211	981.606912773468	1436.11428850954	-0.54895	2.3149e-09	8.1427e-08	DIMT1	DIM1 dimethyladenosine transferase 1 homolog [Source:HGNC Symbol;Acc:HGNC:30217]
ENSCAFG00000007235	4205.21714391083	3363.26078838592	0.32232	0.00026323	0.0023209	HIPK3	homeodomain interacting protein kinase 3 [Source:HGNC Symbol;Acc:HGNC:4915]
ENSCAFG00000007238	540.737620475175	739.187054254344	-0.45101	7.0092e-06	0.00010131	--	--
ENSCAFG00000007239	1163.37339339724	174.56157630059	2.7365	1.2619e-76	3.5139e-73	--	--
ENSCAFG00000007240	815.045435868203	1016.89145845575	-0.31921	0.0044195	0.024443	IPO11	importin 11 [Source:HGNC Symbol;Acc:HGNC:20628]
ENSCAFG00000007248	3184.19566738225	2332.80057251912	0.44887	1.0876e-07	2.6146e-06	GNPTAB	N-acetylglucosamine-1-phosphate transferase alpha and beta subunits [Source:HGNC Symbol;Acc:HGNC:29670]
ENSCAFG00000007250	204.580007351838	127.411843668675	0.68317	7.636e-07	1.4564e-05	IFT88	intraflagellar transport 88 [Source:HGNC Symbol;Acc:HGNC:20606]
ENSCAFG00000007253	626.900201726197	766.780493993824	-0.29058	0.0047232	0.025849	ARMC1	armadillo repeat containing 1 [Source:HGNC Symbol;Acc:HGNC:17684]
ENSCAFG00000007266	487.451996119713	391.815762568595	0.31508	0.0026668	0.016388	HECTD2	HECT domain E3 ubiquitin protein ligase 2 [Source:HGNC Symbol;Acc:HGNC:26736]
ENSCAFG00000007268	57.6285618440597	33.8928558512387	0.7658	0.0015476	0.010473	DNMT3B	DNA methyltransferase 3 beta [Source:HGNC Symbol;Acc:HGNC:2979]
ENSCAFG00000007288	919.62990110374	692.201705585604	0.40986	1.9372e-05	0.00024449	CRYL1	crystallin lambda 1 [Source:HGNC Symbol;Acc:HGNC:18246]
ENSCAFG00000007301	541.437703253699	682.166423157888	-0.33333	0.0011822	0.0083346	CWC27	CWC27 spliceosome associated protein homolog [Source:HGNC Symbol;Acc:HGNC:10664]
ENSCAFG00000007306	1862.39226950648	2183.49191705055	-0.22948	0.01068	0.049511	MAPRE1	microtubule associated protein RP/EB family member 1 [Source:HGNC Symbol;Acc:HGNC:6890]
ENSCAFG00000007307	18900.341226696	21948.1178953985	-0.21568	0.0064172	0.032849	--	--
ENSCAFG00000007309	6995.15682540505	5470.50865603587	0.35468	2.97e-05	0.00035394	PAX8	Paired box protein Pax-8 [Source:UniProtKB/Swiss-Prot;Acc:P47240]
ENSCAFG00000007313	584.093147992357	972.564883850379	-0.7356	1.0531e-08	3.205e-07	RRS1	ribosome biogenesis regulator homolog [Source:HGNC Symbol;Acc:HGNC:17083]
ENSCAFG00000007326	194.942700026948	116.666155293755	0.74066	4.0353e-07	8.3754e-06	ADHFE1	alcohol dehydrogenase, iron containing 1 [Source:HGNC Symbol;Acc:HGNC:16354]
ENSCAFG00000007328	826.256352702444	1450.00131271304	-0.81139	2.8209e-08	7.8947e-07	KRT80	keratin 80 [Source:HGNC Symbol;Acc:HGNC:27056]
ENSCAFG00000007331	1314.5354270338	1564.23000539638	-0.2509	0.010743	0.049737	ATG101	autophagy related 101 [Source:HGNC Symbol;Acc:HGNC:25679]
ENSCAFG00000007338	25.8199454755013	48.7948721220706	-0.91824	0.00035704	0.0030053	NR4A1	nuclear receptor subfamily 4 group A member 1 [Source:HGNC Symbol;Acc:HGNC:7980]
ENSCAFG00000007342	1200.80742689663	996.369127133475	0.26925	0.0027982	0.016964	ZMYM2	zinc finger MYM-type containing 2 [Source:HGNC Symbol;Acc:HGNC:12989]
ENSCAFG00000007352	16.2494081546989	7.37985229194056	1.1387	0.010222	0.04776	ADAMTS6	ADAM metallopeptidase with thrombospondin type 1 motif 6 [Source:HGNC Symbol;Acc:HGNC:222]
ENSCAFG00000007358	102.517988815959	181.456037599915	-0.82374	0.00014339	0.0013769	KCTD15	potassium channel tetramerization domain containing 15 [Source:HGNC Symbol;Acc:HGNC:23297]
ENSCAFG00000007361	954.760217913603	723.411653494983	0.40032	2.8618e-05	0.00034374	EPB41L4A	erythrocyte membrane protein band 4.1 like 4A [Source:HGNC Symbol;Acc:HGNC:13278]
ENSCAFG00000007372	239.749534871122	327.038750161066	-0.44793	0.0001969	0.0018056	NT5DC3	5'-nucleotidase domain containing 3 [Source:HGNC Symbol;Acc:HGNC:30826]
ENSCAFG00000007377	1228.19653939005	834.416617833104	0.5577	2.5578e-06	4.2104e-05	PEPD	peptidase D [Source:HGNC Symbol;Acc:HGNC:8840]
ENSCAFG00000007384	57.8220073773482	17.5959138738319	1.7164	2.2291e-10	9.2878e-09	CYP4V2	cytochrome P450 family 4 subfamily V member 2 [Source:HGNC Symbol;Acc:HGNC:23198]
ENSCAFG00000007390	196.288620533961	266.508002400362	-0.4412	0.00048149	0.0038714	RPP14	ribonuclease P/MRP subunit p14 [Source:HGNC Symbol;Acc:HGNC:30327]
ENSCAFG00000007391	678.05141124313	898.028030012439	-0.40537	4.1784e-05	0.00048246	CENPJ	centromere protein J [Source:HGNC Symbol;Acc:HGNC:17272]
ENSCAFG00000007408	35.6332135619015	17.8200359787323	0.99972	0.00079596	0.0059448	THNSL2	threonine synthase like 2 [Source:HGNC Symbol;Acc:HGNC:25602]
ENSCAFG00000007417	2880.52495123412	2415.2191822519	0.25418	0.0026027	0.016041	MAN2A1	mannosidase alpha class 2A member 1 [Source:HGNC Symbol;Acc:HGNC:6824]
ENSCAFG00000007424	1285.43831527314	1618.39255555218	-0.3323	0.00020789	0.0018847	SWAP70	SWAP switching B-cell complex subunit 70 [Source:HGNC Symbol;Acc:HGNC:17070]
ENSCAFG00000007427	13264.6014684154	16549.7336843765	-0.31923	0.000125	0.0012271	HSP90B1	heat shock protein 90kDa beta family member 1 [Source:HGNC Symbol;Acc:HGNC:12028]
ENSCAFG00000007429	65.8296348036171	40.3326900776651	0.70679	0.0015252	0.010335	NECAB3	N-terminal EF-hand calcium binding protein 3 [Source:HGNC Symbol;Acc:HGNC:15851]
ENSCAFG00000007434	891.934382381692	1209.94365076419	-0.43993	2.4004e-06	3.9986e-05	EIF2B1	eukaryotic translation initiation factor 2B subunit alpha [Source:HGNC Symbol;Acc:HGNC:3257]
ENSCAFG00000007435	257.047121067224	358.45797008624	-0.47977	2.3233e-05	0.00028648	--	--
ENSCAFG00000007450	1566.54796784653	1286.94252686768	0.28364	0.0019803	0.01285	RMND5A	required for meiotic nuclear division 5 homolog A [Source:HGNC Symbol;Acc:HGNC:25850]
ENSCAFG00000007453	997.868733766647	821.750330506441	0.28015	0.0028696	0.01734	KRCC1	lysine rich coiled-coil 1 [Source:HGNC Symbol;Acc:HGNC:28039]
ENSCAFG00000007455	44.2565520227147	68.8994904759471	-0.6386	0.0020733	0.013318	RCN1	reticulocalbin 1 [Source:HGNC Symbol;Acc:HGNC:9934]
ENSCAFG00000007465	815.381322090174	983.563302195846	-0.27054	0.0036113	0.02077	RHPN2	rhophilin-2 [Source:RefSeq peptide;Acc:NP_001003008]
ENSCAFG00000007473	1040.49661241209	792.138631171591	0.39345	2.5555e-05	0.00031145	NUDT12	nudix hydrolase 12 [Source:HGNC Symbol;Acc:HGNC:18826]
ENSCAFG00000007475	2136.73104660942	1390.12942262558	0.62019	1.2849e-12	7.7505e-11	SORBS2	sorbin and SH3 domain containing 2 [Source:HGNC Symbol;Acc:HGNC:24098]
ENSCAFG00000007482	1545.43629332649	2002.53423262297	-0.37381	2.4513e-05	0.00029964	RILPL1	Rab interacting lysosomal protein like 1 [Source:HGNC Symbol;Acc:HGNC:26814]
ENSCAFG00000007486	530.440629130926	733.05081688994	-0.46672	2.6627e-06	4.3616e-05	CEP89	centrosomal protein 89 [Source:HGNC Symbol;Acc:HGNC:25907]
ENSCAFG00000007492	277.87947906133	363.872406066655	-0.38897	0.00097868	0.0070887	PALLD	palladin, cytoskeletal associated protein [Source:HGNC Symbol;Acc:HGNC:17068]
ENSCAFG00000007498	1706.31181089258	2289.49246901319	-0.42415	1.667e-06	2.8892e-05	EIF2S2	eukaryotic translation initiation factor 2 subunit beta [Source:HGNC Symbol;Acc:HGNC:3266]
ENSCAFG00000007500	1719.43846890522	1334.9709945752	0.36513	0.00061287	0.004776	SBF2	SET binding factor 2 [Source:HGNC Symbol;Acc:HGNC:2135]
ENSCAFG00000007501	875.338935996833	1082.742604123	-0.30678	0.0013874	0.0095599	DBR1	debranching RNA lariats 1 [Source:HGNC Symbol;Acc:HGNC:15594]
ENSCAFG00000007520	329.24545927321	266.639367941068	0.30427	0.0074333	0.036985	CBR4	carbonyl reductase 4 [Source:HGNC Symbol;Acc:HGNC:25891]
ENSCAFG00000007521	15.8041034626488	1.76956807555034	3.1588	2.5415e-07	5.558e-06	--	--
ENSCAFG00000007522	1759.32380016228	1458.33715317213	0.2707	0.0022939	0.014474	KDM3A	lysine demethylase 3A [Source:HGNC Symbol;Acc:HGNC:20815]
ENSCAFG00000007524	1192.38857679944	1009.59012516514	0.24008	0.008287	0.040215	MPHOSPH9	M-phase phosphoprotein 9 [Source:HGNC Symbol;Acc:HGNC:7215]
ENSCAFG00000007537	2060.25595952984	1594.30313355917	0.3699	1.577e-05	0.00020378	ERBIN	erbb2 interacting protein [Source:HGNC Symbol;Acc:HGNC:15842]
ENSCAFG00000007540	2440.21171427269	1919.02936410689	0.34663	6.4748e-05	0.00070293	MPPED2	metallophosphoesterase domain containing 2 [Source:HGNC Symbol;Acc:HGNC:1180]
ENSCAFG00000007553	464.784374290424	597.609718532641	-0.36264	0.0004631	0.0037416	MRPL35	mitochondrial ribosomal protein L35 [Source:HGNC Symbol;Acc:HGNC:14489]
ENSCAFG00000007558	235.958666563014	179.378609793026	0.39553	0.0019233	0.01254	UFSP2	UFM1 specific peptidase 2 [Source:HGNC Symbol;Acc:HGNC:25640]
ENSCAFG00000007563	51.2179242669644	29.683591761332	0.78698	0.0065438	0.033364	ANKRD37	ankyrin repeat domain 37 [Source:HGNC Symbol;Acc:HGNC:29593]
ENSCAFG00000007569	451.186056399236	341.423468324509	0.40216	0.00020712	0.0018791	CEP70	centrosomal protein 70 [Source:HGNC Symbol;Acc:HGNC:29972]
ENSCAFG00000007573	686.940317399381	561.719501778805	0.29033	0.0098969	0.046514	RNF141	ring finger protein 141 [Source:HGNC Symbol;Acc:HGNC:21159]
ENSCAFG00000007582	178.453371100797	253.854547450433	-0.50845	9.3243e-05	0.00095168	SNX25	sorting nexin 25 [Source:HGNC Symbol;Acc:HGNC:21883]
ENSCAFG00000007585	83.3170070568534	128.594923183751	-0.62615	0.0082486	0.040138	FOXL2	forkhead box L2 [Source:HGNC Symbol;Acc:HGNC:1092]
ENSCAFG00000007593	5338.6135688965	4402.4923944136	0.27814	0.00083893	0.0062104	PAM	peptidylglycine alpha-amidating monooxygenase [Source:HGNC Symbol;Acc:HGNC:8596]
ENSCAFG00000007608	1914.69352923976	1467.91370547332	0.38335	1.3406e-05	0.00017724	SH3RF1	SH3 domain containing ring finger 1 [Source:HGNC Symbol;Acc:HGNC:17650]
ENSCAFG00000007613	1439.53908934956	2033.06155227165	-0.49805	2.3567e-08	6.708e-07	POLR1A	RNA polymerase I subunit A [Source:HGNC Symbol;Acc:HGNC:17264]
ENSCAFG00000007614	378.862262801228	527.771744548895	-0.47824	9.2967e-06	0.0001289	CCNE1	cyclin E1 [Source:HGNC Symbol;Acc:HGNC:1589]
ENSCAFG00000007616	120.483846435846	162.752612023458	-0.43384	0.0034436	0.019943	PITPNM2	phosphatidylinositol transfer protein membrane associated 2 [Source:HGNC Symbol;Acc:HGNC:21044]
ENSCAFG00000007626	1316.57391371377	942.031772785655	0.48294	1.8138e-07	4.1343e-06	PIK3R1	phosphoinositide-3-kinase regulatory subunit 1 [Source:HGNC Symbol;Acc:HGNC:8979]
ENSCAFG00000007650	627.603548658147	517.113181040875	0.27937	0.0043577	0.02417	NEK1	NIMA related kinase 1 [Source:HGNC Symbol;Acc:HGNC:7744]
ENSCAFG00000007652	37.5589427651062	59.9723767548225	-0.67514	0.0032143	0.01893	SPSB4	splA/ryanodine receptor domain and SOCS box containing 4 [Source:HGNC Symbol;Acc:HGNC:30630]
ENSCAFG00000007657	117.732207859211	82.3495579179783	0.51568	0.0019068	0.01246	--	--
ENSCAFG00000007667	1356.36623362376	1840.7477353917	-0.44055	6.8727e-07	1.3306e-05	USP39	ubiquitin specific peptidase 39 [Source:HGNC Symbol;Acc:HGNC:20071]
ENSCAFG00000007671	371.730595461635	299.024544804994	0.31399	0.0070816	0.035542	GSS	glutathione synthetase [Source:HGNC Symbol;Acc:HGNC:4624]
ENSCAFG00000007680	168.270657940142	122.572069511956	0.45715	0.001806	0.011894	TMEM150A	transmembrane protein 150A [Source:HGNC Symbol;Acc:HGNC:24677]
ENSCAFG00000007685	888.660913116149	699.292931481759	0.34574	0.00032167	0.002759	RNF181	ring finger protein 181 [Source:HGNC Symbol;Acc:HGNC:28037]
ENSCAFG00000007686	40.4228819730423	86.2235210291843	-1.0929	1.0559e-07	2.5531e-06	SLCO5A1	solute carrier organic anion transporter family member 5A1 [Source:HGNC Symbol;Acc:HGNC:19046]
ENSCAFG00000007689	936.172057660946	1258.64038305297	-0.42702	3.0702e-06	4.904e-05	VAMP5	vesicle associated membrane protein 5 [Source:HGNC Symbol;Acc:HGNC:12646]
ENSCAFG00000007731	1316.5027311343	1645.73210844944	-0.32202	0.00037365	0.0031142	ATP1B3	ATPase Na+/K+ transporting subunit beta 3 [Source:HGNC Symbol;Acc:HGNC:806]
ENSCAFG00000007738	1124.07789978351	1326.07085929199	-0.23842	0.0078279	0.038546	LSM6	LSM6 homolog, U6 small nuclear RNA and mRNA degradation associated [Source:HGNC Symbol;Acc:HGNC:17017]
ENSCAFG00000007748	448.272825955252	579.0330751675	-0.36927	0.00041603	0.0034224	CDK7	cyclin dependent kinase 7 [Source:HGNC Symbol;Acc:HGNC:1778]
ENSCAFG00000007751	507.700394659313	387.970566727116	0.38803	0.00026539	0.0023384	DENND6A	DENN domain containing 6A [Source:HGNC Symbol;Acc:HGNC:26635]
ENSCAFG00000007754	2099.01675439439	1633.15597500362	0.36205	2.5999e-05	0.00031661	USP47	ubiquitin specific peptidase 47 [Source:HGNC Symbol;Acc:HGNC:20076]
ENSCAFG00000007766	941.537649722339	1174.5164803223	-0.31898	0.00060511	0.0047288	TAF9	adenylate kinase isoenzyme 6 [Source:RefSeq peptide;Acc:NP_001273160]
ENSCAFG00000007775	1100.48772350332	772.376630487025	0.51077	4.9095e-06	7.3966e-05	NCOA2	nuclear receptor coactivator 2 [Source:HGNC Symbol;Acc:HGNC:7669]
ENSCAFG00000007779	392.472758157923	319.234267204715	0.29798	0.0067034	0.033989	PRMT9	protein arginine methyltransferase 9 [Source:HGNC Symbol;Acc:HGNC:25099]
ENSCAFG00000007792	856.588652459251	1029.31517969352	-0.26501	0.0057827	0.030373	PDE12	phosphodiesterase 12 [Source:HGNC Symbol;Acc:HGNC:25386]
ENSCAFG00000007808	732.274643657408	618.622814815144	0.24332	0.010634	0.049368	--	--
ENSCAFG00000007812	1419.73745457959	1784.30256367801	-0.32974	0.00022008	0.0019844	--	survival motor neuron protein [Source:RefSeq peptide;Acc:NP_001003226]
ENSCAFG00000007813	63.0955745353139	32.8946342456823	0.93969	3.3597e-05	0.00039643	NR3C2	nuclear receptor subfamily 3 group C member 2 [Source:HGNC Symbol;Acc:HGNC:7979]
ENSCAFG00000007814	1117.76570412945	1439.55515952385	-0.36501	0.0048344	0.026328	LPCAT4	lysophosphatidylcholine acyltransferase 4 [Source:HGNC Symbol;Acc:HGNC:30059]
ENSCAFG00000007815	625.786346799487	862.393161375143	-0.46268	2.8065e-06	4.5481e-05	CLP1	cleavage and polyadenylation factor I subunit 1 [Source:HGNC Symbol;Acc:HGNC:16999]
ENSCAFG00000007817	741.195981089849	611.840147375098	0.2767	0.0067882	0.034327	CCDC62	coiled-coil domain containing 62 [Source:HGNC Symbol;Acc:HGNC:30723]
ENSCAFG00000007847	452.792146177337	660.607329235069	-0.54494	1.0709e-07	2.5818e-06	TIMM10	translocase of inner mitochondrial membrane 10 [Source:HGNC Symbol;Acc:HGNC:11814]
ENSCAFG00000007853	908.882549855837	1190.56167737937	-0.38948	2.1615e-05	0.00026831	SAP30	Sin3A associated protein 30 [Source:HGNC Symbol;Acc:HGNC:10532]
ENSCAFG00000007868	2243.50834615481	1839.16744507353	0.2867	0.0024164	0.015127	LACTB2	lactamase beta 2 [Source:HGNC Symbol;Acc:HGNC:18512]
ENSCAFG00000007874	164.659917060904	121.458831950198	0.43902	0.0026023	0.016041	FBXO8	F-box protein 8 [Source:HGNC Symbol;Acc:HGNC:13587]
ENSCAFG00000007881	658.242311852067	834.302235509499	-0.34195	0.00061914	0.0048182	CEP55	centrosomal protein 55 [Source:HGNC Symbol;Acc:HGNC:1161]
ENSCAFG00000007891	51.2732858360653	17.60240895017	1.5424	1.8122e-08	5.2476e-07	HPGD	15-hydroxyprostaglandin dehydrogenase [Source:RefSeq peptide;Acc:NP_001271406]
ENSCAFG00000007893	5112.79943406001	1671.98367284138	1.6126	2.2992e-75	5.4879e-72	RBP4	retinol binding protein 4 [Source:HGNC Symbol;Acc:HGNC:9922]
ENSCAFG00000007895	421.451710630703	249.672012704934	0.75533	3.2875e-11	1.5739e-09	PARVA	parvin alpha [Source:HGNC Symbol;Acc:HGNC:14652]
ENSCAFG00000007900	450.601565491472	776.635715925915	-0.78539	1.2006e-11	6.0603e-10	ELL2	elongation factor for RNA polymerase II 2 [Source:HGNC Symbol;Acc:HGNC:17064]
ENSCAFG00000007906	1078.09452334527	1363.20097569583	-0.33851	0.0002182	0.0019706	WWC2	WW and C2 domain containing 2 [Source:HGNC Symbol;Acc:HGNC:24148]
ENSCAFG00000007908	19.9367558743562	4.7897710650589	2.0574	1.2696e-05	0.00016929	PDE6C	phosphodiesterase 6C [Source:HGNC Symbol;Acc:HGNC:8787]
ENSCAFG00000007909	60.5988633834766	120.346900232656	-0.98984	9.5392e-05	0.00097243	RHOBTB3	Rho related BTB domain containing 3 [Source:HGNC Symbol;Acc:HGNC:18757]
ENSCAFG00000007914	179.774213999	136.614346954492	0.39608	0.0036594	0.020932	ARSK	Arylsulfatase K [Source:UniProtKB/Swiss-Prot;Acc:Q32KH0]
ENSCAFG00000007917	3.78450814560523	0.253036676337777	3.9027	0.0098205	0.046272	DNAH6	dynein axonemal heavy chain 6 [Source:HGNC Symbol;Acc:HGNC:2951]
ENSCAFG00000007931	6266.27488740519	4864.24334090139	0.36539	9.1915e-06	0.00012787	TRPA1	transient receptor potential cation channel subfamily A member 1 [Source:HGNC Symbol;Acc:HGNC:497]
ENSCAFG00000007934	19310.9375222022	16443.3257178191	0.23192	0.0058443	0.030572	CTSB	cathepsin B [Source:HGNC Symbol;Acc:HGNC:2527]
ENSCAFG00000007959	1071.07396908419	1547.69937771767	-0.53107	7.1252e-09	2.2335e-07	EMC4	ER membrane protein complex subunit 4 [Source:HGNC Symbol;Acc:HGNC:28032]
ENSCAFG00000008000	1689.26743019539	2338.93163507338	-0.46945	5.7165e-08	1.4877e-06	--	--
ENSCAFG00000008031	4836.20211435548	2806.9306978097	0.78488	1.1777e-19	1.7126e-17	RDH10	retinol dehydrogenase 10 [Source:HGNC Symbol;Acc:HGNC:19975]
ENSCAFG00000008039	536.253387029697	345.0960757561	0.63592	1.8326e-09	6.5147e-08	DIP2B	disco interacting protein 2 homolog B [Source:HGNC Symbol;Acc:HGNC:29284]
ENSCAFG00000008051	447.495323511496	330.978501854446	0.43514	6.1171e-05	0.00067063	--	--
ENSCAFG00000008061	714.514174743701	544.647162664212	0.39164	8.9826e-05	0.00092414	ARHGEF3	Rho guanine nucleotide exchange factor 3 [Source:HGNC Symbol;Acc:HGNC:683]
ENSCAFG00000008064	403.297645774234	277.232594878291	0.54075	9.1056e-07	1.7031e-05	FAM172A	family with sequence similarity 172 member A [Source:HGNC Symbol;Acc:HGNC:25365]
ENSCAFG00000008077	963.690929830138	785.841334887661	0.29433	0.0015453	0.010461	STAU2	staufen double-stranded RNA binding protein 2 [Source:HGNC Symbol;Acc:HGNC:11371]
ENSCAFG00000008085	1116.15775319536	850.365883218037	0.39239	3.1568e-05	0.0003746	ERGIC3	ERGIC and golgi 3 [Source:HGNC Symbol;Acc:HGNC:15927]
ENSCAFG00000008087	244.265312302387	331.997393525934	-0.44272	0.0012842	0.0089776	PINX1	PIN2/TERF1 interacting, telomerase inhibitor 1 [Source:HGNC Symbol;Acc:HGNC:30046]
ENSCAFG00000008090	2089.88162626347	2532.44095472494	-0.27711	0.0017169	0.011411	HELLS	helicase, lymphoid-specific [Source:HGNC Symbol;Acc:HGNC:4861]
ENSCAFG00000008118	3443.3111090785	1813.99568828007	0.92463	9.2738e-27	2.3126e-24	ARRDC3	arrestin domain containing 3 [Source:HGNC Symbol;Acc:HGNC:29263]
ENSCAFG00000008152	1824.06584981288	2397.40410112229	-0.39432	6.2733e-06	9.1782e-05	ELOC	elongin C [Source:HGNC Symbol;Acc:HGNC:11617]
ENSCAFG00000008156	272.937271897763	218.364495688757	0.32183	0.0071676	0.035876	GCFC2	GC-rich sequence DNA-binding factor 2 [Source:HGNC Symbol;Acc:HGNC:1317]
ENSCAFG00000008157	1313.88423174915	1607.07004843343	-0.29059	0.0011776	0.0083056	TMEM70	transmembrane protein 70 [Source:HGNC Symbol;Acc:HGNC:26050]
ENSCAFG00000008168	109.605526222852	67.6176777726842	0.69685	0.00015906	0.001504	TIGD4	tigger transposable element derived 4 [Source:HGNC Symbol;Acc:HGNC:18335]
ENSCAFG00000008181	1103.72616615903	1463.1487121138	-0.40669	8.281e-06	0.00011676	--	--
ENSCAFG00000008198	2718.78985912132	2021.12868056397	0.4278	7.2074e-07	1.3858e-05	KIF13B	kinesin family member 13B [Source:HGNC Symbol;Acc:HGNC:14405]
ENSCAFG00000008218	1996.60373099199	919.090113525778	1.1193	8.6397e-35	4.4707e-32	ADGRV1	adhesion G protein-coupled receptor V1 [Source:HGNC Symbol;Acc:HGNC:17416]
ENSCAFG00000008221	10389.8495539963	14416.3156327887	-0.47253	5.6596e-09	1.8241e-07	--	--
ENSCAFG00000008230	2508.52620383334	2041.47215930911	0.29723	0.00056798	0.0044742	LIMA1	LIM domain and actin binding 1 [Source:HGNC Symbol;Acc:HGNC:24636]
ENSCAFG00000008250	550.999960409507	800.194292119714	-0.5383	7.153e-07	1.3785e-05	UTP15	UTP15, small subunit processome component [Source:HGNC Symbol;Acc:HGNC:25758]
ENSCAFG00000008265	576.41745425133	1395.50940686656	-1.2756	1.2657e-40	8.8113e-38	HK2	hexokinase 2 [Source:HGNC Symbol;Acc:HGNC:4923]
ENSCAFG00000008279	810.220511985621	650.512123597476	0.31674	0.0009838	0.0071219	PTPRJ	protein tyrosine phosphatase, receptor type J [Source:HGNC Symbol;Acc:HGNC:9673]
ENSCAFG00000008281	466.775213677963	837.818073990406	-0.84391	3.1443e-16	3.1085e-14	POLR3G	RNA polymerase III subunit G [Source:HGNC Symbol;Acc:HGNC:30075]
ENSCAFG00000008285	144.838725423562	87.4926553685243	0.72721	6.7598e-06	9.8126e-05	HNF4G	hepatocyte nuclear factor 4 gamma [Source:HGNC Symbol;Acc:HGNC:5026]
ENSCAFG00000008292	1105.45676700098	926.100229155037	0.2554	0.0061949	0.031916	HEXB	hexosaminidase subunit beta [Source:HGNC Symbol;Acc:HGNC:4879]
ENSCAFG00000008297	31.2830478140901	17.248580160076	0.8589	0.0098203	0.046272	--	--
ENSCAFG00000008299	1123.10244010696	1360.58243040349	-0.27673	0.0027179	0.016585	NUP160	nucleoporin 160 [Source:HGNC Symbol;Acc:HGNC:18017]
ENSCAFG00000008308	684.017984572315	825.131492570156	-0.27059	0.0053431	0.028536	--	--
ENSCAFG00000008312	1046.54444171693	830.284952690747	0.33396	0.00036788	0.0030763	HPS3	HPS3, biogenesis of lysosomal organelles complex 2 subunit 1 [Source:HGNC Symbol;Acc:HGNC:15597]
ENSCAFG00000008326	852.826159960778	699.298414495203	0.28634	0.0032271	0.018983	PEX2	peroxisomal biogenesis factor 2 [Source:HGNC Symbol;Acc:HGNC:9717]
ENSCAFG00000008339	4456.24230669456	5896.93362175311	-0.40414	1.6646e-06	2.8881e-05	ALDH18A1	aldehyde dehydrogenase 18 family member A1 [Source:HGNC Symbol;Acc:HGNC:9722]
ENSCAFG00000008343	220.999689797958	546.607324519187	-1.3065	1.0486e-30	3.497e-28	TM4SF1	transmembrane 4 L six family member 1 [Source:HGNC Symbol;Acc:HGNC:11853]
ENSCAFG00000008381	146.897511687947	80.9651209291952	0.85944	8.7047e-08	2.1611e-06	AGA	aspartylglucosaminidase [Source:HGNC Symbol;Acc:HGNC:318]
ENSCAFG00000008383	155.483707913982	218.571580771544	-0.49134	0.00034226	0.0029132	--	--
ENSCAFG00000008393	422.170201988033	570.430582216369	-0.43423	2.3186e-05	0.00028631	MRPS28	mitochondrial ribosomal protein S28 [Source:HGNC Symbol;Acc:HGNC:14513]
ENSCAFG00000008398	100.303921723546	68.4561842351493	0.55113	0.0025074	0.01558	DPH6	diphthamine biosynthesis 6 [Source:HGNC Symbol;Acc:HGNC:30543]
ENSCAFG00000008400	9938.96333315064	6445.68874266428	0.62476	5.1932e-14	3.724e-12	TMBIM6	transmembrane BAX inhibitor motif containing 6 [Source:HGNC Symbol;Acc:HGNC:11723]
ENSCAFG00000008402	2176.93081944876	2768.65358100389	-0.34689	4.0253e-05	0.00046672	AUP1	ancient ubiquitous protein 1 [Source:HGNC Symbol;Acc:HGNC:891]
ENSCAFG00000008409	613.696972987022	785.360272793904	-0.35583	0.00042875	0.0035081	VEGFC	vascular endothelial growth factor C [Source:HGNC Symbol;Acc:HGNC:12682]
ENSCAFG00000008411	1414.8839249776	1681.67939401094	-0.24922	0.0047823	0.026095	NDUFS3	NADH:ubiquinone oxidoreductase core subunit S3 [Source:HGNC Symbol;Acc:HGNC:7710]
ENSCAFG00000008425	221.366089349453	140.911050613751	0.65165	2.1744e-06	3.6476e-05	DQX1	DEAQ-box RNA dependent ATPase 1 [Source:HGNC Symbol;Acc:HGNC:20410]
ENSCAFG00000008428	199.152089829213	123.785073911416	0.68603	2.6709e-05	0.00032361	IFT81	intraflagellar transport 81 [Source:HGNC Symbol;Acc:HGNC:14313]
ENSCAFG00000008434	3933.96062181426	4681.50791863887	-0.25099	0.0032708	0.019148	ATP2A2	Sarcoplasmic/endoplasmic reticulum calcium ATPase 2 [Source:UniProtKB/Swiss-Prot;Acc:O46674]
ENSCAFG00000008442	1123.52574278743	1406.56376758184	-0.32414	0.00046165	0.0037341	ANAPC7	anaphase promoting complex subunit 7 [Source:HGNC Symbol;Acc:HGNC:17380]
ENSCAFG00000008454	291.410869717766	379.457394912357	-0.38088	0.00087284	0.0064357	CCNJ	cyclin J [Source:HGNC Symbol;Acc:HGNC:23434]
ENSCAFG00000008457	323.185467371639	259.142099175126	0.31862	0.0067213	0.034038	PCGF1	polycomb group ring finger 1 [Source:HGNC Symbol;Acc:HGNC:17615]
ENSCAFG00000008467	172.022585609033	236.350169121957	-0.45833	0.0013002	0.0090741	EDIL3	EGF like repeats and discoidin domains 3 [Source:HGNC Symbol;Acc:HGNC:3173]
ENSCAFG00000008470	1486.47848347009	1883.79210896648	-0.34174	0.00013895	0.0013404	GPN3	GPN-loop GTPase 3 [Source:HGNC Symbol;Acc:HGNC:30186]
ENSCAFG00000008478	598.637246547587	812.55520805985	-0.44078	3.4134e-05	0.00040163	MOGS	mannosyl-oligosaccharide glucosidase [Source:HGNC Symbol;Acc:HGNC:24862]
ENSCAFG00000008483	1088.39746034903	893.868266102157	0.28407	0.003302	0.01929	NDRG4	NDRG family member 4 [Source:HGNC Symbol;Acc:HGNC:14466]
ENSCAFG00000008484	196.187582548906	107.522975151474	0.86759	2.8348e-07	6.0567e-06	--	--
ENSCAFG00000008506	473.121934418082	324.369299302398	0.54457	1.0111e-06	1.8625e-05	TCTN1	tectonic family member 1 [Source:HGNC Symbol;Acc:HGNC:26113]
ENSCAFG00000008511	51.2827458400055	28.0257108005796	0.87172	0.00069047	0.0052992	HVCN1	hydrogen voltage gated channel 1 [Source:HGNC Symbol;Acc:HGNC:28240]
ENSCAFG00000008521	828.273622611012	1026.57931684077	-0.30967	0.0010696	0.0076701	SDAD1	SDA1 domain containing 1 [Source:HGNC Symbol;Acc:HGNC:25537]
ENSCAFG00000008540	21.3833660161108	46.5177457409559	-1.1213	6.0373e-05	0.00066241	MYL9	myosin light chain 9 [Source:HGNC Symbol;Acc:HGNC:15754]
ENSCAFG00000008544	1688.58064722729	2481.31096471197	-0.55529	0.0012039	0.0084586	MMP15	matrix metallopeptidase 15 [Source:HGNC Symbol;Acc:HGNC:7161]
ENSCAFG00000008556	909.847881312145	1208.2639454923	-0.40924	1.0764e-05	0.00014681	USB1	U6 snRNA biogenesis phosphodiesterase 1 [Source:HGNC Symbol;Acc:HGNC:25792]
ENSCAFG00000008557	11710.0074100463	8564.47034821958	0.45131	5.4417e-08	1.4295e-06	APP	amyloid beta precursor protein [Source:HGNC Symbol;Acc:HGNC:620]
ENSCAFG00000008564	12.5380619245686	2.96927428719136	2.0781	0.00085386	0.0063014	--	--
ENSCAFG00000008582	4554.254285119	1468.25448438104	1.6331	5.3992e-37	3.2218e-34	VCAN	versican [Source:HGNC Symbol;Acc:HGNC:2464]
ENSCAFG00000008586	9613.15793005626	7728.51930448473	0.31482	0.00014938	0.0014262	ADAMTS1	ADAM metallopeptidase with thrombospondin type 1 motif 1 [Source:HGNC Symbol;Acc:HGNC:217]
ENSCAFG00000008593	630.757064132941	509.240884711071	0.30874	0.002713	0.016562	NDRG3	NDRG family member 3 [Source:HGNC Symbol;Acc:HGNC:14462]
ENSCAFG00000008601	1162.37506521986	1393.04889498097	-0.26117	0.0044165	0.024437	SH2B3	SH2B adaptor protein 3 [Source:HGNC Symbol;Acc:HGNC:29605]
ENSCAFG00000008602	237.146711999378	183.371780327453	0.37101	0.0034012	0.019752	CTSO	cathepsin O [Source:HGNC Symbol;Acc:HGNC:2542]
ENSCAFG00000008611	304.224845801625	237.51484883308	0.35712	0.0028002	0.01697	SCARB2	scavenger receptor class B member 2 [Source:HGNC Symbol;Acc:HGNC:1665]
ENSCAFG00000008612	509.81841378323	406.927390741298	0.32521	0.0021124	0.013512	PDGFC	platelet derived growth factor C [Source:HGNC Symbol;Acc:HGNC:8801]
ENSCAFG00000008614	231.212767918106	168.638807424299	0.45528	0.00057812	0.0045412	RWDD2B	RWD domain containing 2B [Source:HGNC Symbol;Acc:HGNC:1302]
ENSCAFG00000008618	608.754064475047	735.525664489562	-0.27292	0.0060152	0.031221	DSN1	DSN1 homolog, MIS12 kinetochore complex component [Source:HGNC Symbol;Acc:HGNC:16165]
ENSCAFG00000008630	1273.99102387794	2077.60825819331	-0.70557	1.6273e-13	1.1052e-11	KIFC3	kinesin family member C3 [Source:HGNC Symbol;Acc:HGNC:6326]
ENSCAFG00000008640	11261.0920987733	18269.1499984048	-0.69806	9.8888e-12	5.1152e-10	TUBA1B	tubulin alpha 1b [Source:HGNC Symbol;Acc:HGNC:18809]
ENSCAFG00000008646	65.9234148292222	32.0671566280893	1.0397	3.8646e-06	5.9898e-05	ATG10	autophagy related 10 [Source:HGNC Symbol;Acc:HGNC:20315]
ENSCAFG00000008647	13499.2902325904	16315.3972233623	-0.27335	0.00068329	0.0052514	TKT	transketolase [Source:HGNC Symbol;Acc:HGNC:11834]
ENSCAFG00000008659	112.954445059662	153.390772909077	-0.44147	0.0033549	0.019544	SAMHD1	SAM and HD domain containing deoxynucleoside triphosphate triphosphohydrolase 1 [Source:HGNC Symbol;Acc:HGNC:15925]
ENSCAFG00000008663	23.9729248371768	41.2278738607707	-0.78221	0.0052316	0.028076	SOWAHB	sosondowah ankyrin repeat domain family member B [Source:HGNC Symbol;Acc:HGNC:32958]
ENSCAFG00000008669	1016.89256877658	624.259616541274	0.70395	1.6554e-13	1.1198e-11	TMEM144	transmembrane protein 144 [Source:HGNC Symbol;Acc:HGNC:25633]
ENSCAFG00000008677	347.373523261554	272.504570943043	0.35021	0.0021765	0.013843	SSBP2	single stranded DNA binding protein 2 [Source:HGNC Symbol;Acc:HGNC:15831]
ENSCAFG00000008678	1490.2066236123	1216.79890997684	0.29242	0.0009375	0.0068401	--	--
ENSCAFG00000008680	156.080701219441	47.1428228109268	1.7272	3.8038e-22	6.6899e-20	DRC7	dynein regulatory complex subunit 7 [Source:HGNC Symbol;Acc:HGNC:25289]
ENSCAFG00000008685	847.765783828874	628.916656526695	0.4308	1.3409e-05	0.00017724	CCNG2	cyclin G2 [Source:HGNC Symbol;Acc:HGNC:1593]
ENSCAFG00000008687	6634.96458091011	9232.21417712117	-0.47659	1.2089e-08	3.6458e-07	CCT8	chaperonin containing TCP1 subunit 8 [Source:HGNC Symbol;Acc:HGNC:1623]
ENSCAFG00000008691	2223.08449649189	2946.89289358218	-0.40663	2.3078e-06	3.8558e-05	PPID	peptidylprolyl isomerase D [Source:HGNC Symbol;Acc:HGNC:9257]
ENSCAFG00000008693	887.584622674565	504.700061101767	0.81446	2.8013e-16	2.8026e-14	ADGRG3	adhesion G protein-coupled receptor G3 [Source:HGNC Symbol;Acc:HGNC:13728]
ENSCAFG00000008698	140.188211369956	74.5121697503727	0.91182	5.4704e-08	1.4348e-06	ACOT12	acyl-CoA thioesterase 12 [Source:HGNC Symbol;Acc:HGNC:24436]
ENSCAFG00000008708	332.257919074044	524.415032818975	-0.65841	5.7858e-09	1.8585e-07	TRIM35	tripartite motif containing 35 [Source:HGNC Symbol;Acc:HGNC:16285]
ENSCAFG00000008716	1179.80405272178	2034.54665565911	-0.78616	3.4172e-18	4.3254e-16	--	--
ENSCAFG00000008746	706.058686473935	571.992979299123	0.30379	0.0029259	0.017609	PLCH1	phospholipase C eta 1 [Source:HGNC Symbol;Acc:HGNC:29185]
ENSCAFG00000008747	326.313938049023	217.155975662576	0.58753	2.0065e-06	3.3966e-05	DGUOK	deoxyguanosine kinase [Source:HGNC Symbol;Acc:HGNC:2858]
ENSCAFG00000008752	228.792632140581	104.145183239644	1.1354	5.668e-16	5.2906e-14	FRAS1	Fraser extracellular matrix complex subunit 1 [Source:HGNC Symbol;Acc:HGNC:19185]
ENSCAFG00000008754	216.538883804154	300.757431610956	-0.47397	0.00012611	0.0012322	CCL17	C-C motif chemokine 17 [Source:UniProtKB/Swiss-Prot;Acc:Q95N01]
ENSCAFG00000008765	1453.80233978058	1826.4638278933	-0.32922	0.00024428	0.0021698	SLC33A1	solute carrier family 33 member 1 [Source:HGNC Symbol;Acc:HGNC:95]
ENSCAFG00000008779	8.09607085087428	1.4667284694381	2.4646	0.0019193	0.012524	ABCC8	ATP binding cassette subfamily C member 8 [Source:HGNC Symbol;Acc:HGNC:59]
ENSCAFG00000008785	1358.68469853408	1635.17194695992	-0.26723	0.0029589	0.017738	ARL2BP	ADP ribosylation factor like GTPase 2 binding protein [Source:HGNC Symbol;Acc:HGNC:17146]
ENSCAFG00000008792	461.256171594466	651.036234616092	-0.49717	0.0024227	0.015153	NAA25	N(alpha)-acetyltransferase 25, NatB auxiliary subunit [Source:HGNC Symbol;Acc:HGNC:25783]
ENSCAFG00000008795	493.859943764099	686.717754157731	-0.47562	5.3495e-05	0.00059786	FKBP11	FK506 binding protein 11 [Source:HGNC Symbol;Acc:HGNC:18624]
ENSCAFG00000008799	505.565141375191	619.20176118289	-0.29251	0.0053373	0.028518	TMA16	translation machinery associated 16 homolog [Source:HGNC Symbol;Acc:HGNC:25638]
ENSCAFG00000008801	57.7516752152665	25.939168188117	1.1547	5.6273e-06	8.3448e-05	CCDC65	coiled-coil domain containing 65 [Source:HGNC Symbol;Acc:HGNC:29937]
ENSCAFG00000008822	45.4168731819788	21.6469003819432	1.0691	0.0020459	0.013157	CLDN8	claudin 8 [Source:HGNC Symbol;Acc:HGNC:2050]
ENSCAFG00000008824	110.74745704378	57.8766064582309	0.93622	3.7785e-06	5.8726e-05	NR1H3	nuclear receptor subfamily 1 group H member 3 [Source:HGNC Symbol;Acc:HGNC:7966]
ENSCAFG00000008837	798.94256065748	594.974716448026	0.42526	1.386e-05	0.00018219	ANXA3	annexin A3 [Source:HGNC Symbol;Acc:HGNC:541]
ENSCAFG00000008852	311.137749876246	247.79029670915	0.32843	0.0069536	0.035015	DDB2	damage specific DNA binding protein 2 [Source:HGNC Symbol;Acc:HGNC:2718]
ENSCAFG00000008853	500.798269030103	744.286173215188	-0.57163	1.808e-08	5.2444e-07	TIAM1	T-cell lymphoma invasion and metastasis 1 [Source:HGNC Symbol;Acc:HGNC:11805]
ENSCAFG00000008861	82.6202339032362	47.1694738758079	0.80864	0.00019199	0.0017664	CPE	carboxypeptidase E [Source:HGNC Symbol;Acc:HGNC:2303]
ENSCAFG00000008875	680.494550416021	447.089690970898	0.60602	3.1081e-09	1.0685e-07	TIPARP	TCDD inducible poly(ADP-ribose) polymerase [Source:HGNC Symbol;Acc:HGNC:23696]
ENSCAFG00000008877	2207.99568596247	1783.31321869616	0.30818	0.0003433	0.0029188	BUB1B	BUB1 mitotic checkpoint serine/threonine kinase B [Source:HGNC Symbol;Acc:HGNC:1149]
ENSCAFG00000008879	7417.27410277668	10200.2019503017	-0.45964	2.6808e-08	7.5532e-07	--	--
ENSCAFG00000008882	20.8108753190072	10.3185695327539	1.0121	0.0099341	0.046633	--	--
ENSCAFG00000008892	778.355267096781	961.112882169965	-0.30428	0.0012951	0.009046	URB1	URB1 ribosome biogenesis 1 homolog (S. cerevisiae) [Source:HGNC Symbol;Acc:HGNC:17344]
ENSCAFG00000008896	5199.57312988976	1883.8419789494	1.4647	1.5127e-60	2.1062e-57	KIAA1755	KIAA1755 [Source:HGNC Symbol;Acc:HGNC:29372]
ENSCAFG00000008901	43.3449629525359	8.00639268420982	2.4366	3.8902e-13	2.5193e-11	BPI	bactericidal/permeability-increasing protein [Source:HGNC Symbol;Acc:HGNC:1095]
ENSCAFG00000008904	272.894422388974	338.044097377071	-0.30887	0.0071438	0.0358	SHOX2	short stature homeobox 2 [Source:HGNC Symbol;Acc:HGNC:10854]
ENSCAFG00000008917	10.4315340185528	3.66378040389153	1.5095	0.010796	0.04994	--	--
ENSCAFG00000008919	368.524050602456	224.539585461734	0.71479	1.6468e-09	5.9159e-08	RASGEF1B	RasGEF domain family member 1B [Source:HGNC Symbol;Acc:HGNC:24881]
ENSCAFG00000008922	957.528558544583	550.575249908666	0.79838	4.5375e-16	4.2832e-14	MLF1	myeloid leukemia factor 1 [Source:HGNC Symbol;Acc:HGNC:7125]
ENSCAFG00000008923	282.370969918543	349.555884423922	-0.30793	0.0090273	0.043229	CCNT1	cyclin T1 [Source:HGNC Symbol;Acc:HGNC:1599]
ENSCAFG00000008929	1640.9408594371	2474.86351880334	-0.59283	9.2163e-12	4.7971e-10	OAS3	2'-5'-oligoadenylate synthase 3 [Source:RefSeq peptide;Acc:NP_001041556]
ENSCAFG00000008938	1399.85448968467	1066.70433885	0.39212	2.3659e-05	0.00029087	--	--
ENSCAFG00000008942	120.866938506204	54.8953789232299	1.1387	3.449e-09	1.1736e-07	C11orf49	chromosome 11 open reading frame 49 [Source:HGNC Symbol;Acc:HGNC:28720]
ENSCAFG00000008946	1056.55709391921	891.09835542947	0.24571	0.0084009	0.040661	GLT8D1	glycosyltransferase 8 domain containing 1 [Source:HGNC Symbol;Acc:HGNC:24870]
ENSCAFG00000008973	951.254615961863	801.327455160969	0.24744	0.0082101	0.040039	ANXA10	annexin A10 [Source:HGNC Symbol;Acc:HGNC:534]
ENSCAFG00000008974	1144.60138113156	1519.30113204556	-0.40856	7.1135e-06	0.00010264	ENOPH1	enolase-phosphatase 1 [Source:HGNC Symbol;Acc:HGNC:24599]
ENSCAFG00000008978	86.4574869148242	147.265446926112	-0.76836	1.1891e-06	2.1525e-05	EVA1C	eva-1 homolog C [Source:HGNC Symbol;Acc:HGNC:13239]
ENSCAFG00000008995	23.9187642115618	7.15759537348732	1.7406	0.00027267	0.0023936	USH1C	USH1 protein network component harmonin [Source:HGNC Symbol;Acc:HGNC:12597]
ENSCAFG00000009004	999.472583921115	1361.57992755842	-0.44604	1.3719e-06	2.4332e-05	GNL3	G protein nucleolar 3 [Source:HGNC Symbol;Acc:HGNC:29931]
ENSCAFG00000009009	671.927034484907	412.265409320754	0.70473	1.9797e-10	8.3315e-09	DECR1	2,4-dienoyl-CoA reductase 1 [Source:HGNC Symbol;Acc:HGNC:2753]
ENSCAFG00000009024	82.7140106620355	115.684928359167	-0.484	0.0052468	0.028125	CCDC184	coiled-coil domain containing 184 [Source:HGNC Symbol;Acc:HGNC:33749]
ENSCAFG00000009025	163.722990499795	122.290376571411	0.42095	0.0045422	0.025	STX19	syntaxin 19 [Source:HGNC Symbol;Acc:HGNC:19300]
ENSCAFG00000009029	2293.72648369228	3144.64554861589	-0.4552	0.0001072	0.0010726	--	--
ENSCAFG00000009033	300.067057242403	149.145518487262	1.0086	4.987e-15	4.0252e-13	DYSF	dysferlin [Source:HGNC Symbol;Acc:HGNC:3097]
ENSCAFG00000009042	100.208327083838	39.7800075411	1.3329	2.5689e-11	1.2441e-09	IQCD	IQ motif containing D [Source:HGNC Symbol;Acc:HGNC:25168]
ENSCAFG00000009043	1771.25210502914	2296.90625495214	-0.37492	1.8839e-05	0.00023936	RRP12	ribosomal RNA processing 12 homolog [Source:HGNC Symbol;Acc:HGNC:29100]
ENSCAFG00000009056	46.6862633628112	10.0617846856601	2.2141	3.2106e-12	1.8123e-10	ADAM28	ADAM metallopeptidase domain 28 [Source:HGNC Symbol;Acc:HGNC:206]
ENSCAFG00000009061	510.830152029284	345.859078299737	0.56266	3.4465e-07	7.2251e-06	SLC8B1	solute carrier family 8 member B1 [Source:HGNC Symbol;Acc:HGNC:26175]
ENSCAFG00000009067	1575.40655968525	1117.79888903782	0.49506	1.4229e-07	3.339e-06	ZNF638	zinc finger protein 638 [Source:HGNC Symbol;Acc:HGNC:17894]
ENSCAFG00000009088	1697.2270072575	2016.95382897826	-0.249	0.0046521	0.025534	NUP93	nucleoporin 93 [Source:HGNC Symbol;Acc:HGNC:28958]
ENSCAFG00000009096	457.559202063789	289.801677703291	0.65889	2.0916e-05	0.00026138	LXN	latexin [Source:HGNC Symbol;Acc:HGNC:13347]
ENSCAFG00000009104	21101.1221603514	40579.9298210715	-0.94345	2.0815e-30	6.5619e-28	STC1	stanniocalcin 1 [Source:HGNC Symbol;Acc:HGNC:11373]
ENSCAFG00000009107	76.6076260224384	121.806564028032	-0.66903	5.956e-05	0.00065642	--	--
ENSCAFG00000009111	510.940759608854	406.883319507046	0.32854	0.0018911	0.012381	ARL6	ADP ribosylation factor like GTPase 6 [Source:HGNC Symbol;Acc:HGNC:13210]
ENSCAFG00000009116	1960.53488060116	1540.92951923757	0.34745	8.8329e-05	0.00091099	IVD	isovaleryl-CoA dehydrogenase [Source:HGNC Symbol;Acc:HGNC:6186]
ENSCAFG00000009120	889.707403276298	1227.42229684034	-0.46423	0.00043386	0.0035465	RIOX2	ribosomal oxygenase 2 [Source:HGNC Symbol;Acc:HGNC:19441]
ENSCAFG00000009125	704.538151407765	472.969696784062	0.57493	9.0143e-09	2.7686e-07	TMEM67	transmembrane protein 67 [Source:HGNC Symbol;Acc:HGNC:28396]
ENSCAFG00000009127	916.338269414506	627.003739903296	0.54741	2.5834e-08	7.3035e-07	BBS2	Bardet-Biedl syndrome 2 [Source:HGNC Symbol;Acc:HGNC:967]
ENSCAFG00000009134	634.345535914421	528.679916271444	0.26287	0.0097766	0.046156	SPIDR	scaffolding protein involved in DNA repair [Source:HGNC Symbol;Acc:HGNC:28971]
ENSCAFG00000009144	986.627912347345	823.699454136112	0.26039	0.0047524	0.025966	CDH17	cadherin 17 [Source:HGNC Symbol;Acc:HGNC:1756]
ENSCAFG00000009146	1299.52239296503	1526.94369699217	-0.23267	0.01023	0.047782	RBM19	RNA binding motif protein 19 [Source:HGNC Symbol;Acc:HGNC:29098]
ENSCAFG00000009147	834.579596876414	695.289096620938	0.26344	0.0069406	0.03496	ARHGAP1	Rho GTPase activating protein 1 [Source:HGNC Symbol;Acc:HGNC:673]
ENSCAFG00000009165	186.995158035543	271.681347444853	-0.53891	2.708e-05	0.00032763	RPUSD2	RNA pseudouridylate synthase domain containing 2 [Source:HGNC Symbol;Acc:HGNC:24180]
ENSCAFG00000009167	74.448848360555	48.0923859761436	0.63044	0.002757	0.016783	SLC48A1	solute carrier family 48 member 1 [Source:HGNC Symbol;Acc:HGNC:26035]
ENSCAFG00000009170	612.797030581696	473.653560125839	0.37158	0.00019857	0.0018155	ATG13	autophagy related 13 [Source:HGNC Symbol;Acc:HGNC:29091]
ENSCAFG00000009184	1912.20970317051	2353.38910431658	-0.2995	0.00042272	0.003469	NT5DC2	5'-nucleotidase domain containing 2 [Source:HGNC Symbol;Acc:HGNC:25717]
ENSCAFG00000009187	1465.87786936866	1142.52877648037	0.35953	7.7514e-05	0.00081969	LOXL2	lysyl oxidase like 2 [Source:HGNC Symbol;Acc:HGNC:6666]
ENSCAFG00000009197	1063.73741671572	695.64271987604	0.61272	5.6526e-11	2.6089e-09	PHTF1	putative homeodomain transcription factor 1 [Source:HGNC Symbol;Acc:HGNC:8939]
ENSCAFG00000009203	686.637081048585	295.222769940228	1.2177	4.9971e-30	1.5461e-27	CHRM4	cholinergic receptor muscarinic 4 [Source:HGNC Symbol;Acc:HGNC:1953]
ENSCAFG00000009205	91.0928380198008	56.0084337883057	0.70169	0.00022583	0.0020286	HOGA1	4-hydroxy-2-oxoglutarate aldolase 1 [Source:HGNC Symbol;Acc:HGNC:25155]
ENSCAFG00000009211	19836.3295187713	27582.7662351155	-0.47562	6.1513e-09	1.9539e-07	--	--
ENSCAFG00000009218	110.43283910134	76.9431463215977	0.5213	0.0033203	0.019384	MORN4	MORN repeat containing 4 [Source:HGNC Symbol;Acc:HGNC:24001]
ENSCAFG00000009220	434.792012027135	636.05993615473	-0.54884	1.4211e-07	3.339e-06	RAD51	DNA repair protein RAD51 homolog 1 [Source:UniProtKB/Swiss-Prot;Acc:Q8MKI8]
ENSCAFG00000009231	2023.46431376564	2528.63953525193	-0.32153	0.00033028	0.0028256	GPD2	glycerol-3-phosphate dehydrogenase 2 [Source:HGNC Symbol;Acc:HGNC:4456]
ENSCAFG00000009232	11.7847650378213	1.72335813080029	2.7736	3.8168e-05	0.00044408	AMIGO2	adhesion molecule with Ig like domain 2 [Source:HGNC Symbol;Acc:HGNC:24073]
ENSCAFG00000009236	543.437001261396	436.068313834344	0.31756	0.0017833	0.011782	CHD6	chromodomain helicase DNA binding protein 6 [Source:HGNC Symbol;Acc:HGNC:19057]
ENSCAFG00000009242	216.773323386182	92.2471635101392	1.2326	2.9001e-17	3.3649e-15	FILIP1L	filamin A interacting protein 1 like [Source:HGNC Symbol;Acc:HGNC:24589]
ENSCAFG00000009261	1758.77983994202	2773.92040512056	-0.65735	2.8745e-12	1.6448e-10	SLC38A2	solute carrier family 38 member 2 [Source:HGNC Symbol;Acc:HGNC:13448]
ENSCAFG00000009264	95.0670796875753	53.2314827411255	0.83667	1.327e-05	0.00017597	BCL2L15	BCL2 like 15 [Source:HGNC Symbol;Acc:HGNC:33624]
ENSCAFG00000009276	1077.9112632814	1289.48657921946	-0.25856	0.0037243	0.021201	SERPINB1	serpin family B member 1 [Source:HGNC Symbol;Acc:HGNC:3311]
ENSCAFG00000009277	847.056215209811	1038.3693109628	-0.29379	0.0013837	0.0095414	DCLRE1B	DNA cross-link repair 1B [Source:HGNC Symbol;Acc:HGNC:17641]
ENSCAFG00000009282	676.167071709241	874.046986287035	-0.37033	0.0051983	0.027936	CREB3L1	cAMP responsive element binding protein 3 like 1 [Source:HGNC Symbol;Acc:HGNC:18856]
ENSCAFG00000009284	199.703070887915	261.353167369402	-0.38814	0.0020986	0.013434	F2R	coagulation factor II thrombin receptor [Source:HGNC Symbol;Acc:HGNC:3537]
ENSCAFG00000009286	1254.9658380028	1624.68095857864	-0.37251	0.00028001	0.0024495	SLC38A1	solute carrier family 38 member 1 [Source:HGNC Symbol;Acc:HGNC:13447]
ENSCAFG00000009287	1504.3706245859	1163.34936824202	0.37088	3.9798e-05	0.00046209	ACVR1	activin A receptor type 1 [Source:HGNC Symbol;Acc:HGNC:171]
ENSCAFG00000009292	1135.33631091738	701.2711248686	0.69508	2.8245e-13	1.8579e-11	NIT2	nitrilase family member 2 [Source:HGNC Symbol;Acc:HGNC:29878]
ENSCAFG00000009295	816.123381938019	666.09521012063	0.29306	0.002285	0.014434	FBXW8	F-box and WD repeat domain containing 8 [Source:HGNC Symbol;Acc:HGNC:13597]
ENSCAFG00000009302	273.077379589079	213.650515191624	0.35406	0.0040504	0.022679	R3HCC1L	R3H domain and coiled-coil containing 1 like [Source:HGNC Symbol;Acc:HGNC:23512]
ENSCAFG00000009307	387.283357710367	653.602363654026	-0.75502	0.00087527	0.0064508	--	--
ENSCAFG00000009311	82.8612125306847	56.8596378298454	0.54329	0.0066429	0.033756	--	--
ENSCAFG00000009314	835.708426228466	993.2937578697	-0.24922	0.0068253	0.034484	NQO2	N-ribosyldihydronicotinamide:quinone reductase 2 [Source:HGNC Symbol;Acc:HGNC:7856]
ENSCAFG00000009318	2175.937635718	1402.91516547135	0.63321	6.4314e-13	4.0245e-11	CCDC148	coiled-coil domain containing 148 [Source:HGNC Symbol;Acc:HGNC:25191]
ENSCAFG00000009319	525.164816052148	363.49330570675	0.53084	4.7613e-07	9.6078e-06	IFT52	intraflagellar transport 52 [Source:HGNC Symbol;Acc:HGNC:15901]
ENSCAFG00000009320	16.1191838487813	4.2437244927724	1.9254	0.00012714	0.0012408	ARHGAP24	Rho GTPase activating protein 24 [Source:HGNC Symbol;Acc:HGNC:25361]
ENSCAFG00000009321	1483.10684629963	1746.70347319143	-0.23601	0.0098411	0.046338	RIPK1	receptor interacting serine/threonine kinase 1 [Source:HGNC Symbol;Acc:HGNC:10019]
ENSCAFG00000009325	909.235527030564	1166.00619884713	-0.35885	0.0004177	0.0034345	WDR75	WD repeat domain 75 [Source:HGNC Symbol;Acc:HGNC:25725]
ENSCAFG00000009326	150.545756469365	106.487496553526	0.49952	0.00071023	0.0054263	BPHL	biphenyl hydrolase like [Source:HGNC Symbol;Acc:HGNC:1094]
ENSCAFG00000009331	1723.31736241188	1447.088071157	0.25204	0.0059582	0.031032	DPY19L4	dpy-19 like 4 (C. elegans) [Source:HGNC Symbol;Acc:HGNC:27829]
ENSCAFG00000009332	81.2346171992165	52.5194536222456	0.62924	0.0016792	0.011182	C15orf62	chromosome 15 open reading frame 62 [Source:HGNC Symbol;Acc:HGNC:34489]
ENSCAFG00000009336	4368.21224133102	5430.36356119067	-0.31401	0.0001295	0.0012616	MYBL2	MYB proto-oncogene like 2 [Source:HGNC Symbol;Acc:HGNC:7548]
ENSCAFG00000009337	3765.19985589273	6781.6671160401	-0.84891	6.1941e-09	1.9638e-07	TUBB2A	tubulin beta 2A class IIa [Source:HGNC Symbol;Acc:HGNC:12412]
ENSCAFG00000009355	88.8354064399413	48.5816748215135	0.87072	1.4931e-05	0.00019444	C11orf94	chromosome 11 open reading frame 94 [Source:HGNC Symbol;Acc:HGNC:37213]
ENSCAFG00000009363	1235.79528420902	897.592799791423	0.46131	2.1947e-05	0.00027223	MAPK8IP1	mitogen-activated protein kinase 8 interacting protein 1 [Source:HGNC Symbol;Acc:HGNC:6882]
ENSCAFG00000009370	314.842552840929	413.189705921634	-0.39217	0.00048351	0.0038783	TANC1	tetratricopeptide repeat, ankyrin repeat and coiled-coil containing 1 [Source:HGNC Symbol;Acc:HGNC:29364]
ENSCAFG00000009379	110.872739665919	54.6825191724284	1.0198	3.3627e-08	9.2256e-07	CRY2	cryptochrome circadian clock 2 [Source:HGNC Symbol;Acc:HGNC:2385]
ENSCAFG00000009385	274.651392035127	137.265025636634	1.0006	9.3657e-06	0.00012943	CHST1	carbohydrate sulfotransferase 1 [Source:HGNC Symbol;Acc:HGNC:1969]
ENSCAFG00000009389	2571.92515824761	1980.72443306369	0.37682	1.3932e-05	0.00018271	NISCH	nischarin [Source:HGNC Symbol;Acc:HGNC:18006]
ENSCAFG00000009393	42.4469170088465	2.6809831488098	3.9848	4.4336e-21	7.1227e-19	SYT13	synaptotagmin 13 [Source:HGNC Symbol;Acc:HGNC:14962]
ENSCAFG00000009401	39.3814154641654	21.7779307092139	0.85465	0.0026917	0.016483	DLL4	delta like canonical Notch ligand 4 [Source:HGNC Symbol;Acc:HGNC:2910]
ENSCAFG00000009407	388.779576678502	235.69800202183	0.72201	4.8015e-10	1.8876e-08	LPCAT2	lysophosphatidylcholine acyltransferase 2 [Source:HGNC Symbol;Acc:HGNC:26032]
ENSCAFG00000009408	254.469111719986	327.951843847393	-0.36599	0.0099055	0.046541	CCNE2	cyclin E2 [Source:HGNC Symbol;Acc:HGNC:1590]
ENSCAFG00000009411	730.17752200221	159.119971975087	2.1981	7.865e-82	2.6282e-78	HNF4A	hepatocyte nuclear factor 4 alpha [Source:HGNC Symbol;Acc:HGNC:5024]
ENSCAFG00000009414	85.1375838598306	195.384370546177	-1.1984	1.7303e-15	1.5058e-13	CHAC1	ChaC glutathione specific gamma-glutamylcyclotransferase 1 [Source:HGNC Symbol;Acc:HGNC:28680]
ENSCAFG00000009423	264.918642925524	151.516347133441	0.80608	1.3922e-09	5.0568e-08	C8orf37	chromosome 8 open reading frame 37 [Source:HGNC Symbol;Acc:HGNC:27232]
ENSCAFG00000009425	596.64144915731	1079.02680554943	-0.85479	7.4897e-19	1.0011e-16	SLC39A14	solute carrier family 39 member 14 [Source:HGNC Symbol;Acc:HGNC:20858]
ENSCAFG00000009427	3852.42816617934	3147.17235566797	0.29171	0.0034847	0.020128	PTPN13	protein tyrosine phosphatase, non-receptor type 13 [Source:HGNC Symbol;Acc:HGNC:9646]
ENSCAFG00000009433	677.892872668151	531.965939426374	0.34972	0.00041382	0.0034093	BAZ2B	bromodomain adjacent to zinc finger domain 2B [Source:HGNC Symbol;Acc:HGNC:963]
ENSCAFG00000009441	2150.11934249903	1747.92699930648	0.29877	0.0034704	0.020063	CD82	CD82 molecule [Source:HGNC Symbol;Acc:HGNC:6210]
ENSCAFG00000009449	3784.98571249947	4610.52037198184	-0.28464	0.00064259	0.0049867	--	--
ENSCAFG00000009455	311.214310432535	468.628363213635	-0.59054	7.1725e-08	1.8157e-06	POLR3D	RNA polymerase III subunit D [Source:HGNC Symbol;Acc:HGNC:1080]
ENSCAFG00000009463	556.298434773508	422.590555211184	0.3966	0.0001198	0.0011809	FTO	FTO, alpha-ketoglutarate dependent dioxygenase [Source:HGNC Symbol;Acc:HGNC:24678]
ENSCAFG00000009477	5660.97809203291	4204.03362773781	0.42928	2.5874e-07	5.6511e-06	EXT2	exostosin glycosyltransferase 2 [Source:HGNC Symbol;Acc:HGNC:3513]
ENSCAFG00000009486	496.171131781807	289.962265894546	0.77497	1.3219e-12	7.9449e-11	RPGRIP1L	RPGRIP1 like [Source:HGNC Symbol;Acc:HGNC:29168]
ENSCAFG00000009497	452.59764766068	261.557285460109	0.7911	3.2003e-12	1.8123e-10	ACCS	1-aminocyclopropane-1-carboxylate synthase homolog (inactive) [Source:HGNC Symbol;Acc:HGNC:23989]
ENSCAFG00000009506	84.477669097439	30.7855359579699	1.4563	5.4474e-11	2.5212e-09	ABI3BP	ABI family member 3 binding protein [Source:HGNC Symbol;Acc:HGNC:17265]
ENSCAFG00000009513	3466.74940503946	4048.7220210912	-0.22388	0.0094159	0.044681	GLS	glutaminase [Source:HGNC Symbol;Acc:HGNC:4331]
ENSCAFG00000009533	2120.85557544699	2525.29511410838	-0.25181	0.0043149	0.023983	SSR1	signal sequence receptor subunit 1 [Source:HGNC Symbol;Acc:HGNC:11323]
ENSCAFG00000009536	534.987372093801	302.55764701785	0.82229	6.5949e-14	4.7089e-12	ABCC2	canalicular multispecific organic anion transporter 1 [Source:RefSeq peptide;Acc:NP_001003081]
ENSCAFG00000009538	1086.17354268262	900.197578589376	0.27094	0.003204	0.018889	NUSAP1	nucleolar and spindle associated protein 1 [Source:HGNC Symbol;Acc:HGNC:18538]
ENSCAFG00000009552	99.5924416691804	64.8236634441283	0.61952	0.00060764	0.004742	IMPG2	interphotoreceptor matrix proteoglycan 2 [Source:HGNC Symbol;Acc:HGNC:18362]
ENSCAFG00000009553	87.0996028317765	51.6422432256622	0.75411	0.00013415	0.0013001	CRACR2B	calcium release activated channel regulator 2B [Source:HGNC Symbol;Acc:HGNC:28703]
ENSCAFG00000009559	3117.05394526488	2560.33579542425	0.28385	0.00093842	0.0068438	RCAN1	regulator of calcineurin 1 [Source:HGNC Symbol;Acc:HGNC:3040]
ENSCAFG00000009561	984.617537497597	800.953211821563	0.29785	0.0012957	0.0090465	DNMBP	dynamin binding protein [Source:HGNC Symbol;Acc:HGNC:30373]
ENSCAFG00000009563	668.393505832293	996.687076720268	-0.57644	3.1651e-08	8.7121e-07	RIOK1	RIO kinase 1 [Source:HGNC Symbol;Acc:HGNC:18656]
ENSCAFG00000009569	881643.363690857	732929.828482381	0.26652	0.0011045	0.0078692	SPP1	secreted phosphoprotein 1 [Source:HGNC Symbol;Acc:HGNC:11255]
ENSCAFG00000009583	724.530661222834	922.924079117805	-0.34917	0.000272	0.0023894	EEF1E1-BLOC1S5	EEF1E1-BLOC1S5 readthrough (NMD candidate) [Source:HGNC Symbol;Acc:HGNC:49187]
ENSCAFG00000009595	862.917101265895	718.482367332499	0.26427	0.0052877	0.028289	PKD2	polycystin 2, transient receptor potential cation channel [Source:HGNC Symbol;Acc:HGNC:9009]
ENSCAFG00000009603	469.720503068551	376.393972018058	0.31956	0.0034259	0.019868	SLC35B3	solute carrier family 35 member B3 [Source:HGNC Symbol;Acc:HGNC:21601]
ENSCAFG00000009609	150.561785483897	56.2881393273863	1.4195	1.0588e-16	1.134e-14	TMEM117	transmembrane protein 117 [Source:HGNC Symbol;Acc:HGNC:25308]
ENSCAFG00000009622	511.112441890297	675.615952809751	-0.40256	7.0545e-05	0.00075798	NXPE3	neurexophilin and PC-esterase domain family member 3 [Source:HGNC Symbol;Acc:HGNC:28238]
ENSCAFG00000009624	341.760804912771	437.604433916727	-0.35664	0.0014618	0.0099959	CWF19L1	CWF19 like 1, cell cycle control (S. pombe) [Source:HGNC Symbol;Acc:HGNC:25613]
ENSCAFG00000009632	296.651311190253	367.856848442836	-0.31038	0.0053648	0.028637	TYRO3	TYRO3 protein tyrosine kinase [Source:HGNC Symbol;Acc:HGNC:12446]
ENSCAFG00000009634	581.665530624952	398.35250126737	0.54614	1.9842e-07	4.4679e-06	NFKBIZ	NFKB inhibitor zeta [Source:HGNC Symbol;Acc:HGNC:29805]
ENSCAFG00000009649	1363.94077021799	990.426355075364	0.46166	4.6443e-07	9.4171e-06	PLEKHA6	pleckstrin homology domain containing A6 [Source:HGNC Symbol;Acc:HGNC:17053]
ENSCAFG00000009651	1826.86048123289	2534.0943706155	-0.4721	7.5378e-08	1.9025e-06	PPP1R15B	protein phosphatase 1 regulatory subunit 15B [Source:HGNC Symbol;Acc:HGNC:14951]
ENSCAFG00000009652	3189.43159155639	2563.77379904982	0.31503	0.00018189	0.0016884	TWF1	twinfilin actin binding protein 1 [Source:HGNC Symbol;Acc:HGNC:9620]
ENSCAFG00000009654	1320.70955750745	1039.4255708344	0.34553	0.00018357	0.0017024	RBL2	RB transcriptional corepressor like 2 [Source:HGNC Symbol;Acc:HGNC:9894]
ENSCAFG00000009661	871.201011664369	1272.30150133312	-0.54636	3.1344e-09	1.0731e-07	PIK3C2B	phosphatidylinositol-4-phosphate 3-kinase catalytic subunit type 2 beta [Source:HGNC Symbol;Acc:HGNC:8972]
ENSCAFG00000009674	660.971535397226	836.886000270282	-0.34044	0.00038704	0.0032108	CHAF1B	chromatin assembly factor 1 subunit B [Source:HGNC Symbol;Acc:HGNC:1911]
ENSCAFG00000009680	178.468534049426	88.6055278695762	1.0102	8.1127e-11	3.6437e-09	GCNT2	glucosaminyl (N-acetyl) transferase 2, I-branching enzyme (I blood group) [Source:HGNC Symbol;Acc:HGNC:4204]
ENSCAFG00000009688	719.584570213643	957.671260024643	-0.41237	2.6306e-05	0.00031986	PAK1IP1	PAK1 interacting protein 1 [Source:HGNC Symbol;Acc:HGNC:20882]
ENSCAFG00000009695	576.416313046864	478.659754500049	0.26811	0.0093452	0.044471	MAPKBP1	mitogen-activated protein kinase binding protein 1 [Source:HGNC Symbol;Acc:HGNC:29536]
ENSCAFG00000009696	5750.74542937345	3607.64164564367	0.67269	4.0751e-15	3.3874e-13	WFDC2	WAP four-disulfide core domain 2 [Source:HGNC Symbol;Acc:HGNC:15939]
ENSCAFG00000009702	487.606317910841	394.876256735516	0.30432	0.0052717	0.028222	--	--
ENSCAFG00000009736	106.420401280041	67.2118892117975	0.66299	0.00017424	0.0016273	DMTN	dematin actin binding protein [Source:HGNC Symbol;Acc:HGNC:3382]
ENSCAFG00000009738	987.448219498853	663.017095866997	0.57466	1.8989e-09	6.7361e-08	SEMA4G	semaphorin 4G [Source:HGNC Symbol;Acc:HGNC:10735]
ENSCAFG00000009739	71.7371052578527	257.895633012965	-1.846	1.0076e-35	5.6115e-33	NGF	nerve growth factor [Source:HGNC Symbol;Acc:HGNC:7808]
ENSCAFG00000009743	2742.56842333599	3289.6840947155	-0.26242	0.0020888	0.013392	NIPA2	non imprinted in Prader-Willi/Angelman syndrome 2 [Source:HGNC Symbol;Acc:HGNC:17044]
ENSCAFG00000009755	2469.84548269554	2008.55954183447	0.29826	0.00072709	0.0055204	SALL1	spalt like transcription factor 1 [Source:HGNC Symbol;Acc:HGNC:10524]
ENSCAFG00000009758	691.634181086726	891.155949733766	-0.36567	0.00019616	0.0017998	VANGL1	VANGL planar cell polarity protein 1 [Source:HGNC Symbol;Acc:HGNC:15512]
ENSCAFG00000009771	2399.98908002728	1901.40438801844	0.33596	9.3182e-05	0.00095164	TTC3	tetratricopeptide repeat domain 3 [Source:HGNC Symbol;Acc:HGNC:12393]
ENSCAFG00000009779	33.2721950852772	18.7306511564228	0.82892	0.0072279	0.036135	--	--
ENSCAFG00000009781	2269.78500078442	2719.36700614615	-0.26072	0.0031375	0.018629	HERC6	HECT and RLD domain containing E3 ubiquitin protein ligase family member 6 [Source:HGNC Symbol;Acc:HGNC:26072]
ENSCAFG00000009789	288.271941890528	362.99682505494	-0.33253	0.0039382	0.022177	YAF2	YY1 associated factor 2 [Source:HGNC Symbol;Acc:HGNC:17363]
ENSCAFG00000009794	1133.68394298882	2321.81255906404	-1.0342	1.0674e-30	3.497e-28	EDN1	Endothelin-1 [Source:UniProtKB/Swiss-Prot;Acc:P13206]
ENSCAFG00000009795	71596.0254108764	55873.8635624903	0.35771	1.3568e-05	0.00017892	ATP1A1	sodium/potassium-transporting ATPase subunit alpha-1 precursor [Source:RefSeq peptide;Acc:NP_001003306]
ENSCAFG00000009799	942.436839553905	1191.18650576743	-0.33793	0.0003533	0.0029858	NCAPD3	non-SMC condensin II complex subunit D3 [Source:HGNC Symbol;Acc:HGNC:28952]
ENSCAFG00000009802	273.719641312612	219.241718046812	0.32018	0.007761	0.038307	CYLD	CYLD lysine 63 deubiquitinase [Source:HGNC Symbol;Acc:HGNC:2584]
ENSCAFG00000009827	740.792040449106	526.93841072841	0.49143	1.0172e-06	1.8718e-05	TBC1D7	TBC1 domain family member 7 [Source:HGNC Symbol;Acc:HGNC:21066]
ENSCAFG00000009832	113.949463841392	179.110769841798	-0.65246	8.6499e-06	0.00012124	GFOD1	glucose-fructose oxidoreductase domain containing 1 [Source:HGNC Symbol;Acc:HGNC:21096]
ENSCAFG00000009839	40.5766318748793	19.6867213594485	1.0434	0.00020643	0.0018755	CD101	CD101 molecule [Source:HGNC Symbol;Acc:HGNC:5949]
ENSCAFG00000009844	151.870595222239	113.182326427774	0.42419	0.0040113	0.022513	TIGD2	tigger transposable element derived 2 [Source:HGNC Symbol;Acc:HGNC:18333]
ENSCAFG00000009846	1805.11384667221	2509.55177922836	-0.47534	4.2819e-08	1.1447e-06	NOL7	nucleolar protein 7 [Source:HGNC Symbol;Acc:HGNC:21040]
ENSCAFG00000009850	122.258781555782	45.2463042922265	1.4341	1.0013e-14	7.6743e-13	DNAH5	dynein axonemal heavy chain 5 [Source:HGNC Symbol;Acc:HGNC:2950]
ENSCAFG00000009862	191.230325166955	135.740350228405	0.49446	0.00037131	0.0030972	ZNF37A	zinc finger protein 37A [Source:HGNC Symbol;Acc:HGNC:13102]
ENSCAFG00000009869	2338.20789444125	2977.39101883569	-0.34865	5.601e-05	0.00062181	EHD4	EH domain containing 4 [Source:HGNC Symbol;Acc:HGNC:3245]
ENSCAFG00000009877	2763.91410693908	2308.36040838805	0.25984	0.0021556	0.013747	ITGB6	integrin subunit beta 6 [Source:HGNC Symbol;Acc:HGNC:6161]
ENSCAFG00000009879	552.014477784838	411.429324552388	0.42406	5.4831e-05	0.00061034	BTRC	beta-transducin repeat containing E3 ubiquitin protein ligase [Source:HGNC Symbol;Acc:HGNC:1144]
ENSCAFG00000009881	1238.05212731569	955.953609946119	0.37306	6.7216e-05	0.00072689	ALAS1	5'-aminolevulinate synthase 1 [Source:HGNC Symbol;Acc:HGNC:396]
ENSCAFG00000009885	239.955639489461	183.311761328876	0.38847	0.0028912	0.017458	JARID2	jumonji and AT-rich interaction domain containing 2 [Source:HGNC Symbol;Acc:HGNC:6196]
ENSCAFG00000009887	3897.56775054702	3097.53164096758	0.33146	7.1289e-05	0.000765	CD47	CD47 molecule [Source:HGNC Symbol;Acc:HGNC:1682]
ENSCAFG00000009890	1909.57790927317	2540.21560082304	-0.4117	2.1951e-06	3.6786e-05	RFC5	replication factor C subunit 5 [Source:HGNC Symbol;Acc:HGNC:9973]
ENSCAFG00000009895	916.366902260033	746.767588552848	0.29527	0.006109	0.031561	IFT57	intraflagellar transport 57 [Source:HGNC Symbol;Acc:HGNC:17367]
ENSCAFG00000009902	1749.05737696042	2256.58619738573	-0.36756	3.3876e-05	0.00039887	WSB2	WD repeat and SOCS box containing 2 [Source:HGNC Symbol;Acc:HGNC:19222]
ENSCAFG00000009904	703.161506039728	475.66633370613	0.56391	5.0144e-08	1.3298e-06	DPCD	deleted in primary ciliary dyskinesia homolog (mouse) [Source:HGNC Symbol;Acc:HGNC:24542]
ENSCAFG00000009910	4453.61653930686	5265.70867886939	-0.24165	0.0039912	0.02243	PEBP1	phosphatidylethanolamine binding protein 1 [Source:HGNC Symbol;Acc:HGNC:8630]
ENSCAFG00000009916	2566.34440687841	3634.08283713261	-0.50188	5.914e-09	1.8893e-07	WDR3	WD repeat domain 3 [Source:HGNC Symbol;Acc:HGNC:12755]
ENSCAFG00000009917	511.313522607498	691.494970404692	-0.43551	1.0198e-05	0.00013989	--	--
ENSCAFG00000009920	394.215131712059	489.514416929786	-0.31237	0.0027024	0.016521	GMPR	guanosine monophosphate reductase [Source:HGNC Symbol;Acc:HGNC:4376]
ENSCAFG00000009922	2865.0160552722	3906.86069131273	-0.44747	1.6099e-07	3.7256e-06	RBMS1	RNA binding motif single stranded interacting protein 1 [Source:HGNC Symbol;Acc:HGNC:9907]
ENSCAFG00000009926	280.461862705861	45.4291970612137	2.6261	2.8551e-63	4.3367e-60	LRRK2	leucine rich repeat kinase 2 [Source:HGNC Symbol;Acc:HGNC:18618]
ENSCAFG00000009930	2237.75852321923	1645.60912134618	0.44343	3.3793e-07	7.111e-06	MGEA5	meningioma expressed antigen 5 (hyaluronidase) [Source:HGNC Symbol;Acc:HGNC:7056]
ENSCAFG00000009934	593.635291263053	484.426482122809	0.2933	0.0043146	0.023983	ATXN1	ataxin 1 [Source:HGNC Symbol;Acc:HGNC:10548]
ENSCAFG00000009938	1170.00325541132	1385.71780396218	-0.24412	0.009288	0.044262	PAPD5	poly(A) RNA polymerase D5, non-canonical [Source:HGNC Symbol;Acc:HGNC:30758]
ENSCAFG00000009945	639.398689454549	443.919623636648	0.52642	4.3558e-07	8.9078e-06	ABHD14B	abhydrolase domain containing 14B [Source:HGNC Symbol;Acc:HGNC:28235]
ENSCAFG00000009949	370.703242311961	243.731423668159	0.60497	1.768e-07	4.0522e-06	CCSER1	coiled-coil serine rich protein 1 [Source:HGNC Symbol;Acc:HGNC:29349]
ENSCAFG00000009971	255.146542049819	199.002863946998	0.35854	0.0055387	0.029378	C10orf76	chromosome 10 open reading frame 76 [Source:HGNC Symbol;Acc:HGNC:25788]
ENSCAFG00000009975	160.955873838355	123.362327526972	0.38376	0.0066209	0.03367	SLC2A13	solute carrier family 2 member 13 [Source:HGNC Symbol;Acc:HGNC:15956]
ENSCAFG00000009997	20.8795024397204	43.9920314170898	-1.0752	0.00088029	0.0064764	ANKRD33B	ankyrin repeat domain 33B [Source:HGNC Symbol;Acc:HGNC:35240]
ENSCAFG00000010009	73.200352363795	109.471858560466	-0.58064	0.00138	0.0095198	DUSP8	dual specificity phosphatase 8 [Source:HGNC Symbol;Acc:HGNC:3074]
ENSCAFG00000010029	2545.69726885682	2128.37618132555	0.25831	0.0029432	0.017663	LONP2	lon peptidase 2, peroxisomal [Source:HGNC Symbol;Acc:HGNC:20598]
ENSCAFG00000010030	148.73336549725	217.426680105731	-0.5478	0.0032031	0.018889	TMCC2	transmembrane and coiled-coil domain family 2 [Source:HGNC Symbol;Acc:HGNC:24239]
ENSCAFG00000010038	437.521615498009	867.490997373875	-0.98749	6.8532e-23	1.2866e-20	NUAK2	NUAK family kinase 2 [Source:HGNC Symbol;Acc:HGNC:29558]
ENSCAFG00000010040	1224.75362650629	1819.85367659478	-0.57133	2.2527e-10	9.3625e-09	PPRC1	peroxisome proliferator-activated receptor gamma, coactivator-related 1 [Source:HGNC Symbol;Acc:HGNC:30025]
ENSCAFG00000010042	785.879670426266	537.196142982784	0.54886	3.8713e-08	1.05e-06	PARP3	poly(ADP-ribose) polymerase family member 3 [Source:HGNC Symbol;Acc:HGNC:273]
ENSCAFG00000010060	1126.00600796759	1528.53109828973	-0.44093	1.1445e-06	2.0785e-05	RRP9	ribosomal RNA processing 9, small subunit (SSU) processome component, homolog (yeast) [Source:HGNC Symbol;Acc:HGNC:16829]
ENSCAFG00000010061	8.91900494710724	0.979204270057326	3.1872	0.0001477	0.0014134	ABCC11	ATP binding cassette subfamily C member 11 [Source:HGNC Symbol;Acc:HGNC:14639]
ENSCAFG00000010062	2627.21661274835	3463.88755519047	-0.39886	4.5925e-06	6.9819e-05	NOLC1	nucleolar and coiled-body phosphoprotein 1 [Source:HGNC Symbol;Acc:HGNC:15608]
ENSCAFG00000010064	278.520595396053	142.704367662869	0.96475	2.0931e-13	1.3933e-11	CMBL	carboxymethylenebutenolidase homolog [Source:HGNC Symbol;Acc:HGNC:25090]
ENSCAFG00000010067	500.430878866305	696.796176207225	-0.47757	1.6981e-06	2.9279e-05	IGSF5	immunoglobulin superfamily member 5 [Source:HGNC Symbol;Acc:HGNC:5952]
ENSCAFG00000010071	1692.08737053556	2078.76983675275	-0.29693	0.0017855	0.011787	PDLIM5	PDZ and LIM domain 5 [Source:HGNC Symbol;Acc:HGNC:17468]
ENSCAFG00000010080	2619.54751964684	2167.521831383	0.27327	0.001573	0.010615	MYO1B	myosin IB [Source:HGNC Symbol;Acc:HGNC:7596]
ENSCAFG00000010082	347.824631073346	475.622349966234	-0.45146	0.00038354	0.0031866	CDK18	cyclin dependent kinase 18 [Source:HGNC Symbol;Acc:HGNC:8751]
ENSCAFG00000010084	5032.77913848675	6728.40663251097	-0.41891	5.3316e-07	1.063e-05	CCT5	chaperonin containing TCP1 subunit 5 [Source:HGNC Symbol;Acc:HGNC:1618]
ENSCAFG00000010085	130.121788974312	183.667585649177	-0.49723	0.00050372	0.0040173	ATP10A	ATPase phospholipid transporting 10A (putative) [Source:HGNC Symbol;Acc:HGNC:13542]
ENSCAFG00000010098	774.580551149289	958.510387597668	-0.30738	0.00088472	0.0065061	--	--
ENSCAFG00000010100	1454.44629688727	1201.02602373472	0.2762	0.002672	0.016413	TEX264	testis expressed 264 [Source:HGNC Symbol;Acc:HGNC:30247]
ENSCAFG00000010101	845.001496920827	689.728640762666	0.29293	0.0018783	0.012312	KIF13A	kinesin family member 13A [Source:HGNC Symbol;Acc:HGNC:14566]
ENSCAFG00000010104	213.51809430523	146.015453177951	0.54824	4.91e-05	0.00055543	GANC	glucosidase alpha, neutral C [Source:HGNC Symbol;Acc:HGNC:4139]
ENSCAFG00000010111	2476.3247703708	2048.64372880085	0.27353	0.0016325	0.010923	NIPSNAP2	nipsnap homolog 2 [Source:HGNC Symbol;Acc:HGNC:4179]
ENSCAFG00000010112	56.3665317085778	23.5096219245071	1.2616	5.3547e-07	1.0651e-05	TSPAN32	tetraspanin 32 [Source:HGNC Symbol;Acc:HGNC:13410]
ENSCAFG00000010114	1300.50772195301	993.75593122177	0.38811	2.119e-05	0.00026421	CIT	citron rho-interacting serine/threonine kinase [Source:HGNC Symbol;Acc:HGNC:1985]
ENSCAFG00000010140	267.890876704165	354.954544285259	-0.40599	0.00052256	0.0041497	BICDL1	BICD family like cargo adaptor 1 [Source:HGNC Symbol;Acc:HGNC:28095]
ENSCAFG00000010148	270.744018145861	411.070461759872	-0.60246	2.6565e-07	5.7709e-06	SLC45A3	solute carrier family 45 member 3 [Source:HGNC Symbol;Acc:HGNC:8642]
ENSCAFG00000010149	4470.58037608317	5314.51876889871	-0.24948	0.0031311	0.018604	CCT6A	chaperonin containing TCP1 subunit 6A [Source:HGNC Symbol;Acc:HGNC:1620]
ENSCAFG00000010156	889.954108886251	639.511464416531	0.47676	9.0726e-07	1.6994e-05	SUMF2	sulfatase modifying factor 2 [Source:HGNC Symbol;Acc:HGNC:20415]
ENSCAFG00000010167	4.20337799007543	42.8161550835518	-3.3485	1.6711e-06	2.8933e-05	MX2	Interferon-induced GTP-binding protein Mx2 [Source:UniProtKB/Swiss-Prot;Acc:Q9N0Y2]
ENSCAFG00000010172	992.740416391812	2469.81637126645	-1.3149	8.1536e-08	2.0333e-06	MX1	Interferon-induced GTP-binding protein Mx1 Interferon-induced GTP-binding protein Mx1, N-terminally processed [Source:UniProtKB/Swiss-Prot;Acc:Q9N0Y3]
ENSCAFG00000010177	723.895887357856	586.625418649465	0.30334	0.0022006	0.013959	KDM1B	lysine demethylase 1B [Source:HGNC Symbol;Acc:HGNC:21577]
ENSCAFG00000010181	120.571938791046	72.7636998641647	0.7286	0.00045008	0.0036593	NUPR2	nuclear protein 2, transcriptional regulator [Source:HGNC Symbol;Acc:HGNC:44164]
ENSCAFG00000010183	1122.08783004341	1386.24731071109	-0.305	0.0066871	0.033939	DCAF1	DDB1 and CUL4 associated factor 1 [Source:HGNC Symbol;Acc:HGNC:30911]
ENSCAFG00000010192	75.9919344643637	39.0587138906792	0.9602	8.6862e-06	0.00012155	RNF144B	ring finger protein 144B [Source:HGNC Symbol;Acc:HGNC:21578]
ENSCAFG00000010195	150.666196382462	109.802230031564	0.45645	0.0038987	0.021992	FBXO25	F-box protein 25 [Source:HGNC Symbol;Acc:HGNC:13596]
ENSCAFG00000010203	4488.63197757027	5834.04114114031	-0.37822	7.5959e-06	0.00010838	GCN1	GCN1, eIF2 alpha kinase activator homolog [Source:HGNC Symbol;Acc:HGNC:4199]
ENSCAFG00000010215	27.0280070582388	13.8419709619166	0.96541	0.0036344	0.020834	UNC5C	unc-5 netrin receptor C [Source:HGNC Symbol;Acc:HGNC:12569]
ENSCAFG00000010224	1290.85676883233	1527.62989011459	-0.24297	0.0069767	0.035121	SRGAP2	SLIT-ROBO Rho GTPase activating protein 2 [Source:HGNC Symbol;Acc:HGNC:19751]
ENSCAFG00000010225	893.495411180327	735.819823836275	0.28011	0.0026915	0.016483	PHKB	phosphorylase kinase regulatory subunit beta [Source:HGNC Symbol;Acc:HGNC:8927]
ENSCAFG00000010228	561.020142707936	797.063541832027	-0.50664	1.9713e-07	4.4569e-06	C2CD2	C2 calcium dependent domain containing 2 [Source:HGNC Symbol;Acc:HGNC:1266]
ENSCAFG00000010231	806.163722476356	581.165426193221	0.47212	1.646e-06	2.8617e-05	KCNQ1	potassium voltage-gated channel subfamily Q member 1 [Source:HGNC Symbol;Acc:HGNC:6294]
ENSCAFG00000010234	1152.37132442598	930.664085748686	0.30827	0.0013058	0.0091018	ITFG1	integrin alpha FG-GAP repeat containing 1 [Source:HGNC Symbol;Acc:HGNC:30697]
ENSCAFG00000010240	231.233308013062	161.097517440708	0.52141	9.2065e-05	0.00094312	SLC22A18	solute carrier family 22 member 18 [Source:HGNC Symbol;Acc:HGNC:10964]
ENSCAFG00000010243	951.221811964012	660.70636804296	0.52577	4.1526e-08	1.1155e-06	ARL3	ADP ribosylation factor like GTPase 3 [Source:HGNC Symbol;Acc:HGNC:694]
ENSCAFG00000010250	1269.09795357942	849.264027933219	0.57952	2.9535e-10	1.2036e-08	KIF21A	kinesin family member 21A [Source:HGNC Symbol;Acc:HGNC:19349]
ENSCAFG00000010253	875.489304293604	1134.13810354814	-0.37343	6.8048e-05	0.00073493	KIAA1524	KIAA1524 [Source:HGNC Symbol;Acc:HGNC:29302]
ENSCAFG00000010256	3896.82565207095	5352.97259010407	-0.45804	6.3144e-08	1.6331e-06	NAP1L4	nucleosome assembly protein 1 like 4 [Source:HGNC Symbol;Acc:HGNC:7640]
ENSCAFG00000010260	1643.49596938131	1340.47262802371	0.29403	0.00074076	0.0056003	DCDC2	doublecortin domain containing 2 [Source:HGNC Symbol;Acc:HGNC:18141]
ENSCAFG00000010267	724.311884964251	875.002434793304	-0.27268	0.0058116	0.030458	RAP1GDS1	Rap1 GTPase-GDP dissociation stimulator 1 [Source:HGNC Symbol;Acc:HGNC:9859]
ENSCAFG00000010268	343.975404676599	262.445946367238	0.39029	0.0014911	0.010161	MRS2	MRS2, magnesium transporter [Source:HGNC Symbol;Acc:HGNC:13785]
ENSCAFG00000010269	1889.02636200479	2622.0925242715	-0.47308	8.2462e-08	2.0533e-06	MANF	mesencephalic astrocyte derived neurotrophic factor [Source:HGNC Symbol;Acc:HGNC:15461]
ENSCAFG00000010271	2282.26321898221	3033.5237661962	-0.41053	1.6229e-06	2.8275e-05	CARS	cysteinyl-tRNA synthetase [Source:HGNC Symbol;Acc:HGNC:1493]
ENSCAFG00000010287	315.86046624287	217.399915873606	0.53894	7.4182e-06	0.0001064	TSPAN5	tetraspanin 5 [Source:HGNC Symbol;Acc:HGNC:17753]
ENSCAFG00000010293	206.350583430925	257.417815766327	-0.31901	0.0094456	0.044771	CISH	cytokine inducible SH2 containing protein [Source:HGNC Symbol;Acc:HGNC:1984]
ENSCAFG00000010304	2260.64787345335	3097.87190471492	-0.45454	1.7118e-07	3.945e-06	ETS1	ETS proto-oncogene 1, transcription factor [Source:HGNC Symbol;Acc:HGNC:3488]
ENSCAFG00000010306	17.1247450174359	30.995703159774	-0.85599	0.0077845	0.038401	TRPM1	transient receptor potential cation channel subfamily M member 1 [Source:HGNC Symbol;Acc:HGNC:7146]
ENSCAFG00000010318	3575.17968737993	2945.44981322201	0.27953	0.0011248	0.0079768	DYNLL1	dynein light chain LC8-type 1 [Source:HGNC Symbol;Acc:HGNC:15476]
ENSCAFG00000010321	67.9064750099791	31.5821519941125	1.1044	2.0096e-06	3.3985e-05	PPFIA4	PTPRF interacting protein alpha 4 [Source:HGNC Symbol;Acc:HGNC:9248]
ENSCAFG00000010323	179.768671834558	126.982948507738	0.50151	0.00044724	0.0036403	SRD5A1	steroid 5 alpha-reductase 1 [Source:HGNC Symbol;Acc:HGNC:11284]
ENSCAFG00000010332	677.090592915896	530.68145667959	0.3515	0.00078536	0.0058791	--	--
ENSCAFG00000010334	3491.09434793333	4818.37985692549	-0.46487	5.5289e-08	1.4479e-06	NSUN2	NOP2/Sun RNA methyltransferase family member 2 [Source:HGNC Symbol;Acc:HGNC:25994]
ENSCAFG00000010345	510.684413422555	392.020522455441	0.3815	0.00023027	0.0020629	NECTIN3	nectin cell adhesion molecule 3 [Source:HGNC Symbol;Acc:HGNC:17664]
ENSCAFG00000010347	844.375959429359	606.278341536369	0.47791	8.1272e-07	1.5396e-05	FAN1	FANCD2 and FANCI associated nuclease 1 [Source:HGNC Symbol;Acc:HGNC:29170]
ENSCAFG00000010354	1353.53414386173	925.044148682423	0.54914	3.0484e-09	1.0523e-07	NT5C2	5'-nucleotidase, cytosolic II [Source:HGNC Symbol;Acc:HGNC:8022]
ENSCAFG00000010357	707.073409956015	950.426241795034	-0.42671	9.1294e-06	0.00012732	MPHOSPH10	M-phase phosphoprotein 10 [Source:HGNC Symbol;Acc:HGNC:7213]
ENSCAFG00000010389	427.381772540769	595.716219647632	-0.4791	3.71e-06	5.7931e-05	POP5	POP5 homolog, ribonuclease P/MRP subunit [Source:HGNC Symbol;Acc:HGNC:17689]
ENSCAFG00000010393	210.999529914578	310.178209304151	-0.55586	5.065e-06	7.6171e-05	TAF5	TATA-box binding protein associated factor 5 [Source:HGNC Symbol;Acc:HGNC:11539]
ENSCAFG00000010397	794.832588681828	1198.35496800341	-0.59233	0.0040596	0.022723	IRS1	insulin receptor substrate 1 [Source:HGNC Symbol;Acc:HGNC:6125]
ENSCAFG00000010406	162.041551579753	240.128386171238	-0.56744	2.4021e-05	0.00029467	CPNE8	copine 8 [Source:HGNC Symbol;Acc:HGNC:23498]
ENSCAFG00000010411	2051.34124051395	2664.06669012503	-0.37706	1.9014e-05	0.00024085	PDCD11	programmed cell death 11 [Source:HGNC Symbol;Acc:HGNC:13408]
ENSCAFG00000010413	371.059842761907	243.350444366245	0.60862	3.2557e-05	0.00038552	TMEM54	transmembrane protein 54 [Source:HGNC Symbol;Acc:HGNC:24143]
ENSCAFG00000010416	702.047773455128	554.995840697063	0.33909	0.00045158	0.0036697	UNC119B	unc-119 lipid binding chaperone B [Source:HGNC Symbol;Acc:HGNC:16488]
ENSCAFG00000010424	1555.38222681925	2082.56901547068	-0.4211	1.3225e-06	2.3557e-05	DHCR7	7-dehydrocholesterol reductase [Source:HGNC Symbol;Acc:HGNC:2860]
ENSCAFG00000010433	2218.75179165654	2960.06675814378	-0.41588	2.0663e-06	3.4907e-05	--	--
ENSCAFG00000010438	995.808323177318	1387.81907548023	-0.47888	1.4905e-07	3.4878e-06	IFIH1	interferon induced with helicase C domain 1 [Source:HGNC Symbol;Acc:HGNC:18873]
ENSCAFG00000010449	1358.4752038171	1850.92779071686	-0.44626	4.4667e-07	9.1012e-06	FOXRED1	FAD dependent oxidoreductase domain containing 1 [Source:HGNC Symbol;Acc:HGNC:26927]
ENSCAFG00000010451	89.7452196754743	146.400675757404	-0.70602	9.2086e-06	0.000128	CALHM2	calcium homeostasis modulator 2 [Source:HGNC Symbol;Acc:HGNC:23493]
ENSCAFG00000010452	1400.37943344065	1059.1079520855	0.40297	9.3629e-06	0.00012943	KDM5B	lysine demethylase 5B [Source:HGNC Symbol;Acc:HGNC:18039]
ENSCAFG00000010454	361.264100148255	581.085161253794	-0.6857	1.6904e-08	4.9375e-07	CALHM1	calcium homeostasis modulator 1 [Source:HGNC Symbol;Acc:HGNC:23494]
ENSCAFG00000010457	91.9282148840036	66.1204206428798	0.47541	0.0087547	0.042141	RIPOR2	RHO family interacting cell polarization regulator 2 [Source:HGNC Symbol;Acc:HGNC:13872]
ENSCAFG00000010474	3055.46183776476	3758.00272796318	-0.29858	0.00043977	0.0035895	SRPRA	SRP receptor alpha subunit [Source:HGNC Symbol;Acc:HGNC:11307]
ENSCAFG00000010481	2241.78012593247	2677.92603819571	-0.25647	0.0029556	0.017725	YARS	tyrosyl-tRNA synthetase [Source:HGNC Symbol;Acc:HGNC:12840]
ENSCAFG00000010483	1227.65368670386	1486.77653073681	-0.27628	0.0021615	0.013773	STN1	STN1, CST complex subunit [Source:HGNC Symbol;Acc:HGNC:26200]
ENSCAFG00000010484	1751.77299138924	1381.12149808068	0.34298	9.0374e-05	0.0009275	PKP2	plakophilin 2 [Source:HGNC Symbol;Acc:HGNC:9024]
ENSCAFG00000010487	38.1523951727536	20.9468756121069	0.86504	0.0038846	0.021949	PDE9A	phosphodiesterase 9A [Source:HGNC Symbol;Acc:HGNC:8795]
ENSCAFG00000010493	2298.59359863261	2913.32082476182	-0.34191	8.0333e-05	0.00084248	--	--
ENSCAFG00000010496	175.224455587831	237.650518430672	-0.43964	0.00083379	0.0061762	YARS2	tyrosyl-tRNA synthetase 2 [Source:HGNC Symbol;Acc:HGNC:24249]
ENSCAFG00000010499	260.195631961709	206.83396216148	0.33112	0.0076123	0.037685	CDON	cell adhesion associated, oncogene regulated [Source:HGNC Symbol;Acc:HGNC:17104]
ENSCAFG00000010500	611.065568742201	993.921271063468	-0.7018	1.4501e-08	4.2806e-07	WDR4	WD repeat domain 4 [Source:HGNC Symbol;Acc:HGNC:12756]
ENSCAFG00000010502	72.8149245591378	42.1546314609389	0.78854	0.00013139	0.0012763	HNF1A	HNF1 homeobox A [Source:HGNC Symbol;Acc:HGNC:11621]
ENSCAFG00000010512	8.29972415844148	0.726730479990918	3.5136	0.00011465	0.0011382	DAW1	dynein assembly factor with WD repeats 1 [Source:HGNC Symbol;Acc:HGNC:26383]
ENSCAFG00000010529	48.9118562503973	95.8361692417277	-0.97039	4.4379e-07	9.0535e-06	PCSK6	proprotein convertase subtilisin/kexin type 6 [Source:HGNC Symbol;Acc:HGNC:8569]
ENSCAFG00000010530	1577.62077606246	2605.73632542464	-0.72394	1.241e-13	8.568e-12	CCDC80	coiled-coil domain containing 80 [Source:HGNC Symbol;Acc:HGNC:30649]
ENSCAFG00000010549	384.020313945664	476.60181166846	-0.3116	0.0027631	0.016806	GLRX2	glutaredoxin 2 [Source:HGNC Symbol;Acc:HGNC:16065]
ENSCAFG00000010551	882.450844261626	1119.29640493059	-0.343	0.0002875	0.0024992	CHEK1	checkpoint kinase 1 [Source:HGNC Symbol;Acc:HGNC:1925]
ENSCAFG00000010564	1538.07209795849	2134.60561355556	-0.47285	6.9322e-08	1.7629e-06	SNRPA1	small nuclear ribonucleoprotein polypeptide A' [Source:HGNC Symbol;Acc:HGNC:11152]
ENSCAFG00000010572	2178.09252211602	2652.79057706482	-0.28445	0.0010128	0.0073067	U2AF1L5	U2 small nuclear RNA auxiliary factor 1 like 5 [Source:HGNC Symbol;Acc:HGNC:51830]
ENSCAFG00000010575	985.256423479233	1381.77893569391	-0.48796	7.2098e-08	1.8224e-06	VIMP	selenoprotein S [Source:RefSeq peptide;Acc:NP_001108229]
ENSCAFG00000010579	353.373940486892	520.965675319182	-0.55999	2.8351e-06	4.5856e-05	CHSY1	chondroitin sulfate synthase 1 [Source:HGNC Symbol;Acc:HGNC:17198]
ENSCAFG00000010581	321.327631009381	246.404624945966	0.38302	0.0014714	0.010051	--	--
ENSCAFG00000010585	200.584021908688	152.390819085843	0.39643	0.0047337	0.025897	TSSK3	testis specific serine kinase 3 [Source:HGNC Symbol;Acc:HGNC:15473]
ENSCAFG00000010599	1915.19731918382	1098.73442251173	0.80165	1.3472e-18	1.7865e-16	HYAL1	hyaluronoglucosaminidase 1 [Source:HGNC Symbol;Acc:HGNC:5320]
ENSCAFG00000010609	160.982777115525	83.1788878415172	0.95262	1.65e-09	5.9159e-08	ZMYND10	zinc finger MYND-type containing 10 [Source:HGNC Symbol;Acc:HGNC:19412]
ENSCAFG00000010611	31.5013131405593	10.1031940492771	1.6406	4.0273e-06	6.2074e-05	--	--
ENSCAFG00000010612	913.087423230948	1208.05843356476	-0.40387	1.3901e-05	0.00018245	TIMM17A	translocase of inner mitochondrial membrane 17A [Source:HGNC Symbol;Acc:HGNC:17315]
ENSCAFG00000010615	8413.16960209491	10244.8282297245	-0.28417	0.00055168	0.0043581	H2AFZ	H2A histone family, member Z [Source:RefSeq peptide;Acc:NP_001274021]
ENSCAFG00000010619	72.7937722766582	41.5422864811342	0.80923	0.0001488	0.0014215	BICD1	BICD cargo adaptor 1 [Source:HGNC Symbol;Acc:HGNC:1049]
ENSCAFG00000010621	1953.90536416478	2760.21679913355	-0.49842	8.3758e-09	2.5867e-07	RRP1B	ribosomal RNA processing 1B [Source:HGNC Symbol;Acc:HGNC:23818]
ENSCAFG00000010627	305.112028501251	377.159259830923	-0.30583	0.0063559	0.032605	RASSF1	Ras association domain family member 1 [Source:HGNC Symbol;Acc:HGNC:9882]
ENSCAFG00000010629	1908.05891119045	1518.34729312153	0.3296	0.00017753	0.0016534	SPICE1	spindle and centriole associated protein 1 [Source:HGNC Symbol;Acc:HGNC:25083]
ENSCAFG00000010630	6638.43784370833	5572.96543346648	0.2524	0.0020191	0.013049	COBLL1	cordon-bleu WH2 repeat protein like 1 [Source:HGNC Symbol;Acc:HGNC:23571]
ENSCAFG00000010637	937.558351077091	768.127044785888	0.28756	0.002556	0.015811	ANKRD13A	ankyrin repeat domain 13A [Source:HGNC Symbol;Acc:HGNC:21268]
ENSCAFG00000010646	1270.15340360072	1567.48087183911	-0.30345	0.00049643	0.0039667	RRP1	ribosomal RNA processing 1 [Source:HGNC Symbol;Acc:HGNC:18785]
ENSCAFG00000010673	75.5998280763803	45.6239033977893	0.72859	0.00027084	0.0023804	HECW2	HECT, C2 and WW domain containing E3 ubiquitin protein ligase 2 [Source:HGNC Symbol;Acc:HGNC:29853]
ENSCAFG00000010674	3454.73763798594	4126.00747347431	-0.25617	0.0021142	0.013516	EIF3I	eukaryotic translation initiation factor 3 subunit I [Source:HGNC Symbol;Acc:HGNC:3272]
ENSCAFG00000010687	1510.81433093067	2401.91630043369	-0.66886	9.8747e-09	3.0162e-07	--	--
ENSCAFG00000010695	58.7980188833202	89.0994416874764	-0.59965	0.0014289	0.0098128	LSMEM2	leucine rich single-pass membrane protein 2 [Source:HGNC Symbol;Acc:HGNC:26781]
ENSCAFG00000010700	277.817008323389	675.402695780958	-1.2816	1.4365e-14	1.0811e-12	CCND1	cyclin D1 [Source:HGNC Symbol;Acc:HGNC:1582]
ENSCAFG00000010711	5396.38176636627	3788.69261685803	0.51029	9.6925e-10	3.6229e-08	ATP6V1A	ATPase H+ transporting V1 subunit A [Source:HGNC Symbol;Acc:HGNC:851]
ENSCAFG00000010716	973.442928104242	817.39795904337	0.25206	0.0078837	0.038741	TPCN2	two pore segment channel 2 [Source:HGNC Symbol;Acc:HGNC:20820]
ENSCAFG00000010726	2891.21050644047	3567.40190434856	-0.3032	0.00038065	0.0031641	CLPTM1L	CLPTM1 like [Source:HGNC Symbol;Acc:HGNC:24308]
ENSCAFG00000010730	1466.16339984502	1245.03364098769	0.23586	0.0093666	0.044523	NFKB1	nuclear factor NF-kappa-B p105 subunit [Source:RefSeq peptide;Acc:NP_001003344]
ENSCAFG00000010734	1900.98537237894	1585.95702083535	0.26139	0.0028432	0.017193	ZMYND8	zinc finger MYND-type containing 8 [Source:HGNC Symbol;Acc:HGNC:9397]
ENSCAFG00000010735	376.543438116513	241.827895995732	0.63884	2.0112e-07	4.5104e-06	GRAMD1C	GRAM domain containing 1C [Source:HGNC Symbol;Acc:HGNC:25252]
ENSCAFG00000010741	104.2039415712	51.5858537268642	1.0144	8.0506e-08	2.0166e-06	kcnj16	inward rectifier potassium channel 16 [Source:RefSeq peptide;Acc:NP_001300799]
ENSCAFG00000010745	1625.80207551691	1994.05242083991	-0.29455	0.0058428	0.030572	IGHMBP2	immunoglobulin mu binding protein 2 [Source:HGNC Symbol;Acc:HGNC:5542]
ENSCAFG00000010755	481.320082181252	362.554113796067	0.4088	0.00016893	0.0015849	CCDC191	coiled-coil domain containing 191 [Source:HGNC Symbol;Acc:HGNC:29272]
ENSCAFG00000010761	244.531020736047	172.522308879787	0.50323	0.00011836	0.0011688	TPST1	tyrosylprotein sulfotransferase 1 [Source:HGNC Symbol;Acc:HGNC:12020]
ENSCAFG00000010769	1181.75812084376	866.791234751537	0.44718	4.6242e-06	7.0174e-05	MANBA	mannosidase beta [Source:HGNC Symbol;Acc:HGNC:6831]
ENSCAFG00000010794	155.174574815437	94.4960770112476	0.71557	2.2228e-05	0.00027551	SPATA17	spermatogenesis associated 17 [Source:HGNC Symbol;Acc:HGNC:25184]
ENSCAFG00000010797	1599.55002072678	1991.88978853879	-0.31647	0.00030576	0.0026365	SBDS	SBDS, ribosome assembly guanine nucleotide exchange factor [Source:HGNC Symbol;Acc:HGNC:19440]
ENSCAFG00000010803	615.061032545946	480.428137694713	0.35641	0.00072968	0.0055341	PDE4DIP	phosphodiesterase 4D interacting protein [Source:HGNC Symbol;Acc:HGNC:15580]
ENSCAFG00000010804	1977.60215903762	2683.62930447233	-0.44043	3.0133e-07	6.4054e-06	SEMA3F	semaphorin 3F [Source:HGNC Symbol;Acc:HGNC:10728]
ENSCAFG00000010807	430.797215290739	239.239215815393	0.84856	3.2047e-10	1.2965e-08	PDCD4	programmed cell death 4 [Source:HGNC Symbol;Acc:HGNC:8763]
ENSCAFG00000010810	760.910735364566	546.046467539962	0.4787	1.2155e-06	2.1931e-05	ABCA5	ATP binding cassette subfamily A member 5 [Source:HGNC Symbol;Acc:HGNC:35]
ENSCAFG00000010813	12.0793701185352	3.14443954175971	1.9417	0.0016973	0.011298	BDH2	3-hydroxybutyrate dehydrogenase type 2 [Source:RefSeq peptide;Acc:NP_001300730]
ENSCAFG00000010815	137.815067027409	205.399093038596	-0.5757	5.3065e-05	0.00059424	TGFB2	transforming growth factor beta 2 [Source:HGNC Symbol;Acc:HGNC:11768]
ENSCAFG00000010831	4423.21742292831	3782.92286222627	0.22559	0.0061565	0.031738	SHOC2	SHOC2, leucine rich repeat scaffold protein [Source:HGNC Symbol;Acc:HGNC:15454]
ENSCAFG00000010835	757.082204404838	965.310754523558	-0.35054	0.00028176	0.0024609	RRP15	ribosomal RNA processing 15 homolog [Source:HGNC Symbol;Acc:HGNC:24255]
ENSCAFG00000010836	1234.27068754542	1045.78159961993	0.23908	0.0070084	0.035238	CENPE	centromere protein E [Source:HGNC Symbol;Acc:HGNC:1856]
ENSCAFG00000010838	1579.72301696408	2198.42126965316	-0.4768	7.7593e-08	1.9524e-06	TRIP13	Canis lupus familiaris thyroid hormone receptor interactor 13 (TRIP13), mRNA. [Source:RefSeq mRNA;Acc:NM_001313869]
ENSCAFG00000010839	248.413375272429	185.648583167914	0.42017	0.0012023	0.0084547	LYPLAL1	lysophospholipase like 1 [Source:HGNC Symbol;Acc:HGNC:20440]
ENSCAFG00000010853	766.580835916255	531.640797823395	0.52799	2.7648e-07	5.9451e-06	FBLN5	fibulin 5 [Source:HGNC Symbol;Acc:HGNC:3602]
ENSCAFG00000010856	3821.98526889765	4672.46161633141	-0.28986	0.00076738	0.0057754	PSMD1	proteasome 26S subunit, non-ATPase 1 [Source:HGNC Symbol;Acc:HGNC:9554]
ENSCAFG00000010858	707.816456178295	475.850346078611	0.57287	1.8366e-08	5.309e-07	LSAMP	limbic system-associated membrane protein [Source:HGNC Symbol;Acc:HGNC:6705]
ENSCAFG00000010865	10057.7441592265	14555.55372975	-0.53326	1.1167e-10	4.8971e-09	--	--
ENSCAFG00000010866	1895.06062992043	1448.04211261439	0.38814	1.1956e-05	0.00016136	RBM5	RNA binding motif protein 5 [Source:HGNC Symbol;Acc:HGNC:9902]
ENSCAFG00000010870	2447.38856060894	1917.8872981724	0.35173	3.9924e-05	0.00046323	UBE3B	ubiquitin protein ligase E3B [Source:HGNC Symbol;Acc:HGNC:13478]
ENSCAFG00000010873	6310.86429301861	7508.27203788523	-0.25064	0.0032233	0.018976	EPRS	glutamyl-prolyl-tRNA synthetase [Source:HGNC Symbol;Acc:HGNC:3418]
ENSCAFG00000010874	979.897292183151	804.094093598674	0.28527	0.003056	0.018245	sulf2	sulfatase 2 [Source:HGNC Symbol;Acc:HGNC:20392]
ENSCAFG00000010883	71.1125434050216	26.8814021590241	1.4035	2.1783e-08	6.2428e-07	FMO5	flavin containing monooxygenase 5 [Source:HGNC Symbol;Acc:HGNC:3773]
ENSCAFG00000010885	525.841521072141	378.428942758743	0.47461	9.9815e-06	0.0001373	TPPP	tubulin polymerization promoting protein [Source:HGNC Symbol;Acc:HGNC:24164]
ENSCAFG00000010889	810.21113787576	1094.15295409254	-0.43344	5.6338e-06	8.3448e-05	CEP72	centrosomal protein 72 [Source:HGNC Symbol;Acc:HGNC:25547]
ENSCAFG00000010890	3946.53140993785	6253.03474946575	-0.66397	2.1254e-15	1.8399e-13	COQ10B	coenzyme Q10B [Source:HGNC Symbol;Acc:HGNC:25819]
ENSCAFG00000010893	1068.32453602802	901.985446470826	0.24417	0.0083388	0.040419	ATXN3L	ataxin 3 like [Source:HGNC Symbol;Acc:HGNC:24173]
ENSCAFG00000010896	284.135891102943	155.618631779708	0.86857	1.009e-11	5.2032e-10	ARRDC4	arrestin domain containing 4 [Source:HGNC Symbol;Acc:HGNC:28087]
ENSCAFG00000010897	188.267473677699	142.006705732328	0.40682	0.0046869	0.025683	ARHGEF38	Rho guanine nucleotide exchange factor 38 [Source:HGNC Symbol;Acc:HGNC:25968]
ENSCAFG00000010899	1105.60111568468	1389.61744709571	-0.32986	0.00041149	0.0033918	MOB4	MOB family member 4, phocein [Source:HGNC Symbol;Acc:HGNC:17261]
ENSCAFG00000010901	346.793417404721	575.283592329294	-0.7302	1.1131e-11	5.6528e-10	FAR2	fatty acyl-CoA reductase 2 [Source:HGNC Symbol;Acc:HGNC:25531]
ENSCAFG00000010913	204.434450767696	266.181813059821	-0.38077	0.0026244	0.016153	C11orf24	chromosome 11 open reading frame 24 [Source:HGNC Symbol;Acc:HGNC:1174]
ENSCAFG00000010916	190.00431771404	292.6405719559	-0.6231	0.00021887	0.0019756	GSTCD	glutathione S-transferase C-terminal domain containing [Source:HGNC Symbol;Acc:HGNC:25806]
ENSCAFG00000010920	712.954561531217	521.19209544173	0.45199	4.8893e-06	7.3794e-05	KMT5B	lysine methyltransferase 5B [Source:HGNC Symbol;Acc:HGNC:24283]
ENSCAFG00000010925	92.5759074155332	55.9390164143583	0.72678	0.0014482	0.0099163	HFE	hemochromatosis [Source:HGNC Symbol;Acc:HGNC:4886]
ENSCAFG00000010926	417.987215567241	572.065690084527	-0.45272	1.9975e-05	0.00025088	TMEM39A	transmembrane protein 39A [Source:HGNC Symbol;Acc:HGNC:25600]
ENSCAFG00000010936	2498.41364019311	4452.14144358301	-0.83349	3.4908e-22	6.2047e-20	NPNT	nephronectin [Source:HGNC Symbol;Acc:HGNC:27405]
ENSCAFG00000010972	1644.78073398875	2297.3729390505	-0.48209	0.00010885	0.0010884	TCIRG1	T-cell immune regulator 1, ATPase H+ transporting V0 subunit a3 [Source:HGNC Symbol;Acc:HGNC:11647]
ENSCAFG00000010974	98.0396855130259	67.2408856068008	0.54403	0.003797	0.021541	MST1R	macrophage stimulating 1 receptor [Source:HGNC Symbol;Acc:HGNC:7381]
ENSCAFG00000010977	547.736860264044	675.262701203719	-0.30197	0.0031887	0.018832	TIMMDC1	translocase of inner mitochondrial membrane domain containing 1 [Source:HGNC Symbol;Acc:HGNC:1321]
ENSCAFG00000010979	502.866680581479	354.206438259145	0.50559	3.7614e-06	5.8515e-05	ARMC9	armadillo repeat containing 9 [Source:HGNC Symbol;Acc:HGNC:20730]
ENSCAFG00000010996	504.166071814429	404.690550243609	0.31708	0.0026554	0.016323	CCDC15	coiled-coil domain containing 15 [Source:HGNC Symbol;Acc:HGNC:25798]
ENSCAFG00000011002	3933.50708326523	7009.14996858962	-0.83342	1.0592e-08	3.2176e-07	TINAGL1	tubulointerstitial nephritis antigen like 1 [Source:HGNC Symbol;Acc:HGNC:19168]
ENSCAFG00000011014	1475.88055068842	1752.76405387571	-0.24806	0.006136	0.031661	--	--
ENSCAFG00000011015	1552.74262793645	1161.47984800707	0.41885	2.9418e-06	4.7399e-05	SPATS2L	spermatogenesis associated serine rich 2 like [Source:HGNC Symbol;Acc:HGNC:24574]
ENSCAFG00000011016	253.568961332743	126.970027009437	0.99789	1.8441e-13	1.2424e-11	HABP2	hyaluronan binding protein 2 [Source:HGNC Symbol;Acc:HGNC:4798]
ENSCAFG00000011021	167.034737027361	266.385946988697	-0.67337	0.00062189	0.0048373	B3GNT7	UDP-GlcNAc:betaGal beta-1,3-N-acetylglucosaminyltransferase 7 [Source:HGNC Symbol;Acc:HGNC:18811]
ENSCAFG00000011037	16495.0036771436	25046.7306632504	-0.60259	3.1212e-13	2.0451e-11	NCL	nucleolin [Source:HGNC Symbol;Acc:HGNC:7667]
ENSCAFG00000011045	97.2779312242782	59.5439982962834	0.70816	0.00015481	0.0014705	MAATS1	MYCBP associated and testis expressed 1 [Source:HGNC Symbol;Acc:HGNC:24010]
ENSCAFG00000011046	1368.97519614157	1139.52515079072	0.26466	0.0038963	0.021992	BCL9	B-cell CLL/lymphoma 9 [Source:HGNC Symbol;Acc:HGNC:1008]
ENSCAFG00000011049	897.528923406733	1301.99484931164	-0.53669	0.0061312	0.031647	FAM207A	family with sequence similarity 207 member A [Source:HGNC Symbol;Acc:HGNC:15811]
ENSCAFG00000011056	7997.43376396137	6370.03546321878	0.32824	0.00024245	0.002157	ITPK1	inositol-tetrakisphosphate 1-kinase [Source:HGNC Symbol;Acc:HGNC:6177]
ENSCAFG00000011077	145.450027710678	88.1552633315654	0.7224	7.6801e-05	0.00081317	ADARB1	adenosine deaminase, RNA specific B1 [Source:HGNC Symbol;Acc:HGNC:226]
ENSCAFG00000011082	862.87347214643	1099.85783955776	-0.3501	0.0013794	0.0095197	CAMSAP2	calmodulin regulated spectrin associated protein family member 2 [Source:HGNC Symbol;Acc:HGNC:29188]
ENSCAFG00000011089	172.759311557129	102.704569208078	0.75026	5.8103e-07	1.1461e-05	ARNTL2	aryl hydrocarbon receptor nuclear translocator like 2 [Source:HGNC Symbol;Acc:HGNC:18984]
ENSCAFG00000011099	1159.89248376403	979.340814653607	0.24411	0.0084535	0.040892	AMZ2	archaelysin family metallopeptidase 2 [Source:HGNC Symbol;Acc:HGNC:28041]
ENSCAFG00000011103	85.2713884085718	44.4426671408864	0.94012	4.4165e-06	6.7512e-05	NRAP	nebulin related anchoring protein [Source:HGNC Symbol;Acc:HGNC:7988]
ENSCAFG00000011105	556.909683960105	453.188106164462	0.29733	0.0036505	0.020891	SNAP23	synaptosome associated protein 23 [Source:HGNC Symbol;Acc:HGNC:11131]
ENSCAFG00000011110	1340.56338757681	1071.29230602054	0.32349	0.00040181	0.0033177	--	--
ENSCAFG00000011117	1113.38345982077	2328.5473002148	-1.0645	2.1626e-32	8.403e-30	FABP3	fatty acid binding protein 3 [Source:HGNC Symbol;Acc:HGNC:3557]
ENSCAFG00000011118	405.559115410669	497.989961853206	-0.2962	0.0056588	0.029887	COPS7B	COP9 signalosome subunit 7B [Source:HGNC Symbol;Acc:HGNC:16760]
ENSCAFG00000011120	768.6543257789	1027.16680432992	-0.41826	1.2088e-05	0.000163	DDX59	DEAD-box helicase 59 [Source:HGNC Symbol;Acc:HGNC:25360]
ENSCAFG00000011126	440.717024290919	561.120818253434	-0.34846	0.0013552	0.0093833	HAUS2	HAUS augmin like complex subunit 2 [Source:HGNC Symbol;Acc:HGNC:25530]
ENSCAFG00000011139	75.554807833566	29.2576413755114	1.3687	2.8651e-09	9.9521e-08	ARSD	arylsulfatase D [Source:HGNC Symbol;Acc:HGNC:717]
ENSCAFG00000011144	731.553926011376	1019.63716072275	-0.47902	6.4536e-07	1.2567e-05	UNG	uracil DNA glycosylase [Source:HGNC Symbol;Acc:HGNC:12572]
ENSCAFG00000011153	256.760961133937	85.1642080900632	1.5921	1.4105e-28	3.8633e-26	--	--
ENSCAFG00000011159	1255.08817202827	1478.8607464819	-0.2367	0.0070049	0.035231	OXA1L	OXA1L, mitochondrial inner membrane protein [Source:HGNC Symbol;Acc:HGNC:8526]
ENSCAFG00000011164	1255.50679912223	1528.53439639835	-0.28388	0.0013669	0.0094515	UBA7	ubiquitin like modifier activating enzyme 7 [Source:HGNC Symbol;Acc:HGNC:12471]
ENSCAFG00000011170	443.122441743613	313.987625440669	0.497	8.9095e-06	0.00012446	DIS3L2	DIS3 like 3'-5' exoribonuclease 2 [Source:HGNC Symbol;Acc:HGNC:28648]
ENSCAFG00000011171	2926.82967628913	1810.70437463503	0.69279	7.2881e-05	0.00077858	ALDH3B1	aldehyde dehydrogenase 3 family member B1 [Source:HGNC Symbol;Acc:HGNC:410]
ENSCAFG00000011184	133.489045313875	95.6847374552163	0.48036	0.0022813	0.014416	SIAE	sialic acid acetylesterase [Source:HGNC Symbol;Acc:HGNC:18187]
ENSCAFG00000011185	99.9810833729721	71.017058316992	0.49349	0.0062219	0.032036	SVOP	SV2 related protein [Source:HGNC Symbol;Acc:HGNC:25417]
ENSCAFG00000011188	634.988436506003	833.722073626473	-0.39284	5.3328e-05	0.00059679	GALNT3	polypeptide N-acetylgalactosaminyltransferase 3 [Source:HGNC Symbol;Acc:HGNC:4125]
ENSCAFG00000011191	813.786683641656	990.739383195183	-0.28385	0.0022357	0.014163	MRPL52	mitochondrial ribosomal protein L52 [Source:HGNC Symbol;Acc:HGNC:16655]
ENSCAFG00000011203	157.235674070846	106.050548001196	0.56818	0.00022553	0.002027	CYP2U1	cytochrome P450 family 2 subfamily U member 1 [Source:HGNC Symbol;Acc:HGNC:20582]
ENSCAFG00000011204	1457.29368680881	1817.47729972626	-0.31865	0.00033997	0.0028966	NDUFB4	NADH:ubiquinone oxidoreductase subunit B4 [Source:HGNC Symbol;Acc:HGNC:7699]
ENSCAFG00000011207	7556.42097637917	5970.64291054923	0.33982	4.4097e-05	0.00050602	DAG1	Dystroglycan Alpha-dystroglycan Beta-dystroglycan [Source:UniProtKB/Swiss-Prot;Acc:Q9TSZ6]
ENSCAFG00000011210	3276.87619671468	1965.60576513749	0.73735	5.3166e-08	1.3989e-06	UNC93B1	unc-93 homolog B1 (C. elegans) [Source:HGNC Symbol;Acc:HGNC:13481]
ENSCAFG00000011216	3864.53697763263	3105.05679376972	0.31568	0.00020517	0.0018682	HADH	hydroxyacyl-CoA dehydrogenase [Source:HGNC Symbol;Acc:HGNC:4799]
ENSCAFG00000011224	20979.4264776423	15757.6805787702	0.41292	6.1525e-07	1.2037e-05	DAO	D-amino acid oxidase [Source:HGNC Symbol;Acc:HGNC:2671]
ENSCAFG00000011236	322.490014830872	243.993282953096	0.40241	0.00099958	0.0072268	AXIN2	axin 2 [Source:HGNC Symbol;Acc:HGNC:904]
ENSCAFG00000011239	351.635828915974	252.291432628334	0.47899	4.3147e-05	0.00049614	CCDC186	coiled-coil domain containing 186 [Source:HGNC Symbol;Acc:HGNC:24349]
ENSCAFG00000011243	2169.00776691144	2612.54312723407	-0.26842	0.0016694	0.011139	PRMT5	protein arginine methyltransferase 5 [Source:HGNC Symbol;Acc:HGNC:10894]
ENSCAFG00000011253	612.012130814067	790.278583461132	-0.3688	0.00020544	0.0018685	ASUN	asunder, spermatogenesis regulator [Source:HGNC Symbol;Acc:HGNC:20174]
ENSCAFG00000011278	478.113801971933	383.478715762344	0.31821	0.003192	0.018845	PUDP	pseudouridine 5'-phosphatase [Source:HGNC Symbol;Acc:HGNC:16818]
ENSCAFG00000011287	14.0357839023719	5.38770142096318	1.3814	0.0057965	0.030436	STS	steroid sulfatase [Source:HGNC Symbol;Acc:HGNC:11425]
ENSCAFG00000011292	305.918748731977	221.943872747129	0.46295	0.00025232	0.0022341	RABL3	RAB, member of RAS oncogene family like 3 [Source:HGNC Symbol;Acc:HGNC:18072]
ENSCAFG00000011308	856.589004499718	1016.50160769238	-0.24694	0.0097534	0.04606	MFN1	mitofusin 1 [Source:HGNC Symbol;Acc:HGNC:18262]
ENSCAFG00000011309	1116.13742991167	1405.29163794335	-0.33235	0.00021416	0.0019373	GET4	golgi to ER traffic protein 4 [Source:HGNC Symbol;Acc:HGNC:21690]
ENSCAFG00000011323	156.597183444849	204.32627678844	-0.38382	0.0050164	0.027125	--	--
ENSCAFG00000011330	663.199302800445	474.926980470664	0.48174	1.2173e-06	2.194e-05	NEK7	NIMA related kinase 7 [Source:HGNC Symbol;Acc:HGNC:13386]
ENSCAFG00000011332	443.757397174918	319.795193415694	0.47262	1.9981e-05	0.00025088	--	--
ENSCAFG00000011334	542.491670663743	752.809132388791	-0.47268	3.6762e-06	5.7512e-05	RCC1L	RCC1 like [Source:HGNC Symbol;Acc:HGNC:14948]
ENSCAFG00000011349	2253.30660278444	1663.49136343092	0.43783	5.1097e-07	1.0261e-05	--	--
ENSCAFG00000011352	1144.91615482157	1396.45066157969	-0.28652	0.0015254	0.010335	SART3	squamous cell carcinoma antigen recognized by T-cells 3 [Source:HGNC Symbol;Acc:HGNC:16860]
ENSCAFG00000011367	403.374416378929	289.433565796806	0.47889	1.8273e-05	0.00023306	--	--
ENSCAFG00000011370	621.54906406097	808.208940474783	-0.37886	0.00018516	0.001713	CDK2AP2	cyclin dependent kinase 2 associated protein 2 [Source:HGNC Symbol;Acc:HGNC:30833]
ENSCAFG00000011371	102.043853502392	74.8263783761218	0.44757	0.0094382	0.044748	LIX1L	limb and CNS expressed 1 like [Source:HGNC Symbol;Acc:HGNC:28715]
ENSCAFG00000011382	143.120291576258	219.991972496512	-0.62022	7.8179e-06	0.00011107	--	--
ENSCAFG00000011384	775.229357338585	1034.21638831623	-0.41584	1.2657e-05	0.00016891	DDX27	DEAD-box helicase 27 [Source:HGNC Symbol;Acc:HGNC:15837]
ENSCAFG00000011392	15.496458135171	4.5043548396987	1.7825	0.000723	0.0054959	SSPN	sarcospan [Source:HGNC Symbol;Acc:HGNC:11322]
ENSCAFG00000011403	1937.11588310577	1579.55876837893	0.29439	0.0055817	0.029578	ASPM	Abnormal spindle-like microcephaly-associated protein homolog [Source:UniProtKB/Swiss-Prot;Acc:P62286]
ENSCAFG00000011405	9078.13082187818	4602.47618637614	0.97999	1.9566e-31	6.9553e-29	TXNIP	thioredoxin interacting protein [Source:HGNC Symbol;Acc:HGNC:16952]
ENSCAFG00000011426	1836.78259940957	1518.78058944987	0.27427	0.002026	0.013075	PTGIS	prostaglandin I2 synthase [Source:HGNC Symbol;Acc:HGNC:9603]
ENSCAFG00000011432	2072.78201509503	2634.55905082602	-0.34599	0.00136	0.0094093	MAPKAPK2	mitogen-activated protein kinase-activated protein kinase 2 [Source:HGNC Symbol;Acc:HGNC:6887]
ENSCAFG00000011434	1026.38412543149	795.192241944018	0.3682	0.0020779	0.013332	UBR1	ubiquitin protein ligase E3 component n-recognin 1 [Source:HGNC Symbol;Acc:HGNC:16808]
ENSCAFG00000011441	49.8390539376787	29.6411513292394	0.74968	0.0028379	0.017167	CASC1	cancer susceptibility 1 [Source:HGNC Symbol;Acc:HGNC:29599]
ENSCAFG00000011446	61.4614106110244	93.0272200868029	-0.59797	0.0015972	0.010748	USP13	ubiquitin specific peptidase 13 (isopeptidase T-3) [Source:HGNC Symbol;Acc:HGNC:12611]
ENSCAFG00000011453	1232.5984097028	1521.74583830645	-0.30402	0.00087701	0.0064582	PSMD12	proteasome 26S subunit, non-ATPase 12 [Source:HGNC Symbol;Acc:HGNC:9557]
ENSCAFG00000011461	1119.72476797552	1356.42279434404	-0.27666	0.0026511	0.016309	WWC3	WWC family member 3 [Source:HGNC Symbol;Acc:HGNC:29237]
ENSCAFG00000011468	473.653277755191	288.623637607711	0.71464	1.4911e-10	6.3392e-09	HOMEZ	homeobox and leucine zipper encoding [Source:HGNC Symbol;Acc:HGNC:20164]
ENSCAFG00000011492	321.658724200383	409.43825915044	-0.34812	0.0021701	0.013808	MRPL46	mitochondrial ribosomal protein L46 [Source:HGNC Symbol;Acc:HGNC:1192]
ENSCAFG00000011493	231.74745587797	178.663297474213	0.37531	0.0067249	0.034038	TCTA	T-cell leukemia translocation altered [Source:HGNC Symbol;Acc:HGNC:11692]
ENSCAFG00000011495	2741.30526260911	2140.61034960926	0.35684	6.0382e-05	0.00066241	GPX1	glutathione peroxidase 1 [Source:RefSeq peptide;Acc:NP_001108591]
ENSCAFG00000011496	170.047365892854	61.6599566770708	1.4635	4.4814e-19	6.188e-17	PIGR	polymeric immunoglobulin receptor precursor [Source:RefSeq peptide;Acc:NP_001274081]
ENSCAFG00000011499	19.3971910202511	40.1025434149511	-1.0478	0.0009375	0.0068401	SNAI1	snail family transcriptional repressor 1 [Source:HGNC Symbol;Acc:HGNC:11128]
ENSCAFG00000011502	619.689509184613	748.898248995037	-0.27322	0.0050951	0.027514	MRPS11	mitochondrial ribosomal protein S11 [Source:HGNC Symbol;Acc:HGNC:14050]
ENSCAFG00000011503	1148.54603215291	1795.17091653602	-0.64431	9.439e-13	5.7348e-11	GAR1	GAR1 ribonucleoprotein [Source:HGNC Symbol;Acc:HGNC:14264]
ENSCAFG00000011507	860.726188987095	1021.27365646826	-0.24674	0.0082495	0.040138	RBM34	RNA binding motif protein 34 [Source:HGNC Symbol;Acc:HGNC:28965]
ENSCAFG00000011513	2388.93984342369	1891.7087354771	0.33668	0.00016958	0.0015891	ABLIM1	actin binding LIM protein 1 [Source:HGNC Symbol;Acc:HGNC:78]
ENSCAFG00000011520	1242.57486360641	924.059584698571	0.42727	4.7474e-06	7.1847e-05	TTC14	tetratricopeptide repeat domain 14 [Source:HGNC Symbol;Acc:HGNC:24697]
ENSCAFG00000011521	662.338779738445	965.692162115764	-0.54399	8.6357e-09	2.6621e-07	AEN	apoptosis enhancing nuclease [Source:HGNC Symbol;Acc:HGNC:25722]
ENSCAFG00000011525	9.37114123312	97.398216480598	-3.3776	1.7523e-12	1.0419e-10	ISG20	interferon stimulated exonuclease gene 20 [Source:HGNC Symbol;Acc:HGNC:6130]
ENSCAFG00000011532	7895.29714557657	6546.45174838334	0.27028	0.00097879	0.0070887	EGF	epidermal growth factor [Source:HGNC Symbol;Acc:HGNC:3229]
ENSCAFG00000011536	113.671232858718	72.0934141146178	0.65693	0.00014781	0.0014136	ZKSCAN8	zinc finger with KRAB and SCAN domains 8 [Source:HGNC Symbol;Acc:HGNC:12983]
ENSCAFG00000011537	218.281810053889	283.067242374265	-0.37495	0.0015228	0.010326	CLCN4	chloride voltage-gated channel 4 [Source:HGNC Symbol;Acc:HGNC:2022]
ENSCAFG00000011552	1753.43366884672	1345.76442386603	0.38176	4.4861e-05	0.00051409	BPTF	bromodomain PHD finger transcription factor [Source:HGNC Symbol;Acc:HGNC:3581]
ENSCAFG00000011555	1489.63769366371	1761.35071843378	-0.24172	0.0063736	0.032666	MFGE8	milk fat globule-EGF factor 8 protein [Source:HGNC Symbol;Acc:HGNC:7036]
ENSCAFG00000011564	228.584254684474	295.014462630884	-0.36806	0.0026212	0.016142	KCNK1	potassium two pore domain channel subfamily K member 1 [Source:HGNC Symbol;Acc:HGNC:6272]
ENSCAFG00000011566	1174.27057234248	892.639953817507	0.39561	2.0568e-05	0.00025774	MAP3K21	mitogen-activated protein kinase kinase kinase 21 [Source:HGNC Symbol;Acc:HGNC:29798]
ENSCAFG00000011567	2814.44827124884	2348.05806863158	0.26138	0.0027897	0.016925	USP19	ubiquitin specific peptidase 19 [Source:HGNC Symbol;Acc:HGNC:12617]
ENSCAFG00000011587	888.456389787588	681.065918430556	0.38351	0.0039042	0.022015	NGEF	neuronal guanine nucleotide exchange factor [Source:HGNC Symbol;Acc:HGNC:7807]
ENSCAFG00000011592	547.390530347108	408.064084037705	0.42377	0.00023424	0.0020928	TTC21B	tetratricopeptide repeat domain 21B [Source:HGNC Symbol;Acc:HGNC:25660]
ENSCAFG00000011594	73.5735610487544	18.5863533196958	1.9849	7.3982e-16	6.6816e-14	RLBP1	retinaldehyde binding protein 1 [Source:HGNC Symbol;Acc:HGNC:10024]
ENSCAFG00000011603	325.694587968015	185.837764682304	0.80948	9.909e-09	3.0212e-07	GRK3	G protein-coupled receptor kinase 3 [Source:HGNC Symbol;Acc:HGNC:290]
ENSCAFG00000011611	793.662876161134	664.917504529026	0.25535	0.0080813	0.039561	MSL3	male-specific lethal 3 homolog (Drosophila) [Source:HGNC Symbol;Acc:HGNC:7370]
ENSCAFG00000011615	3905.44591898385	3087.81170952865	0.3389	0.0041127	0.022974	GOLGB1	golgin B1 [Source:HGNC Symbol;Acc:HGNC:4429]
ENSCAFG00000011617	2471.76995847822	2896.00316539136	-0.22852	0.0067028	0.033989	SF3B4	splicing factor 3b subunit 4 [Source:HGNC Symbol;Acc:HGNC:10771]
ENSCAFG00000011618	1101.9057174342	1465.14666274831	-0.41104	6.913e-06	1e-04	RAD9A	RAD9 checkpoint clamp component A [Source:HGNC Symbol;Acc:HGNC:9827]
ENSCAFG00000011620	725.887079986178	916.401090662195	-0.33623	0.010777	0.04988	FANCI	Fanconi anemia complementation group I [Source:HGNC Symbol;Acc:HGNC:25568]
ENSCAFG00000011628	83.5835305045454	42.2843133041604	0.9831	1.9975e-06	3.3883e-05	PITX2	paired like homeodomain 2 [Source:HGNC Symbol;Acc:HGNC:9005]
ENSCAFG00000011643	510.074449162674	628.561496972925	-0.30135	0.0047393	0.02592	AP1AR	adaptor related protein complex 1 associated regulatory protein [Source:HGNC Symbol;Acc:HGNC:28808]
ENSCAFG00000011646	666.851506422949	522.133953974807	0.35295	0.00046173	0.0037341	ZFHX2	zinc finger homeobox 2 [Source:HGNC Symbol;Acc:HGNC:20152]
ENSCAFG00000011659	2542.66128492532	1881.33595744651	0.43458	6.3732e-07	1.2425e-05	ATP9A	ATPase phospholipid transporting 9A (putative) [Source:HGNC Symbol;Acc:HGNC:13540]
ENSCAFG00000011664	1341.97021088199	1035.7017497572	0.37374	4.7715e-05	0.00054161	--	--
ENSCAFG00000011667	365.941521699057	512.504605913278	-0.48595	8.4321e-06	0.00011869	ETNK1	ethanolamine kinase 1 [Source:HGNC Symbol;Acc:HGNC:24649]
ENSCAFG00000011668	55.5653743369209	35.5504238155185	0.64432	0.0058756	0.030687	CCDC36	coiled-coil domain containing 36 [Source:HGNC Symbol;Acc:HGNC:27945]
ENSCAFG00000011670	31.1716822582571	14.822945714354	1.0724	0.00081152	0.0060476	ALPK1	alpha kinase 1 [Source:HGNC Symbol;Acc:HGNC:20917]
ENSCAFG00000011687	722.482052749714	971.1144464433	-0.42668	7.8891e-06	0.00011184	ANKRD13D	ankyrin repeat domain 13D [Source:HGNC Symbol;Acc:HGNC:27880]
ENSCAFG00000011688	346.939873286744	423.387860644629	-0.28729	0.01004	0.047013	TRUB1	TruB pseudouridine synthase family member 1 [Source:HGNC Symbol;Acc:HGNC:16060]
ENSCAFG00000011714	938.510135500935	693.233691695017	0.43703	5.7211e-06	8.4667e-05	VPS45	vacuolar protein sorting 45 homolog [Source:HGNC Symbol;Acc:HGNC:14579]
ENSCAFG00000011716	44.4035423420235	67.9533624850139	-0.61387	0.0058014	0.030437	UBASH3B	ubiquitin associated and SH3 domain containing B [Source:HGNC Symbol;Acc:HGNC:29884]
ENSCAFG00000011733	1863.09291818563	2235.550485481	-0.26293	0.0079007	0.038813	GRK2	G protein-coupled receptor kinase 2 [Source:HGNC Symbol;Acc:HGNC:289]
ENSCAFG00000011735	1016.93653089846	778.642703086291	0.3852	4.9962e-05	0.00056289	TRNAU1AP	tRNA selenocysteine 1 associated protein 1 [Source:HGNC Symbol;Acc:HGNC:30813]
ENSCAFG00000011748	4134.83336580517	4942.31577743079	-0.25736	0.0027009	0.016518	ANP32E	acidic nuclear phosphoprotein 32 family member E [Source:HGNC Symbol;Acc:HGNC:16673]
ENSCAFG00000011749	1192.93364053573	971.77485721656	0.29582	0.0015142	0.010284	MCCC1	methylcrotonoyl-CoA carboxylase 1 [Source:HGNC Symbol;Acc:HGNC:6936]
ENSCAFG00000011750	1130.20887114183	1400.38735266138	-0.30924	0.00070323	0.0053848	RAB9A	Ras-related protein Rab-9A [Source:UniProtKB/Swiss-Prot;Acc:P24408]
ENSCAFG00000011757	2459.07945716363	3036.72309782431	-0.3044	0.00034422	0.0029238	RCC1	regulator of chromosome condensation 1 [Source:HGNC Symbol;Acc:HGNC:1913]
ENSCAFG00000011764	600.016922656042	490.580193601566	0.29051	0.0041013	0.022933	OFD1	OFD1, centriole and centriolar satellite protein [Source:HGNC Symbol;Acc:HGNC:2567]
ENSCAFG00000011770	831.445423290024	619.863932429039	0.42367	1.3459e-05	0.00017762	TEX2	testis expressed 2 [Source:HGNC Symbol;Acc:HGNC:30884]
ENSCAFG00000011773	397.885614708525	512.946131792831	-0.36645	0.00061128	0.0047659	C7orf50	chromosome 7 open reading frame 50 [Source:HGNC Symbol;Acc:HGNC:22421]
ENSCAFG00000011774	2136.87682961445	1609.54370724194	0.40885	2.5169e-06	4.1554e-05	C2CD5	C2 calcium dependent domain containing 5 [Source:HGNC Symbol;Acc:HGNC:29062]
ENSCAFG00000011796	8.8249488475599	2.72719309355985	1.6942	0.0092842	0.044257	MCF2L2	MCF.2 cell line derived transforming sequence-like 2 [Source:HGNC Symbol;Acc:HGNC:30319]
ENSCAFG00000011806	8.24624050988769	1.20042428364406	2.7802	0.00071323	0.0054438	PRR29	proline rich 29 [Source:HGNC Symbol;Acc:HGNC:25673]
ENSCAFG00000011808	49.8952410095141	10.8263315442436	2.2044	2.6448e-09	9.2061e-08	TSHZ2	teashirt zinc finger homeobox 2 [Source:HGNC Symbol;Acc:HGNC:13010]
ENSCAFG00000011816	412.756530867264	554.128079821053	-0.42493	4.8556e-05	0.00055002	DGKD	diacylglycerol kinase delta [Source:HGNC Symbol;Acc:HGNC:2851]
ENSCAFG00000011820	1423.935452103	1732.03507681255	-0.28258	0.0014622	0.0099959	PRPF3	pre-mRNA processing factor 3 [Source:HGNC Symbol;Acc:HGNC:17348]
ENSCAFG00000011842	598.871594924488	345.727513472207	0.79261	1.024e-13	7.1587e-12	SESN2	sestrin 2 [Source:HGNC Symbol;Acc:HGNC:20746]
ENSCAFG00000011843	653.273656103253	910.155712628831	-0.47843	9.869e-07	1.826e-05	C1orf131	chromosome 1 open reading frame 131 [Source:HGNC Symbol;Acc:HGNC:25332]
ENSCAFG00000011844	33.049734344433	13.9066566977957	1.2489	0.0014491	0.0099187	NRL	neural retina leucine zipper [Source:HGNC Symbol;Acc:HGNC:8002]
ENSCAFG00000011850	359.137069443645	259.920926769811	0.46646	5.8155e-05	0.00064306	KLHL24	kelch like family member 24 [Source:HGNC Symbol;Acc:HGNC:25947]
ENSCAFG00000011851	238.964614108247	454.013615220395	-0.92594	1.3604e-06	2.4202e-05	LRFN4	leucine rich repeat and fibronectin type III domain containing 4 [Source:HGNC Symbol;Acc:HGNC:28456]
ENSCAFG00000011856	511.686518242183	742.781203367015	-0.53768	1.1448e-07	2.7442e-06	--	--
ENSCAFG00000011861	141.346971510721	198.239636897763	-0.488	0.0024113	0.0151	FANCB	Fanconi anemia complementation group B [Source:HGNC Symbol;Acc:HGNC:3583]
ENSCAFG00000011868	3766.35045552997	4462.77748545424	-0.24477	0.0032134	0.01893	PCK2	phosphoenolpyruvate carboxykinase 2, mitochondrial [Source:HGNC Symbol;Acc:HGNC:8725]
ENSCAFG00000011878	4692.15531895013	5690.64326625154	-0.27834	0.0010436	0.0075062	BZW1	basic leucine zipper and W2 domains 1 [Source:HGNC Symbol;Acc:HGNC:18380]
ENSCAFG00000011890	1114.35381727598	1317.75972033914	-0.24188	0.006932	0.034927	FAM162A	family with sequence similarity 162 member A [Source:HGNC Symbol;Acc:HGNC:17865]
ENSCAFG00000011898	2216.50464837329	3572.28834686266	-0.68856	0.00042932	0.0035111	SLC19A1	solute carrier family 19 member 1 [Source:HGNC Symbol;Acc:HGNC:10937]
ENSCAFG00000011922	1163.18180916493	1402.24454275842	-0.26966	0.0028298	0.017125	KPNA1	karyopherin subunit alpha 1 [Source:HGNC Symbol;Acc:HGNC:6394]
ENSCAFG00000011929	999.050460676857	748.487447185977	0.41658	1.2256e-05	0.00016487	CLK1	CDC like kinase 1 [Source:HGNC Symbol;Acc:HGNC:2068]
ENSCAFG00000011930	257.041494919551	169.93718575609	0.597	3.9599e-06	6.1261e-05	CCNDBP1	cyclin D1 binding protein 1 [Source:HGNC Symbol;Acc:HGNC:1587]
ENSCAFG00000011934	6136.46865244046	4642.62158920597	0.40247	9.5271e-07	1.7686e-05	ARHGEF12	Rho guanine nucleotide exchange factor 12 [Source:HGNC Symbol;Acc:HGNC:14193]
ENSCAFG00000011940	972.466278609831	1632.71993196111	-0.74756	2.7859e-10	1.1408e-08	PARP9	poly(ADP-ribose) polymerase family member 9 [Source:HGNC Symbol;Acc:HGNC:24118]
ENSCAFG00000011948	1189.26044552029	1753.85463441537	-0.56046	1.0039e-07	2.4415e-06	DTX3L	deltex E3 ubiquitin ligase 3L [Source:HGNC Symbol;Acc:HGNC:30323]
ENSCAFG00000011953	2.99044523405894	12.3151287898351	-2.042	0.0030616	0.018269	PARP15	poly(ADP-ribose) polymerase family member 15 [Source:HGNC Symbol;Acc:HGNC:26876]
ENSCAFG00000011959	651.045110946682	536.856641489292	0.27822	0.0078591	0.038655	NDUFAF3	NADH:ubiquinone oxidoreductase complex assembly factor 3 [Source:HGNC Symbol;Acc:HGNC:29918]
ENSCAFG00000011963	11.2772581949402	3.40771362880071	1.7265	0.0044628	0.024645	TMEM136	transmembrane protein 136 [Source:HGNC Symbol;Acc:HGNC:28280]
ENSCAFG00000011970	864.656045717085	1463.8026230498	-0.75952	4.4802e-09	1.4882e-07	PARP14	poly(ADP-ribose) polymerase family member 14 [Source:HGNC Symbol;Acc:HGNC:29232]
ENSCAFG00000011973	283.829827753528	225.607730389884	0.33121	0.0072026	0.036041	ZNRF3	zinc and ring finger 3 [Source:HGNC Symbol;Acc:HGNC:18126]
ENSCAFG00000011975	1892.62113883529	1255.99068923239	0.59156	5.4437e-11	2.5212e-09	PIR	pirin [Source:HGNC Symbol;Acc:HGNC:30048]
ENSCAFG00000011976	1349.70177509342	1703.4005953003	-0.33578	0.00018414	0.0017054	--	--
ENSCAFG00000011978	6.84196067823754	0.758547142741964	3.1731	0.00093242	0.0068122	POU2F3	POU class 2 homeobox 3 [Source:HGNC Symbol;Acc:HGNC:19864]
ENSCAFG00000011987	74.5198245504977	30.3971494359338	1.2937	4.9315e-09	1.6156e-07	EMX2	empty spiracles homeobox 2 [Source:HGNC Symbol;Acc:HGNC:3341]
ENSCAFG00000011991	1145.71385353062	831.550490002764	0.46237	7.9153e-07	1.5028e-05	RAB11FIP2	RAB11 family interacting protein 2 [Source:HGNC Symbol;Acc:HGNC:29152]
ENSCAFG00000011993	1599.87740126974	1959.37891613258	-0.29244	0.0071021	0.035624	--	--
ENSCAFG00000011996	20.6761177192626	40.976349315614	-0.98683	0.00054496	0.0043132	TFAP2C	transcription factor AP-2 gamma [Source:HGNC Symbol;Acc:HGNC:11744]
ENSCAFG00000011997	927.406375967412	1098.77984578324	-0.24463	0.0099576	0.046686	DIEXF	digestive organ expansion factor homolog (zebrafish) [Source:HGNC Symbol;Acc:HGNC:28440]
ENSCAFG00000012001	88.5690780669896	54.6184568044852	0.69741	0.00035059	0.0029644	ARL4C	ADP ribosylation factor like GTPase 4C [Source:HGNC Symbol;Acc:HGNC:698]
ENSCAFG00000012002	40.800976804946	16.9042066829781	1.2712	1.3007e-05	0.00017289	WDR93	WD repeat domain 93 [Source:HGNC Symbol;Acc:HGNC:26924]
ENSCAFG00000012004	959.833924386657	1151.59077799761	-0.26277	0.0055669	0.029518	--	--
ENSCAFG00000012028	133.911633720917	78.9786237629036	0.76175	2.742e-06	4.461e-05	DHRS9	dehydrogenase/reductase 9 [Source:HGNC Symbol;Acc:HGNC:16888]
ENSCAFG00000012034	582.909695907299	478.952307256234	0.28339	0.0065821	0.033539	--	uncharacterized protein LOC100846982 [Source:RefSeq peptide;Acc:NP_001239309]
ENSCAFG00000012038	212.794280120249	123.91369750787	0.78012	2.9326e-08	8.18e-07	HHAT	hedgehog acyltransferase [Source:HGNC Symbol;Acc:HGNC:18270]
ENSCAFG00000012048	1531.40333931808	1889.26589855904	-0.30297	0.0007198	0.005479	RAE1	ribonucleic acid export 1 [Source:HGNC Symbol;Acc:HGNC:9828]
ENSCAFG00000012049	2284.04018287538	2787.72237938632	-0.2875	0.00073863	0.0055889	IPO4	importin 4 [Source:HGNC Symbol;Acc:HGNC:19426]
ENSCAFG00000012056	460.169633525967	379.926817673807	0.27644	0.008947	0.042919	ZSCAN29	zinc finger and SCAN domain containing 29 [Source:HGNC Symbol;Acc:HGNC:26673]
ENSCAFG00000012059	8158.71893478382	6143.85949270661	0.4092	6.7801e-07	1.3157e-05	CAMK2D	calcium/calmodulin dependent protein kinase II delta [Source:HGNC Symbol;Acc:HGNC:1462]
ENSCAFG00000012082	3265.25535892273	2327.68378223199	0.4883	9.3825e-07	1.7457e-05	SEMA4B	semaphorin 4B [Source:HGNC Symbol;Acc:HGNC:10730]
ENSCAFG00000012085	939.412001382566	758.110514963677	0.30935	0.0011227	0.0079653	ABCC5	ATP binding cassette subfamily C member 5 [Source:HGNC Symbol;Acc:HGNC:56]
ENSCAFG00000012086	694.118308184658	315.874346931231	1.1358	4.306e-22	7.4943e-20	CTSS	cathepsin S [Source:HGNC Symbol;Acc:HGNC:2545]
ENSCAFG00000012093	450.112147167839	359.670972070262	0.32361	0.0036732	0.020989	CTSK	cathepsin K [Source:HGNC Symbol;Acc:HGNC:2536]
ENSCAFG00000012102	180.439906436607	299.319882819575	-0.73017	4.5945e-09	1.5171e-07	SFXN4	sideroflexin 4 [Source:HGNC Symbol;Acc:HGNC:16088]
ENSCAFG00000012107	698.337388998832	578.893658483783	0.27063	0.0060748	0.031453	RCOR3	REST corepressor 3 [Source:HGNC Symbol;Acc:HGNC:25594]
ENSCAFG00000012112	2141.48825467665	437.40144009316	2.2916	3.5729e-107	2.9848e-103	ACE2	angiotensin I converting enzyme 2 [Source:HGNC Symbol;Acc:HGNC:13557]
ENSCAFG00000012118	1399.2272336791	1732.56310414728	-0.30828	0.0007258	0.0055146	URB2	URB2 ribosome biogenesis 2 homolog (S. cerevisiae) [Source:HGNC Symbol;Acc:HGNC:28967]
ENSCAFG00000012126	4120.85714133048	5982.34256844711	-0.53777	1.4573e-10	6.2272e-09	HYOU1	hypoxia up-regulated 1 [Source:HGNC Symbol;Acc:HGNC:16931]
ENSCAFG00000012130	624.508635487754	945.617764010659	-0.59854	1.262e-09	4.6138e-08	CFLAR	CASP8 and FADD like apoptosis regulator [Source:HGNC Symbol;Acc:HGNC:1876]
ENSCAFG00000012134	41.4714444429646	8.44939559765465	2.2952	1.6052e-11	7.9584e-10	TMEM27	transmembrane protein 27 [Source:HGNC Symbol;Acc:HGNC:29437]
ENSCAFG00000012137	978.530386391827	1192.58722632018	-0.28541	0.0023341	0.014683	ABCB10	ATP binding cassette subfamily B member 10 [Source:HGNC Symbol;Acc:HGNC:41]
ENSCAFG00000012144	549.064872052265	764.666482745962	-0.47785	0.00012537	0.0012292	MAP3K6	mitogen-activated protein kinase kinase kinase 6 [Source:HGNC Symbol;Acc:HGNC:6858]
ENSCAFG00000012145	897.987276803441	718.61833858644	0.32147	0.0010714	0.0076743	IP6K2	inositol hexakisphosphate kinase 2 [Source:HGNC Symbol;Acc:HGNC:17313]
ENSCAFG00000012152	1327.78051041375	1080.24129986293	0.29766	0.0013255	0.0092217	GABBR1	gamma-aminobutyric acid type B receptor subunit 1 [Source:HGNC Symbol;Acc:HGNC:4070]
ENSCAFG00000012155	500.600536877313	397.118019075351	0.33409	0.0011145	0.0079168	LPGAT1	lysophosphatidylglycerol acyltransferase 1 [Source:HGNC Symbol;Acc:HGNC:28985]
ENSCAFG00000012156	2060.37996308402	1426.82854324647	0.5301	1.9799e-09	7.0087e-08	arsj	arylsulfatase family member J [Source:HGNC Symbol;Acc:HGNC:26286]
ENSCAFG00000012163	1683.77610831394	1395.08104986256	0.27135	0.0025503	0.015787	NELFCD	negative elongation factor complex member C/D [Source:HGNC Symbol;Acc:HGNC:15934]
ENSCAFG00000012175	1509.14348554087	1781.7696530771	-0.23958	0.0070699	0.035494	SLC26A6	solute carrier family 26 member 6 [Source:HGNC Symbol;Acc:HGNC:14472]
ENSCAFG00000012176	992.452853606068	819.448109625552	0.27635	0.0060426	0.031315	INTS7	integrator complex subunit 7 [Source:HGNC Symbol;Acc:HGNC:24484]
ENSCAFG00000012178	350.17021354711	263.682388826399	0.40926	0.00057423	0.0045128	TMEM222	transmembrane protein 222 [Source:HGNC Symbol;Acc:HGNC:25363]
ENSCAFG00000012189	1118.49828976159	1342.42273874351	-0.26328	0.0038945	0.02199	PPP1R11	protein phosphatase 1 regulatory inhibitor subunit 11 [Source:HGNC Symbol;Acc:HGNC:9285]
ENSCAFG00000012192	1534.26590507758	1177.4597527525	0.38187	2.421e-05	0.00029633	WDTC1	WD and tetratricopeptide repeats 1 [Source:HGNC Symbol;Acc:HGNC:29175]
ENSCAFG00000012197	553.810326282538	422.599398540337	0.3901	0.00070317	0.0053848	CCDC14	coiled-coil domain containing 14 [Source:HGNC Symbol;Acc:HGNC:25766]
ENSCAFG00000012212	374.937472884812	289.890856201774	0.37114	0.0077011	0.038068	RAB4A	RAB4A, member RAS oncogene family [Source:HGNC Symbol;Acc:HGNC:9781]
ENSCAFG00000012213	975.022926917954	1198.55702325524	-0.29779	0.0016577	0.011075	NOP9	NOP9 nucleolar protein [Source:HGNC Symbol;Acc:HGNC:19826]
ENSCAFG00000012220	780.524461098255	1019.60371238295	-0.38549	5.1211e-05	0.0005758	PRELID3B	PRELI domain containing 3B [Source:HGNC Symbol;Acc:HGNC:15892]
ENSCAFG00000012224	1357.66829856191	1643.58913457468	-0.27572	0.0021857	0.013891	HINFP	histone H4 transcription factor [Source:HGNC Symbol;Acc:HGNC:17850]
ENSCAFG00000012229	4428.27669021878	5756.44743190996	-0.37843	4.7959e-06	7.2516e-05	NUDC	nuclear distribution C, dynein complex regulator [Source:HGNC Symbol;Acc:HGNC:8045]
ENSCAFG00000012233	2155.79166358555	2734.1505775433	-0.34287	6.302e-05	0.0006873	--	--
ENSCAFG00000012237	1303.37033902932	1054.86899211467	0.30518	0.00094942	0.0069059	PRMT2	protein arginine methyltransferase 2 [Source:HGNC Symbol;Acc:HGNC:5186]
ENSCAFG00000012255	128.639402541539	62.5007257710308	1.0414	3.4188e-07	7.1851e-06	RAB17	RAB17, member RAS oncogene family [Source:HGNC Symbol;Acc:HGNC:16523]
ENSCAFG00000012256	609.897340845727	738.87704668579	-0.27677	0.005857	0.030619	GOLT1B	golgi transport 1B [Source:HGNC Symbol;Acc:HGNC:20175]
ENSCAFG00000012257	9523.63299950627	8045.38108393113	0.24335	0.0036852	0.02105	AP2M1	adaptor related protein complex 2 mu 1 subunit [Source:HGNC Symbol;Acc:HGNC:564]
ENSCAFG00000012269	466.636557131794	684.450980271744	-0.55265	4.6721e-08	1.245e-06	C2CD2L	C2CD2 like [Source:HGNC Symbol;Acc:HGNC:29000]
ENSCAFG00000012279	347.725488048994	455.189460210254	-0.38852	0.00033245	0.0028412	GPN2	GPN-loop GTPase 2 [Source:HGNC Symbol;Acc:HGNC:25513]
ENSCAFG00000012281	267.79282925275	165.090115419744	0.69786	5.0878e-08	1.3472e-06	--	--
ENSCAFG00000012304	2406.06044202998	1802.19112075877	0.41692	5.6811e-05	0.00062987	PPP2R5A	protein phosphatase 2 regulatory subunit B'alpha [Source:HGNC Symbol;Acc:HGNC:9309]
ENSCAFG00000012305	166.362865902125	119.52961417455	0.47697	0.0045648	0.025096	KLHL41	kelch like family member 41 [Source:HGNC Symbol;Acc:HGNC:16905]
ENSCAFG00000012306	489.198478915776	355.576294894115	0.46026	2.103e-05	0.00026241	SPTBN2	spectrin beta, non-erythrocytic 2 [Source:HGNC Symbol;Acc:HGNC:11276]
ENSCAFG00000012317	527.231335909628	314.220256825037	0.74666	4.619e-12	2.5386e-10	TMEM237	transmembrane protein 237 [Source:HGNC Symbol;Acc:HGNC:14432]
ENSCAFG00000012327	1529.22792947759	1286.07131314261	0.24983	0.0049377	0.026794	WDR11	WD repeat domain 11 [Source:HGNC Symbol;Acc:HGNC:13831]
ENSCAFG00000012328	213.409980383313	125.984288523279	0.76038	5.2027e-08	1.3754e-06	PRSS12	protease, serine 12 [Source:HGNC Symbol;Acc:HGNC:9477]
ENSCAFG00000012329	4065.92623182032	4823.61843718458	-0.24653	0.0028476	0.017213	UQCRC1	ubiquinol-cytochrome c reductase core protein I [Source:HGNC Symbol;Acc:HGNC:12585]
ENSCAFG00000012331	7317.22453925196	5599.78538616142	0.38592	1.2295e-05	0.0001652	BICC1	BicC family RNA binding protein 1 [Source:HGNC Symbol;Acc:HGNC:19351]
ENSCAFG00000012338	1968.94405141114	1646.24818958011	0.25824	0.0037334	0.021246	NENF	neudesin neurotrophic factor [Source:HGNC Symbol;Acc:HGNC:30384]
ENSCAFG00000012361	1694.65723131703	2119.88796600298	-0.32299	0.00037118	0.0030972	ASCC2	activating signal cointegrator 1 complex subunit 2 [Source:HGNC Symbol;Acc:HGNC:24103]
ENSCAFG00000012367	398.099228180666	655.772845227558	-0.72007	5.4205e-07	1.0756e-05	--	--
ENSCAFG00000012370	335.159635256233	432.304970000992	-0.3672	0.00071027	0.0054263	SCLY	selenocysteine lyase [Source:HGNC Symbol;Acc:HGNC:18161]
ENSCAFG00000012376	522.219806285085	658.845270346558	-0.33528	0.005458	0.029051	VASH2	vasohibin 2 [Source:HGNC Symbol;Acc:HGNC:25723]
ENSCAFG00000012378	348.692908336021	278.480326825874	0.32438	0.0056057	0.029658	RBM4B	RNA binding motif protein 4B [Source:HGNC Symbol;Acc:HGNC:28842]
ENSCAFG00000012380	752.408988191558	416.371485154237	0.85365	9.7144e-17	1.0539e-14	SLC37A4	solute carrier family 37 member 4 [Source:HGNC Symbol;Acc:HGNC:4061]
ENSCAFG00000012383	659.278425568121	822.642515245783	-0.31938	0.001115	0.0079171	TRAPPC4	trafficking protein particle complex 4 [Source:HGNC Symbol;Acc:HGNC:19943]
ENSCAFG00000012385	474.292860970097	662.31292840405	-0.48173	3.7066e-06	5.7931e-05	BLM	Bloom syndrome RecQ like helicase [Source:HGNC Symbol;Acc:HGNC:1058]
ENSCAFG00000012387	109.243625779985	63.2384482484818	0.78868	7.6461e-06	0.000109	CCDC173	coiled-coil domain containing 173 [Source:HGNC Symbol;Acc:HGNC:25064]
ENSCAFG00000012389	558.017554585641	432.920908219535	0.36621	0.0003348	0.0028554	ANGEL2	angel homolog 2 [Source:HGNC Symbol;Acc:HGNC:30534]
ENSCAFG00000012416	600.723261731862	489.092395617487	0.29659	0.0031779	0.018808	CTPS2	CTP synthase 2 [Source:HGNC Symbol;Acc:HGNC:2520]
ENSCAFG00000012418	1409.58750289642	2034.73894988276	-0.52957	3.6019e-09	1.2182e-07	SSB	Sjogren syndrome antigen B [Source:HGNC Symbol;Acc:HGNC:11316]
ENSCAFG00000012433	11.8739499640897	3.62172633043725	1.7131	0.0027739	0.016847	PER2	period circadian clock 2 [Source:HGNC Symbol;Acc:HGNC:8846]
ENSCAFG00000012434	497.159891533715	345.732325726122	0.52405	9.0404e-07	1.6953e-05	CTSF	cathepsin F [Source:HGNC Symbol;Acc:HGNC:2531]
ENSCAFG00000012448	2385.10065258972	3141.79055604851	-0.39754	4.1486e-06	6.3708e-05	NOP58	NOP58 ribonucleoprotein [Source:HGNC Symbol;Acc:HGNC:29926]
ENSCAFG00000012456	910.873948439674	733.740410964241	0.31198	0.00090202	0.0066188	UBR3	ubiquitin protein ligase E3 component n-recognin 3 (putative) [Source:HGNC Symbol;Acc:HGNC:30467]
ENSCAFG00000012461	374.872886913998	503.684846365619	-0.42612	7.611e-05	0.00080688	ASB1	ankyrin repeat and SOCS box containing 1 [Source:HGNC Symbol;Acc:HGNC:16011]
ENSCAFG00000012473	172.518598232143	128.052421995326	0.43002	0.0032278	0.018983	SEMA6C	semaphorin 6C [Source:HGNC Symbol;Acc:HGNC:10740]
ENSCAFG00000012475	785.907971360398	1019.19839979264	-0.375	0.0023367	0.014694	PEA15	phosphoprotein enriched in astrocytes 15 [Source:HGNC Symbol;Acc:HGNC:8822]
ENSCAFG00000012477	731.087254503477	460.566680411827	0.66663	5.9154e-11	2.7227e-09	ITGB5	integrin subunit beta 5 [Source:HGNC Symbol;Acc:HGNC:6160]
ENSCAFG00000012478	2450.0855261911	1848.20991121615	0.4067	2.7538e-06	4.4714e-05	PLEKHA5	pleckstrin homology domain containing A5 [Source:HGNC Symbol;Acc:HGNC:30036]
ENSCAFG00000012489	227.726157032459	157.653496939487	0.53054	7.0341e-05	0.00075628	CASTOR1	cytosolic arginine sensor for mTORC1 subunit 1 [Source:HGNC Symbol;Acc:HGNC:34423]
ENSCAFG00000012494	460.590560329544	563.188756524924	-0.29013	0.0039977	0.022452	TACC2	transforming acidic coiled-coil containing protein 2 [Source:HGNC Symbol;Acc:HGNC:11523]
ENSCAFG00000012504	159.066257304686	106.123003935297	0.58389	0.00013891	0.0013404	ACTN3	actinin alpha 3 (gene/pseudogene) [Source:HGNC Symbol;Acc:HGNC:165]
ENSCAFG00000012508	1327.09664112927	1055.1189974056	0.33087	0.00028136	0.0024587	TP53BP1	tumor protein p53 binding protein 1 [Source:HGNC Symbol;Acc:HGNC:11999]
ENSCAFG00000012519	422.219604014973	625.388809121037	-0.56676	6.6081e-08	1.6882e-06	WDR12	WD repeat domain 12 [Source:HGNC Symbol;Acc:HGNC:14098]
ENSCAFG00000012521	994.020249009363	809.418513917029	0.29639	0.0017811	0.011773	TLK1	tousled like kinase 1 [Source:HGNC Symbol;Acc:HGNC:11841]
ENSCAFG00000012528	6575.53839393336	7746.5703990862	-0.23645	0.0032312	0.01899	PSMA7	proteasome subunit alpha 7 [Source:HGNC Symbol;Acc:HGNC:9536]
ENSCAFG00000012530	706.258193352508	1035.17341901781	-0.5516	1.8889e-07	4.2996e-06	PTPN14	protein tyrosine phosphatase, non-receptor type 14 [Source:HGNC Symbol;Acc:HGNC:9647]
ENSCAFG00000012533	202.647742370019	322.276885314191	-0.66933	3.6601e-08	9.9923e-07	ECE2	endothelin converting enzyme 2 [Source:HGNC Symbol;Acc:HGNC:13275]
ENSCAFG00000012545	51.4927715824901	26.1657823474711	0.97669	0.0021655	0.013789	CARF	calcium responsive transcription factor [Source:HGNC Symbol;Acc:HGNC:14435]
ENSCAFG00000012547	3357.62123606222	1993.55196113039	0.7521	3.2138e-18	4.099e-16	PLEKHA1	pleckstrin homology domain containing A1 [Source:HGNC Symbol;Acc:HGNC:14335]
ENSCAFG00000012551	162.21282873805	94.3657685887086	0.78155	2.6993e-06	4.4129e-05	UBXN11	UBX domain protein 11 [Source:HGNC Symbol;Acc:HGNC:30600]
ENSCAFG00000012566	43.6094044171732	23.4466853291066	0.89526	0.0038277	0.021694	VANGL2	VANGL planar cell polarity protein 2 [Source:HGNC Symbol;Acc:HGNC:15511]
ENSCAFG00000012576	223.158206076787	162.991085059212	0.45327	0.00075368	0.0056774	ZDHHC24	zinc finger DHHC-type containing 24 [Source:HGNC Symbol;Acc:HGNC:27387]
ENSCAFG00000012580	229.351881247505	141.659534248414	0.69514	2.1142e-07	4.7267e-06	--	--
ENSCAFG00000012593	2623.20635301288	2177.58520335592	0.2686	0.0015717	0.010614	--	--
ENSCAFG00000012594	1440.16980693533	1047.85609961847	0.4588	4.3449e-07	8.9073e-06	SYAP1	synapse associated protein 1 [Source:HGNC Symbol;Acc:HGNC:16273]
ENSCAFG00000012603	779.14326280428	592.255880361901	0.39567	6.1857e-05	0.00067771	IFT46	intraflagellar transport 46 [Source:HGNC Symbol;Acc:HGNC:26146]
ENSCAFG00000012608	9411.38094466652	11002.8394492646	-0.2254	0.0060881	0.031512	PSMD2	proteasome 26S subunit, non-ATPase 2 [Source:HGNC Symbol;Acc:HGNC:9559]
ENSCAFG00000012612	2176.47628276604	2631.58833111039	-0.27394	0.0017882	0.011795	GORASP2	golgi reassembly stacking protein 2 [Source:HGNC Symbol;Acc:HGNC:17500]
ENSCAFG00000012635	1308.01587537446	1017.00902048116	0.36305	8.9135e-05	0.00091816	DERA	deoxyribose-phosphate aldolase [Source:HGNC Symbol;Acc:HGNC:24269]
ENSCAFG00000012639	10640.0980303435	8672.70936099671	0.29496	0.00092248	0.0067482	IQGAP1	IQ motif containing GTPase activating protein 1 [Source:HGNC Symbol;Acc:HGNC:6110]
ENSCAFG00000012641	193.871883415092	132.220912970053	0.55215	0.00011988	0.001181	PSTK	phosphoseryl-tRNA kinase [Source:HGNC Symbol;Acc:HGNC:28578]
ENSCAFG00000012660	80.0293838689374	52.1521985929241	0.6178	0.0020197	0.013049	DCAF17	DDB1 and CUL4 associated factor 17 [Source:HGNC Symbol;Acc:HGNC:25784]
ENSCAFG00000012669	30.6801999271043	15.4303135853926	0.99154	0.0021976	0.013945	ANKMY1	ankyrin repeat and MYND domain containing 1 [Source:HGNC Symbol;Acc:HGNC:20987]
ENSCAFG00000012671	85.7804547690177	57.9857895131353	0.56495	0.0027122	0.016562	TRIM63	tripartite motif containing 63 [Source:HGNC Symbol;Acc:HGNC:16007]
ENSCAFG00000012675	861.101454475519	554.375573789231	0.63532	1.3519e-08	4.0408e-07	SELENBP1	selenium binding protein 1 [Source:HGNC Symbol;Acc:HGNC:10719]
ENSCAFG00000012679	2199.68012514514	2719.65179813014	-0.30613	0.00051528	0.0040978	STRAP	serine/threonine kinase receptor associated protein [Source:HGNC Symbol;Acc:HGNC:30796]
ENSCAFG00000012683	2049.21308873333	1663.92846856973	0.30048	0.0010678	0.0076637	TSTD1	thiosulfate sulfurtransferase like domain containing 1 [Source:HGNC Symbol;Acc:HGNC:35410]
ENSCAFG00000012685	6086.10003049289	4919.71048637722	0.30694	0.0011465	0.0081167	PLXNB1	plexin B1 [Source:HGNC Symbol;Acc:HGNC:9103]
ENSCAFG00000012686	169.093862389355	107.939087698389	0.64761	9.6823e-05	0.00098461	CCDC157	coiled-coil domain containing 157 [Source:HGNC Symbol;Acc:HGNC:33854]
ENSCAFG00000012687	17320.0989534554	22568.201772649	-0.38184	3.1497e-06	5.0024e-05	EIF4G1	eukaryotic translation initiation factor 4 gamma 1 [Source:HGNC Symbol;Acc:HGNC:3296]
ENSCAFG00000012694	9065.85843642204	7055.04604681971	0.36179	8.5021e-06	0.00011957	ANK3	ankyrin 3 [Source:HGNC Symbol;Acc:HGNC:494]
ENSCAFG00000012703	2815.29959983637	2122.27834631015	0.40767	3.2146e-06	5.1006e-05	SEC14L2	SEC14 like lipid binding 2 [Source:HGNC Symbol;Acc:HGNC:10699]
ENSCAFG00000012706	1434.36825704567	1758.33080652147	-0.29379	0.00078856	0.0058976	MRPL11	mitochondrial ribosomal protein L11 [Source:HGNC Symbol;Acc:HGNC:14042]
ENSCAFG00000012710	3373.71724735182	5175.3186725621	-0.61731	0.0014455	0.0099061	SLCO4A1	solute carrier organic anion transporter family member 4A1 [Source:HGNC Symbol;Acc:HGNC:10953]
ENSCAFG00000012717	286.872596255823	229.097786600574	0.32445	0.0082694	0.040168	QSOX1	quiescin sulfhydryl oxidase 1 [Source:HGNC Symbol;Acc:HGNC:9756]
ENSCAFG00000012722	22.1441534983471	7.59139778109543	1.5445	0.00019927	0.0018192	NECTIN4	nectin cell adhesion molecule 4 [Source:HGNC Symbol;Acc:HGNC:19688]
ENSCAFG00000012724	13275.4897861656	9478.89551467581	0.48597	3.2082e-09	1.0939e-07	EPS8	epidermal growth factor receptor pathway substrate 8 [Source:HGNC Symbol;Acc:HGNC:3420]
ENSCAFG00000012729	4813.02937367584	4095.88213179239	0.23277	0.005515	0.029298	CGN	cingulin [Source:HGNC Symbol;Acc:HGNC:17429]
ENSCAFG00000012742	489.903645229569	594.126865337888	-0.27827	0.0060079	0.031193	MTFP1	mitochondrial fission process 1 [Source:HGNC Symbol;Acc:HGNC:26945]
ENSCAFG00000012748	637.352669712253	402.932668682212	0.66155	2.1429e-09	7.5535e-08	LHPP	phospholysine phosphohistidine inorganic pyrophosphate phosphatase [Source:HGNC Symbol;Acc:HGNC:30042]
ENSCAFG00000012753	304.884352439001	226.322710408961	0.42988	0.00034082	0.0029023	MTFR1L	mitochondrial fission regulator 1 like [Source:HGNC Symbol;Acc:HGNC:28836]
ENSCAFG00000012754	1511.31077866711	1159.27617128269	0.38258	2.0692e-05	0.00025877	UFC1	ubiquitin-fold modifier conjugating enzyme 1 [Source:HGNC Symbol;Acc:HGNC:26941]
ENSCAFG00000012757	959.969250061172	405.500301774444	1.2433	1.5857e-34	7.7923e-32	--	--
ENSCAFG00000012763	713.334511268279	526.911975497981	0.43702	9.6529e-05	0.00098222	--	--
ENSCAFG00000012770	935.56905226052	1256.13763998909	-0.42508	6.1787e-06	9.0795e-05	FTSJ3	FtsJ homolog 3 [Source:HGNC Symbol;Acc:HGNC:17136]
ENSCAFG00000012774	62.4034081878929	14.663454700059	2.0894	4.0729e-14	2.9459e-12	REPS2	RALBP1 associated Eps domain containing 2 [Source:HGNC Symbol;Acc:HGNC:9963]
ENSCAFG00000012781	1237.57344917281	995.630948435291	0.31383	0.00055341	0.0043697	XPR1	xenotropic and polytropic retrovirus receptor 1 [Source:HGNC Symbol;Acc:HGNC:12827]
ENSCAFG00000012783	2027.90557068229	1294.34710318307	0.64777	5.9023e-12	3.2018e-10	NHS	NHS actin remodeling regulator [Source:HGNC Symbol;Acc:HGNC:7820]
ENSCAFG00000012805	619.123593483999	756.22898825294	-0.2886	0.0035765	0.020591	SLC25A12	solute carrier family 25 member 12 [Source:HGNC Symbol;Acc:HGNC:10982]
ENSCAFG00000012826	195.454111218755	131.868690096176	0.56773	0.00028214	0.0024626	KIAA1614	KIAA1614 [Source:HGNC Symbol;Acc:HGNC:29327]
ENSCAFG00000012827	2038.63779620155	1066.27649772647	0.93502	4.4563e-25	9.7969e-23	TCN2	transcobalamin 2 [Source:HGNC Symbol;Acc:HGNC:11653]
ENSCAFG00000012829	260.795989457847	323.531418667277	-0.31098	0.00875	0.042131	TMPRSS4	transmembrane protease, serine 4 [Source:HGNC Symbol;Acc:HGNC:11878]
ENSCAFG00000012834	86.9904122478372	49.5485453215138	0.81201	4.7638e-05	0.00054146	SLC35E4	solute carrier family 35 member E4 [Source:HGNC Symbol;Acc:HGNC:17058]
ENSCAFG00000012836	216.371754275166	166.881774821069	0.37469	0.0058392	0.030565	ADAMTS4	ADAM metallopeptidase with thrombospondin type 1 motif 4 [Source:HGNC Symbol;Acc:HGNC:220]
ENSCAFG00000012837	143.543031210224	96.4601761034599	0.57348	0.000369	0.0030842	DUSP18	dual specificity phosphatase 18 [Source:HGNC Symbol;Acc:HGNC:18484]
ENSCAFG00000012854	37.5629281310756	11.0829612056057	1.761	6.0948e-08	1.5788e-06	RERG	RAS like estrogen regulated growth inhibitor [Source:HGNC Symbol;Acc:HGNC:15980]
ENSCAFG00000012858	79.5248463173553	51.8572110085993	0.61686	0.0026011	0.016041	ZSCAN2	zinc finger and SCAN domain containing 2 [Source:HGNC Symbol;Acc:HGNC:20994]
ENSCAFG00000012859	1193.91721560185	588.764238736808	1.0199	9.5315e-24	1.8959e-21	FXYD2	FXYD domain containing ion transport regulator 2 [Source:HGNC Symbol;Acc:HGNC:4026]
ENSCAFG00000012866	463.284762685214	296.970013180777	0.64158	9.2031e-09	2.8214e-07	UROS	uroporphyrinogen III synthase [Source:HGNC Symbol;Acc:HGNC:12592]
ENSCAFG00000012873	997.588209516514	1184.34939729986	-0.24758	0.0074813	0.037162	BCCIP	BRCA2 and CDKN1A interacting protein [Source:HGNC Symbol;Acc:HGNC:978]
ENSCAFG00000012882	1275.98286395935	978.314257909058	0.38324	4.1281e-05	0.00047732	TMEM50A	transmembrane protein 50A [Source:HGNC Symbol;Acc:HGNC:30590]
ENSCAFG00000012888	1081.15446229582	740.730783468857	0.54555	1.4161e-08	4.1952e-07	RSRP1	arginine and serine rich protein 1 [Source:HGNC Symbol;Acc:HGNC:25234]
ENSCAFG00000012899	985.192033783475	1472.11757095566	-0.57942	2.6165e-07	5.6997e-06	KLC2	kinesin light chain 2 [Source:HGNC Symbol;Acc:HGNC:20716]
ENSCAFG00000012900	206.69722044949	300.184688708945	-0.53833	1.6006e-05	0.00020667	--	--
ENSCAFG00000012914	4358.16549189402	2967.44858112302	0.5545	4.4323e-11	2.0919e-09	CLIC4	chloride intracellular channel 4 [Source:HGNC Symbol;Acc:HGNC:13518]
ENSCAFG00000012919	722.310656465361	1166.54989971395	-0.69156	4.1557e-13	2.6501e-11	CDC25A	cell division cycle 25A [Source:HGNC Symbol;Acc:HGNC:1725]
ENSCAFG00000012927	38.5012809405187	13.4162575853936	1.5209	1.2727e-06	2.2841e-05	ALPK3	alpha kinase 3 [Source:HGNC Symbol;Acc:HGNC:17574]
ENSCAFG00000012932	3124.15746344498	1964.00668953985	0.66967	7.3548e-15	5.8239e-13	RHOBTB1	Rho related BTB domain containing 1 [Source:HGNC Symbol;Acc:HGNC:18738]
ENSCAFG00000012941	3615.05218618082	8559.82046914737	-1.2436	1.2412e-44	9.4263e-42	TFRC	transferrin receptor [Source:HGNC Symbol;Acc:HGNC:11763]
ENSCAFG00000012942	39.4818917658542	11.5453131679143	1.7739	2.9069e-08	8.122e-07	SRMS	src-related kinase lacking C-terminal regulatory tyrosine and N-terminal myristylation sites [Source:HGNC Symbol;Acc:HGNC:11298]
ENSCAFG00000012948	327.797542009178	256.452179996759	0.35412	0.0023564	0.014795	OGFOD3	2-oxoglutarate and iron dependent oxygenase domain containing 3 [Source:HGNC Symbol;Acc:HGNC:26174]
ENSCAFG00000012950	4.16767671236081	13.6932802445963	-1.7162	0.01045	0.048662	ZDHHC19	zinc finger DHHC-type containing 19 [Source:HGNC Symbol;Acc:HGNC:20713]
ENSCAFG00000012952	423.143232213069	184.7944975019	1.1952	2.9072e-23	5.6481e-21	VPS37D	VPS37D, ESCRT-I subunit [Source:HGNC Symbol;Acc:HGNC:18287]
ENSCAFG00000012954	4.03792682193152	0.238643394338773	4.0807	0.0067156	0.034032	FANK1	fibronectin type III and ankyrin repeat domains 1 [Source:HGNC Symbol;Acc:HGNC:23527]
ENSCAFG00000012956	365.411625696982	261.553103329552	0.48242	3.3808e-05	0.00039835	NIPAL3	NIPA like domain containing 3 [Source:HGNC Symbol;Acc:HGNC:25233]
ENSCAFG00000012962	962.030501200514	1165.17522752557	-0.27639	0.0027115	0.016562	C17orf62	chromosome 17 open reading frame 62 [Source:HGNC Symbol;Acc:HGNC:28672]
ENSCAFG00000012968	2082.67296041243	3529.48062842877	-0.76102	8.5174e-05	0.00088336	HELZ2	helicase with zinc finger 2 [Source:HGNC Symbol;Acc:HGNC:30021]
ENSCAFG00000012969	567.813128787236	685.111214474682	-0.27092	0.0057119	0.030115	INPP5J	inositol polyphosphate-5-phosphatase J [Source:HGNC Symbol;Acc:HGNC:8956]
ENSCAFG00000012970	873.658723355508	463.808398657502	0.91354	2.3698e-16	2.3996e-14	MLXIPL	MLX interacting protein like [Source:HGNC Symbol;Acc:HGNC:12744]
ENSCAFG00000012981	386.105271590243	691.547765046885	-0.84083	8.6203e-05	0.00089182	PLA2G3	phospholipase A2 group III [Source:HGNC Symbol;Acc:HGNC:17934]
ENSCAFG00000012985	783.201729594032	958.318976256895	-0.29112	0.0018497	0.012148	FOXK2	forkhead box K2 [Source:HGNC Symbol;Acc:HGNC:6036]
ENSCAFG00000012992	1653.06193316358	1253.14856730036	0.39958	9.7888e-06	0.00013483	SDHC	succinate dehydrogenase complex subunit C [Source:HGNC Symbol;Acc:HGNC:10682]
ENSCAFG00000012997	379.116993668191	288.859741013775	0.39227	0.0005953	0.0046696	--	--
ENSCAFG00000012999	313.949017447791	229.949769195781	0.44921	0.00019805	0.0018131	PPIP5K1	diphosphoinositol pentakisphosphate kinase 1 [Source:HGNC Symbol;Acc:HGNC:29023]
ENSCAFG00000013006	1407.07385652873	1853.8699950383	-0.39784	2.9569e-05	0.00035275	ITGA6	integrin subunit alpha 6 [Source:HGNC Symbol;Acc:HGNC:6142]
ENSCAFG00000013017	3217.39686931043	2688.23979454652	0.25923	0.0026932	0.016483	CYB561	cytochrome b561 [Source:HGNC Symbol;Acc:HGNC:2571]
ENSCAFG00000013022	1357.48778493865	1106.91871139646	0.29439	0.0012342	0.0086499	CEP164	centrosomal protein 164 [Source:HGNC Symbol;Acc:HGNC:29182]
ENSCAFG00000013030	1389.94169958358	1887.80957073729	-0.44169	1.0849e-06	1.9767e-05	PDHA1	pyruvate dehydrogenase (lipoamide) alpha 1 [Source:HGNC Symbol;Acc:HGNC:8806]
ENSCAFG00000013038	1631.72721726832	2284.62752119422	-0.48556	7.3388e-06	0.00010552	DHX30	DExH-box helicase 30 [Source:HGNC Symbol;Acc:HGNC:16716]
ENSCAFG00000013039	92.3069971816708	127.113671674927	-0.46161	0.005205	0.027954	ZNF365	zinc finger protein 365 [Source:HGNC Symbol;Acc:HGNC:18194]
ENSCAFG00000013052	2025.35634210942	1595.80394120157	0.34389	0.010794	0.04994	TANC2	tetratricopeptide repeat, ankyrin repeat and coiled-coil containing 2 [Source:HGNC Symbol;Acc:HGNC:30212]
ENSCAFG00000013054	1645.92982806517	2227.15506494318	-0.4363	0.0076508	0.037842	ATG4B	autophagy related 4B cysteine peptidase [Source:HGNC Symbol;Acc:HGNC:20790]
ENSCAFG00000013065	64.8119176945734	35.3549816090782	0.87435	0.0014721	0.010051	ZBTB46	zinc finger and BTB domain containing 46 [Source:HGNC Symbol;Acc:HGNC:16094]
ENSCAFG00000013073	4832.36819418997	3530.27616768999	0.45295	1.0166e-07	2.4651e-06	FUCA1	fucosidase, alpha-L- 1, tissue [Source:HGNC Symbol;Acc:HGNC:4006]
ENSCAFG00000013079	2720.52602713105	1751.989503983	0.63489	4.6602e-13	2.9606e-11	OLFML2B	olfactomedin like 2B [Source:HGNC Symbol;Acc:HGNC:24558]
ENSCAFG00000013084	1427.74646256914	2028.77652202713	-0.50687	0.00096086	0.006977	DNAJC5	DnaJ heat shock protein family (Hsp40) member C5 [Source:HGNC Symbol;Acc:HGNC:16235]
ENSCAFG00000013085	1398.21055335719	903.624898279893	0.62979	1.6718e-11	8.2395e-10	HMGCL	3-hydroxymethyl-3-methylglutaryl-CoA lyase [Source:HGNC Symbol;Acc:HGNC:5005]
ENSCAFG00000013096	377.826850607063	480.806736857731	-0.34773	0.00098836	0.0071487	RAPGEF4	Rap guanine nucleotide exchange factor 4 [Source:HGNC Symbol;Acc:HGNC:16626]
ENSCAFG00000013101	40.2696635244626	23.4972881544501	0.7772	0.00427	0.023758	MAP7D2	MAP7 domain containing 2 [Source:HGNC Symbol;Acc:HGNC:25899]
ENSCAFG00000013102	975.306463614511	773.653158912271	0.33417	0.00053114	0.0042118	GLUL	Glutamine synthetase [Source:UniProtKB/Swiss-Prot;Acc:Q8HZM5]
ENSCAFG00000013103	1604.61068447666	2142.41491204716	-0.41701	2.703e-06	4.4146e-05	SART1	squamous cell carcinoma antigen recognized by T-cells 1 [Source:HGNC Symbol;Acc:HGNC:10538]
ENSCAFG00000013106	528.36655865616	390.955071914349	0.43454	0.0011037	0.0078692	ATF7IP	activating transcription factor 7 interacting protein [Source:HGNC Symbol;Acc:HGNC:20092]
ENSCAFG00000013108	15.4874032543765	3.47247272684554	2.1571	0.00027665	0.0024251	AP3B2	adaptor related protein complex 3 beta 2 subunit [Source:HGNC Symbol;Acc:HGNC:567]
ENSCAFG00000013112	236.532997601524	443.318451391292	-0.9063	2.7578e-05	0.00033341	METRNL	meteorin like, glial cell differentiation regulator [Source:HGNC Symbol;Acc:HGNC:27584]
ENSCAFG00000013132	113.819577414927	395.722970445753	-1.7977	3.8823e-15	3.2433e-13	FOSL1	FOS like 1, AP-1 transcription factor subunit [Source:HGNC Symbol;Acc:HGNC:13718]
ENSCAFG00000013149	154.48795810145	199.662181044648	-0.37007	0.0067229	0.034038	WHAMM	WAS protein homolog associated with actin, golgi membranes and microtubules [Source:HGNC Symbol;Acc:HGNC:30493]
ENSCAFG00000013156	45.5507497421545	71.390212521697	-0.64825	0.0016199	0.010857	CSPG5	chondroitin sulfate proteoglycan 5 [Source:HGNC Symbol;Acc:HGNC:2467]
ENSCAFG00000013158	437.466052585493	774.658778533744	-0.82439	2.5284e-11	1.2281e-09	--	--
ENSCAFG00000013162	46.8528028998376	67.6057672086774	-0.52901	0.0087375	0.042083	TAGLN	transgelin [Source:HGNC Symbol;Acc:HGNC:11553]
ENSCAFG00000013170	1418.44657023098	1096.43987121865	0.37149	2.7908e-05	0.00033692	VPS8	VPS8, CORVET complex subunit [Source:HGNC Symbol;Acc:HGNC:29122]
ENSCAFG00000013179	7.96266870618687	0.730323465015324	3.4466	0.00022056	0.0019867	OPRL1	opioid related nociceptin receptor 1 [Source:HGNC Symbol;Acc:HGNC:8155]
ENSCAFG00000013180	47.0013425307865	21.1294033643571	1.1534	1.5072e-05	0.00019613	DDR2	discoidin domain receptor tyrosine kinase 2 [Source:HGNC Symbol;Acc:HGNC:2731]
ENSCAFG00000013182	93.5927512546182	203.54805030076	-1.1209	1.1562e-10	5.0439e-09	EGLN3	egl-9 family hypoxia inducible factor 3 [Source:HGNC Symbol;Acc:HGNC:14661]
ENSCAFG00000013184	60.4542238992684	101.304748548961	-0.74479	0.00085126	0.0062905	PDCD1	programmed cell death 1 [Source:HGNC Symbol;Acc:HGNC:8760]
ENSCAFG00000013202	1317.47036650241	1026.03080162954	0.3607	0.0001043	0.0010479	SIDT2	SID1 transmembrane family member 2 [Source:HGNC Symbol;Acc:HGNC:24272]
ENSCAFG00000013209	1147.05728462225	940.602085473981	0.28628	0.0024709	0.015393	HEBP1	heme binding protein 1 [Source:HGNC Symbol;Acc:HGNC:17176]
ENSCAFG00000013217	1179.85696230525	1746.53658087235	-0.56588	3.5522e-10	1.4267e-08	GPRC5A	G protein-coupled receptor class C group 5 member A [Source:HGNC Symbol;Acc:HGNC:9836]
ENSCAFG00000013220	742.395161200844	890.801355436107	-0.26292	0.0071613	0.035876	ELOA	elongin A [Source:HGNC Symbol;Acc:HGNC:11620]
ENSCAFG00000013224	859.838039340386	1119.41655867603	-0.38061	4.9728e-05	0.00056101	DDX47	DEAD-box helicase 47 [Source:HGNC Symbol;Acc:HGNC:18682]
ENSCAFG00000013233	356.421288687104	523.009645196099	-0.55325	2.7427e-07	5.9053e-06	PISD	phosphatidylserine decarboxylase [Source:HGNC Symbol;Acc:HGNC:8999]
ENSCAFG00000013234	7611.54395782408	5993.77378443436	0.34472	2.1608e-05	0.00026831	LAMC1	laminin subunit gamma 1 [Source:HGNC Symbol;Acc:HGNC:6492]
ENSCAFG00000013236	101.023962374675	145.896629821018	-0.53025	0.00083972	0.0062135	TMEM41A	transmembrane protein 41A [Source:HGNC Symbol;Acc:HGNC:30544]
ENSCAFG00000013244	2131.28101073685	1645.72416768288	0.373	3.4633e-05	0.0004069	CDKN1B	cyclin dependent kinase inhibitor 1B [Source:HGNC Symbol;Acc:HGNC:1785]
ENSCAFG00000013246	604.532793432537	498.952311298117	0.27692	0.0064697	0.033077	LIPH	lipase H [Source:HGNC Symbol;Acc:HGNC:18483]
ENSCAFG00000013248	104.708333598978	74.8343855836409	0.4846	0.0052698	0.02822	CREBL2	cAMP responsive element binding protein like 2 [Source:HGNC Symbol;Acc:HGNC:2350]
ENSCAFG00000013251	232.945189342216	146.9681864548	0.66449	8.2437e-07	1.5599e-05	SNX32	sorting nexin 32 [Source:HGNC Symbol;Acc:HGNC:26423]
ENSCAFG00000013261	1361.06405735528	1058.79642759114	0.36231	8.8746e-05	0.00091472	PCMTD2	protein-L-isoaspartate (D-aspartate) O-methyltransferase domain containing 2 [Source:HGNC Symbol;Acc:HGNC:15882]
ENSCAFG00000013273	130.601106094531	194.758308924262	-0.57652	0.0063112	0.032415	E2F2	E2F transcription factor 2 [Source:HGNC Symbol;Acc:HGNC:3114]
ENSCAFG00000013280	3931.42367110547	4849.02028611875	-0.30264	0.00029668	0.0025643	GLRX3	glutaredoxin 3 [Source:HGNC Symbol;Acc:HGNC:15987]
ENSCAFG00000013291	50.7654324087423	27.348567582967	0.89238	0.0041072	0.022951	TCEA3	transcription elongation factor A3 [Source:HGNC Symbol;Acc:HGNC:11615]
ENSCAFG00000013301	39.966480980312	23.3149582717343	0.77753	0.01074	0.049733	SAXO2	stabilizer of axonemal microtubules 2 [Source:HGNC Symbol;Acc:HGNC:33727]
ENSCAFG00000013334	1541.07860427668	1810.00263954117	-0.23205	0.0079114	0.038843	RELA	RELA proto-oncogene, NF-kB subunit [Source:HGNC Symbol;Acc:HGNC:9955]
ENSCAFG00000013345	3481.67079291072	4339.38754504383	-0.31771	0.00016744	0.0015752	TRA2B	transformer 2 beta homolog [Source:HGNC Symbol;Acc:HGNC:10781]
ENSCAFG00000013353	1795.53824995823	1302.97379006569	0.46261	7.384e-05	0.00078681	MGST3
ENSCAFG00000013354	466.083470411381	601.506021441956	-0.36799	0.0082695	0.040168	BDH1	3-hydroxybutyrate dehydrogenase 1 [Source:HGNC Symbol;Acc:HGNC:1027]
ENSCAFG00000013356	2546.43689473251	3196.33976692244	-0.32794	0.00018125	0.001684	SLC16A1	solute carrier family 16 member 1 [Source:HGNC Symbol;Acc:HGNC:10922]
ENSCAFG00000013358	91.2966266452471	53.2832055026207	0.77688	6.0173e-05	0.00066186	KIF9	kinesin family member 9 [Source:HGNC Symbol;Acc:HGNC:16666]
ENSCAFG00000013382	101.397405352251	137.607704285869	-0.44054	0.0040492	0.022679	PPM1J	protein phosphatase, Mg2+/Mn2+ dependent 1J [Source:HGNC Symbol;Acc:HGNC:20785]
ENSCAFG00000013401	4647.08810425884	5421.08801340997	-0.22226	0.006781	0.034301	YBX3	Y-box binding protein 3 [Source:HGNC Symbol;Acc:HGNC:2428]
ENSCAFG00000013408	715.930251531748	575.607088201807	0.31473	0.0013921	0.0095873	--	--
ENSCAFG00000013410	670.153648393833	334.262598589291	1.0035	8.4056e-22	1.4044e-19	RGL1	ral guanine nucleotide dissociation stimulator like 1 [Source:HGNC Symbol;Acc:HGNC:30281]
ENSCAFG00000013411	2966.76466454305	2423.00047973314	0.2921	0.00084311	0.006233	ECHS1	enoyl-CoA hydratase, short chain 1 [Source:HGNC Symbol;Acc:HGNC:3151]
ENSCAFG00000013425	6131.53244131446	7402.95047476178	-0.27185	0.0010381	0.0074698	--	--
ENSCAFG00000013438	25.67350308405	7.8701695807768	1.7058	0.00038637	0.0032069	MDH1B	malate dehydrogenase 1B [Source:HGNC Symbol;Acc:HGNC:17836]
ENSCAFG00000013445	845.307982415702	1054.67386866215	-0.31925	0.00083394	0.0061762	LSG1	large 60S subunit nuclear export GTPase 1 [Source:HGNC Symbol;Acc:HGNC:25652]
ENSCAFG00000013450	526.950300092621	430.193994188735	0.29268	0.0045621	0.02509	HOXD8	homeobox D8 [Source:HGNC Symbol;Acc:HGNC:5139]
[truncated: 1,614 more rows]
