# Supplementary material for: A phenotypic screening approach to target p60AmotL2-expressing invasive cancer cells
Source: J Exp Clin Cancer Res. 2024 Apr 9;43:107. doi: 10.1186/s13046-024-03031-w (PMC11003180; doi:10.1186/s13046-024-03031-w)
Supplement: Supplementary file 3 — Supplementary Material 3. [file 13046_2024_3031_MOESM3_ESM.xlsx]

## Sheet: Primary-p60dox vs WTdox
DRUG_NAME	Mechanism/Targets	Class.explained	High.phase/Approval.status	DSS p60	DSS wt	sDSS
Salinomycin	Ionophore	X. Other	Veterinary approval	18.7	0.9	17.8
Gefitinib	EGFR inhibitor	B. Kinase inhibitor	Approved	17.9	1.5	16.4
Afatinib	EGFR inhibitor	B. Kinase inhibitor	Approved	18.3	3.5	14.8
Poziotinib	pan-HER inhibitor	B. Kinase inhibitor	Investigational (Ph 2)	27.9	14.3	13.6
Dasatinib	Abl, Src, Kit, EphR... Inhibitor	B. Kinase inhibitor	Approved	13.7	1.8	11.9
Dacomitinib	pan-HER inhibitor	B. Kinase inhibitor	Investigational (Ph 3)	19.3	8.4	10.9
Erlotinib	EGFR inhibitor	B. Kinase inhibitor	Approved	15.4	4.5	10.9
Indibulin	Mitoric inhibitor. Microtubule depolymerizer	A. Conv. Chemo	Investigational (Ph 2)	10.7	0	10.7
Alisertib	Aurora A inhibitor	B. Kinase inhibitor	Investigational (Ph 3)	10.6	0	10.6
Tesevatinib	EGFR, ERBB2, VEGFR, EPHB4	B. Kinase inhibitor	Investigational (Ph 2)	18.9	8.5	10.4
Neratinib	HER2, EGFR inhibitor	B. Kinase inhibitor	Approved (US)	16.8	7.5	9.3
Ridaforolimus	binds FKBP12, causes inhibition of mTORC1	C. Rapalog	Investigational (Ph 3)	9.8	0.6	9.2
Sapitinib	Pan-HER inhibitor	B. Kinase inhibitor	Investigational (Ph 2)	12.9	4.5	8.4
Trametinib	MEK1/2 inhibitor	B. Kinase inhibitor	Approved	15.8	7.4	8.4
Altiratinib	MET/Tie-2 inhibitor	B. Kinase inhibitor	Investigational (Ph 1)	8	0	8
PD0325901	MEK1/2 inhibitor	B. Kinase inhibitor	Investigational (Ph 2)	11.9	3.9	8
Temsirolimus	binds FKBP12, causes inhibition of mTORC1	C. Rapalog	Approved	10	2.3	7.7
Nintedanib	VEGFR, PDGFR, FGFR inhibitor	B. Kinase inhibitor	Approved	8.3	1.3	7
Saracatinib	Src, Abl inhibitor	B. Kinase inhibitor	Investigational (Ph 3)	19.5	12.6	6.9
Lapatinib	HER2, EGFR inhibitor	B. Kinase inhibitor	Approved	6.8	0	6.8
Dactolisib	mTOR/(PI3K) inhibitor	B. Kinase inhibitor	Investigational (Ph 2)	17.7	10.9	6.8
AZD3759	EGFR inhibitor, BBB penetrable	B. Kinase inhibitor	Investigational (Ph 2)	6.6	0	6.6
Mitoxantrone	Topoisomerase II inhibitor	A. Conv. Chemo	Approved	15.5	8.9	6.6
Molibresib	BET family inhibitor	E. Differentiating/ epigenetic modifier	Investigational (Ph 1)	9.5	2.9	6.6
Amsacrine	DNA intercalation, Topo II inhibitor	A. Conv. Chemo	Approved	15.3	8.8	6.5
AZD1152-HQPA	Aurora B inhibitor	B. Kinase inhibitor	Investigational (Ph 3)	7.3	0.8	6.5
Cobimetinib	MEK1/2 inhibitor	B. Kinase inhibitor	Approved (US)	9.8	3.4	6.4
I-BET151	BET family inhibitor	E. Differentiating/ epigenetic modifier	Probe	10.9	4.6	6.3
JQ1	BET family inhibitor	E. Differentiating/ epigenetic modifier	Probe	18.2	11.9	6.3
CPI-0610	BET family inhibitor	E. Differentiating/ epigenetic modifier	Investigational (Ph 1)	10.9	4.8	6.1
Mivebresib	BET family inhibitor	E. Differentiating/ epigenetic modifier	Investigational (Ph 1)	29.9	23.8	6.1
Omipalisib	PI3K/mTOR inhibitor	B. Kinase inhibitor	Investigational (Ph 1)	20.2	14.2	6
Pictilisib	PI3K inhibitor, pan-class I	B. Kinase inhibitor	Investigational (Ph 2)	14.4	8.4	6
Selumetinib	MEK1/2 inhibitor	B. Kinase inhibitor	Investigational (Ph 3)	10.1	4.1	6
Taselisib	PI3K alpha, delta, (gamma) selective inhibitor	B. Kinase inhibitor	Investigational (Ph 3)	6.3	0.3	6
Birabresib	BET family inhibitor	E. Differentiating/ epigenetic modifier	Investigational (Ph 2)	16.6	10.7	5.9
AVN944	IMPDH inhibitor	H. Metabolic modifier	Investigational (Ph 2)	18.5	12.6	5.9
Everolimus	binds FKBP12, causes inhibition of mTORC1	C. Rapalog	Approved	8	2.1	5.9
Ibrutinib	Btk inhibitor	B. Kinase inhibitor	Approved	9.7	3.8	5.9
Axitinib	VEGFR, PDGFR, KIT inhibitor	B. Kinase inhibitor	Approved	5.7	0	5.7
Canertinib	pan-HER inhibitor	B. Kinase inhibitor	Investigational (Ph 3)	15.2	9.6	5.6
Icotinib	EGFR inhibitor	B. Kinase inhibitor	Investigational (Ph 2)	7.8	2.4	5.4
NVP-BGT226	PI3K/mTOR inhibitor	B. Kinase inhibitor	Investigational (Ph 2)	18.9	13.5	5.4
Binimetinib	MEK1/2 inhibitor	B. Kinase inhibitor	Investigational (Ph 2)	5.3	0	5.3
Sirolimus	binds FKBP12, causes inhibition of mTORC1	C. Rapalog	Approved	7.6	2.3	5.3
8-chloro-adenosine	Nucleoside analog, RNA synthesis inhibitor	A. Conv. Chemo	Investigational (Ph 2)	13.6	8.3	5.3
Dactinomycin	RNA and DNA synthesis inhibitor	A. Conv. Chemo	Approved	32.9	27.6	5.3
GSK-1070916	AURb, AURc inhibitor	B. Kinase inhibitor	Investigational (Ph 1)	7.1	1.9	5.2
Romidepsin	HDAC inhibitor	E. Differentiating/ epigenetic modifier	Approved	24.9	19.7	5.2
Tipifarnib	Farnesyltransferase inhibitor	E. Differentiating/ epigenetic modifier	Investigational (Ph 3)	9.6	4.4	5.2
Idarubicin	Topoisomerase II inhibitor	A. Conv. Chemo	Approved	19	13.9	5.1
Vistusertib	mTOR inhibitor, ATP-competitive	B. Kinase inhibitor	Investigational (Ph 2)	15.5	10.5	5
GDC-0084	PI3K/mTOR inhibitor	B. Kinase inhibitor	Investigational (Ph 1)	14.9	10.2	4.7
Copanlisib	PI3K alpha, delta selective inhibitor	B. Kinase inhibitor	Investigational (Ph 2)	10.9	6.2	4.7
AZD8055	mTOR inhibitor	B. Kinase inhibitor	Investigational (Ph 1)	22.5	17.8	4.7
Lonafarnib	Farnesyl transferase inhibitor	E. Differentiating/ epigenetic modifier	Investigational (Ph 3)	14.6	9.9	4.7
Ulixertinib	ERK inhibitor	B. Kinase inhibitor	Investigational (Ph 2)	9.6	4.9	4.7
A-419259	HCK and other SRC family kinase inhibitor	B. Kinase inhibitor	Probe	14	9.4	4.6
Vandetanib	VEGFR,EGFR, RET inhibitor	B. Kinase inhibitor	Approved	4.6	0	4.6
AT9283	Aurora A & B, Jak2, Flt, Abl inhibitor	B. Kinase inhibitor	Investigational (Ph 2)	6.5	2	4.5
AZD3965	MCT1 inhibitor	H. Metabolic modifier	Investigational (Ph 1)	4.5	0	4.5
Osimertinib	EGFR(L858R/T790M) inhibitor	B. Kinase inhibitor	Approved	10.9	6.4	4.5
Tozasertib	pan-Aurora inhibitor	B. Kinase inhibitor	Investigational (Ph 2)	8.6	4.2	4.4
TEW-7197	TGF-? receptor ALK4/ALK5 inhibitor	B. Kinase inhibitor	Investigational (Ph 1)	4.3	0	4.3
Sepantronium bromide	Survivin inhibitor	G. Apoptotic modulator	Investigational (Ph 2)	34.3	30.1	4.2
PF-03758309	PAK inhibitor	B. Kinase inhibitor	Investigational (Ph 1)	22.1	18	4.1
BMS-754807	IGF1R inhibitor	B. Kinase inhibitor	Investigational (Ph 2)	12.6	8.5	4.1
Quisinostat	HDAC inhibitor	E. Differentiating/ epigenetic modifier	Investigational (Ph 2)	12.7	8.6	4.1
Valrubicin	Topoisomerase II inhibitor	A. Conv. Chemo	Approved	12.9	8.8	4.1
Vinorelbine	Mitotic inhibitor. Vinca alkaloid microtubule depolymerizer	A. Conv. Chemo	Approved	34.2	30.2	4
SCH772984	ERK1 & 2 inhibitor	B. Kinase inhibitor	Probe	10.7	6.7	4
ARV-825	BET-targeting PROTAC	E. Differentiating/ epigenetic modifier	Probe	11.2	7.3	3.9
Docetaxel	Mitotic inhibitor, taxane microtubule stabilizer	A. Conv. Chemo	Approved	27	23.2	3.8
ML390	DHODH inhibitor	E. Differentiating/ epigenetic modifier	Probe	18.3	14.5	3.8
Cilengitide	alphaVbeta3 integrin inhibitor	X. Other	Investigational (Ph 3)	3.8	0	3.8
LY3009120	pan-RAF inhibitor	B. Kinase inhibitor	Investigational (Ph 1)	9	5.2	3.8
LY3023414	PI3K/mTOR/DNA-PK inhibitor	B. Kinase inhibitor	Investigational (Ph 2)	12.8	9.1	3.7
Rociletinib	EGFR(L858R/T790M) inhibitor	B. Kinase inhibitor	Investigational (Ph 3)	10.4	6.7	3.7
Bosutinib	Abl, Src inhibitor	B. Kinase inhibitor	Approved	14.1	10.4	3.7
Sabutoclax	pan-Bcl-2 family inhibitor	G. Apoptotic modulator	Probe	23	19.3	3.7
Varlitinib	EGFR HER2 inhibitor	B. Kinase inhibitor	Investigational (Ph 2)	7.2	3.6	3.6
Idasanutlin	p53-MDM2 inhibitor	G. Apoptotic modulator	Investigational (Ph 3)	16.2	12.6	3.6
Sapanisertib	mTOR inhibitor	B. Kinase inhibitor	Investigational (Ph 1)	13.4	9.8	3.6
Imatinib	Abl, Kit, PDGFRB inhibitor	B. Kinase inhibitor	Approved	3.4	0	3.4
Marimastat	MMP-9, MMP-1, MMP-2, MMP-14, MMP-7 inhibitor	X. Other	Investigational (Ph 3)	3.5	0.1	3.4
Palbociclib	CDK4/6 inhibitor	B. Kinase inhibitor	Approved	4.3	0.9	3.4
AZD6738	ATR inihibitor	B. Kinase inhibitor	Investigational (Ph 1)	6.7	3.4	3.3
Gedatolisib	PI3K/mTOR inhibitor	B. Kinase inhibitor	Investigational (Ph 2))	5.2	1.9	3.3
TAK-285	HER2 inhibitor	B. Kinase inhibitor	Investigational (Ph 1)	6.4	3.1	3.3
BX-912	PDK1 inhib	B. Kinase inhibitor	Probe	4.1	0.8	3.3
Tirabrutinib	BTK inhibitor	B. Kinase inhibitor	Investigational (Ph 1)	4	0.8	3.2
Belinostat	HDAC inhibitor	E. Differentiating/ epigenetic modifier	Approved (US)	19	15.8	3.2
MST-312	Telomerase inhibitor	X. Other	Probe	9.1	5.9	3.2
ZSTK474	PI3K gamma selective inhibitor	B. Kinase inhibitor	Investigational (Ph 1)	10.3	7.2	3.1
SB 743921	Mitotic inhibitor. Eg5/KSP inhibitor	I. Kinesin inhibitor	Investigational (Ph 2)	8.8	5.8	3
ASP3026	ALK inhibitor	B. Kinase inhibitor	Investigational (Ph 1)	9.5	6.5	3
GSK923295	CENP-E inhibitor	I. Kinesin inhibitor	Investigational (Ph 1)	15.8	12.8	3
LY-2584702	p70S6K inhibitor	B. Kinase inhibitor	Investigational (Ph 1)	3	0	3
Itraconazole	antifungal, hedgehog signaling inhibitor	X. Other	Approved (non-oncology)	10.7	7.7	3
MK-8745	Aurora A inhibitor	B. Kinase inhibitor	Probe	12.4	9.5	2.9
Amuvatinib	Broad spectrum TK inhib	B. Kinase inhibitor	Investigational (Ph 2)	6	3.1	2.9
PFI-1	BET family inhibitor	E. Differentiating/ epigenetic modifier	Probe	5.3	2.4	2.9
Danusertib	Aurora, Ret, TrkA, FGFR-1 inhibitor	B. Kinase inhibitor	Investigational (Ph 2)	8.4	5.6	2.8
Vincristine	Mitotic inhibitor. Vinca alkaloid microtubule depolymerizer	A. Conv. Chemo	Approved	23.1	20.3	2.8
Fostamatinib	Syk inhibitor	B. Kinase inhibitor	Investigational (Ph 2)	4.6	1.8	2.8
Plicamycin	RNA synthesis inhibitor	A. Conv. Chemo	Approved	14.1	11.3	2.8
Gandotinib	JAK2 inhibitor	B. Kinase inhibitor	Investigational (Ph 2)	8.2	5.5	2.7
AMG-232	MDM2 inhibitor	G. Apoptotic modulator	Investigational (Ph 2)	9.8	7.2	2.6
CEP-37440	ALK inhibitor	B. Kinase inhibitor	Investigational (Ph 1)	8.8	6.2	2.6
Brigatinib	ALK inhibitor, including gatekeeper mutant ALK	B. Kinase inhibitor	Approved (US)	5.2	2.6	2.6
Aldoxorubicin	Topoisomerase II inhibitor, Albumin binding	A. Conv. Chemo	Investigational (Ph 3)	11.2	8.6	2.6
Etoposide	Topoisomerase II inhibitor	A. Conv. Chemo	Approved	9.5	6.9	2.6
Givinostat	HDAC inhibitor	E. Differentiating/ epigenetic modifier	Investigational (Ph 2)	7.1	4.5	2.6
Panobinostat	HDAC inhibitor	E. Differentiating/ epigenetic modifier	Approved	15	12.5	2.5
SAR405838	MDM2 inhibitor	G. Apoptotic modulator	Investigational (Ph 1)	7.2	4.7	2.5
Paclitaxel	Mitotic inhibitor, taxane microtubule stabilizer	A. Conv. Chemo	Approved	21.8	19.4	2.4
Midostaurin	Broad TK (FLT3, KIT, RET, JAK, EGFR...) inhibitor	B. Kinase inhibitor	Approved (US)	13.9	11.5	2.4
PTC-209	BMI-1 inhibitor	E. Differentiating/ epigenetic modifier	Probe	13.8	11.4	2.4
NVP-AEW541	IGF1R inhibitor	B. Kinase inhibitor	Investigational (Ph 1)	3.8	1.4	2.4
Regorafenib	B-Raf, c-Kit, VEGFR2 inhibitor	B. Kinase inhibitor	Approved	5.6	3.2	2.4
Luminespib	HSP90 inhibitor	K. HSP inhibitor	Investigational (Ph 2)	20.7	18.4	2.3
CC-223	mTOR inhibitor	B. Kinase inhibitor	Investigational (Ph 2)	5.2	2.9	2.3
FRAX486	PAK1, 2, 3 inhibitor	B. Kinase inhibitor	Probe	2.3	0	2.3
NVP-CGM097	p53-MDM2 inhibitor	G. Apoptotic modulator	Investigational (Ph 1)	7.6	5.3	2.3
Rocilinostat	HDAC-6 selective inhibitor	E. Differentiating/ epigenetic modifier	Investigational (Ph 1)	7.2	4.9	2.3
Talazoparib	PARP1/2 inhibitor	E. Differentiating/ epigenetic modifier	Investigational (Ph 3)	2.3	0	2.3
Gemcitabine	Antimetabolite; Nucleoside analog	A. Conv. Chemo	Approved	7.7	5.5	2.2
ENMD-2076	pan-Aurora, VEGFR inhibitor	B. Kinase inhibitor	Investigational (Ph 2)	10.7	8.5	2.2
Oxaliplatin	Platinum-based antineoplastic agent	A. Conv. Chemo	Approved	12.3	10.2	2.1
ABC294640	Sphingosine kinase 2 inhibitor	B. Kinase inhibitor	Investigational (Ph 2)	6.4	4.3	2.1
DEL-22379	ERK dimerization inhibitor	B. Kinase inhibitor	Probe	9.4	7.3	2.1
LY-2874455	FGFR inhibitor	B. Kinase inhibitor	Investigational (Ph 1)	9.3	7.2	2.1
Ipatasertib	AKT inhibitor	B. Kinase inhibitor	Investigational (Ph 2)	2.2	0.1	2.1
PF-06463922	ALK, ROS1 inhibitor	B. Kinase inhibitor	Investigational (Ph 2)	2.1	0	2.1
Tazemetostat	EZH2 inhibitor	E. Differentiating/ epigenetic modifier	Investigational (Ph 2)	2.1	0	2.1
UM729	Enhancer of aryl hydrocarbon receptor (AhR) antagonists	E. Differentiating/ epigenetic modifier	Probe	3	0.9	2.1
ONX-0914	LMP7 (immunoproteasome)	L. Protease/proteasome inhibitor	Probe	12.5	10.4	2.1
Volasertib	PLK1 inhibitor	B. Kinase inhibitor	Investigational (Ph 3)	17.4	15.3	2.1
AT 101	Bcl-2 family inhibitor	G. Apoptotic modulator	Investigational (Ph 2)	17.6	15.6	2
CUDC-907	HDAC1/2/3/10, PI3Kalpha inhibitor	E. Differentiating/ epigenetic modifier	Investigational (Ph 2)	30.3	28.3	2
Pevonedistat	NAE inhibitor	H. Metabolic modifier	Investigational (Ph 1)	11.7	9.7	2
Vorinostat	HDAC inhibitor	E. Differentiating/ epigenetic modifier	Approved	11.8	9.8	2
Ganetespib	HSP90 inhibitor	K. HSP inhibitor	Investigational (Ph 3)	19.3	17.4	1.9
CCT196969	pan-RAF/Src inhibitor	B. Kinase inhibitor	Probe	7	5.1	1.9
Lucitanib	FGFR1, VEGFR inhibitor	B. Kinase inhibitor	Investigational (Ph 2)	2.6	0.7	1.9
UNC2881	MER inhibitor	B. Kinase inhibitor	Probe	1.9	0	1.9
Pemetrexed	Dihydrofolate reductase inhibitor	H. Metabolic modifier	Approved	7.1	5.3	1.8
PF-670462	CK1epsilon and CK1delta inhibitor	B. Kinase inhibitor	Probe	2.3	0.5	1.8
RO5126766	dual RAF/MEK inhibitor	B. Kinase inhibitor	Investigational (Ph 1)	2.3	0.5	1.8
TGR-1202	PI3Kdelta inhibitor	B. Kinase inhibitor	Investigational (Ph 3)	3.9	2.1	1.8
Pracinostat	HDAC inhibitor	E. Differentiating/ epigenetic modifier	Investigational (Ph 2)	17.7	15.9	1.8
Abemaciclib	CDK4/6 inhibitor	B. Kinase inhibitor	Investigational (Ph 3)	7.3	5.6	1.7
Cytarabine	Antimetabolite, interferes with DNA synthesis	A. Conv. Chemo	Approved	4	2.3	1.7
Raltitrexed	DHFR/GARFT/thymidylate synthase inhibitor	A. Conv. Chemo	Approved	5	3.3	1.7
TIC10	ERK & AKT inhibitor, TRAIL inducer	X. Other	Investigational (Ph 2)	9.4	7.7	1.7
Motolimod	TLR8 agonist	D. Immunomodulatory	Investigational (Ph 2)	2.5	0.8	1.7
8-amino-adenosine	Nucleoside analog, RNA synthesis inhibitor	A. Conv. Chemo	Probe	19.8	18.2	1.6
CC-115	mTOR/DNA-PK inhibitor	B. Kinase inhibitor	Investigational (Ph 1)	9.4	7.8	1.6
Alpelisib	PI3Kalpha selective inhibitor	B. Kinase inhibitor	Investigational (Ph 2)	1.6	0	1.6
Tamatinib	Syk inhibitor	B. Kinase inhibitor	Investigational (Ph 1)	1.6	0	1.6
Foretinib	MET, VEGFR2 inhibitor	B. Kinase inhibitor	Investigational (Ph 2)	2.8	1.2	1.6
AR-42	HDAC inhibitor	E. Differentiating/ epigenetic modifier	Investigational (Ph 1)	14	12.4	1.6
Epirubicin	Topoisomerase II inhibitor	A. Conv. Chemo	Approved	11.6	10	1.6
Resminostat	HDAC1, 3, 6 inhibitor	E. Differentiating/ epigenetic modifier	Investigational (Ph 2)	10.4	8.8	1.6
SGC-CBP30	CREBBP/EP300 bromodomain inhibitor	E. Differentiating/ epigenetic modifier	Probe	4.3	2.7	1.6
BCI	Dusp6 inhibitor	X. Other	Probe	17.8	16.3	1.5
Doxorubicin	Topoisomerase II inhibitor	A. Conv. Chemo	Approved	9.8	8.3	1.5
Litronesib	Eg5 inhibitor	I. Kinesin inhibitor	Investigational (Ph 2)	26.6	25.1	1.5
Olmutinib	EGFR(L858R/T790M) inhibitor	B. Kinase inhibitor	Investigational (Ph 2)	1.5	0	1.5
SN-38	Active metabolite of irinotecan. Topoisomerase I inhibitor	A. Conv. Chemo	(Approved)	24.8	23.3	1.5
4-hydroxytamoxifen	Selective estrogen receptor modulator	F. Hormone therapy	Investigational as a gel preparation	5.7	4.3	1.4
Topotecan	Topoisomerase I inhibitor. Camptothecin analog	A. Conv. Chemo	Approved	11.5	10.1	1.4
AZD-8186	PI3Kbeta inhibitor	B. Kinase inhibitor	Investigational (Ph 1)	1.4	0	1.4
Ensartinib	ALK inhibitor	B. Kinase inhibitor	Investigational (Ph 3)	1.4	0	1.4
GSK269962	ROCK1 and ROCK2 inhibitor	B. Kinase inhibitor	Probe	4	2.6	1.4
ML323	USP1-UAF1 inhibitor	X. Other	Probe	1.4	0	1.4
Abexinostat	HDAC1-selective inhibitor	E. Differentiating/ epigenetic modifier	Investigational (Ph 2)	18.8	17.5	1.3
Cisplatin	Platinum-based antineoplastic agent	A. Conv. Chemo	Approved	13.5	12.2	1.3
dBET1	BET-targeting PROTAC	E. Differentiating/ epigenetic modifier	Probe	9.3	8	1.3
SNS-032	CDK inhibitor	B. Kinase inhibitor	Investigational (Ph 2)	19.1	17.8	1.3
AMG-925	FLT-3, CDK4 inhibitor	B. Kinase inhibitor	Probe	1.3	0	1.3
Prexasertib	Chk1 inhibitor	B. Kinase inhibitor	Investigational (Ph 2)	3.5	2.2	1.3
Daunorubicin	Topoisomerase II inhibitor	A. Conv. Chemo	Approved	11.6	10.3	1.3
Omacetaxine	Protein synthesis inhib (80 S ribosome)	A. Conv. Chemo	Approved	33.6	32.4	1.2
AZ 3146	Mps1 kinase (TTK) inhibitor	B. Kinase inhibitor	Probe	6.3	5.1	1.2
Fedratinib	JAK2-selective inhibitor	B. Kinase inhibitor	Investigational (Ph 2)	6.9	5.7	1.2
SGI-1776	PIM kinase inhibitor	B. Kinase inhibitor	Investigational (Ph 1)	7.5	6.3	1.2
Teniposide	Topoisomerase II inhibitor	A. Conv. Chemo	Approved	2.7	1.5	1.2
Trifluridine	Antimetabolite; Nucleoside analog	A. Conv. Chemo	Approved	2.6	1.4	1.2
CPI-360	EZH2 inhibitor	E. Differentiating/ epigenetic modifier	Probe	1.3	0.1	1.2
GSK2256098	FAK inhibitor	B. Kinase inhibitor	Investigational (Ph 2)	1.2	0	1.2
Seliciclib	CDK2/7/9 inhibitor	B. Kinase inhibitor	Investigational (Ph 2)	2.4	1.2	1.2
Serabelisib	PI3Kalpha selective inhibitor	B. Kinase inhibitor	Investigational (Ph 2)	1.3	0.1	1.2
Sunitinib	Broad TK inhibitor	B. Kinase inhibitor	Approved	1.2	0	1.2
Deferoxamine	Iron chelator	X. Other	Approved (non-oncology)	5.1	3.9	1.2
BGB-283	Raf inhibitor	B. Kinase inhibitor	Investigational (Ph 1)	6.6	5.4	1.2
NMS-873	p97/VCP inhibitor	X. Other	Probe	14.7	13.5	1.2
Vinblastine	Mitotic inhibitor. Vinca alkaloid microtubule depolymerizer	A. Conv. Chemo	Approved	25.2	24	1.2
PF-00477736	Chk1 inhibitor	B. Kinase inhibitor	Investigational (Ph 1)	1.1	0	1.1
TAK-901	Aurora, Src family, JAK3, RTK inhibitor	B. Kinase inhibitor	Investigational (Ph 1)	1.8	0.7	1.1
Carfilzomib	Proteasome inhibitor (20S subunit)	L. Protease/proteasome inhibitor	Approved	25.7	24.6	1.1
AZD0156	ATM inihibitor	B. Kinase inhibitor	Investigational (Ph 1)	1	0	1
AZD1208	PIM1, 2, 3 kinase inhibitor	B. Kinase inhibitor	Investigational (Ph 1)	1	0	1
BIIB021	HSP90 inhibitor	K. HSP inhibitor	Investigational (Ph 2)	20.6	19.6	1
CUDC-305	HSP90 inhibitor	K. HSP inhibitor	Investigational (Ph 1)	18	17	1
Floxuridine	Antimetabolite; Analog of 5-fluorouracil	A. Conv. Chemo	Approved	22.7	21.7	1
Golvatinib	MET, VEGFR2 inhibitor	B. Kinase inhibitor	Investigational (Ph 2)	1	0	1
RGFP966	HDAC3 inhibitor	E. Differentiating/ epigenetic modifier	Probe	1	0	1
Tamoxifen	Estrogen receptor antagonist	F. Hormone therapy	Approved	1	0	1
Toremifene	selective estrogen receptor modulator	F. Hormone therapy	Approved	4.6	3.6	1
Clofarabine	Antimetabolite; Purine analog	A. Conv. Chemo	Approved	13.8	12.9	0.9
Ralimetinib	p38MAPK inhibitor	B. Kinase inhibitor	Investigational (Ph 2)	4.4	3.5	0.9
Gilteritinib	FLT3/AXL inhibitor	B. Kinase inhibitor	Investigational (Ph 2)	1	0.1	0.9
NVP-SHP099	SHP2 inhibitor	X. Other	Probe	0.9	0	0.9
Quizartinib	FLT3 inhibitor	B. Kinase inhibitor	Investigational (Ph 3)	3.9	3	0.9
Raloxifene	Selective estrogen receptor modulator	F. Hormone therapy	Approved	6.1	5.2	0.9
VS-4718	FAK inhibitor	B. Kinase inhibitor	Investigational (Ph 1)	5.6	4.7	0.9
Eribulin	Mitotic inhibitor, microtubule depolymerizer.	A. Conv. Chemo	Approved	23.4	22.5	0.9
Cytarabine/Idarubicin				10.4	9.6	0.8
PF-3845	FAAH inhibitor	X. Other	Probe	0.8	0	0.8
Ribociclib	CDK4/6 inhibitor	B. Kinase inhibitor	Approved (US)	1.6	0.8	0.8
Saridegib	Smothened (Hh) inhib	M. Hedgehog inhibitor	Investigational (Ph 2)	0.8	0	0.8
Spebrutinib	BTK inhibitor	B. Kinase inhibitor	Investigational (Ph 2)	0.8	0	0.8
Tanzisertib	JNK inhibitor	B. Kinase inhibitor	Investigational (Ph 2)	0.9	0.1	0.8
Tosedostat	Aminopeptidase inhibitor	L. Protease/proteasome inhibitor	Investigational (Ph 3)	2.5	1.7	0.8
BGB324	Axl inhibitor	B. Kinase inhibitor	Investigational (Ph 1)	5.8	5	0.8
Chloroquine	Antimalaria agent; chemo/radio sensitizer	A. Conv. Chemo	Approved	5.2	4.5	0.7
Idelalisib	PI3K inhibitor, p110?-selective	B. Kinase inhibitor	Approved	0.7	0	0.7
Tubastatin A	HDAC6 inhibitor	E. Differentiating/ epigenetic modifier	Probe	0.7	0	0.7
Pacritinib	FLT3/JAK2	B. Kinase inhibitor	Investigational (Ph 3)	10	9.3	0.7
Onalespib	HSP90 inhibitor	K. HSP inhibitor	Investigational (Ph 2)	18.8	18.2	0.6
Bentamapimod	JNK inhibitor	B. Kinase inhibitor	Investigational (Ph 1)	2.1	1.5	0.6
Bleomycin	Glycopeptide antibiotic; causes DNA breaks	A. Conv. Chemo	Approved	0.6	0	0.6
Decitabine	Nucleoside analog DNA methyl transferase inhibitor	E. Differentiating/ epigenetic modifier	Approved	0.6	0	0.6
Entrectinib	TRK, ROS1, ALK inhibitor	B. Kinase inhibitor	Investigational (Ph 2)	0.6	0	0.6
Ponatinib	Broad TK inhibitor	B. Kinase inhibitor	Approved	1	0.4	0.6
StemRegenin 1	AHR antagonist, stem cell regenerating	E. Differentiating/ epigenetic modifier	Probe	1.5	0.9	0.6
Vidofludimus	DHODH inhibitor	E. Differentiating/ epigenetic modifier	Investigational (Ph 2)	1.2	0.6	0.6
Carboplatin	Platinum-based antineoplastic agent	A. Conv. Chemo	Approved	5	4.4	0.6
Clomifene	Selective estrogen receptor modulator	F. Hormone therapy	Approved	5.3	4.7	0.6
Momelotinib	JAK1 & 2 inhibitor	B. Kinase inhibitor	Investigational (Ph 2)	3.3	2.7	0.6
Auranofin	Antirheumatic agent	A. Conv. Chemo	Approved	4.7	4.2	0.5
E7820	Integrin alpha2 expression inhibitor	X. Other	Investigational (Ph 2)	20.4	19.9	0.5
Galiellalactone	STAT3-DNA interaction inhibitor	X. Other	Probe	2.5	2	0.5
OTS-964	TOPK inhibitor	B. Kinase inhibitor	Probe	17.9	17.4	0.5
PF-4800567	CK1epsilon inhibitor	B. Kinase inhibitor	Probe	0.5	0	0.5
Senexin B	CDK8/19 inhibitor	B. Kinase inhibitor	Probe	0.6	0.1	0.5
Sitravatinib	RET, TRK, PDGFR, VEGFR, KIT, DDR... inhibitor	B. Kinase inhibitor	Investigational (Ph 1)	1.7	1.2	0.5
Atorvastatin	HMG CoA reductase inhibitor	H. Metabolic modifier	Approved	0.4	0	0.4
Glesatinib	MET, AXL, TIE, VEGFR, RON inhibitor	B. Kinase inhibitor	Investigational (Ph 2)	0.4	0	0.4
KU-60019	ATM inhibitor	B. Kinase inhibitor	Probe	2.4	2	0.4
Omaveloxolone	Nrf2 activator	X. Other	Investigational (Ph 2)	16.7	16.3	0.4
BI 2536	PLK1 inhibitor	B. Kinase inhibitor	Investigational (Ph 2)	15.9	15.6	0.3
Rigosertib	Ras-Raf interaction inhibitor, contaminated by microtubile depolymerizer...	X. Other	Investigational (Ph 3)	26.8	26.5	0.3
Selinexor	XPO1/CRM1 inhibitor	G. Apoptotic modulator	Investigational (Ph 2)	16.7	16.4	0.3
Cediranib	KDR/Flt/VEGFR inhibitor	B. Kinase inhibitor	Investigational (Ph 3)	0.3	0	0.3
GDC-0623	MEK1/2 inhibitor	B. Kinase inhibitor	Investigational (Ph 2)	0.3	0	0.3
Imiquimod	Immunomodulatory agent, TLR7 agonist	D. Immunomodulatory	Approved	0.3	0	0.3
Sotrastaurin	PKC inhibitor	B. Kinase inhibitor	Investigational (Ph 2)	0.3	0	0.3
Ruboxistaurin	PKCbeta inhibitor	B. Kinase inhibitor	Investigational (Ph 3)	5.8	5.5	0.3
Triapine	ribonucleotide reductase inhibitor	H. Metabolic modifier	Investigational (Ph 2)	3.9	3.6	0.3
Ixazomib	20S proteasome inhibitor	L. Protease/proteasome inhibitor	Approved	9.7	9.4	0.3
Cabazitaxel	Taxane microtubule stabilizer, antimitotic	A. Conv. Chemo	Approved	38	37.7	0.3
PF-00562271	FAK inhibitor	B. Kinase inhibitor	Investigational (Ph 1)	6	5.8	0.2
Silmitasertib	CSNK2A1 inhibitor	B. Kinase inhibitor	Investigational (Ph 2)	1.6	1.4	0.2
Tucidinostat	HDAC1/2/3/10 inhibitor	E. Differentiating/ epigenetic modifier	Investigational (Ph 2)	2.6	2.4	0.2
AZD1480	JAK1/2, FGFR inhibitor	B. Kinase inhibitor	Investigational (Ph 1)	0.2	0	0.2
Cerdulatinib	JAK, SYK inhibitor	B. Kinase inhibitor	Investigational (Ph 1)	0.2	0	0.2
EPZ015666	PRMT5 inhibitor	E. Differentiating/ epigenetic modifier	Probe	0.2	0	0.2
GSK-690693	AKT, PKA, PKC inhibitor	B. Kinase inhibitor	Investigational (Ph 1)	0.2	0	0.2
Olaparib	PARP inhibitor	E. Differentiating/ epigenetic modifier	Approved	0.2	0	0.2
PHA 408	IKK-2 inhibitor	B. Kinase inhibitor	Probe	0.2	0	0.2
Ravoxertinib	ERK inhibitor	B. Kinase inhibitor	Investigational (Ph 1)	0.2	0	0.2
UNC0642	G9a/GLP inhibitor	E. Differentiating/ epigenetic modifier	Probe	0.2	0	0.2
AT7519	CDK1, 2, 4, 6 and 9 inhibitor	B. Kinase inhibitor	Investigational (Ph 1)	9.1	8.9	0.2
Daporinad	NAMPT inhibitor	H. Metabolic modifier	Investigational (Ph 2)	29.3	29.1	0.2
GSK-J4	JMJD3 (histone demethylase) inhibitor	E. Differentiating/ epigenetic modifier	Probe	3.9	3.8	0.1
Palomid-529	AKT, MTOR, PI3K inhibitor	B. Kinase inhibitor	Investigational (Ph 1)	0.1	0	0.1
Pexidartinib	KIT, CSF1R, FLT3 inhibitor	B. Kinase inhibitor	Investigational (Ph 3)	0.1	0	0.1
Plerixafor	CXCR4 antagonist	X. Other	Approved	0.1	0	0.1
Tepotinib	c-Met inhibitor	B. Kinase inhibitor	Investigational (Ph 1)	0.1	0	0.1
Azacitidine	Nucleoside analog DNA methyl transferase inhibitor	E. Differentiating/ epigenetic modifier	Approved	0.7	0.6	0.1
AZD7762	Chk1 inhibitor	B. Kinase inhibitor	Investigational (Ph 1)	0.3	0.2	0.1
IOX-1	2-Oxoglutarate Oxygenase Inhibitor	E. Differentiating/ epigenetic modifier	Probe	1.7	1.6	0.1
Capecitabine	5-FU prodrug	A. Conv. Chemo	Approved	7.1	7	0.1
Miltefosine	Antimicrobial, inhibits PI3K/AKT	X. Other	Approved	5.3	5.2	0.1
1-methyl-D-tryptophan	Indolamine 2,3-dioxygenase 1 and 2 inhibitor	X. Other	Investigational (Ph 2)	0	0	0
A-1155463	BCL-XL inhibitor	G. Apoptotic modulator	Probe	0	0	0
A-1210477	MCL-1 inhibitor	G. Apoptotic modulator	Probe	5.3	5.3	0
A-1331852	Bcl-XL inhibitor	G. Apoptotic modulator	Probe	0	0	0
A-366	G9a/GLP inhibitor	E. Differentiating/ epigenetic modifier	Probe	0	0	0
Abiraterone	P450 17alpha-hydroxylase-17,20-lyase inhibitor	F. Hormone therapy	Approved	0	0	0
Acalabrutinib	BTK inhibitor	B. Kinase inhibitor	Investigational (Ph 3)	0	0	0
Acitretin	Retinoid receptor agonist	E. Differentiating/ epigenetic modifier	Approved (non-oncology)	0	0	0
Afuresertib	AKT1-selective inhibitor	B. Kinase inhibitor	Investigational (Ph 2)	0	0	0
Alectinib	ALK (incl gatekeeper mut) inhib	B. Kinase inhibitor	Approved (Japan, US)	0	0	0
Allopurinol	Xanthine oxidase inhibitor	A. Conv. Chemo	Approved	0	0	0
Amcasertib	Cancer stem cell kinase inhibitor	B. Kinase inhibitor	Investigational (Ph 2)	0	0	0
AMG-337	Met inhibitor	B. Kinase inhibitor	Investigational (Ph 2)	0	0	0
AMG319	PI3Kdelta inhibitor	B. Kinase inhibitor	Investigational (Ph 2)	0	0	0
Aminoglutethimide	Anti-steroid, aromatase inhibitor	F. Hormone therapy	Approved	0	0	0
Anagrelide	PDE-3, PLA2 inhibitor	X. Other	Approved	0	0	0
Anastrozole	Aromatase inhibitor	F. Hormone therapy	Approved	0	0	0
Apalutamide	AR antagonist	F. Hormone therapy	Investigational (Ph 2)	0	0	0
APR-246	p53 activator, thioredoxin reductase 1 inhibitor	G. Apoptotic modulator	Investigational (Ph 1)	0	0	0
Arsenic(III) oxide	Thioredoxin reductase inhibitor; cytotoxic chemotherapeutic	E. Differentiating/ epigenetic modifier	Approved	0	0	0
Asciminib	Allosteric ABL inhibitor, blocks myristoyl binding	B. Kinase inhibitor	Investigational (Ph 1)	0	0	0
AT13148	p70S6K, PKA, ROCK (AKT) inhibitor	B. Kinase inhibitor	Investigational (Ph 1)	0	0	0
AZD-1080	GSK3 inhibitor	B. Kinase inhibitor	Investigational (Ph 1)	0	0	0
AZD-5363	AKT inhibitor	B. Kinase inhibitor	Investigational (Ph 2)	0	0	0
AZD-6482	PI3Kbeta-selective inhibitor	B. Kinase inhibitor	Investigational (Ph 1)	0	0	0
AZD4547	FGFR inhibitor	B. Kinase inhibitor	Investigational (Ph 2)	0	0	0
AZD7545	PDHK inhibitor	B. Kinase inhibitor	Probe	0	0	0
Bafetinib	Abl, Lyn inhibitor	B. Kinase inhibitor	Investigational (Ph 2)	0	0	0
Baricitinib	JAK inhibitor	B. Kinase inhibitor	Approved (EU)	0	0	0
BAY 87-2243	HIF1alpha inhibitor	E. Differentiating/ epigenetic modifier	Investigational (Ph 1)	0	0	0
BAY-1436032	IDH1 R132H/R132C inhibitor	E. Differentiating/ epigenetic modifier	Investigational (Ph 1)	0	0	0
Bexarotene	Antineoplastic agent; retinoid specifically selective for retinoid X receptors	E. Differentiating/ epigenetic modifier	Approved	0	0	0
Bicalutamide	Nonsteriodal antiandrogen	F. Hormone therapy	Approved	0	0	0
Bimatoprost	Prostaglandin analog	D. Immunomodulatory	Approved	0	0	0
Birinapant	IAPs, SMAC mimetic	G. Apoptotic modulator	Investigational (Ph 2)	0	0	0
BMS-777607	Met, Axl, Ron and Tyro3 inhibitor	B. Kinase inhibitor	Investigational (Ph 2)	0	0	0
BMS-911543	JAK2 inhibitor	B. Kinase inhibitor	Investigational (Ph 1)	0	0	0
BMS863233	Cdc7 inhibitor	B. Kinase inhibitor	Investigational (Ph 2)	0	0	0
BRD7116	Leukemic stem cell inhibitor	X. Other	Probe	0	0	0
Brivanib	VEGFR inhibitor	B. Kinase inhibitor	Investigational (Ph 3)	0	0	0
Bryostatin 1	PKC activator	B. Kinase inhibitor	Investigational (Ph 1)	0	0	0
C646	p300/CREB-binding protein (CBP) inhibitor	E. Differentiating/ epigenetic modifier	Probe	0	0	0
Cabozantinib	VEGFR2, Met, FLT3, Tie2, Kit and Ret inhibitor	B. Kinase inhibitor	Approved	0	0	0
Capmatinib	MET inhibitor	B. Kinase inhibitor	Investigational (Ph 2)	0	0	0
CC122	IMiD immunomodulator	D. Immunomodulatory	Investigational (Ph 2)	0	0	0
Celecoxib	Selective COX-2 inhibitor	J. NSAID	Approved	0	0	0
CEP-32496	BRAF inhibitor	B. Kinase inhibitor	Investigational (Ph 2)	0	0	0
Cladribine	Antimetabolite; Purine analog	A. Conv. Chemo	Approved	2.3	2.3	0
CPI-613	pyruvate dehydrogenase, alpha-ketoglutarate dehydrogenase inhibitor	H. Metabolic modifier	Investigational (Ph 2)	0	0	0
Crizotinib	ALK, c-Met inhibitor	B. Kinase inhibitor	Approved	0	0	0
Dabrafenib	B-Raf(V600E) inhibitor	B. Kinase inhibitor	Approved	0	0	0
Darapladib	lipoprotein-associated phospholipase A2 inhibitor	X. Other	Investigational (Ph 3)	0	0	0
Decernotinib	JAK3 inhibitor	B. Kinase inhibitor	Investigational (Ph 3)	0	0	0
Dexamethasone	Glucocorticoid, immunomodulatory agent	D. Immunomodulatory	Approved	0	0	0
Disulfiram(+CuCl2)	alcohol dehydrogenase inhibitor	H. Metabolic modifier	Approved (non-oncology)	0	0	0
Doramapimod	p38MAPK inhibitor	B. Kinase inhibitor	Investigational (Ph 1)	0	0	0
Duvelisib	PI3K inhibitor	B. Kinase inhibitor	Investigational (Ph 3)	0	0	0
Enasidenib	IDH2-R140Q inhibitor	E. Differentiating/ epigenetic modifier	Approved (US)	0	0	0
Encorafenib	B-Raf(V600E) inhibitor	B. Kinase inhibitor	Investigational (Ph 2)	0	0	0
Entospletinib	SYK inhibitor	B. Kinase inhibitor	Investigational (Ph 2)	0	0	0
Enzalutamide	AR antagonist	F. Hormone therapy	Approved	0	0	0
Enzastaurin	PKCbeta inhibitor	B. Kinase inhibitor	Investigational (Ph 3)	0	0	0
Epacadostat	IDO inhibitor	D. Immunomodulatory	Investigational (Ph 3)	0	0	0
EPZ-5687	EZH2 inhibitor	E. Differentiating/ epigenetic modifier	Probe	0	0	0
EPZ031686	SMYD3 inhibitor	E. Differentiating/ epigenetic modifier	Probe	0	0	0
Erastin	VDAC inhibitor, induces ferroptosis	H. Metabolic modifier	Probe	0	0	0
Erdafitinib	FGFR inhibitor	B. Kinase inhibitor	Investigational (Ph 2)	0	0	0
Exemestane	Aromatase inhibitor	F. Hormone therapy	Approved	0	0	0
Filgotinib	JAK1-selective inhibitor	B. Kinase inhibitor	Investigational (Ph 2)	0	0	0
Finasteride	type II 5-alpha reductase inhibitor	F. Hormone therapy	Approved	0	0	0
Fludarabine	Antimetabolite; Purine analog	A. Conv. Chemo	Approved	0	0	0
Flutamide	Nonsteroidal antiandrogen	F. Hormone therapy	Approved	0	0	0
Fulvestrant	Estrogen receptor antagonist	F. Hormone therapy	Approved	0	0	0
Galunisertib	TGF-B/Smad inhibitor	B. Kinase inhibitor	Investigational (Ph 2)	0	0	0
GDC-0853	BTK inhibitor	B. Kinase inhibitor	Investigational (Ph 2)	0	0	0
GDC-0919	IDO inhibitor	D. Immunomodulatory	Investigational (Ph 1)	0	0	0
Glasdegib	Smo inhibitor	M. Hedgehog inhibitor	Investigational (Ph 2)	0	0	0
GNE-0877	LRRK2 inhibitor	B. Kinase inhibitor	Probe	0	0	0
GNE-7915	LRRK2 inhibitor	B. Kinase inhibitor	Probe	0	0	0
Goserelin	Gonadotropin releasing hormone superagonist	F. Hormone therapy	Approved	0	0	0
GSK-2334470	PDK1 inhibitor	B. Kinase inhibitor	Probe	0	0	0
GSK2636771	PI3K beta selective inhibitor	B. Kinase inhibitor	Investigational (Ph 1)	0	0	0
GSK2656157	PERK inhibitor	B. Kinase inhibitor	Probe	0	0	0
GSK2801	BAZ2B/A bromodomain inhibitor	E. Differentiating/ epigenetic modifier	Probe	0	0	0
GSK2830371	Wip1 inhibitor	X. Other	Probe	0	0	0
GSK2879552	LSD1 inhibitor	E. Differentiating/ epigenetic modifier	Investigational (Ph 1)	0	0	0
GSK343	EZH2 inhibitor	E. Differentiating/ epigenetic modifier	Probe	0	0	0
Hydroxyfasudil	ROCK, PKA, PKG, PRK inhibitor	B. Kinase inhibitor	(Approved Japan)	0	0	0
Hydroxyurea	Antineoplastic agent	A. Conv. Chemo	Approved	0	0	0
Infigratinib	FGFR inhibitor	B. Kinase inhibitor	Investigational (Ph 1)	0	0	0
IOX-2	PHD2 inhibitor	E. Differentiating/ epigenetic modifier	Probe	0	0	0
Ivosidenib	IDH1 R132H/R132C inhibitor	E. Differentiating/ epigenetic modifier	Investigational (Ph 3)	0	0	0
Ixabepilone	Mitotic inhibitor. Epothilone microtubule stabilizer.	A. Conv. Chemo	Approved	5	5	0
JPH203	LAT1 inhibitor	X. Other	Probe	0	0	0
KD025	ROCK2 inhibitor	B. Kinase inhibitor	Investigational (Ph 2)	0	0	0
Larotrectinib	TRK inhibitor	B. Kinase inhibitor	Investigational (Ph 2)	0	0	0
Lasofoxifene	Selective estrogen receptor modulator	F. Hormone therapy	Approved	0	0	0
Lenalidomide	Immunomodulatory	D. Immunomodulatory	Approved	0	0	0
Lenvatinib	VEGFR inhibitor	B. Kinase inhibitor	Approved (US)	0	0	0
Letrozole	Aromatase inhibitor	F. Hormone therapy	Approved	0	0	0
Linifanib	VEGFR, PDGFR, CSF-1R, FLT3 inhibitor	B. Kinase inhibitor	Investigational (Ph 3)	0	0	0
Linsitinib	IGF1R, IR inhibitor	B. Kinase inhibitor	Investigational (Ph 2)	0	0	0
Lomeguatrib	O6-methylguanine-DNA methyltransferase inhibitor	E. Differentiating/ epigenetic modifier	Investigational (Ph 2)	0	0	0
Losmapimod	p38MAPK inhibitor	B. Kinase inhibitor	Investigational (Ph 3)	0	0	0
Lovastatin	HMG-CoA reductase inhibitor	H. Metabolic modifier	approved (non-oncology)	0	0	0
Megestrol acetate	Progestogen	F. Hormone therapy	Approved	0	0	0
Merestinib	Met inhibitor	B. Kinase inhibitor	Investigational (Ph 2)	0	0	0
Metformin	AMPK activator	H. Metabolic modifier	Approved (non-oncology)	0	0	0
Methylprednisolone	Glucocorticoid, immunomodulatory agent	D. Immunomodulatory	Approved	0	0	0
Mitomycin C	Antineoplastic anatibiotic; DNA crosslinker	A. Conv. Chemo	Approved	0	0	0
Mitotane	Antineoplastic agent	A. Conv. Chemo	Approved	0	0	0
MK-0752	gamma-secretase/notch inhibitor	X. Other	Investigational (Ph 2)	0	0	0
MK-2206	AKT inhibitor	B. Kinase inhibitor	Investigational (Ph 2)	0	0	0
MK-8776	CHEK1 inhibitor	B. Kinase inhibitor	Investigational (Ph 1)	0	0	0
Motesanib	VEGFR, PDGFR, Ret, Kit inhibitor	B. Kinase inhibitor	Investigational (Ph 2)	0	0	0
Mubritinib	HER2 inhibitor	B. Kinase inhibitor	Investigational (Ph 1)	0	0	0
Necrostatin 2	Necroptosis inhibitor	G. Apoptotic modulator	Probe	0	0	0
Neflamapimod	p38MAPK inhibitor	B. Kinase inhibitor	Investigational (Ph 2)	0	0	0
Nelarabine	Nucleoside analog, DNA, RNA synth inhibitor	A. Conv. Chemo	Approved	0	0	0
Nilotinib	Abl inhibitor	B. Kinase inhibitor	Approved	0	0	0
Nilutamide	Nonsteroidal antiandrogen	F. Hormone therapy	Approved	0	0	0
NVP-BHG712	EphB4 inhibitor	B. Kinase inhibitor	Probe	0	0	0
NVP-LGK974	PORCN inhibitor	X. Other	Investigational (Ph 1)	0	0	0
NVP-RAF265	"C-Raf" inhibitor, unclear MoA	B. Kinase inhibitor	Investigational (Ph 2)	0	0	0
ODM-201	AR antagonist	F. Hormone therapy	Investigational (Ph 3)	0	0	0
Orteronel	CYP17A1, androgen synth inhib.	F. Hormone therapy	Investigational (Ph 3)	0	0	0
OSU-03012	PDPK1 inhibitor	B. Kinase inhibitor	Investigational (Ph 1)	0	0	0
Pazopanib	VEGFR inhibitor	B. Kinase inhibitor	Approved	0	0	0
Peficitinb	JAK3-selective inhibitor	B. Kinase inhibitor	Investigational (Ph 3)	0	0	0
Pentostatin	Antimetabolite; Purine analog	A. Conv. Chemo	Approved	0	0	0
Perifosine	AKT/PI3K inhibitor	B. Kinase inhibitor	Investigational (Ph 3)	0	0	0
PF-04708671	p70S6K inhibitor	B. Kinase inhibitor	Probe	0	0	0
PH-797804	p38MAPK inhibitor	B. Kinase inhibitor	Investigational (Ph 2)	0	0	0
Pilocarpine	Non-selective muscarinic receptor agonist	X. Other	Approved	0	0	0
Pinometostat	DOT1L inhibitor	E. Differentiating/ epigenetic modifier	Investigational (Ph 1)	0	0	0
Pirfenidone	Antifibrotic and anti-inflammatory	D. Immunomodulatory	Approved	0	0	0
Pixantrone	topoisomerase II inhibitor	A. Conv. Chemo	Investigational (Ph 3)	0	0	0
Pomalidomide	Immunomodulatory agent, anti-angiogenic	D. Immunomodulatory	Approved	0	0	0
Pravastatin	HMG CoA reductase inhibitor	H. Metabolic modifier	Approved (non-oncology)	0	0	0
Prednisolone	Glucocorticoid, immunomodulatory agent	D. Immunomodulatory	Approved	0	0	0
PS-1145	IKK-2 inhibitor	B. Kinase inhibitor	Probe	0	0	0
Rabusertib	Chk1 inhibitor	B. Kinase inhibitor	Investigational (Ph 2)	0	0	0
Radotinib	ABL, PDGFR inhibitor	B. Kinase inhibitor	Investigational (Ph 3)	0	0	0
Resatorvid	TLR4 inhibitor	D. Immunomodulatory	Investigational (Ph 3)	0	0	0
Resiquimod	TLR7/TLR8 agonist	D. Immunomodulatory	Investigational (Ph 2)	0	0	0
Ripasudil	ROCK inhibitor	B. Kinase inhibitor	Approved (Japan)	0	0	0
Roxadustat	HIF prolyl hydroxylase inhibitor	E. Differentiating/ epigenetic modifier	Investigational (Ph 2)	0	0	0
RSL3	GPX4 inhibitor, induces ferroptosis	H. Metabolic modifier	Probe	0	0	0
Rucaparib	PARP inhibitor	E. Differentiating/ epigenetic modifier	Approved (US)	0	0	0
Ruxolitinib	JAK1&2 inhibitor	B. Kinase inhibitor	Approved	0	0	0
S-63845	MCL-1 inhibitor	G. Apoptotic modulator	Probe	0	0	0
Selonsertib	ASK1 inhibitor	B. Kinase inhibitor	Investigational (Ph 2)	0	0	0
SGC0946	DOT1L inhibitor	E. Differentiating/ epigenetic modifier	Probe	0	0	0
Simvastatin	HMG CoA reductase inhibitor	H. Metabolic modifier	Approved (non-oncology)	0	0	0
Sonidegib	Smothened (Hh) inhib	M. Hedgehog inhibitor	Approved	0	0	0
Sonolisib	PI3K inhibitor, pan-class I. Irreversible	B. Kinase inhibitor	Investigational (Ph 2)	0	0	0
Sorafenib	B-Raf, FGFR-1, VEGFR-2 & -3, PDGFR-beta, KIT, and FLT3 inhib	B. Kinase inhibitor	Approved	0	0	0
Tacedinaline	HDAC inhibitor	E. Differentiating/ epigenetic modifier	Investigational (Ph 3)	0	0	0
Tacrolimus	Binds FKBP12, causes inhibition of calcineurin	C. Rapalog	Approved	0	0	0
TAK-530	pan-RAF inhibitor	B. Kinase inhibitor	Investigational (Ph 1)	0	0	0
Taladegib	Smothened (Hh) inhib	M. Hedgehog inhibitor	Investigational (Ph 2)	0	0	0
Talmapimod	p38MAPK alpha selective inhibitor	B. Kinase inhibitor	Investigational (Ph 2)	0	0	0
Tandutinib	FLT3, PDGFR, KIT inhibitor	B. Kinase inhibitor	Investigational (Ph 2)	0	0	0
Tarenflurbil	Gamma-secretase inhibitor	X. Other	Investigational (Ph 3)	0	0	0
Tasquinimod	S100A9 inhibitor, immunomodulatory, anti-angiogenic	D. Immunomodulatory	Investigational (Ph 3)	0	0	0
Telatinib	VEGFR, KIT, PDGFR inhibitor	B. Kinase inhibitor	Investigational (Ph 2)	0	0	0
Temozolomide	Alkylating agent	A. Conv. Chemo	Approved	0	0	0
TG100-115	PI3K gamma/delta inhibitor	B. Kinase inhibitor	Investigational (Ph 2)	0	0	0
TH588	MTH1 inhibitor	H. Metabolic modifier	Probe	0	0	0
Thalidomide	Immunosuppressant	D. Immunomodulatory	Approved	0	0	0
Tideglusib	GSK3 inhibitor	B. Kinase inhibitor	Investigational (Ph 2)	0	0	0
Tofacitinib	JAK3, JAK2(V617F) inhibitor	B. Kinase inhibitor	Approved	0	0	0
TRAM-34	intermediate-conductance Ca2+-activated K+ channel inh.	X. Other	Probe	0	0	0
Tretinoin	Retinoic acid receptor agonist	E. Differentiating/ epigenetic modifier	Approved	0	0	0
Tubacin	HDAC6 inhibitor	E. Differentiating/ epigenetic modifier	Probe	0	0	0
Tucatinib	HER2 inhibitor	B. Kinase inhibitor	Investigational (Ph 1)	0	0	0
UNC1215	L3MBTL3 inhibitor	E. Differentiating/ epigenetic modifier	Probe	0	0	0
Upadacitinib	JAK1-selective inhibitor	B. Kinase inhibitor	Investigational (Ph 3)	0	0	0
Uprosertib	AKT inhibitor	B. Kinase inhibitor	Investigational (Ph 2)	0	0	0
URB597	FAAH inhibitor	H. Metabolic modifier	Investigational (Ph 1)	0	0	0
Valproic acid	HDAC inhibitor	E. Differentiating/ epigenetic modifier	Approved	0	0	0
Varespladib	Secretory phospholipase A2 inhibitor	X. Other	Investigational (Ph 2)	0	0	0
Vatalanib	VEGFR-1 & -2 inhibitor	B. Kinase inhibitor	Investigational (Ph 3)	0	0	0
VE-821	ATR inihibitor	B. Kinase inhibitor	Probe	0	0	0
Veliparib	PARP inhibitor	E. Differentiating/ epigenetic modifier	Investigational (Ph 3)	0	0	0
Vemurafenib	B-Raf(V600E) inhibitor	B. Kinase inhibitor	Approved	0	0	0
Venetoclax	Bcl-2-selective inhibitor	G. Apoptotic modulator	Approved (US)	0	0	0
VER 155008	HSP70 inhibitor	K. HSP inhibitor	Probe	0	0	0
Vesatolimod	TLR7 agonist	D. Immunomodulatory	Investigational (Ph 2)	0	0	0
VGX-1027	Nitric oxide-donating immunomodulator	D. Immunomodulatory	Investigational (Ph 1)	0	0	0
Vismodegib	Smothened (Hh) inhibitor	M. Hedgehog inhibitor	Approved	0	0	0
WEHI-539	Bcl-XL inhibitor	G. Apoptotic modulator	Probe	0	0	0
XAV-939	Tankyrase-1 and -2	E. Differentiating/ epigenetic modifier	Probe	0	0	0
AT-406	XIAP, cIAP1, cIAP2 inhibitor	G. Apoptotic modulator	Investigational (Ph 1)	0	0.1	-0.1
TGX-221	PI3K beta selective inhibitor	B. Kinase inhibitor	Probe	0.3	0.4	-0.1
VLX1570	proteasome deubiquitinase inhibitor	L. Protease/proteasome inhibitor	Investigational (Ph 2)	17.2	17.3	-0.1
Niraparib	PARP inhibitor	E. Differentiating/ epigenetic modifier	Approved (US)	2.1	2.3	-0.2
SH-4-54	STAT3 inhibitor	X. Other	Probe	3.7	3.9	-0.2
GSK650394	SGK1 & 2 inhibitor	B. Kinase inhibitor	Probe	0.8	1	-0.2
Mercaptopurine	Antimetabolite	A. Conv. Chemo	Approved	1.6	1.8	-0.2
PAC-1	procaspase-3 activator	G. Apoptotic modulator	Investigational (Ph 1)	4	4.2	-0.2
Oprozomib	proteasome (20 S) inhibitor	L. Protease/proteasome inhibitor	Investigational (Ph 1)	17.4	17.6	-0.2
AZ191	DYRK1A inhibitor	B. Kinase inhibitor	Probe	2.2	2.5	-0.3
PIM-447	PIM1, 2, 3 kinase inhibitor	B. Kinase inhibitor	Investigational (Ph 1)	3.1	3.4	-0.3
UNC0638	G9a/GLP inhibitor	E. Differentiating/ epigenetic modifier	Probe	5	5.3	-0.3
Napabucasin	CSC inhibitor, STAT3 mediated	X. Other	Investigational (Ph 3)	18.1	18.5	-0.4
Triciribine	AKT inhibitor	B. Kinase inhibitor	Investigational (Ph 2)	5.8	6.2	-0.4
Vinflunine	Mitotic inhibitor. Vinca alkaloid microtubule depolymerizer	A. Conv. Chemo	Approved	3.3	3.7	-0.4
Fluorouracil	Antimetabolite	A. Conv. Chemo	Approved	9.2	9.7	-0.5
Verdinexor	XPO1/CRM1 inhibitor	G. Apoptotic modulator	Investigational (Ph 1)	10.1	10.6	-0.5
OTS167	MELK inhibitor	B. Kinase inhibitor	Investigational (Ph 2)	18.8	19.4	-0.6
Ceritinib	ALK inhibitor	B. Kinase inhibitor	Approved	0	0.6	-0.6
PF06650833	IRAK4 inhibitor	B. Kinase inhibitor	Investigational (Ph 2)	0.2	0.8	-0.6
ABT-751	Mitotic inhibitor. Colchicine site binding microtubule depolymerizer.	A. Conv. Chemo	Investigational (Ph 2)	16	16.6	-0.6
THZ2	CDK7 inhibitor	B. Kinase inhibitor	Probe	16.4	17	-0.6
Dinaciclib	CDK inhibitor	B. Kinase inhibitor	Investigational (Ph 3)	16.3	17	-0.7
Tivantinib	MET inhibitor	B. Kinase inhibitor	Investigational (Ph 2)	2.7	3.4	-0.7
Buparlisib	PI3K inhibitor, pan-class I	B. Kinase inhibitor	Investigational (Ph 2)	6.3	7	-0.7
Bortezomib	Proteasome inhibitor (26S subunit)	L. Protease/proteasome inhibitor	Approved	25	25.9	-0.9
Navitoclax	Bcl-2/Bcl-xL inhibitor	G. Apoptotic modulator	Investigational (Ph 2)	0	0.9	-0.9
Mepacrine	Unclear. PLA2 inhibitor. NF-kB inhibitor, p53 activator	X. Other	Approved	15.2	16.2	-1
PCI-34051	HDAC8 inhibitor	E. Differentiating/ epigenetic modifier	Probe	2.1	3.1	-1
Entinostat	HDAC inhibitor	E. Differentiating/ epigenetic modifier	Investigational (Ph 2)	4.4	5.5	-1.1
Filanesib	KSP/Eg5 inhibitor	I. Kinesin inhibitor	Investigational (Ph 2)	27.5	28.7	-1.2
Milciclib	CDK2 inhibitor	B. Kinase inhibitor	Investigational (Ph 2)	13.2	14.5	-1.3
Crenolanib	PDGFRA and PDGFRB inhibitor	B. Kinase inhibitor	Investigational (Ph 2)	6.5	8.1	-1.6
Eltanexor	XPO1/CRM1 inhibitor	G. Apoptotic modulator	Investigational (Ph 2)	19.9	21.8	-1.9
Fingolimod	S1PR antagonist	X. Other	Approved	6.7	8.7	-2
Mocetinostat	HDAC inhibitor (HDAC1 & 2-selective)	E. Differentiating/ epigenetic modifier	Investigational (Ph 2)	6.2	8.4	-2.2
Thioguanine	Antimetabolite; Purine analog	A. Conv. Chemo	Approved	1.5	3.8	-2.3
Dovitinib	FGFR inhibitor	B. Kinase inhibitor	Investigational (Ph 3)	0	2.5	-2.5
Alvocidib	CDK inhibitor	B. Kinase inhibitor	Investigational (Ph 2)	18.3	20.9	-2.6
NVP-LCL161	IAPs, SMAC mimetic	G. Apoptotic modulator	Investigational (Ph 2)	0.5	3.1	-2.6
Apatinib	VEGFR inhibitor	B. Kinase inhibitor	Investigational (Ph 3)	0	2.7	-2.7
Masitinib	KIT inhibitor	B. Kinase inhibitor	Investigational (Ph 3)	5.3	8.2	-2.9
AZD1775	Wee1 inhibitor	B. Kinase inhibitor	Investigational (Ph 2)	12.9	15.9	-3
GSK-461364	PLK1 inhibitor	B. Kinase inhibitor	Investigational (Ph 1)	32.1	35.1	-3
Methotrexate	Antimetabolite; Anti-folate agent	H. Metabolic modifier	Approved	22.5	25.8	-3.3
Tivozanib	VEGFR1, 2, 3, c-Kit, PDGFRB inhibitor	B. Kinase inhibitor	Investigational (Ph 3)	4.4	8.2	-3.8
AZD-5438	CDK1,2,9 inhibitor	B. Kinase inhibitor	Investigational (Ph 1)	9.1	13.1	-4
UCN-01	PKCbeta, PDK1, Chk, Cdk2 inhibitor	B. Kinase inhibitor	Investigational (Ph 2)	14.5	18.5	-4
Digoxin	Cardiac glycoside	X. Other	Approved (non-oncology)	5.3	11.2	-5.9

## Sheet: Primary-WTdox vs WT
DRUG_NAME	Mechanism/Targets	Class.explained	High.phase/Approval.status	DSS wt-dox	DSS wt+dox
1-methyl-D-tryptophan	Indolamine 2,3-dioxygenase 1 and 2 inhibitor	X. Other	Investigational (Ph 2)	0	0	0
4-hydroxytamoxifen	Selective estrogen receptor modulator	F. Hormone therapy	Investigational as a gel preparation	1.2	4.3	-3.1
8-amino-adenosine	Nucleoside analog, RNA synthesis inhibitor	A. Conv. Chemo	Probe	18.2	18.2	0
8-chloro-adenosine	Nucleoside analog, RNA synthesis inhibitor	A. Conv. Chemo	Investigational (Ph 2)	6.7	8.3	-1.6
A-1155463	BCL-XL inhibitor	G. Apoptotic modulator	Probe	0	0	0
A-1210477	MCL-1 inhibitor	G. Apoptotic modulator	Probe	5.1	5.3	-0.2
A-1331852	Bcl-XL inhibitor	G. Apoptotic modulator	Probe	0	0	0
A-366	G9a/GLP inhibitor	E. Differentiating/ epigenetic modifier	Probe	0	0	0
A-419259	HCK and other SRC family kinase inhibitor	B. Kinase inhibitor	Probe	7	9.4	-2.4
ABC294640	Sphingosine kinase 2 inhibitor	B. Kinase inhibitor	Investigational (Ph 2)	2.4	4.3	-1.9
Abemaciclib	CDK4/6 inhibitor	B. Kinase inhibitor	Investigational (Ph 3)	3.3	5.6	-2.3
Abexinostat	HDAC1-selective inhibitor	E. Differentiating/ epigenetic modifier	Investigational (Ph 2)	15.6	17.5	-1.9
Abiraterone	P450 17alpha-hydroxylase-17,20-lyase inhibitor	F. Hormone therapy	Approved	0	0	0
ABT-751	Mitotic inhibitor. Colchicine site binding microtubule depolymerizer.	A. Conv. Chemo	Investigational (Ph 2)	15.3	16.6	-1.3
Acalabrutinib	BTK inhibitor	B. Kinase inhibitor	Investigational (Ph 3)	0	0	0
Acitretin	Retinoid receptor agonist	E. Differentiating/ epigenetic modifier	Approved (non-oncology)	3.6	0	3.6
Afatinib	EGFR inhibitor	B. Kinase inhibitor	Approved	4.2	3.5	0.7
Afuresertib	AKT1-selective inhibitor	B. Kinase inhibitor	Investigational (Ph 2)	0	0	0
Aldoxorubicin	Topoisomerase II inhibitor, Albumin binding	A. Conv. Chemo	Investigational (Ph 3)	4.5	8.6	-4.1
Alectinib	ALK (incl gatekeeper mut) inhib	B. Kinase inhibitor	Approved (Japan, US)	0	0	0
Alisertib	Aurora A inhibitor	B. Kinase inhibitor	Investigational (Ph 3)	0	0	0
Allopurinol	Xanthine oxidase inhibitor	A. Conv. Chemo	Approved	0	0	0
Alpelisib	PI3Kalpha selective inhibitor	B. Kinase inhibitor	Investigational (Ph 2)	0.7	0	0.7
Altiratinib	MET/Tie-2 inhibitor	B. Kinase inhibitor	Investigational (Ph 1)	0	0	0
Alvocidib	CDK inhibitor	B. Kinase inhibitor	Investigational (Ph 2)	21.5	20.9	0.6
Amcasertib	Cancer stem cell kinase inhibitor	B. Kinase inhibitor	Investigational (Ph 2)	0	0	0
AMG-232	MDM2 inhibitor	G. Apoptotic modulator	Investigational (Ph 2)	5.9	7.2	-1.3
AMG-337	Met inhibitor	B. Kinase inhibitor	Investigational (Ph 2)	0	0	0
AMG-925	FLT-3, CDK4 inhibitor	B. Kinase inhibitor	Probe	0	0	0
AMG319	PI3Kdelta inhibitor	B. Kinase inhibitor	Investigational (Ph 2)	0	0	0
Aminoglutethimide	Anti-steroid, aromatase inhibitor	F. Hormone therapy	Approved	0	0	0
Amsacrine	DNA intercalation, Topo II inhibitor	A. Conv. Chemo	Approved	7.6	8.8	-1.2
Amuvatinib	Broad spectrum TK inhib	B. Kinase inhibitor	Investigational (Ph 2)	2.3	3.1	-0.8
Anagrelide	PDE-3, PLA2 inhibitor	X. Other	Approved	0	0	0
Anastrozole	Aromatase inhibitor	F. Hormone therapy	Approved	0	0	0
Apalutamide	AR antagonist	F. Hormone therapy	Investigational (Ph 2)	0	0	0
Apatinib	VEGFR inhibitor	B. Kinase inhibitor	Investigational (Ph 3)	0	2.7	-2.7
APR-246	p53 activator, thioredoxin reductase 1 inhibitor	G. Apoptotic modulator	Investigational (Ph 1)	0	0	0
AR-42	HDAC inhibitor	E. Differentiating/ epigenetic modifier	Investigational (Ph 1)	10.4	12.4	-2
Arsenic(III) oxide	Thioredoxin reductase inhibitor; cytotoxic chemotherapeutic	E. Differentiating/ epigenetic modifier	Approved	0	0	0
ARV-825	BET-targeting PROTAC	E. Differentiating/ epigenetic modifier	Probe	5.5	7.3	-1.8
Asciminib	Allosteric ABL inhibitor, blocks myristoyl binding	B. Kinase inhibitor	Investigational (Ph 1)	0	0	0
ASP3026	ALK inhibitor	B. Kinase inhibitor	Investigational (Ph 1)	6.3	6.5	-0.2
AT 101	Bcl-2 family inhibitor	G. Apoptotic modulator	Investigational (Ph 2)	15.9	15.6	0.3
AT-406	XIAP, cIAP1, cIAP2 inhibitor	G. Apoptotic modulator	Investigational (Ph 1)	0	0.1	-0.1
AT13148	p70S6K, PKA, ROCK (AKT) inhibitor	B. Kinase inhibitor	Investigational (Ph 1)	0	0	0
AT7519	CDK1, 2, 4, 6 and 9 inhibitor	B. Kinase inhibitor	Investigational (Ph 1)	8.2	8.9	-0.7
AT9283	Aurora A & B, Jak2, Flt, Abl inhibitor	B. Kinase inhibitor	Investigational (Ph 2)	0	2	-2
Atorvastatin	HMG CoA reductase inhibitor	H. Metabolic modifier	Approved	0	0	0
Auranofin	Antirheumatic agent	A. Conv. Chemo	Approved	4.2	4.2	0
AVN944	IMPDH inhibitor	H. Metabolic modifier	Investigational (Ph 2)	11.1	12.6	-1.5
Axitinib	VEGFR, PDGFR, KIT inhibitor	B. Kinase inhibitor	Approved	0	0	0
AZ 3146	Mps1 kinase (TTK) inhibitor	B. Kinase inhibitor	Probe	5.1	5.1	0
AZ191	DYRK1A inhibitor	B. Kinase inhibitor	Probe	0	2.5	-2.5
Azacitidine	Nucleoside analog DNA methyl transferase inhibitor	E. Differentiating/ epigenetic modifier	Approved	0.3	0.6	-0.3
AZD-1080	GSK3 inhibitor	B. Kinase inhibitor	Investigational (Ph 1)	0	0	0
AZD-5363	AKT inhibitor	B. Kinase inhibitor	Investigational (Ph 2)	0	0	0
AZD-5438	CDK1,2,9 inhibitor	B. Kinase inhibitor	Investigational (Ph 1)	9.9	13.1	-3.2
AZD-6482	PI3Kbeta-selective inhibitor	B. Kinase inhibitor	Investigational (Ph 1)	0	0	0
AZD-8186	PI3Kbeta inhibitor	B. Kinase inhibitor	Investigational (Ph 1)	0	0	0
AZD0156	ATM inihibitor	B. Kinase inhibitor	Investigational (Ph 1)	0	0	0
AZD1152-HQPA	Aurora B inhibitor	B. Kinase inhibitor	Investigational (Ph 3)	0.1	0.8	-0.7
AZD1208	PIM1, 2, 3 kinase inhibitor	B. Kinase inhibitor	Investigational (Ph 1)	0	0	0
AZD1480	JAK1/2, FGFR inhibitor	B. Kinase inhibitor	Investigational (Ph 1)	0	0	0
AZD1775	Wee1 inhibitor	B. Kinase inhibitor	Investigational (Ph 2)	12.1	15.9	-3.8
AZD3759	EGFR inhibitor, BBB penetrable	B. Kinase inhibitor	Investigational (Ph 2)	0	0	0
AZD3965	MCT1 inhibitor	H. Metabolic modifier	Investigational (Ph 1)	0	0	0
AZD4547	FGFR inhibitor	B. Kinase inhibitor	Investigational (Ph 2)	0	0	0
AZD6738	ATR inihibitor	B. Kinase inhibitor	Investigational (Ph 1)	1.3	3.4	-2.1
AZD7545	PDHK inhibitor	B. Kinase inhibitor	Probe	0	0	0
AZD7762	Chk1 inhibitor	B. Kinase inhibitor	Investigational (Ph 1)	0	0.2	-0.2
AZD8055	mTOR inhibitor	B. Kinase inhibitor	Investigational (Ph 1)	14.9	17.8	-2.9
Bafetinib	Abl, Lyn inhibitor	B. Kinase inhibitor	Investigational (Ph 2)	0	0	0
Baricitinib	JAK inhibitor	B. Kinase inhibitor	Approved (EU)	0	0	0
BAY 87-2243	HIF1alpha inhibitor	E. Differentiating/ epigenetic modifier	Investigational (Ph 1)	0	0	0
BAY-1436032	IDH1 R132H/R132C inhibitor	E. Differentiating/ epigenetic modifier	Investigational (Ph 1)	0	0	0
BCI	Dusp6 inhibitor	X. Other	Probe	15.8	16.3	-0.5
Belinostat	HDAC inhibitor	E. Differentiating/ epigenetic modifier	Approved (US)	14	15.8	-1.8
Bentamapimod	JNK inhibitor	B. Kinase inhibitor	Investigational (Ph 1)	1.2	1.5	-0.3
Bexarotene	Antineoplastic agent; retinoid specifically selective for retinoid X receptors	E. Differentiating/ epigenetic modifier	Approved	0.2	0	0.2
BGB-283	Raf inhibitor	B. Kinase inhibitor	Investigational (Ph 1)	1.6	5.4	-3.8
BGB324	Axl inhibitor	B. Kinase inhibitor	Investigational (Ph 1)	5.1	5	0.1
BI 2536	PLK1 inhibitor	B. Kinase inhibitor	Investigational (Ph 2)	19.9	15.6	4.3
Bicalutamide	Nonsteriodal antiandrogen	F. Hormone therapy	Approved	0	0	0
BIIB021	HSP90 inhibitor	K. HSP inhibitor	Investigational (Ph 2)	17.4	19.6	-2.2
Bimatoprost	Prostaglandin analog	D. Immunomodulatory	Approved	0	0	0
Binimetinib	MEK1/2 inhibitor	B. Kinase inhibitor	Investigational (Ph 2)	0	0	0
Birabresib	BET family inhibitor	E. Differentiating/ epigenetic modifier	Investigational (Ph 2)	5.8	10.7	-4.9
Birinapant	IAPs, SMAC mimetic	G. Apoptotic modulator	Investigational (Ph 2)	0	0	0
Bleomycin	Glycopeptide antibiotic; causes DNA breaks	A. Conv. Chemo	Approved	0	0	0
BMS-754807	IGF1R inhibitor	B. Kinase inhibitor	Investigational (Ph 2)	0	8.5	-8.5
BMS-777607	Met, Axl, Ron and Tyro3 inhibitor	B. Kinase inhibitor	Investigational (Ph 2)	0	0	0
BMS-911543	JAK2 inhibitor	B. Kinase inhibitor	Investigational (Ph 1)	0	0	0
BMS863233	Cdc7 inhibitor	B. Kinase inhibitor	Investigational (Ph 2)	0	0	0
Bortezomib	Proteasome inhibitor (26S subunit)	L. Protease/proteasome inhibitor	Approved	26.7	25.9	0.8
Bosutinib	Abl, Src inhibitor	B. Kinase inhibitor	Approved	7.5	10.4	-2.9
BRD7116	Leukemic stem cell inhibitor	X. Other	Probe	0	0	0
Brigatinib	ALK inhibitor, including gatekeeper mutant ALK	B. Kinase inhibitor	Approved (US)	4.1	2.6	1.5
Brivanib	VEGFR inhibitor	B. Kinase inhibitor	Investigational (Ph 3)	0	0	0
Bryostatin 1	PKC activator	B. Kinase inhibitor	Investigational (Ph 1)	0	0	0
Buparlisib	PI3K inhibitor, pan-class I	B. Kinase inhibitor	Investigational (Ph 2)	5.1	7	-1.9
BX-912	PDK1 inhib	B. Kinase inhibitor	Probe	0.1	0.8	-0.7
C646	p300/CREB-binding protein (CBP) inhibitor	E. Differentiating/ epigenetic modifier	Probe	0	0	0
Cabazitaxel	Taxane microtubule stabilizer, antimitotic	A. Conv. Chemo	Approved	33.8	37.7	-3.9
Cabozantinib	VEGFR2, Met, FLT3, Tie2, Kit and Ret inhibitor	B. Kinase inhibitor	Approved	0	0	0
Canertinib	pan-HER inhibitor	B. Kinase inhibitor	Investigational (Ph 3)	7.9	9.6	-1.7
Capecitabine	5-FU prodrug	A. Conv. Chemo	Approved	5.1	7	-1.9
Capmatinib	MET inhibitor	B. Kinase inhibitor	Investigational (Ph 2)	0	0	0
Carboplatin	Platinum-based antineoplastic agent	A. Conv. Chemo	Approved	3.6	4.4	-0.8
Carfilzomib	Proteasome inhibitor (20S subunit)	L. Protease/proteasome inhibitor	Approved	21.2	24.6	-3.4
CC-115	mTOR/DNA-PK inhibitor	B. Kinase inhibitor	Investigational (Ph 1)	8.9	7.8	1.1
CC-223	mTOR inhibitor	B. Kinase inhibitor	Investigational (Ph 2)	2.8	2.9	-0.1
CC122	IMiD immunomodulator	D. Immunomodulatory	Investigational (Ph 2)	0	0	0
CCT196969	pan-RAF/Src inhibitor	B. Kinase inhibitor	Probe	4.9	5.1	-0.2
Cediranib	KDR/Flt/VEGFR inhibitor	B. Kinase inhibitor	Investigational (Ph 3)	0	0	0
Celecoxib	Selective COX-2 inhibitor	J. NSAID	Approved	0	0	0
CEP-32496	BRAF inhibitor	B. Kinase inhibitor	Investigational (Ph 2)	0	0	0
CEP-37440	ALK inhibitor	B. Kinase inhibitor	Investigational (Ph 1)	6.8	6.2	0.6
Cerdulatinib	JAK, SYK inhibitor	B. Kinase inhibitor	Investigational (Ph 1)	0.2	0	0.2
Ceritinib	ALK inhibitor	B. Kinase inhibitor	Approved	0	0.6	-0.6
Chloroquine	Antimalaria agent; chemo/radio sensitizer	A. Conv. Chemo	Approved	5.1	4.5	0.6
Cilengitide	alphaVbeta3 integrin inhibitor	X. Other	Investigational (Ph 3)	0.2	0	0.2
Cisplatin	Platinum-based antineoplastic agent	A. Conv. Chemo	Approved	5.7	12.2	-6.5
Cladribine	Antimetabolite; Purine analog	A. Conv. Chemo	Approved	1.2	2.3	-1.1
Clofarabine	Antimetabolite; Purine analog	A. Conv. Chemo	Approved	12.1	12.9	-0.8
Clomifene	Selective estrogen receptor modulator	F. Hormone therapy	Approved	4.4	4.7	-0.3
Cobimetinib	MEK1/2 inhibitor	B. Kinase inhibitor	Approved (US)	3.9	3.4	0.5
Copanlisib	PI3K alpha, delta selective inhibitor	B. Kinase inhibitor	Investigational (Ph 2)	5.8	6.2	-0.4
CPI-0610	BET family inhibitor	E. Differentiating/ epigenetic modifier	Investigational (Ph 1)	3.1	4.8	-1.7
CPI-360	EZH2 inhibitor	E. Differentiating/ epigenetic modifier	Probe	0	0.1	-0.1
CPI-613	pyruvate dehydrogenase, alpha-ketoglutarate dehydrogenase inhibitor	H. Metabolic modifier	Investigational (Ph 2)	0	0	0
Crenolanib	PDGFRA and PDGFRB inhibitor	B. Kinase inhibitor	Investigational (Ph 2)	5.4	8.1	-2.7
Crizotinib	ALK, c-Met inhibitor	B. Kinase inhibitor	Approved	0	0	0
CUDC-305	HSP90 inhibitor	K. HSP inhibitor	Investigational (Ph 1)	17.7	17	0.7
CUDC-907	HDAC1/2/3/10, PI3Kalpha inhibitor	E. Differentiating/ epigenetic modifier	Investigational (Ph 2)	27.2	28.3	-1.1
Cytarabine	Antimetabolite, interferes with DNA synthesis	A. Conv. Chemo	Approved	1.8	2.3	-0.5
Cytarabine/Idarubicin				8.7	9.6	-0.9
Dabrafenib	B-Raf(V600E) inhibitor	B. Kinase inhibitor	Approved	0	0	0
Dacomitinib	pan-HER inhibitor	B. Kinase inhibitor	Investigational (Ph 3)	5.3	8.4	-3.1
Dactinomycin	RNA and DNA synthesis inhibitor	A. Conv. Chemo	Approved	25.2	27.6	-2.4
Dactolisib	mTOR/(PI3K) inhibitor	B. Kinase inhibitor	Investigational (Ph 2)	9.2	10.9	-1.7
Danusertib	Aurora, Ret, TrkA, FGFR-1 inhibitor	B. Kinase inhibitor	Investigational (Ph 2)	4.4	5.6	-1.2
Daporinad	NAMPT inhibitor	H. Metabolic modifier	Investigational (Ph 2)	29.3	29.1	0.2
Darapladib	lipoprotein-associated phospholipase A2 inhibitor	X. Other	Investigational (Ph 3)	0	0	0
Dasatinib	Abl, Src, Kit, EphR... Inhibitor	B. Kinase inhibitor	Approved	4.9	1.8	3.1
Daunorubicin	Topoisomerase II inhibitor	A. Conv. Chemo	Approved	9.5	10.3	-0.8
dBET1	BET-targeting PROTAC	E. Differentiating/ epigenetic modifier	Probe	9.5	8	1.5
Decernotinib	JAK3 inhibitor	B. Kinase inhibitor	Investigational (Ph 3)	0	0	0
Decitabine	Nucleoside analog DNA methyl transferase inhibitor	E. Differentiating/ epigenetic modifier	Approved	1.1	0	1.1
Deferoxamine	Iron chelator	X. Other	Approved (non-oncology)	3.3	3.9	-0.6
DEL-22379	ERK dimerization inhibitor	B. Kinase inhibitor	Probe	6	7.3	-1.3
Dexamethasone	Glucocorticoid, immunomodulatory agent	D. Immunomodulatory	Approved	0	0	0
Digoxin	Cardiac glycoside	X. Other	Approved (non-oncology)	6	11.2	-5.2
Dinaciclib	CDK inhibitor	B. Kinase inhibitor	Investigational (Ph 3)	18.3	17	1.3
Disulfiram(+CuCl2)	alcohol dehydrogenase inhibitor	H. Metabolic modifier	Approved (non-oncology)	0	0	0
Docetaxel	Mitotic inhibitor, taxane microtubule stabilizer	A. Conv. Chemo	Approved	19.3	23.2	-3.9
Doramapimod	p38MAPK inhibitor	B. Kinase inhibitor	Investigational (Ph 1)	0	0	0
Dovitinib	FGFR inhibitor	B. Kinase inhibitor	Investigational (Ph 3)	0	2.5	-2.5
Doxorubicin	Topoisomerase II inhibitor	A. Conv. Chemo	Approved	3.7	8.3	-4.6
Duvelisib	PI3K inhibitor	B. Kinase inhibitor	Investigational (Ph 3)	0	0	0
E7820	Integrin alpha2 expression inhibitor	X. Other	Investigational (Ph 2)	14.5	19.9	-5.4
Eltanexor	XPO1/CRM1 inhibitor	G. Apoptotic modulator	Investigational (Ph 2)	19.6	21.8	-2.2
Enasidenib	IDH2-R140Q inhibitor	E. Differentiating/ epigenetic modifier	Approved (US)	0	0	0
Encorafenib	B-Raf(V600E) inhibitor	B. Kinase inhibitor	Investigational (Ph 2)	0.2	0	0.2
ENMD-2076	pan-Aurora, VEGFR inhibitor	B. Kinase inhibitor	Investigational (Ph 2)	6.5	8.5	-2
Ensartinib	ALK inhibitor	B. Kinase inhibitor	Investigational (Ph 3)	0	0	0
Entinostat	HDAC inhibitor	E. Differentiating/ epigenetic modifier	Investigational (Ph 2)	5.4	5.5	-0.1
Entospletinib	SYK inhibitor	B. Kinase inhibitor	Investigational (Ph 2)	0	0	0
Entrectinib	TRK, ROS1, ALK inhibitor	B. Kinase inhibitor	Investigational (Ph 2)	0	0	0
Enzalutamide	AR antagonist	F. Hormone therapy	Approved	0	0	0
Enzastaurin	PKCbeta inhibitor	B. Kinase inhibitor	Investigational (Ph 3)	0	0	0
Epacadostat	IDO inhibitor	D. Immunomodulatory	Investigational (Ph 3)	0	0	0
Epirubicin	Topoisomerase II inhibitor	A. Conv. Chemo	Approved	5.9	10	-4.1
EPZ-5687	EZH2 inhibitor	E. Differentiating/ epigenetic modifier	Probe	0	0	0
EPZ015666	PRMT5 inhibitor	E. Differentiating/ epigenetic modifier	Probe	0	0	0
EPZ031686	SMYD3 inhibitor	E. Differentiating/ epigenetic modifier	Probe	0	0	0
Erastin	VDAC inhibitor, induces ferroptosis	H. Metabolic modifier	Probe	0	0	0
Erdafitinib	FGFR inhibitor	B. Kinase inhibitor	Investigational (Ph 2)	0	0	0
Eribulin	Mitotic inhibitor, microtubule depolymerizer.	A. Conv. Chemo	Approved	17.3	22.5	-5.2
Erlotinib	EGFR inhibitor	B. Kinase inhibitor	Approved	3.4	4.5	-1.1
Etoposide	Topoisomerase II inhibitor	A. Conv. Chemo	Approved	4.3	6.9	-2.6
Everolimus	binds FKBP12, causes inhibition of mTORC1	C. Rapalog	Approved	2.1	2.1	0
Exemestane	Aromatase inhibitor	F. Hormone therapy	Approved	0	0	0
Fedratinib	JAK2-selective inhibitor	B. Kinase inhibitor	Investigational (Ph 2)	6	5.7	0.3
Filanesib	KSP/Eg5 inhibitor	I. Kinesin inhibitor	Investigational (Ph 2)	29.1	28.7	0.4
Filgotinib	JAK1-selective inhibitor	B. Kinase inhibitor	Investigational (Ph 2)	0	0	0
Finasteride	type II 5-alpha reductase inhibitor	F. Hormone therapy	Approved	0	0	0
Fingolimod	S1PR antagonist	X. Other	Approved	6.7	8.7	-2
Floxuridine	Antimetabolite; Analog of 5-fluorouracil	A. Conv. Chemo	Approved	18.2	21.7	-3.5
Fludarabine	Antimetabolite; Purine analog	A. Conv. Chemo	Approved	0	0	0
Fluorouracil	Antimetabolite	A. Conv. Chemo	Approved	8.6	9.7	-1.1
Flutamide	Nonsteroidal antiandrogen	F. Hormone therapy	Approved	0	0	0
Foretinib	MET, VEGFR2 inhibitor	B. Kinase inhibitor	Investigational (Ph 2)	0	1.2	-1.2
Fostamatinib	Syk inhibitor	B. Kinase inhibitor	Investigational (Ph 2)	0.7	1.8	-1.1
FRAX486	PAK1, 2, 3 inhibitor	B. Kinase inhibitor	Probe	1.7	0	1.7
Fulvestrant	Estrogen receptor antagonist	F. Hormone therapy	Approved	0	0	0
Galiellalactone	STAT3-DNA interaction inhibitor	X. Other	Probe	4.3	2	2.3
Galunisertib	TGF-B/Smad inhibitor	B. Kinase inhibitor	Investigational (Ph 2)	0	0	0
Gandotinib	JAK2 inhibitor	B. Kinase inhibitor	Investigational (Ph 2)	6.3	5.5	0.8
Ganetespib	HSP90 inhibitor	K. HSP inhibitor	Investigational (Ph 3)	16.7	17.4	-0.7
GDC-0084	PI3K/mTOR inhibitor	B. Kinase inhibitor	Investigational (Ph 1)	7	10.2	-3.2
GDC-0623	MEK1/2 inhibitor	B. Kinase inhibitor	Investigational (Ph 2)	1.4	0	1.4
GDC-0853	BTK inhibitor	B. Kinase inhibitor	Investigational (Ph 2)	0	0	0
GDC-0919	IDO inhibitor	D. Immunomodulatory	Investigational (Ph 1)	0	0	0
Gedatolisib	PI3K/mTOR inhibitor	B. Kinase inhibitor	Investigational (Ph 2))	0	1.9	-1.9
Gefitinib	EGFR inhibitor	B. Kinase inhibitor	Approved	3.2	1.5	1.7
Gemcitabine	Antimetabolite; Nucleoside analog	A. Conv. Chemo	Approved	2.2	5.5	-3.3
Gilteritinib	FLT3/AXL inhibitor	B. Kinase inhibitor	Investigational (Ph 2)	0.9	0.1	0.8
Givinostat	HDAC inhibitor	E. Differentiating/ epigenetic modifier	Investigational (Ph 2)	4.8	4.5	0.3
Glasdegib	Smo inhibitor	M. Hedgehog inhibitor	Investigational (Ph 2)	0	0	0
Glesatinib	MET, AXL, TIE, VEGFR, RON inhibitor	B. Kinase inhibitor	Investigational (Ph 2)	0	0	0
GNE-0877	LRRK2 inhibitor	B. Kinase inhibitor	Probe	0	0	0
GNE-7915	LRRK2 inhibitor	B. Kinase inhibitor	Probe	0	0	0
Golvatinib	MET, VEGFR2 inhibitor	B. Kinase inhibitor	Investigational (Ph 2)	0	0	0
Goserelin	Gonadotropin releasing hormone superagonist	F. Hormone therapy	Approved	0	0	0
GSK-1070916	AURb, AURc inhibitor	B. Kinase inhibitor	Investigational (Ph 1)	0.4	1.9	-1.5
GSK-2334470	PDK1 inhibitor	B. Kinase inhibitor	Probe	0	0	0
GSK-461364	PLK1 inhibitor	B. Kinase inhibitor	Investigational (Ph 1)	29.5	35.1	-5.6
GSK-690693	AKT, PKA, PKC inhibitor	B. Kinase inhibitor	Investigational (Ph 1)	0	0	0
GSK-J4	JMJD3 (histone demethylase) inhibitor	E. Differentiating/ epigenetic modifier	Probe	13.7	3.8	9.9
GSK2256098	FAK inhibitor	B. Kinase inhibitor	Investigational (Ph 2)	0	0	0
GSK2636771	PI3K beta selective inhibitor	B. Kinase inhibitor	Investigational (Ph 1)	0	0	0
GSK2656157	PERK inhibitor	B. Kinase inhibitor	Probe	0	0	0
GSK269962	ROCK1 and ROCK2 inhibitor	B. Kinase inhibitor	Probe	0.8	2.6	-1.8
GSK2801	BAZ2B/A bromodomain inhibitor	E. Differentiating/ epigenetic modifier	Probe	0	0	0
GSK2830371	Wip1 inhibitor	X. Other	Probe	0	0	0
GSK2879552	LSD1 inhibitor	E. Differentiating/ epigenetic modifier	Investigational (Ph 1)	0	0	0
GSK343	EZH2 inhibitor	E. Differentiating/ epigenetic modifier	Probe	0	0	0
GSK650394	SGK1 & 2 inhibitor	B. Kinase inhibitor	Probe	0	1	-1
GSK923295	CENP-E inhibitor	I. Kinesin inhibitor	Investigational (Ph 1)	10.7	12.8	-2.1
Hydroxyfasudil	ROCK, PKA, PKG, PRK inhibitor	B. Kinase inhibitor	(Approved Japan)	0	0	0
Hydroxyurea	Antineoplastic agent	A. Conv. Chemo	Approved	2	0	2
I-BET151	BET family inhibitor	E. Differentiating/ epigenetic modifier	Probe	0.6	4.6	-4
Ibrutinib	Btk inhibitor	B. Kinase inhibitor	Approved	4.5	3.8	0.7
Icotinib	EGFR inhibitor	B. Kinase inhibitor	Investigational (Ph 2)	0	2.4	-2.4
Idarubicin	Topoisomerase II inhibitor	A. Conv. Chemo	Approved	16.6	13.9	2.7
Idasanutlin	p53-MDM2 inhibitor	G. Apoptotic modulator	Investigational (Ph 3)	8.4	12.6	-4.2
Idelalisib	PI3K inhibitor, p110?-selective	B. Kinase inhibitor	Approved	0	0	0
Imatinib	Abl, Kit, PDGFRB inhibitor	B. Kinase inhibitor	Approved	2.7	0	2.7
Imiquimod	Immunomodulatory agent, TLR7 agonist	D. Immunomodulatory	Approved	0	0	0
Indibulin	Mitoric inhibitor. Microtubule depolymerizer	A. Conv. Chemo	Investigational (Ph 2)	7.2	0	7.2
Infigratinib	FGFR inhibitor	B. Kinase inhibitor	Investigational (Ph 1)	0	0	0
IOX-1	2-Oxoglutarate Oxygenase Inhibitor	E. Differentiating/ epigenetic modifier	Probe	1.4	1.6	-0.2
IOX-2	PHD2 inhibitor	E. Differentiating/ epigenetic modifier	Probe	0	0	0
Ipatasertib	AKT inhibitor	B. Kinase inhibitor	Investigational (Ph 2)	0	0.1	-0.1
Itraconazole	antifungal, hedgehog signaling inhibitor	X. Other	Approved (non-oncology)	7.9	7.7	0.2
Ivosidenib	IDH1 R132H/R132C inhibitor	E. Differentiating/ epigenetic modifier	Investigational (Ph 3)	0	0	0
Ixabepilone	Mitotic inhibitor. Epothilone microtubule stabilizer.	A. Conv. Chemo	Approved	5.4	5	0.4
Ixazomib	20S proteasome inhibitor	L. Protease/proteasome inhibitor	Approved	9.6	9.4	0.2
JPH203	LAT1 inhibitor	X. Other	Probe	0	0	0
JQ1	BET family inhibitor	E. Differentiating/ epigenetic modifier	Probe	7.2	11.9	-4.7
KD025	ROCK2 inhibitor	B. Kinase inhibitor	Investigational (Ph 2)	0.8	0	0.8
KU-60019	ATM inhibitor	B. Kinase inhibitor	Probe	2.2	2	0.2
Lapatinib	HER2, EGFR inhibitor	B. Kinase inhibitor	Approved	0.9	0	0.9
Larotrectinib	TRK inhibitor	B. Kinase inhibitor	Investigational (Ph 2)	0	0	0
Lasofoxifene	Selective estrogen receptor modulator	F. Hormone therapy	Approved	0	0	0
Lenalidomide	Immunomodulatory	D. Immunomodulatory	Approved	0	0	0
Lenvatinib	VEGFR inhibitor	B. Kinase inhibitor	Approved (US)	0	0	0
Letrozole	Aromatase inhibitor	F. Hormone therapy	Approved	0	0	0
Linifanib	VEGFR, PDGFR, CSF-1R, FLT3 inhibitor	B. Kinase inhibitor	Investigational (Ph 3)	0	0	0
Linsitinib	IGF1R, IR inhibitor	B. Kinase inhibitor	Investigational (Ph 2)	0	0	0
Litronesib	Eg5 inhibitor	I. Kinesin inhibitor	Investigational (Ph 2)	22	25.1	-3.1
Lomeguatrib	O6-methylguanine-DNA methyltransferase inhibitor	E. Differentiating/ epigenetic modifier	Investigational (Ph 2)	0	0	0
Lonafarnib	Farnesyl transferase inhibitor	E. Differentiating/ epigenetic modifier	Investigational (Ph 3)	8.6	9.9	-1.3
Losmapimod	p38MAPK inhibitor	B. Kinase inhibitor	Investigational (Ph 3)	0	0	0
Lovastatin	HMG-CoA reductase inhibitor	H. Metabolic modifier	approved (non-oncology)	0	0	0
Lucitanib	FGFR1, VEGFR inhibitor	B. Kinase inhibitor	Investigational (Ph 2)	0	0.7	-0.7
Luminespib	HSP90 inhibitor	K. HSP inhibitor	Investigational (Ph 2)	15.8	18.4	-2.6
LY-2584702	p70S6K inhibitor	B. Kinase inhibitor	Investigational (Ph 1)	0	0	0
LY-2874455	FGFR inhibitor	B. Kinase inhibitor	Investigational (Ph 1)	7.1	7.2	-0.1
LY3009120	pan-RAF inhibitor	B. Kinase inhibitor	Investigational (Ph 1)	2.8	5.2	-2.4
LY3023414	PI3K/mTOR/DNA-PK inhibitor	B. Kinase inhibitor	Investigational (Ph 2)	8.2	9.1	-0.9
Marimastat	MMP-9, MMP-1, MMP-2, MMP-14, MMP-7 inhibitor	X. Other	Investigational (Ph 3)	0	0.1	-0.1
Masitinib	KIT inhibitor	B. Kinase inhibitor	Investigational (Ph 3)	5.7	8.2	-2.5
Megestrol acetate	Progestogen	F. Hormone therapy	Approved	0	0	0
Mepacrine	Unclear. PLA2 inhibitor. NF-kB inhibitor, p53 activator	X. Other	Approved	10.5	16.2	-5.7
Mercaptopurine	Antimetabolite	A. Conv. Chemo	Approved	2.1	1.8	0.3
Merestinib	Met inhibitor	B. Kinase inhibitor	Investigational (Ph 2)	0.9	0	0.9
Metformin	AMPK activator	H. Metabolic modifier	Approved (non-oncology)	0	0	0
Methotrexate	Antimetabolite; Anti-folate agent	H. Metabolic modifier	Approved	27	25.8	1.2
Methylprednisolone	Glucocorticoid, immunomodulatory agent	D. Immunomodulatory	Approved	0	0	0
Midostaurin	Broad TK (FLT3, KIT, RET, JAK, EGFR...) inhibitor	B. Kinase inhibitor	Approved (US)	13.2	11.5	1.7
Milciclib	CDK2 inhibitor	B. Kinase inhibitor	Investigational (Ph 2)	12.4	14.5	-2.1
Miltefosine	Antimicrobial, inhibits PI3K/AKT	X. Other	Approved	4.9	5.2	-0.3
Mitomycin C	Antineoplastic anatibiotic; DNA crosslinker	A. Conv. Chemo	Approved	1.2	0	1.2
Mitotane	Antineoplastic agent	A. Conv. Chemo	Approved	0	0	0
Mitoxantrone	Topoisomerase II inhibitor	A. Conv. Chemo	Approved	7.1	8.9	-1.8
Mivebresib	BET family inhibitor	E. Differentiating/ epigenetic modifier	Investigational (Ph 1)	18.7	23.8	-5.1
MK-0752	gamma-secretase/notch inhibitor	X. Other	Investigational (Ph 2)	0	0	0
MK-2206	AKT inhibitor	B. Kinase inhibitor	Investigational (Ph 2)	0	0	0
MK-8745	Aurora A inhibitor	B. Kinase inhibitor	Probe	6.6	9.5	-2.9
MK-8776	CHEK1 inhibitor	B. Kinase inhibitor	Investigational (Ph 1)	0	0	0
ML323	USP1-UAF1 inhibitor	X. Other	Probe	0	0	0
ML390	DHODH inhibitor	E. Differentiating/ epigenetic modifier	Probe	13.8	14.5	-0.7
Mocetinostat	HDAC inhibitor (HDAC1 & 2-selective)	E. Differentiating/ epigenetic modifier	Investigational (Ph 2)	8.1	8.4	-0.3
Molibresib	BET family inhibitor	E. Differentiating/ epigenetic modifier	Investigational (Ph 1)	0.9	2.9	-2
Momelotinib	JAK1 & 2 inhibitor	B. Kinase inhibitor	Investigational (Ph 2)	3.7	2.7	1
Motesanib	VEGFR, PDGFR, Ret, Kit inhibitor	B. Kinase inhibitor	Investigational (Ph 2)	0	0	0
Motolimod	TLR8 agonist	D. Immunomodulatory	Investigational (Ph 2)	0	0.8	-0.8
MST-312	Telomerase inhibitor	X. Other	Probe	7.2	5.9	1.3
Mubritinib	HER2 inhibitor	B. Kinase inhibitor	Investigational (Ph 1)	0	0	0
Napabucasin	CSC inhibitor, STAT3 mediated	X. Other	Investigational (Ph 3)	18.3	18.5	-0.2
Navitoclax	Bcl-2/Bcl-xL inhibitor	G. Apoptotic modulator	Investigational (Ph 2)	0.8	0.9	-0.1
Necrostatin 2	Necroptosis inhibitor	G. Apoptotic modulator	Probe	0	0	0
Neflamapimod	p38MAPK inhibitor	B. Kinase inhibitor	Investigational (Ph 2)	0	0	0
Nelarabine	Nucleoside analog, DNA, RNA synth inhibitor	A. Conv. Chemo	Approved	0	0	0
Neratinib	HER2, EGFR inhibitor	B. Kinase inhibitor	Approved (US)	5.1	7.5	-2.4
Nilotinib	Abl inhibitor	B. Kinase inhibitor	Approved	0	0	0
Nilutamide	Nonsteroidal antiandrogen	F. Hormone therapy	Approved	0	0	0
Nintedanib	VEGFR, PDGFR, FGFR inhibitor	B. Kinase inhibitor	Approved	0.3	1.3	-1
Niraparib	PARP inhibitor	E. Differentiating/ epigenetic modifier	Approved (US)	0.7	2.3	-1.6
NMS-873	p97/VCP inhibitor	X. Other	Probe	12.8	13.5	-0.7
NVP-AEW541	IGF1R inhibitor	B. Kinase inhibitor	Investigational (Ph 1)	3.8	1.4	2.4
NVP-BGT226	PI3K/mTOR inhibitor	B. Kinase inhibitor	Investigational (Ph 2)	11.8	13.5	-1.7
NVP-BHG712	EphB4 inhibitor	B. Kinase inhibitor	Probe	4.8	0	4.8
NVP-CGM097	p53-MDM2 inhibitor	G. Apoptotic modulator	Investigational (Ph 1)	5.4	5.3	0.1
NVP-LCL161	IAPs, SMAC mimetic	G. Apoptotic modulator	Investigational (Ph 2)	0	3.1	-3.1
NVP-LGK974	PORCN inhibitor	X. Other	Investigational (Ph 1)	0	0	0
NVP-RAF265	"C-Raf" inhibitor, unclear MoA	B. Kinase inhibitor	Investigational (Ph 2)	0	0	0
NVP-SHP099	SHP2 inhibitor	X. Other	Probe	0	0	0
ODM-201	AR antagonist	F. Hormone therapy	Investigational (Ph 3)	0	0	0
Olaparib	PARP inhibitor	E. Differentiating/ epigenetic modifier	Approved	0	0	0
Olmutinib	EGFR(L858R/T790M) inhibitor	B. Kinase inhibitor	Investigational (Ph 2)	0	0	0
Omacetaxine	Protein synthesis inhib (80 S ribosome)	A. Conv. Chemo	Approved	33.5	32.4	1.1
Omaveloxolone	Nrf2 activator	X. Other	Investigational (Ph 2)	17	16.3	0.7
Omipalisib	PI3K/mTOR inhibitor	B. Kinase inhibitor	Investigational (Ph 1)	14.5	14.2	0.3
Onalespib	HSP90 inhibitor	K. HSP inhibitor	Investigational (Ph 2)	16.2	18.2	-2
ONX-0914	LMP7 (immunoproteasome)	L. Protease/proteasome inhibitor	Probe	8.6	10.4	-1.8
Oprozomib	proteasome (20 S) inhibitor	L. Protease/proteasome inhibitor	Investigational (Ph 1)	17.9	17.6	0.3
Orteronel	CYP17A1, androgen synth inhib.	F. Hormone therapy	Investigational (Ph 3)	0	0	0
Osimertinib	EGFR(L858R/T790M) inhibitor	B. Kinase inhibitor	Approved	4.6	6.4	-1.8
OSU-03012	PDPK1 inhibitor	B. Kinase inhibitor	Investigational (Ph 1)	0	0	0
OTS-964	TOPK inhibitor	B. Kinase inhibitor	Probe	17	17.4	-0.4
OTS167	MELK inhibitor	B. Kinase inhibitor	Investigational (Ph 2)	17.2	19.4	-2.2
Oxaliplatin	Platinum-based antineoplastic agent	A. Conv. Chemo	Approved	8.1	10.2	-2.1
PAC-1	procaspase-3 activator	G. Apoptotic modulator	Investigational (Ph 1)	2.6	4.2	-1.6
Paclitaxel	Mitotic inhibitor, taxane microtubule stabilizer	A. Conv. Chemo	Approved	15.8	19.4	-3.6
Pacritinib	FLT3/JAK2	B. Kinase inhibitor	Investigational (Ph 3)	10.1	9.3	0.8
Palbociclib	CDK4/6 inhibitor	B. Kinase inhibitor	Approved	0.9	0.9	0
Palomid-529	AKT, MTOR, PI3K inhibitor	B. Kinase inhibitor	Investigational (Ph 1)	0	0	0
Panobinostat	HDAC inhibitor	E. Differentiating/ epigenetic modifier	Approved	15.2	12.5	2.7
Pazopanib	VEGFR inhibitor	B. Kinase inhibitor	Approved	0	0	0
PCI-34051	HDAC8 inhibitor	E. Differentiating/ epigenetic modifier	Probe	0	3.1	-3.1
PD0325901	MEK1/2 inhibitor	B. Kinase inhibitor	Investigational (Ph 2)	2.3	3.9	-1.6
Peficitinb	JAK3-selective inhibitor	B. Kinase inhibitor	Investigational (Ph 3)	0	0	0
Pemetrexed	Dihydrofolate reductase inhibitor	H. Metabolic modifier	Approved	5.5	5.3	0.2
Pentostatin	Antimetabolite; Purine analog	A. Conv. Chemo	Approved	0	0	0
Perifosine	AKT/PI3K inhibitor	B. Kinase inhibitor	Investigational (Ph 3)	0	0	0
Pevonedistat	NAE inhibitor	H. Metabolic modifier	Investigational (Ph 1)	9	9.7	-0.7
Pexidartinib	KIT, CSF1R, FLT3 inhibitor	B. Kinase inhibitor	Investigational (Ph 3)	0	0	0
PF-00477736	Chk1 inhibitor	B. Kinase inhibitor	Investigational (Ph 1)	0	0	0
PF-00562271	FAK inhibitor	B. Kinase inhibitor	Investigational (Ph 1)	4.4	5.8	-1.4
PF-03758309	PAK inhibitor	B. Kinase inhibitor	Investigational (Ph 1)	12.4	18	-5.6
PF-04708671	p70S6K inhibitor	B. Kinase inhibitor	Probe	0	0	0
PF-06463922	ALK, ROS1 inhibitor	B. Kinase inhibitor	Investigational (Ph 2)	0.1	0	0.1
PF-3845	FAAH inhibitor	X. Other	Probe	0	0	0
PF-4800567	CK1epsilon inhibitor	B. Kinase inhibitor	Probe	0	0	0
PF-670462	CK1epsilon and CK1delta inhibitor	B. Kinase inhibitor	Probe	0.7	0.5	0.2
PF06650833	IRAK4 inhibitor	B. Kinase inhibitor	Investigational (Ph 2)	0	0.8	-0.8
PFI-1	BET family inhibitor	E. Differentiating/ epigenetic modifier	Probe	0.3	2.4	-2.1
PH-797804	p38MAPK inhibitor	B. Kinase inhibitor	Investigational (Ph 2)	0	0	0
PHA 408	IKK-2 inhibitor	B. Kinase inhibitor	Probe	0	0	0
Pictilisib	PI3K inhibitor, pan-class I	B. Kinase inhibitor	Investigational (Ph 2)	6.9	8.4	-1.5
Pilocarpine	Non-selective muscarinic receptor agonist	X. Other	Approved	0	0	0
PIM-447	PIM1, 2, 3 kinase inhibitor	B. Kinase inhibitor	Investigational (Ph 1)	0	3.4	-3.4
Pinometostat	DOT1L inhibitor	E. Differentiating/ epigenetic modifier	Investigational (Ph 1)	0	0	0
Pirfenidone	Antifibrotic and anti-inflammatory	D. Immunomodulatory	Approved	0	0	0
Pixantrone	topoisomerase II inhibitor	A. Conv. Chemo	Investigational (Ph 3)	0	0	0
Plerixafor	CXCR4 antagonist	X. Other	Approved	0	0	0
Plicamycin	RNA synthesis inhibitor	A. Conv. Chemo	Approved	10.4	11.3	-0.9
Pomalidomide	Immunomodulatory agent, anti-angiogenic	D. Immunomodulatory	Approved	0	0	0
Ponatinib	Broad TK inhibitor	B. Kinase inhibitor	Approved	0	0.4	-0.4
Poziotinib	pan-HER inhibitor	B. Kinase inhibitor	Investigational (Ph 2)	9.2	14.3	-5.1
Pracinostat	HDAC inhibitor	E. Differentiating/ epigenetic modifier	Investigational (Ph 2)	15	15.9	-0.9
Pravastatin	HMG CoA reductase inhibitor	H. Metabolic modifier	Approved (non-oncology)	0	0	0
Prednisolone	Glucocorticoid, immunomodulatory agent	D. Immunomodulatory	Approved	1.2	0	1.2
Prexasertib	Chk1 inhibitor	B. Kinase inhibitor	Investigational (Ph 2)	0.8	2.2	-1.4
PS-1145	IKK-2 inhibitor	B. Kinase inhibitor	Probe	0	0	0
PTC-209	BMI-1 inhibitor	E. Differentiating/ epigenetic modifier	Probe	9.6	11.4	-1.8
Quisinostat	HDAC inhibitor	E. Differentiating/ epigenetic modifier	Investigational (Ph 2)	9.8	8.6	1.2
Quizartinib	FLT3 inhibitor	B. Kinase inhibitor	Investigational (Ph 3)	3.3	3	0.3
Rabusertib	Chk1 inhibitor	B. Kinase inhibitor	Investigational (Ph 2)	0	0	0
Radotinib	ABL, PDGFR inhibitor	B. Kinase inhibitor	Investigational (Ph 3)	0	0	0
Ralimetinib	p38MAPK inhibitor	B. Kinase inhibitor	Investigational (Ph 2)	0	3.5	-3.5
Raloxifene	Selective estrogen receptor modulator	F. Hormone therapy	Approved	5.2	5.2	0
Raltitrexed	DHFR/GARFT/thymidylate synthase inhibitor	A. Conv. Chemo	Approved	3	3.3	-0.3
Ravoxertinib	ERK inhibitor	B. Kinase inhibitor	Investigational (Ph 1)	0	0	0
Regorafenib	B-Raf, c-Kit, VEGFR2 inhibitor	B. Kinase inhibitor	Approved	3.2	3.2	0
Resatorvid	TLR4 inhibitor	D. Immunomodulatory	Investigational (Ph 3)	0	0	0
Resiquimod	TLR7/TLR8 agonist	D. Immunomodulatory	Investigational (Ph 2)	0	0	0
Resminostat	HDAC1, 3, 6 inhibitor	E. Differentiating/ epigenetic modifier	Investigational (Ph 2)	5	8.8	-3.8
RGFP966	HDAC3 inhibitor	E. Differentiating/ epigenetic modifier	Probe	0	0	0
Ribociclib	CDK4/6 inhibitor	B. Kinase inhibitor	Approved (US)	0	0.8	-0.8
Ridaforolimus	binds FKBP12, causes inhibition of mTORC1	C. Rapalog	Investigational (Ph 3)	0	0.6	-0.6
Rigosertib	Ras-Raf interaction inhibitor, contaminated by microtubile depolymerizer...	X. Other	Investigational (Ph 3)	24	26.5	-2.5
Ripasudil	ROCK inhibitor	B. Kinase inhibitor	Approved (Japan)	0	0	0
RO5126766	dual RAF/MEK inhibitor	B. Kinase inhibitor	Investigational (Ph 1)	0	0.5	-0.5
Rociletinib	EGFR(L858R/T790M) inhibitor	B. Kinase inhibitor	Investigational (Ph 3)	6.9	6.7	0.2
Rocilinostat	HDAC-6 selective inhibitor	E. Differentiating/ epigenetic modifier	Investigational (Ph 1)	4.5	4.9	-0.4
Romidepsin	HDAC inhibitor	E. Differentiating/ epigenetic modifier	Approved	18.1	19.7	-1.6
Roxadustat	HIF prolyl hydroxylase inhibitor	E. Differentiating/ epigenetic modifier	Investigational (Ph 2)	0	0	0
RSL3	GPX4 inhibitor, induces ferroptosis	H. Metabolic modifier	Probe	0	0	0
Ruboxistaurin	PKCbeta inhibitor	B. Kinase inhibitor	Investigational (Ph 3)	5.8	5.5	0.3
Rucaparib	PARP inhibitor	E. Differentiating/ epigenetic modifier	Approved (US)	0	0	0
Ruxolitinib	JAK1&2 inhibitor	B. Kinase inhibitor	Approved	0	0	0
S-63845	MCL-1 inhibitor	G. Apoptotic modulator	Probe	0	0	0
Sabutoclax	pan-Bcl-2 family inhibitor	G. Apoptotic modulator	Probe	13.9	19.3	-5.4
Salinomycin	Ionophore	X. Other	Veterinary approval	0.4	0.9	-0.5
Sapanisertib	mTOR inhibitor	B. Kinase inhibitor	Investigational (Ph 1)	8.1	9.8	-1.7
Sapitinib	Pan-HER inhibitor	B. Kinase inhibitor	Investigational (Ph 2)	1.2	4.5	-3.3
SAR405838	MDM2 inhibitor	G. Apoptotic modulator	Investigational (Ph 1)	2.9	4.7	-1.8
Saracatinib	Src, Abl inhibitor	B. Kinase inhibitor	Investigational (Ph 3)	12.6	12.6	0
Saridegib	Smothened (Hh) inhib	M. Hedgehog inhibitor	Investigational (Ph 2)	0	0	0
SB 743921	Mitotic inhibitor. Eg5/KSP inhibitor	I. Kinesin inhibitor	Investigational (Ph 2)	15.3	5.8	9.5
SCH772984	ERK1 & 2 inhibitor	B. Kinase inhibitor	Probe	3.5	6.7	-3.2
Seliciclib	CDK2/7/9 inhibitor	B. Kinase inhibitor	Investigational (Ph 2)	0	1.2	-1.2
Selinexor	XPO1/CRM1 inhibitor	G. Apoptotic modulator	Investigational (Ph 2)	15.1	16.4	-1.3
Selonsertib	ASK1 inhibitor	B. Kinase inhibitor	Investigational (Ph 2)	0	0	0
Selumetinib	MEK1/2 inhibitor	B. Kinase inhibitor	Investigational (Ph 3)	0.9	4.1	-3.2
Senexin B	CDK8/19 inhibitor	B. Kinase inhibitor	Probe	0	0.1	-0.1
Sepantronium bromide	Survivin inhibitor	G. Apoptotic modulator	Investigational (Ph 2)	26.6	30.1	-3.5
Serabelisib	PI3Kalpha selective inhibitor	B. Kinase inhibitor	Investigational (Ph 2)	0	0.1	-0.1
SGC-CBP30	CREBBP/EP300 bromodomain inhibitor	E. Differentiating/ epigenetic modifier	Probe	0	2.7	-2.7
SGC0946	DOT1L inhibitor	E. Differentiating/ epigenetic modifier	Probe	0	0	0
SGI-1776	PIM kinase inhibitor	B. Kinase inhibitor	Investigational (Ph 1)	6.6	6.3	0.3
SH-4-54	STAT3 inhibitor	X. Other	Probe	5.1	3.9	1.2
Silmitasertib	CSNK2A1 inhibitor	B. Kinase inhibitor	Investigational (Ph 2)	0	1.4	-1.4
Simvastatin	HMG CoA reductase inhibitor	H. Metabolic modifier	Approved (non-oncology)	0	0	0
Sirolimus	binds FKBP12, causes inhibition of mTORC1	C. Rapalog	Approved	1.9	2.3	-0.4
Sitravatinib	RET, TRK, PDGFR, VEGFR, KIT, DDR... inhibitor	B. Kinase inhibitor	Investigational (Ph 1)	0	1.2	-1.2
SN-38	Active metabolite of irinotecan. Topoisomerase I inhibitor	A. Conv. Chemo	(Approved)	21.1	23.3	-2.2
SNS-032	CDK inhibitor	B. Kinase inhibitor	Investigational (Ph 2)	16.3	17.8	-1.5
Sonidegib	Smothened (Hh) inhib	M. Hedgehog inhibitor	Approved	0.6	0	0.6
Sonolisib	PI3K inhibitor, pan-class I. Irreversible	B. Kinase inhibitor	Investigational (Ph 2)	0	0	0
Sorafenib	B-Raf, FGFR-1, VEGFR-2 & -3, PDGFR-beta, KIT, and FLT3 inhib	B. Kinase inhibitor	Approved	0	0	0
Sotrastaurin	PKC inhibitor	B. Kinase inhibitor	Investigational (Ph 2)	0	0	0
Spebrutinib	BTK inhibitor	B. Kinase inhibitor	Investigational (Ph 2)	0	0	0
StemRegenin 1	AHR antagonist, stem cell regenerating	E. Differentiating/ epigenetic modifier	Probe	2	0.9	1.1
Sunitinib	Broad TK inhibitor	B. Kinase inhibitor	Approved	0	0	0
Tacedinaline	HDAC inhibitor	E. Differentiating/ epigenetic modifier	Investigational (Ph 3)	0	0	0
Tacrolimus	Binds FKBP12, causes inhibition of calcineurin	C. Rapalog	Approved	0	0	0
TAK-285	HER2 inhibitor	B. Kinase inhibitor	Investigational (Ph 1)	1.8	3.1	-1.3
TAK-530	pan-RAF inhibitor	B. Kinase inhibitor	Investigational (Ph 1)	0	0	0
TAK-901	Aurora, Src family, JAK3, RTK inhibitor	B. Kinase inhibitor	Investigational (Ph 1)	0	0.7	-0.7
Taladegib	Smothened (Hh) inhib	M. Hedgehog inhibitor	Investigational (Ph 2)	0	0	0
Talazoparib	PARP1/2 inhibitor	E. Differentiating/ epigenetic modifier	Investigational (Ph 3)	0	0	0
Talmapimod	p38MAPK alpha selective inhibitor	B. Kinase inhibitor	Investigational (Ph 2)	0	0	0
Tamatinib	Syk inhibitor	B. Kinase inhibitor	Investigational (Ph 1)	0	0	0
Tamoxifen	Estrogen receptor antagonist	F. Hormone therapy	Approved	0	0	0
Tandutinib	FLT3, PDGFR, KIT inhibitor	B. Kinase inhibitor	Investigational (Ph 2)	0	0	0
Tanzisertib	JNK inhibitor	B. Kinase inhibitor	Investigational (Ph 2)	0	0.1	-0.1
Tarenflurbil	Gamma-secretase inhibitor	X. Other	Investigational (Ph 3)	0	0	0
Taselisib	PI3K alpha, delta, (gamma) selective inhibitor	B. Kinase inhibitor	Investigational (Ph 3)	0	0.3	-0.3
Tasquinimod	S100A9 inhibitor, immunomodulatory, anti-angiogenic	D. Immunomodulatory	Investigational (Ph 3)	0	0	0
Tazemetostat	EZH2 inhibitor	E. Differentiating/ epigenetic modifier	Investigational (Ph 2)	0	0	0
Telatinib	VEGFR, KIT, PDGFR inhibitor	B. Kinase inhibitor	Investigational (Ph 2)	0	0	0
Temozolomide	Alkylating agent	A. Conv. Chemo	Approved	0	0	0
Temsirolimus	binds FKBP12, causes inhibition of mTORC1	C. Rapalog	Approved	0	2.3	-2.3
Teniposide	Topoisomerase II inhibitor	A. Conv. Chemo	Approved	0.9	1.5	-0.6
Tepotinib	c-Met inhibitor	B. Kinase inhibitor	Investigational (Ph 1)	0	0	0
Tesevatinib	EGFR, ERBB2, VEGFR, EPHB4	B. Kinase inhibitor	Investigational (Ph 2)	5.8	8.5	-2.7
TEW-7197	TGF-? receptor ALK4/ALK5 inhibitor	B. Kinase inhibitor	Investigational (Ph 1)	1.1	0	1.1
TG100-115	PI3K gamma/delta inhibitor	B. Kinase inhibitor	Investigational (Ph 2)	0	0	0
TGR-1202	PI3Kdelta inhibitor	B. Kinase inhibitor	Investigational (Ph 3)	0	2.1	-2.1
TGX-221	PI3K beta selective inhibitor	B. Kinase inhibitor	Probe	0	0.4	-0.4
TH588	MTH1 inhibitor	H. Metabolic modifier	Probe	0	0	0
Thalidomide	Immunosuppressant	D. Immunomodulatory	Approved	0	0	0
Thioguanine	Antimetabolite; Purine analog	A. Conv. Chemo	Approved	1.1	3.8	-2.7
THZ2	CDK7 inhibitor	B. Kinase inhibitor	Probe	14.9	17	-2.1
TIC10	ERK & AKT inhibitor, TRAIL inducer	X. Other	Investigational (Ph 2)	4.9	7.7	-2.8
Tideglusib	GSK3 inhibitor	B. Kinase inhibitor	Investigational (Ph 2)	0	0	0
Tipifarnib	Farnesyltransferase inhibitor	E. Differentiating/ epigenetic modifier	Investigational (Ph 3)	2.5	4.4	-1.9
Tirabrutinib	BTK inhibitor	B. Kinase inhibitor	Investigational (Ph 1)	0	0.8	-0.8
Tivantinib	MET inhibitor	B. Kinase inhibitor	Investigational (Ph 2)	1.6	3.4	-1.8
Tivozanib	VEGFR1, 2, 3, c-Kit, PDGFRB inhibitor	B. Kinase inhibitor	Investigational (Ph 3)	2.5	8.2	-5.7
Tofacitinib	JAK3, JAK2(V617F) inhibitor	B. Kinase inhibitor	Approved	0	0	0
Topotecan	Topoisomerase I inhibitor. Camptothecin analog	A. Conv. Chemo	Approved	8.1	10.1	-2
Toremifene	selective estrogen receptor modulator	F. Hormone therapy	Approved	0	3.6	-3.6
Tosedostat	Aminopeptidase inhibitor	L. Protease/proteasome inhibitor	Investigational (Ph 3)	1.4	1.7	-0.3
Tozasertib	pan-Aurora inhibitor	B. Kinase inhibitor	Investigational (Ph 2)	1.4	4.2	-2.8
TRAM-34	intermediate-conductance Ca2+-activated K+ channel inh.	X. Other	Probe	0	0	0
Trametinib	MEK1/2 inhibitor	B. Kinase inhibitor	Approved	6.6	7.4	-0.8
Tretinoin	Retinoic acid receptor agonist	E. Differentiating/ epigenetic modifier	Approved	0.7	0	0.7
Triapine	ribonucleotide reductase inhibitor	H. Metabolic modifier	Investigational (Ph 2)	4.7	3.6	1.1
Triciribine	AKT inhibitor	B. Kinase inhibitor	Investigational (Ph 2)	4.4	6.2	-1.8
Trifluridine	Antimetabolite; Nucleoside analog	A. Conv. Chemo	Approved	1.4	1.4	0
Tubacin	HDAC6 inhibitor	E. Differentiating/ epigenetic modifier	Probe	0	0	0
Tubastatin A	HDAC6 inhibitor	E. Differentiating/ epigenetic modifier	Probe	0	0	0
Tucatinib	HER2 inhibitor	B. Kinase inhibitor	Investigational (Ph 1)	0	0	0
Tucidinostat	HDAC1/2/3/10 inhibitor	E. Differentiating/ epigenetic modifier	Investigational (Ph 2)	0.8	2.4	-1.6
UCN-01	PKCbeta, PDK1, Chk, Cdk2 inhibitor	B. Kinase inhibitor	Investigational (Ph 2)	18.1	18.5	-0.4
Ulixertinib	ERK inhibitor	B. Kinase inhibitor	Investigational (Ph 2)	3.2	4.9	-1.7
UM729	Enhancer of aryl hydrocarbon receptor (AhR) antagonists	E. Differentiating/ epigenetic modifier	Probe	0	0.9	-0.9
UNC0638	G9a/GLP inhibitor	E. Differentiating/ epigenetic modifier	Probe	5.2	5.3	-0.1
UNC0642	G9a/GLP inhibitor	E. Differentiating/ epigenetic modifier	Probe	0	0	0
UNC1215	L3MBTL3 inhibitor	E. Differentiating/ epigenetic modifier	Probe	0	0	0
UNC2881	MER inhibitor	B. Kinase inhibitor	Probe	0	0	0
Upadacitinib	JAK1-selective inhibitor	B. Kinase inhibitor	Investigational (Ph 3)	0	0	0
Uprosertib	AKT inhibitor	B. Kinase inhibitor	Investigational (Ph 2)	0	0	0
URB597	FAAH inhibitor	H. Metabolic modifier	Investigational (Ph 1)	0	0	0
Valproic acid	HDAC inhibitor	E. Differentiating/ epigenetic modifier	Approved	0	0	0
Valrubicin	Topoisomerase II inhibitor	A. Conv. Chemo	Approved	5.7	8.8	-3.1
Vandetanib	VEGFR,EGFR, RET inhibitor	B. Kinase inhibitor	Approved	0	0	0
Varespladib	Secretory phospholipase A2 inhibitor	X. Other	Investigational (Ph 2)	0	0	0
Varlitinib	EGFR HER2 inhibitor	B. Kinase inhibitor	Investigational (Ph 2)	1.6	3.6	-2
Vatalanib	VEGFR-1 & -2 inhibitor	B. Kinase inhibitor	Investigational (Ph 3)	0	0	0
VE-821	ATR inihibitor	B. Kinase inhibitor	Probe	0	0	0
Veliparib	PARP inhibitor	E. Differentiating/ epigenetic modifier	Investigational (Ph 3)	0	0	0
Vemurafenib	B-Raf(V600E) inhibitor	B. Kinase inhibitor	Approved	0	0	0
Venetoclax	Bcl-2-selective inhibitor	G. Apoptotic modulator	Approved (US)	0	0	0
VER 155008	HSP70 inhibitor	K. HSP inhibitor	Probe	0	0	0
Verdinexor	XPO1/CRM1 inhibitor	G. Apoptotic modulator	Investigational (Ph 1)	9.2	10.6	-1.4
Vesatolimod	TLR7 agonist	D. Immunomodulatory	Investigational (Ph 2)	0	0	0
VGX-1027	Nitric oxide-donating immunomodulator	D. Immunomodulatory	Investigational (Ph 1)	0	0	0
Vidofludimus	DHODH inhibitor	E. Differentiating/ epigenetic modifier	Investigational (Ph 2)	0.4	0.6	-0.2
Vinblastine	Mitotic inhibitor. Vinca alkaloid microtubule depolymerizer	A. Conv. Chemo	Approved	25.6	24	1.6
Vincristine	Mitotic inhibitor. Vinca alkaloid microtubule depolymerizer	A. Conv. Chemo	Approved	20.2	20.3	-0.1
Vinflunine	Mitotic inhibitor. Vinca alkaloid microtubule depolymerizer	A. Conv. Chemo	Approved	4.3	3.7	0.6
Vinorelbine	Mitotic inhibitor. Vinca alkaloid microtubule depolymerizer	A. Conv. Chemo	Approved	29.8	30.2	-0.4
Vismodegib	Smothened (Hh) inhibitor	M. Hedgehog inhibitor	Approved	0	0	0
Vistusertib	mTOR inhibitor, ATP-competitive	B. Kinase inhibitor	Investigational (Ph 2)	7.5	10.5	-3
VLX1570	proteasome deubiquitinase inhibitor	L. Protease/proteasome inhibitor	Investigational (Ph 2)	15.5	17.3	-1.8
Volasertib	PLK1 inhibitor	B. Kinase inhibitor	Investigational (Ph 3)	16.6	15.3	1.3
Vorinostat	HDAC inhibitor	E. Differentiating/ epigenetic modifier	Approved	7.5	9.8	-2.3
VS-4718	FAK inhibitor	B. Kinase inhibitor	Investigational (Ph 1)	3.6	4.7	-1.1
WEHI-539	Bcl-XL inhibitor	G. Apoptotic modulator	Probe	0	0	0
XAV-939	Tankyrase-1 and -2	E. Differentiating/ epigenetic modifier	Probe	0	0	0
ZSTK474	PI3K gamma selective inhibitor	B. Kinase inhibitor	Investigational (Ph 1)	4.7	7.2	-2.5

## Sheet: Validation - WT dox vs p60 dox
¨'	Mechanism/Targets	Class.explained	High.phase/Approval.status	DSS WT dox	p60 dox	sDSS
Neratinib	HER2, EGFR inhibitor	B. Kinase inhibitor	Approved (US)	8.4	21.9	13.5
Poziotinib	pan-HER inhibitor	B. Kinase inhibitor	Investigational (Ph 2)	12.1	25.1	13
Afatinib	EGFR inhibitor	B. Kinase inhibitor	Approved	8.1	19.6	11.5
Canertinib	pan-HER inhibitor	B. Kinase inhibitor	Investigational (Ph 3)	6.6	17.2	10.6
Dacomitinib	pan-HER inhibitor	B. Kinase inhibitor	Investigational (Ph 3)	6.8	17.2	10.4
Gefitinib	EGFR inhibitor	B. Kinase inhibitor	Approved	5.7	16	10.3
Mitoxantrone	Topoisomerase II inhibitor	A. Conv. Chemo	Approved	9.9	19.7	9.8
Erlotinib	EGFR inhibitor	B. Kinase inhibitor	Approved	2.1	11.5	9.4
Tipifarnib	Farnesyltransferase inhibitor	E. Differentiating/ epigenetic modifier	Investigational (Ph 3)	5.1	14.5	9.4
Mivebresib	BET family inhibitor	E. Differentiating/ epigenetic modifier	Investigational (Ph 1)	7.8	16.9	9.1
Birabresib	BET family inhibitor	E. Differentiating/ epigenetic modifier	Investigational (Ph 2)	7.5	16.1	8.6
JQ1	BET family inhibitor	E. Differentiating/ epigenetic modifier	Probe	6.9	15.1	8.2
Sapitinib	Pan-HER inhibitor	B. Kinase inhibitor	Investigational (Ph 2)	2.8	10.6	7.8
Amsacrine	DNA intercalation, Topo II inhibitor	A. Conv. Chemo	Approved	4.6	11.9	7.3
Idarubicin	Topoisomerase II inhibitor	A. Conv. Chemo	Approved	11.5	18.7	7.2
Copanlisib	PI3K alpha, delta selective inhibitor	B. Kinase inhibitor	Investigational (Ph 2)	9.1	16.1	7
I-BET151	BET family inhibitor	E. Differentiating/ epigenetic modifier	Probe	2.7	9.5	6.8
Tesevatinib	EGFR, ERBB2, VEGFR, EPHB4	B. Kinase inhibitor	Investigational (Ph 2)	3.8	10.6	6.8
Osimertinib	EGFR(L858R/T790M) inhibitor	B. Kinase inhibitor	Approved	13.1	19.2	6.1
Ibrutinib	Btk inhibitor	B. Kinase inhibitor	Approved	2.6	8.6	6
Molibresib	BET family inhibitor	E. Differentiating/ epigenetic modifier	Investigational (Ph 1)	1.2	7.2	6
PD0325901	MEK1/2 inhibitor	B. Kinase inhibitor	Investigational (Ph 2)	2.1	8.1	6
Taselisib	PI3K alpha, delta, (gamma) selective inhibitor	B. Kinase inhibitor	Investigational (Ph 3)	0.4	6.4	6
Romidepsin	HDAC inhibitor	E. Differentiating/ epigenetic modifier	Approved	17.7	23.6	5.9
Dactinomycin	RNA and DNA synthesis inhibitor	A. Conv. Chemo	Approved	28.4	34.1	5.7
Alisertib	Aurora A inhibitor	B. Kinase inhibitor	Investigational (Ph 3)	0	5.6	5.6
Vandetanib	VEGFR,EGFR, RET inhibitor	B. Kinase inhibitor	Approved	4.5	9.8	5.3
GSK-1070916	AURb, AURc inhibitor	B. Kinase inhibitor	Investigational (Ph 1)	0.6	5.7	5.1
Trametinib	MEK1/2 inhibitor	B. Kinase inhibitor	Approved	7.9	12.9	5
Cobimetinib	MEK1/2 inhibitor	B. Kinase inhibitor	Approved (US)	3.4	8.3	4.9
Saracatinib	Src, Abl inhibitor	B. Kinase inhibitor	Investigational (Ph 3)	10.7	15.4	4.7
Selumetinib	MEK1/2 inhibitor	B. Kinase inhibitor	Investigational (Ph 3)	1.6	6.3	4.7
Sirolimus	binds FKBP12, causes inhibition of mTORC1	C. Rapalog	Approved	11.5	16	4.5
Nintedanib	VEGFR, PDGFR, FGFR inhibitor	B. Kinase inhibitor	Approved	2.1	6.5	4.4
Salinomycin	Ionophore	X. Other	Veterinary approval	10.7	15	4.3
Varlitinib	EGFR HER2 inhibitor	B. Kinase inhibitor	Investigational (Ph 2)	8.3	12.6	4.3
Dasatinib	Abl, Src, Kit, EphR... Inhibitor	B. Kinase inhibitor	Approved	6.4	10.5	4.1
Pictilisib	PI3K inhibitor, pan-class I	B. Kinase inhibitor	Investigational (Ph 2)	9.8	13.5	3.7
Temsirolimus	binds FKBP12, causes inhibition of mTORC1	C. Rapalog	Approved	9.8	13.5	3.7
AVN944	IMPDH inhibitor	H. Metabolic modifier	Investigational (Ph 2)	13.8	17.4	3.6
Ridaforolimus	binds FKBP12, causes inhibition of mTORC1	C. Rapalog	Investigational (Ph 3)	7.5	11	3.5
Rociletinib	EGFR(L858R/T790M) inhibitor	B. Kinase inhibitor	Investigational (Ph 3)	8.3	11.8	3.5
Omipalisib	PI3K/mTOR inhibitor	B. Kinase inhibitor	Investigational (Ph 1)	16.9	20.2	3.3
Lapatinib	HER2, EGFR inhibitor	B. Kinase inhibitor	Approved	2	5.2	3.2
Ulixertinib	ERK inhibitor	B. Kinase inhibitor	Investigational (Ph 2)	6.8	10	3.2
AZD1152-HQPA	Aurora B inhibitor	B. Kinase inhibitor	Investigational (Ph 3)	0	3.1	3.1
8-chloro-adenosine	Nucleoside analog, RNA synthesis inhibitor	A. Conv. Chemo	Investigational (Ph 2)	12.4	15.5	3.1
Everolimus	binds FKBP12, causes inhibition of mTORC1	C. Rapalog	Approved	8.1	11.1	3
Binimetinib	MEK1/2 inhibitor	B. Kinase inhibitor	Investigational (Ph 2)	0	2.9	2.9
Icotinib	EGFR inhibitor	B. Kinase inhibitor	Investigational (Ph 2)	0	2.7	2.7
AZD3759	EGFR inhibitor, BBB penetrable	B. Kinase inhibitor	Investigational (Ph 2)	0	2.6	2.6
NVP-BGT226	PI3K/mTOR inhibitor	B. Kinase inhibitor	Investigational (Ph 2)	21.9	24.3	2.4
CPI-0610	BET family inhibitor	E. Differentiating/ epigenetic modifier	Investigational (Ph 1)	0	2.4	2.4
Axitinib	VEGFR, PDGFR, KIT inhibitor	B. Kinase inhibitor	Approved	0.2	2.2	2
Vistusertib	mTOR inhibitor, ATP-competitive	B. Kinase inhibitor	Investigational (Ph 2)	13.6	15.1	1.5
Olmutinib	EGFR(L858R/T790M) inhibitor	B. Kinase inhibitor	Investigational (Ph 2)	0	1.1	1.1
Dactolisib	mTOR/(PI3K) inhibitor	B. Kinase inhibitor	Investigational (Ph 2)	12.4	13.2	0.8
Altiratinib	MET/Tie-2 inhibitor	B. Kinase inhibitor	Investigational (Ph 1)	2.9	3.1	0.2
31				0	0	0
32				0	0	0
Indibulin	Mitoric inhibitor. Microtubule depolymerizer	A. Conv. Chemo	Investigational (Ph 2)	24.1	23.6	-0.5
Midostaurin	Broad TK (FLT3, KIT, RET, JAK, EGFR...) inhibitor	B. Kinase inhibitor	Approved (US)	21.7	17.4	-4.3

## Sheet: Primary vs Validation EGFRi
DRUG_NAME	Mechanism/Targets	Class.explained	High.phase/Approval.status	sDSS original	sDSS validation
Gefitinib	EGFR inhibitor	B. Kinase inhibitor	Approved	16.4	10.3
Afatinib	EGFR inhibitor	B. Kinase inhibitor	Approved	14.8	11.5
Poziotinib	pan-HER inhibitor	B. Kinase inhibitor	Investigational (Ph 2)	13.6	13
Dasatinib	Abl, Src, Kit, EphR... Inhibitor	B. Kinase inhibitor	Approved	11.9	4.1
Dacomitinib	pan-HER inhibitor	B. Kinase inhibitor	Investigational (Ph 3)	10.9	10.4
Erlotinib	EGFR inhibitor	B. Kinase inhibitor	Approved	10.9	9.4
Alisertib	Aurora A inhibitor	B. Kinase inhibitor	Investigational (Ph 3)	10.6	5.6
Tesevatinib	EGFR, ERBB2, VEGFR, EPHB4	B. Kinase inhibitor	Investigational (Ph 2)	10.4	6.8
Neratinib	HER2, EGFR inhibitor	B. Kinase inhibitor	Approved (US)	9.3	13.5
Sapitinib	Pan-HER inhibitor	B. Kinase inhibitor	Investigational (Ph 2)	8.4	7.8
Trametinib	MEK1/2 inhibitor	B. Kinase inhibitor	Approved	8.4	5
Altiratinib	MET/Tie-2 inhibitor	B. Kinase inhibitor	Investigational (Ph 1)	8	0.2
PD0325901	MEK1/2 inhibitor	B. Kinase inhibitor	Investigational (Ph 2)	8	6
Saracatinib	Src, Abl inhibitor	B. Kinase inhibitor	Investigational (Ph 3)	6.9	4.7
Lapatinib	HER2, EGFR inhibitor	B. Kinase inhibitor	Approved	6.8	3.2
AZD3759	EGFR inhibitor, BBB penetrable	B. Kinase inhibitor	Investigational (Ph 2)	6.6	2.6
AZD1152-HQPA	Aurora B inhibitor	B. Kinase inhibitor	Investigational (Ph 3)	6.5	3.1
Cobimetinib	MEK1/2 inhibitor	B. Kinase inhibitor	Approved (US)	6.4	4.9
Selumetinib	MEK1/2 inhibitor	B. Kinase inhibitor	Investigational (Ph 3)	6	4.7
Canertinib	pan-HER inhibitor	B. Kinase inhibitor	Investigational (Ph 3)	5.6	10.6
Icotinib	EGFR inhibitor	B. Kinase inhibitor	Investigational (Ph 2)	5.4	2.7
Binimetinib	MEK1/2 inhibitor	B. Kinase inhibitor	Investigational (Ph 2)	5.3	2.9
GSK-1070916	AURb, AURc inhibitor	B. Kinase inhibitor	Investigational (Ph 1)	5.2	5.1
Ulixertinib	ERK inhibitor	B. Kinase inhibitor	Investigational (Ph 2)	4.7	3.2
Vandetanib	VEGFR,EGFR, RET inhibitor	B. Kinase inhibitor	Approved	4.6	5.3
Osimertinib	EGFR(L858R/T790M) inhibitor	B. Kinase inhibitor	Approved	4.5	6.1
Rociletinib	EGFR(L858R/T790M) inhibitor	B. Kinase inhibitor	Investigational (Ph 3)	3.7	3.5
Varlitinib	EGFR HER2 inhibitor	B. Kinase inhibitor	Investigational (Ph 2)	3.6	4.3
Midostaurin	Broad TK (FLT3, KIT, RET, JAK, EGFR...) inhibitor	B. Kinase inhibitor	Approved (US)	2.4	-4.3
Olmutinib	EGFR(L858R/T790M) inhibitor	B. Kinase inhibitor	Investigational (Ph 2)	1.5	1.1

## Sheet: Primary vs Validation BETi
DRUG_NAME	Mechanism/Targets	Class.explained	High.phase/Approval.status	sDSS original	sDSS validation
Salinomycin	Ionophore	X. Other	Veterinary approval	17.8	4.3
Indibulin	Mitoric inhibitor. Microtubule depolymerizer	A. Conv. Chemo	Investigational (Ph 2)	10.7	-0.5
Ridaforolimus	binds FKBP12, causes inhibition of mTORC1	C. Rapalog	Investigational (Ph 3)	9.2	3.5
Temsirolimus	binds FKBP12, causes inhibition of mTORC1	C. Rapalog	Approved	7.7	3.7
Nintedanib	VEGFR, PDGFR, FGFR inhibitor	B. Kinase inhibitor	Approved	7	4.4
Dactolisib	mTOR/(PI3K) inhibitor	B. Kinase inhibitor	Investigational (Ph 2)	6.8	0.8
Mitoxantrone	Topoisomerase II inhibitor	A. Conv. Chemo	Approved	6.6	9.8
Molibresib	BET family inhibitor	E. Differentiating/ epigenetic modifier	Investigational (Ph 1)	6.6	6
Amsacrine	DNA intercalation, Topo II inhibitor	A. Conv. Chemo	Approved	6.5	7.3
I-BET151	BET family inhibitor	E. Differentiating/ epigenetic modifier	Probe	6.3	6.8
JQ1	BET family inhibitor	E. Differentiating/ epigenetic modifier	Probe	6.3	8.2
CPI-0610	BET family inhibitor	E. Differentiating/ epigenetic modifier	Investigational (Ph 1)	6.1	2.4
Mivebresib	BET family inhibitor	E. Differentiating/ epigenetic modifier	Investigational (Ph 1)	6.1	9.1
Omipalisib	PI3K/mTOR inhibitor	B. Kinase inhibitor	Investigational (Ph 1)	6	3.3
Pictilisib	PI3K inhibitor, pan-class I	B. Kinase inhibitor	Investigational (Ph 2)	6	3.7
Taselisib	PI3K alpha, delta, (gamma) selective inhibitor	B. Kinase inhibitor	Investigational (Ph 3)	6	6
Birabresib	BET family inhibitor	E. Differentiating/ epigenetic modifier	Investigational (Ph 2)	5.9	8.6
AVN944	IMPDH inhibitor	H. Metabolic modifier	Investigational (Ph 2)	5.9	3.6
Everolimus	binds FKBP12, causes inhibition of mTORC1	C. Rapalog	Approved	5.9	3
Ibrutinib	Btk inhibitor	B. Kinase inhibitor	Approved	5.9	6
Axitinib	VEGFR, PDGFR, KIT inhibitor	B. Kinase inhibitor	Approved	5.7	2
NVP-BGT226	PI3K/mTOR inhibitor	B. Kinase inhibitor	Investigational (Ph 2)	5.4	2.4
Sirolimus	binds FKBP12, causes inhibition of mTORC1	C. Rapalog	Approved	5.3	4.5
8-chloro-adenosine	Nucleoside analog, RNA synthesis inhibitor	A. Conv. Chemo	Investigational (Ph 2)	5.3	3.1
Dactinomycin	RNA and DNA synthesis inhibitor	A. Conv. Chemo	Approved	5.3	5.7
Romidepsin	HDAC inhibitor	E. Differentiating/ epigenetic modifier	Approved	5.2	5.9
Tipifarnib	Farnesyltransferase inhibitor	E. Differentiating/ epigenetic modifier	Investigational (Ph 3)	5.2	9.4
Idarubicin	Topoisomerase II inhibitor	A. Conv. Chemo	Approved	5.1	7.2
Vistusertib	mTOR inhibitor, ATP-competitive	B. Kinase inhibitor	Investigational (Ph 2)	5	1.5
Copanlisib	PI3K alpha, delta selective inhibitor	B. Kinase inhibitor	Investigational (Ph 2)	4.7	7
