# Supplementary material for: A phenotypic screening approach to target p60AmotL2-expressing invasive cancer cells
Source: J Exp Clin Cancer Res. 2024 Apr 9;43:107. doi: 10.1186/s13046-024-03031-w (PMC11003180; doi:10.1186/s13046-024-03031-w)
Supplement: Supplementary file 5 — Supplementary Material 5. [file 13046_2024_3031_MOESM5_ESM.xlsx]

## Sheet: p60 treated vs p60 untreated
				Samples	p60 untreated A	p60 treated A	p60 untreated B	p60 treated B	p60 untreated C	p60 treated C	Conditions		mutant_I vs. mutant_noI
ID	Name	Description	Position	Chromosome	A3	A4	B3	B4	C3	C4	mutant_noI	mutant_I	baseMean	log2FoldChange	lfcSE	stat	pvalue	padj
ENSCAFG00845025794	ENSCAFG00845025794		24164133	35	78	1105	168	432	69	961	315	2498	511.035177892143	3.08884064760744	0.306314950822419	10.0838716468598	6.51089138632019e-24	7.178257753418e-20
ENSCAFG00845025831	ENSCAFG00845025831		24178247	35	555	3905	741	1469	235	2084	1531	7458	1661.38337222877	2.56052641277874	0.308448049272296	8.30132146667694	1.02959684757275e-16	5.19112363481218e-13
ERCC-00046	ERCC-00046		1	ERCC-00046	1493	8084	2245	2756	1131	8617	4869	19457	4213.79966221524	2.22587846819323	0.26935697653833	8.2636748332987	1.41255064892849e-16	5.19112363481218e-13
ENSCAFG00845012093	DDIT3	DNA damage inducible transcript 3 [Source:HGNC Symbol;Acc:HGNC:2726]	1615759	10	542	1979	1205	1560	492	2500	2239	6039	1427.18653788856	1.82939139567225	0.225747852195278	8.10369346987088	5.3315334985263e-16	1.25536051403073e-12
ENSCAFG00845017448	ENSCAFG00845017448		33577972	9	141	635	268	466	153	1469	562	2570	524.126497308155	2.28892946475805	0.282733714000034	8.09570755597182	5.69324496159063e-16	1.25536051403073e-12
ENSCAFG00845014245	PLIN2	perilipin 2 [Source:HGNC Symbol;Acc:HGNC:248]	39873157	11	2101	5451	3342	3181	1579	8608	7022	17240	4032.54467973693	1.63211257816636	0.211425777586329	7.7195533903142	1.16738014648599e-14	2.14506101916801e-11
ENSCAFG00845029116	PLK2	polo like kinase 2 [Source:HGNC Symbol;Acc:HGNC:19699]	45844939	2	244	705	464	690	172	856	880	2251	544.637856834835	1.78065012030696	0.241192361018118	7.38269700081093	1.55114767887709e-13	2.44305759423142e-10
ENSCAFG00845021928	TEX14	testis expressed 14, intercellular bridge forming factor [Source:HGNC Symbol;Acc:HGNC:11737]	33980809	9	76	1155	113	297	71	426	260	1878	411.315991391873	2.71322634994523	0.376811284879537	7.20049122417504	5.99960191788075e-13	8.26820139307941e-10
ENSCAFG00845001895	ENSCAFG00845001895		43060868	3	212	1388	365	634	275	1349	852	3371	752.928445632652	2.11689608093771	0.296286814067986	7.14475292326699	9.01579085950985e-13	1.00705687282553e-09
ENSCAFG00845025811	ENSCAFG00845025811		24170312	35	15	107	14	119	7	113	36	339	71.2037242746701	2.864381673895	0.40100772851777	7.14295877658644	9.13430270136533e-13	1.00705687282553e-09
ENSCAFG00845001155	ENSCAFG00845001155		50844054	4	542	92	1042	94	390	161	1974	347	320.129168458546	-1.84310794246224	0.259027868526558	-7.11548125283389	1.11523005088629e-12	1.11776466463831e-09
ENSCAFG00845030292	SAT1	spermidine/spermine N1-acetyltransferase 1 [Source:HGNC Symbol;Acc:HGNC:10540]	19416179	X	858	2134	1637	1629	735	2910	3230	6673	1668.07872988722	1.45400126672884	0.205316926543746	7.0817408540306	1.42354683073937e-12	1.3078836507418e-09
ENSCAFG00845014040	ENSCAFG00845014040		77992931	6	2588	4563	4637	4039	1933	8353	9158	16955	4276.54790439639	1.29610228886477	0.186397147681109	6.95344486216155	3.56472316241697e-12	3.02315945120362e-09
ENSCAFG00845025416	NEK10	NIMA related kinase 10 [Source:HGNC Symbol;Acc:HGNC:18592]	17086354	23	45	466	38	144	15	178	98	788	170.68202936029	2.75058661384592	0.40265090295756	6.83119445068234	8.42104944174199e-12	6.63157643537182e-09
ENSCAFG00845000504	ENSCAFG00845000504		14710308	5	309	1149	552	739	181	860	1042	2748	670.656474265743	1.82664619560393	0.274002566948391	6.6665294998787	2.61923061436471e-11	1.92513450155806e-08
ERCC-00002	ERCC-00002		1	ERCC-00002	7558	37236	10755	11722	4469	21559	22782	70517	16667.054036402	1.95532460304341	0.295509907566715	6.61678188438392	3.67102519057446e-11	2.52956579538022e-08
ENSCAFG00845004674	ZFP36	ZFP36 ring finger protein [Source:HGNC Symbol;Acc:HGNC:12862]	114417021	1	556	1300	1101	1103	354	1628	2011	4031	1017.05558334173	1.4755767384301	0.223417355249305	6.60457526580042	3.98658633325649e-11	2.58541848965605e-08
ENSCAFG00845026582	THBS1	thrombospondin 1 [Source:HGNC Symbol;Acc:HGNC:11785]	6895539	30	5735	15291	13141	10773	5282	23990	24158	50054	12260.5208002819	1.43643457857632	0.219331945060847	6.54913527611228	5.78711926828751e-11	3.5446105518261e-08
ENSCAFG00845026093	ENSCAFG00845026093		24311870	35	127	470	98	230	54	374	279	1074	243.491496831434	2.12093247641337	0.324767205963269	6.53062389757804	6.54962808662485e-11	3.800507876581e-08
ENSCAFG00845007702	DUSP14	dual specificity phosphatase 14 [Source:HGNC Symbol;Acc:HGNC:17007]	38065748	9	36	246	85	184	56	372	177	802	171.889241610867	2.19257733113997	0.336346545628983	6.51880436898722	7.08700111748126e-11	3.90670936601155e-08
ENSCAFG00845014683	ENSCAFG00845014683		30947154	8	26	191	23	102	12	119	61	412	89.3495615146483	2.54593702405643	0.396402508332287	6.42260573669801	1.33961135467138e-10	7.03295961202474e-08
ENSCAFG00845018318	TSGA10	testis specific 10 [Source:HGNC Symbol;Acc:HGNC:14927]	44428510	10	176	730	207	280	128	677	511	1687	385.233365131354	1.91632044978231	0.302395694028158	6.33712876084759	2.34086359265098e-10	1.17309186858987e-07
ENSCAFG00845007749	PKHD1	PKHD1 ciliary IPT domain containing fibrocystin/polyductin [Source:HGNC Symbol;Acc:HGNC:9016]	19783877	12	497	71	573	82	305	132	1375	285	238.450886902341	-1.66662750930294	0.264767181110087	-6.29469068755154	3.08013425618095e-10	1.45114505088393e-07
ERCC-00074	ERCC-00074		1	ERCC-00074	1374	5345	2104	1585	688	5054	4166	11984	2740.7176000423	1.83653735197243	0.291941592896271	6.29076978635573	3.15895521280855e-10	1.45114505088393e-07
ERCC-00043	ERCC-00043		1	ERCC-00043	99	711	225	185	59	753	383	1649	346.369700625656	2.20425968663529	0.353587770092387	6.23398169585829	4.54726238454461e-10	2.00534271158417e-07
ENSCAFG00845019888	RTL5	retrotransposon Gag like 5 [Source:HGNC Symbol;Acc:HGNC:29430]	57236637	X	228	1364	295	656	321	1161	844	3181	732.129508720833	1.96899940054303	0.318392700246575	6.18418512427629	6.2424077909141e-10	2.64702099595492e-07
ENSCAFG00845024708	CCN1	cellular communication network factor 1 [Source:HGNC Symbol;Acc:HGNC:2654]	62984096	6	10444	17283	14737	10448	6262	27589	31443	55320	14077.7374576717	1.20644613646745	0.19623598661217	6.14793523499746	7.84980711331872e-10	3.11566492216342e-07
ENSCAFG00845022651	NR5A2	nuclear receptor subfamily 5 group A member 2 [Source:HGNC Symbol;Acc:HGNC:7984]	2575836	7	470	64	564	83	337	133	1371	280	239.753326461284	-1.69570200279122	0.275873412030234	-6.14666701771676	7.91279980231979e-10	3.11566492216342e-07
ERCC-00003	ERCC-00003		1	ERCC-00003	152	995	295	257	155	1171	602	2423	515.511646680853	2.05254672499205	0.337514568451526	6.08135741935192	1.19169310048738e-09	4.53048842512876e-07
ENSCAFG00845003029	RHOBTB1	Rho related BTB domain containing 1 [Source:HGNC Symbol;Acc:HGNC:18738]	13237195	4	558	63	697	109	331	126	1586	298	267.982671693736	-1.72115385083799	0.284944371371672	-6.04031531682011	1.53813346567692e-09	5.65264048636267e-07
ENSCAFG00845004492	CCN2	cellular communication network factor 2 [Source:HGNC Symbol;Acc:HGNC:2500]	24930014	1	30	85	28	95	19	372	77	552	102.216493989722	2.39478508892184	0.397861954043579	6.01913569413457	1.75350830076321e-09	6.23626742448851e-07
ENSCAFG00845018589	CSTB	cystatin B [Source:HGNC Symbol;Acc:HGNC:2482]	37261716	31	10075	14072	14148	12082	7217	18937	31440	45091	12687.8944818966	0.965723179554805	0.161568963583129	5.97715772966466	2.27064329050679e-09	7.82307571182418e-07
ENSCAFG00845025853	H2AC6	H2A clustered histone 6 [Source:HGNC Symbol;Acc:HGNC:4733]	24182147	35	78	476	175	183	65	437	318	1096	245.978280683367	1.98004104989545	0.332373454029112	5.95727795313649	2.56473829684093e-09	8.56855749171855e-07
ENSCAFG00845025957	SSH1	slingshot protein phosphatase 1 [Source:HGNC Symbol;Acc:HGNC:30579]	18417662	26	2324	401	3015	606	1409	890	6748	1897	1249.18842427769	-1.28416574432066	0.217314401220321	-5.9092528479911	3.436628645025e-09	1.1143773768059e-06
ENSCAFG00845009241	ENSCAFG00845009241		36397342	17	533	1070	810	816	486	2572	1829	4458	1025.8915033948	1.49294932800519	0.254554704130866	5.86494495594813	4.49281716427231e-09	1.41523740674578e-06
ENSCAFG00845000309	ENSCAFG00845000309		90029018	3	32	286	36	97	39	221	107	604	130.258294608502	2.22942871890103	0.391989447333952	5.68747126756626	1.28934287393911e-08	3.94861255143853e-06
ENSCAFG00845014836	TOB1	transducer of ERBB2, 1 [Source:HGNC Symbol;Acc:HGNC:11979]	27530072	9	807	2314	1863	1760	849	2661	3519	6735	1743.3555533829	1.34407534498495	0.237907289621677	5.64957613161964	1.60843940266943e-08	4.79271470660283e-06
ENSCAFG00845029138	TRIB2	tribbles pseudokinase 2 [Source:NCBI gene (formerly Entrezgene);Acc:403884]	9331347	17	280	10	424	41	153	26	857	77	126.101792471202	-2.21987267296485	0.39517473091734	-5.61744590250429	1.93800822608381e-08	5.62277386646685e-06
ENSCAFG00845026062	ARL4C	ADP ribosylation factor like GTPase 4C [Source:HGNC Symbol;Acc:HGNC:698]	46043880	25	1581	311	2146	369	1011	774	4738	1454	891.451382146946	-1.20989731770338	0.21941881075833	-5.51410024291844	3.50568755752488e-08	9.66255133042795e-06
ENSCAFG00845023250	POLG2	DNA polymerase gamma 2, accessory subunit [Source:HGNC Symbol;Acc:HGNC:9180]	13920748	9	23	331	66	91	16	152	105	574	125.927252480279	2.29621149429784	0.41609145569986	5.51852594626256	3.41855003893219e-08	9.66255133042795e-06
ENSCAFG00845025587	LARP1B	La ribonucleoprotein 1B [Source:HGNC Symbol;Acc:HGNC:24704]	12864573	19	226	615	414	421	176	608	816	1644	421.610023183205	1.41876330366022	0.25881004702755	5.48187104772326	4.20850953971915e-08	1.13167847988789e-05
ENSCAFG00845008106	ENSCAFG00845008106		38248763	9	96	0	122	0	87	9	305	9	44.2310967318798	-2.57085688881816	0.47017412777032	-5.46788250772068	4.55443598665859e-08	1.19553944649788e-05
ENSCAFG00845019253	BTG2	BTG anti-proliferation factor 2 [Source:HGNC Symbol;Acc:HGNC:1131]	67702	38	203	937	229	169	103	945	535	2051	440.397952169123	1.96550104445214	0.361531367841578	5.43659892137884	5.43071945417779e-08	1.36076549959796e-05
ENSCAFG00845005723	ENSCAFG00845005723		19461980	15	1869	3328	2183	1847	1350	4582	5402	9757	2519.25001503728	1.18393109169533	0.217718145685451	5.43790729049206	5.39100114898022e-08	1.36076549959796e-05
ENSCAFG00845014143	ENSCAFG00845014143		21506604	16	544	1503	835	736	443	1424	1822	3663	937.024426963143	1.3679990708111	0.253021823648515	5.40664457747112	6.4216394588884e-08	1.57330166742766e-05
ENSCAFG00845001754	SOD2	superoxide dismutase 2 [Source:HGNC Symbol;Acc:HGNC:11180]	49020475	1	220	399	274	252	116	603	610	1254	307.528651431069	1.38263446373648	0.257015256405908	5.37958128661771	7.46592788291457e-08	1.78938815019855e-05
ERCC-00111	ERCC-00111		1	ERCC-00111	308	833	572	452	216	870	1096	2155	546.170477351698	1.38162558291151	0.258239225479531	5.35017707068296	8.78682149133318e-08	2.06116397748826e-05
ENSCAFG00845020084	BTG1	BTG anti-proliferation factor 1 [Source:HGNC Symbol;Acc:HGNC:1130]	33316256	15	126	625	428	495	230	1134	784	2254	513.217474238604	1.67787521048383	0.315062409428494	5.32553284769009	1.00657523292777e-07	2.31197748813096e-05
ENSCAFG00845023036	RFX5	regulatory factor X5 [Source:HGNC Symbol;Acc:HGNC:9986]	61411449	17	333	63	575	87	300	98	1208	248	211.212510877842	-1.59241221734422	0.300410905067186	-5.30078033281807	1.15308761346348e-07	2.59444713029284e-05
ERCC-00112	ERCC-00112		1	ERCC-00112	55	336	57	85	35	221	147	642	142.319124028077	2.04520516841395	0.388453193005375	5.26499770175825	1.40191111228714e-07	3.09121400259314e-05
ENSCAFG00845000058	ENSCAFG00845000058		85882352	1	956	2059	811	870	481	1865	2248	4794	1206.77144772008	1.41862910837083	0.271059301518993	5.23364850577328	1.66196360779879e-07	3.55494169566858e-05
ENSCAFG00845001658	ENSCAFG00845001658		41091859	4	133	501	84	227	80	297	297	1025	243.774848871778	1.86648822987999	0.356743562678604	5.23201656636908	1.67670719432895e-07	3.55494169566858e-05
ENSCAFG00845006481	ENSCAFG00845006481		49150741	12	216	557	325	523	271	816	812	1896	471.836947834279	1.44706731297227	0.276796658643827	5.22790744679585	1.71439288003339e-07	3.56626066082417e-05
ENSCAFG00845017370	CYP1A1	cytochrome P450 family 1 subfamily A member 1 [Source:HGNC Symbol;Acc:HGNC:2595]	37998848	30	2963	389	3432	690	1848	1259	8243	2338	1534.22077824495	-1.30887736832793	0.250912943450134	-5.21646014083785	1.82374797743506e-07	3.67101078221384e-05
ENSCAFG00845015177	ZBTB20	zinc finger and BTB domain containing 20 [Source:HGNC Symbol;Acc:HGNC:13503]	18773579	33	934	131	1446	252	688	380	3068	763	549.762421976496	-1.41726244627137	0.271768544595376	-5.21496131342745	1.83855602270661e-07	3.67101078221384e-05
ENSCAFG00845025512	GLS	glutaminase [Source:HGNC Symbol;Acc:HGNC:4331]	1321033	37	561	867	882	732	285	1113	1728	2712	730.792466694464	1.13920643332844	0.21869687711602	5.20906584653281	1.89793754726702e-07	3.67101078221384e-05
ENSCAFG00845025400	ENSCAFG00845025400		12855586	19	7	174	15	36	6	61	28	271	57.6953120730006	2.3833044735706	0.457318198703885	5.21147962255881	1.87340423204744e-07	3.67101078221384e-05
ENSCAFG00845012968	MIDN	midnolin [Source:HGNC Symbol;Acc:HGNC:16298]	58278408	20	672	1865	1848	1537	869	4244	3389	7646	1797.10861756727	1.42128709627909	0.273111255744324	5.20405902863866	1.94982027431927e-07	3.70633940075343e-05
ENSCAFG00845013275	SAMD9L	sterile alpha motif domain containing 9 like [Source:HGNC Symbol;Acc:HGNC:1349]	18451992	14	209	27	569	69	410	47	1188	143	199.072124824098	-2.02614511433269	0.3911778169717	-5.17960126169238	2.22360683044884e-07	4.15512971283025e-05
ENSCAFG00845018632	INHBA	inhibin subunit beta A [Source:HGNC Symbol;Acc:HGNC:6066]	8318003	18	1630	169	2011	403	903	508	4544	1080	802.638495313124	-1.43265451084363	0.281185269378339	-5.09505534913343	3.48639382674736e-07	6.19959547417574e-05
ENSCAFG00845027220	CHCHD7	coiled-coil-helix-coiled-coil-helix domain containing 7 [Source:HGNC Symbol;Acc:HGNC:28314]	7683693	29	67	197	94	134	38	194	199	525	126.313139399697	1.67126742739195	0.327743822097833	5.09931023777793	3.40893430353907e-07	6.19959547417574e-05
ENSCAFG00845027353	ENSCAFG00845027353		52676184	22	105	438	130	163	75	306	310	907	216.346033355196	1.73251126924908	0.339882405776137	5.09738438885299	3.44378601925997e-07	6.19959547417574e-05
ENSCAFG00845026735	ENSCAFG00845026735		3331299	22	0	54	0	39	0	21	0	114	23.6070913389737	2.41047121130915	0.476229334716571	5.06157650440359	4.15803825176767e-07	7.27656694059342e-05
ENSCAFG00845011435	TXNIP	thioredoxin interacting protein [Source:HGNC Symbol;Acc:HGNC:16952]	59772252	17	1577	3986	2824	3206	2101	5469	6502	12661	3287.16548909677	1.24474946026863	0.246922486816808	5.04105347518274	4.62976060029886e-07	7.85278624896845e-05
ENSCAFG00845011680	GADD45B	growth arrest and DNA damage inducible beta [Source:HGNC Symbol;Acc:HGNC:4096]	57361502	20	1675	2458	2452	2337	1160	2782	5287	7577	2163.30555789565	0.997572035241448	0.197803171960368	5.04325600724605	4.57676257500466e-07	7.85278624896845e-05
ENSCAFG00845022725	SOD1	superoxide dismutase 1 [Source:NCBI gene (formerly Entrezgene);Acc:403559]	26654409	31	788	1267	1035	775	510	1604	2333	3646	986.034704336018	1.05000963531005	0.209196173743174	5.01925831874499	5.18713592495733e-07	8.66487478373554e-05
ENSCAFG00845023517	USP40	ubiquitin specific peptidase 40 [Source:HGNC Symbol;Acc:HGNC:20069]	45216601	25	230	22	280	33	113	52	623	107	101.102452675455	-1.72216477920537	0.349976498392828	-4.92080121697871	8.61906374333684e-07	0.000141828623537744
ERCC-00171	ERCC-00171		1	ERCC-00171	1249	4220	1840	1464	1086	3232	4175	8916	2264.42459047563	1.4014708748479	0.28530726307742	4.91214580284837	9.00850217280672e-07	0.000146056965375285
ENSCAFG00845003728	PTGER2	prostaglandin E receptor 2 [Source:NCBI gene (formerly Entrezgene);Acc:403797]	28699025	8	535	124	1024	95	423	295	1982	514	349.895647382385	-1.38759570431344	0.283063441796231	-4.90206610754181	9.4833909422729e-07	0.000151528094403708
ENSCAFG00845003739	SALL1	spalt like transcription factor 1 [Source:HGNC Symbol;Acc:HGNC:10524]	64787375	2	307	59	618	70	325	158	1250	287	220.796253563008	-1.52263559944988	0.3127777864217	-4.86810657773823	1.12672563859437e-06	0.000177459288078613
ENSCAFG00845029656	APOBEC1	apolipoprotein B mRNA editing enzyme catalytic subunit 1 [Source:HGNC Symbol;Acc:HGNC:604]	37452249	27	42	5	184	7	83	6	309	18	44.8594897542467	-2.20561151342373	0.455968954998938	-4.83719667587646	1.31683116195191e-06	0.000204479768458026
ENSCAFG00845021328	CRADD	CASP2 and RIPK1 domain containing adaptor with death domain [Source:HGNC Symbol;Acc:HGNC:2340]	34546434	15	232	30	289	24	145	75	666	129	111.799686078673	-1.67175489331336	0.346396874362334	-4.82612580263842	1.39214589514378e-06	0.00021123942636417
ENSCAFG00845023509	TUBB4B	tubulin beta 4B class IVb [Source:HGNC Symbol;Acc:HGNC:20771]	49289395	9	3908	7297	3692	3394	1196	5686	8796	16377	4263.4862624366	1.34058596095272	0.277830579780953	4.82519225208997	1.39868282309156e-06	0.00021123942636417
ENSCAFG00845003143	ENSCAFG00845003143		38472105	6	18	138	8	102	3	27	29	267	60.9808497806943	2.24586390066611	0.466161695354224	4.81777873010253	1.45165223471954e-06	0.00021627656605112
ENSCAFG00845024770	ENSCAFG00845024770		45765514	23	198	480	219	232	120	432	537	1144	289.251321738299	1.40677491560625	0.292725379172345	4.80578390429891	1.54146325222394e-06	0.000226595098076919
ENSCAFG00845022384	UBP1	upstream binding protein 1 [Source:HGNC Symbol;Acc:HGNC:12507]	3705733	23	623	911	889	668	348	1103	1860	2682	745.847542679485	0.997561417091325	0.208318301530932	4.78864031513431	1.6791513603082e-06	0.000240423944771402
ENSCAFG00845025769	ENSCAFG00845025769		28920663	31	66	304	107	130	79	321	252	755	175.521219156258	1.65904343580437	0.346281839412588	4.79102062822202	1.65935063754457e-06	0.000240423944771402
ENSCAFG00845015149	ZMYM1	zinc finger MYM-type containing 1 [Source:HGNC Symbol;Acc:HGNC:26253]	7064660	15	262	459	355	273	142	609	759	1341	345.106794670854	1.20727116239561	0.253384992932827	4.76457247298644	1.89254487727009e-06	0.000267503939383368
ENSCAFG00845013607	GPR68	G protein-coupled receptor 68 [Source:HGNC Symbol;Acc:HGNC:4519]	62362354	8	468	54	631	121	299	128	1398	303	244.186830385761	-1.48976248244344	0.313383857174218	-4.7537945823905	1.99633874943545e-06	0.000278602971044632
ERCC-00096	ERCC-00096		1	ERCC-00096	4810	13818	7603	5085	3625	10792	16038	29695	7776.0932262067	1.27113190372512	0.267963610310479	4.74367359900963	2.09876922504654e-06	0.000289236633826727
ENSCAFG00845010444	TNS3	tensin 3 [Source:HGNC Symbol;Acc:HGNC:21616]	259747	16	276	25	339	42	103	52	718	119	113.528365948502	-1.68968545602549	0.35644378306361	-4.74039816742701	2.13298635152125e-06	0.000290323142290393
ENSCAFG00845010097	SLIT2	slit guidance ligand 2 [Source:HGNC Symbol;Acc:HGNC:11086]	89948988	3	60	200	144	125	56	369	260	694	156.695927955263	1.58669516784502	0.335351053126245	4.73144531097595	2.22926880054064e-06	0.000299727908853178
ENSCAFG00845006541	JUN	Jun proto-oncogene, AP-1 transcription factor subunit [Source:HGNC Symbol;Acc:HGNC:6204]	51148001	5	1561	3343	3182	2430	1872	6950	6615	12723	3154.58717338798	1.19354583839468	0.252812832593319	4.72106509053141	2.34612837575173e-06	0.000311639341477866
ENSCAFG00845010730	ENSCAFG00845010730		24138119	7	302	62	475	62	217	130	994	254	177.923347139993	-1.36916659903914	0.290751629998597	-4.7090590654496	2.48862953492524e-06	0.000326632626458937
ENSCAFG00845006537	TENM4	teneurin transmembrane protein 4 [Source:HGNC Symbol;Acc:HGNC:29945]	19932722	21	45	0	31	1	78	0	154	1	25.7098235695431	-2.23101324365958	0.476380308046399	-4.68326084427966	2.82346837745315e-06	0.000363411626054333
ENSCAFG00845026763	CASKIN2	CASK interacting protein 2 [Source:HGNC Symbol;Acc:HGNC:18200]	5687865	9	31	0	143	1	60	6	234	7	32.0000412629067	-2.2260126330817	0.475395676182296	-4.68244189967792	2.83477549575262e-06	0.000363411626054333
ENSCAFG00845011762	BAIAP2	BAR/IMD domain containing adaptor protein 2 [Source:HGNC Symbol;Acc:HGNC:947]	1503753	9	73	264	202	200	55	287	330	751	184.024445793453	1.53783852756794	0.329487775798444	4.6673614031395	3.05092414802271e-06	0.000386625732551154
ENSCAFG00845009567	DBN1	drebrin 1 [Source:HGNC Symbol;Acc:HGNC:2695]	36240908	4	637	832	1041	973	532	1508	2210	3313	912.331313719112	0.986072733192582	0.21206932245993	4.64976603760734	3.3231178138529e-06	0.000416333794292366
ENSCAFG00845003544	TAF13	TATA-box binding protein associated factor 13 [Source:NCBI gene (formerly Entrezgene);Acc:100688743]	43047507	6	548	800	733	613	388	1011	1669	2424	679.912414785431	0.957790190288895	0.206409546634474	4.64024172285512	3.48001871883446e-06	0.000431092206462359
ENSCAFG00845026563	U6	U6 spliceosomal RNA [Source:RFAM;Acc:RF00026]	4199155	36	34	0	79	0	32	0	145	0	19.0295439535897	-2.20436082743778	0.475536759455905	-4.63552140524309	3.56038877197567e-06	0.00043614762456702
ENSCAFG00845022326	CCNYL1	cyclin Y like 1 [Source:HGNC Symbol;Acc:HGNC:26868]	16010519	37	141	353	119	140	92	455	352	948	220.353528903487	1.53776491319881	0.331982918075497	4.63206035453037	3.62044568608976e-06	0.000438054461496994
ENSCAFG00845005617	ENSCAFG00845005617		23196350	4	214	545	454	333	162	607	830	1485	385.218008084217	1.25258517778378	0.270532662294324	4.63007005202586	3.65542044968014e-06	0.000438054461496994
ENSCAFG00845020043	SORBS2	sorbin and SH3 domain containing 2 [Source:HGNC Symbol;Acc:HGNC:24098]	46931094	16	739	226	1098	207	592	408	2429	841	483.194693433547	-1.04107823132469	0.225365688943467	-4.61950635079082	3.84654107253118e-06	0.000456001240050068
ENSCAFG00845018969	ENSCAFG00845018969		936799	8	2373	2222	2380	2082	1346	4184	6099	8488	2367.48218277785	0.858191121523225	0.186048490052243	4.61272822629328	3.97417792114798e-06	0.000466120335964431
ENSCAFG00845022879	LRRC75B	leucine rich repeat containing 75B [Source:HGNC Symbol;Acc:HGNC:33155]	29682407	26	465	33	853	98	358	198	1676	329	278.042784931259	-1.62060583756402	0.35346464669296	-4.58491634941858	4.54168227655916e-06	0.000523057807398203
ENSCAFG00845002628	ENSCAFG00845002628		14282094	7	137	576	461	321	175	854	773	1751	416.376577587809	1.44412521670031	0.315013592600296	4.58432667866711	4.55451696237891e-06	0.000523057807398203
ENSCAFG00845016386	ID4	inhibitor of DNA binding 4, HLH protein [Source:HGNC Symbol;Acc:HGNC:5363]	18463709	35	2374	5520	2136	2505	1056	2803	5566	10828	2897.00974035765	1.366197070039	0.298329276503311	4.57949379307344	4.66102619569127e-06	0.000524365447015268
ENSCAFG00845005695	AXDND1	axonemal dynein light chain domain containing 1 [Source:HGNC Symbol;Acc:HGNC:26564]	20118935	7	4	197	38	51	6	79	48	327	70.5043903054336	2.11711167581005	0.462217227686619	4.58033917603227	4.64222469390618e-06	0.000524365447015268
ENSCAFG00845010486	IL1RL1	interleukin 18 receptor 1 [Source:HGNC Symbol;Acc:HGNC:5988]	41481796	10	243	119	965	67	408	83	1616	269	266.424353051552	-1.66563266139315	0.364037422227896	-4.57544351127294	4.7521218109658e-06	0.000528392278229338
ENSCAFG00845011294	THOP1	thimet oligopeptidase 1 [Source:HGNC Symbol;Acc:HGNC:11793]	57146042	20	386	463	427	433	151	636	964	1532	412.426703664722	1.12163255219805	0.245237180174316	4.57366436606713	4.79267372543617e-06	0.000528392278229338
ENSCAFG00845009612	FHL2	four and a half LIM domains 2 [Source:HGNC Symbol;Acc:HGNC:3703]	38854978	10	892	290	1421	237	612	508	2925	1035	573.683502334597	-0.984962638542441	0.215483960975184	-4.57093249114664	4.85558699427203e-06	0.000530028184275734
ENSCAFG00845023939	DTX3L	deltex E3 ubiquitin ligase 3L [Source:HGNC Symbol;Acc:HGNC:30323]	25912140	33	222	55	359	43	262	96	843	194	155.028106720576	-1.51573442707864	0.33217640892388	-4.56304056025238	5.04180696352523e-06	0.000544960017381036
ERCC-00076	ERCC-00076		1	ERCC-00076	82	282	72	116	36	164	190	562	135.458310604905	1.7062131664056	0.374722569211173	4.5532703567798	5.2818323184712e-06	0.000565361177778107
ENSCAFG00845021884	NFKBIZ	NFKB inhibitor zeta [Source:NCBI gene (formerly Entrezgene);Acc:478549]	8283254	33	529	1233	950	675	510	1491	1989	3399	897.84295838951	1.12351702400872	0.247589516949287	4.53782146292907	5.6838348235913e-06	0.000602541143558597
ENSCAFG00845016515	ENTPD4	ectonucleoside triphosphate diphosphohydrolase 4 [Source:HGNC Symbol;Acc:HGNC:14573]	34239830	25	973	1308	940	898	698	2186	2611	4392	1157.98797919888	1.04011322159447	0.22993755386288	4.52345953986588	6.08369535460428e-06	0.000637759852464939
ENSCAFG00845017181	CLDN2	claudin 2 [Source:HGNC Symbol;Acc:HGNC:2041]	82119308	X	1387	313	3178	522	944	631	5509	1466	971.343017781559	-1.21602949724912	0.268926292208374	-4.52179475373457	6.13175005544522e-06	0.000637759852464939
ENSCAFG00845013757	ENSCAFG00845013757		49299441	13	116	18	174	7	66	18	356	43	54.2332843854679	-1.87146200152224	0.415846866995149	-4.50036335501374	6.78374019587738e-06	0.000698978837939702
ENSCAFG00845025373	ENSCAFG00845025373		6164815	X	834	186	1240	197	409	401	2483	784	458.760712743171	-1.08794002332463	0.243153538695623	-4.47429237164629	7.66647811239581e-06	0.000776117051154982
ERCC-00145	ERCC-00145		1	ERCC-00145	144	429	172	195	80	269	396	893	227.156438857607	1.48247650163774	0.331345877171624	4.47410577216832	7.67317538103338e-06	0.000776117051154982
ERCC-00160	ERCC-00160		1	ERCC-00160	6	98	0	18	0	57	6	173	33.7712370712296	2.11736696943556	0.476492729851242	4.44365010584021	8.84453992151735e-06	0.000886464114861171
ENSCAFG00845020214	STRIP2	striatin interacting protein 2 [Source:HGNC Symbol;Acc:HGNC:22209]	6970763	14	46	141	70	117	20	114	136	372	90.4569430185702	1.67341146997224	0.376967979177199	4.43913425650837	9.0321463205216e-06	0.00089711183048424
ENSCAFG00845010637	ACTG1	actin gamma 1 [Source:NCBI gene (formerly Entrezgene);Acc:475923]	1229663	9	4585	5321	6551	3872	2855	8154	13991	17347	5015.71665925276	0.750946298343489	0.169882849504978	4.42037733962948	9.85287005179869e-06	0.000969891895723933
ENSCAFG00845006546	ENSCAFG00845006546		26497396	6	445	620	656	465	280	862	1381	1947	542.249173004369	0.932678242417506	0.211126493036638	4.41762769325047	9.97901173382389e-06	0.000973615967835472
ENSCAFG00845021780	CMTM6	CKLF like MARVEL transmembrane domain containing 6 [Source:HGNC Symbol;Acc:HGNC:19177]	12586949	23	203	398	226	276	187	546	616	1220	313.303499946646	1.22757181977775	0.278763573868481	4.40363065641034	1.06454120959696e-05	0.00102952340664969
ENSCAFG00845024166	NEU4	neuraminidase 4 [Source:HGNC Symbol;Acc:HGNC:21328]	51782762	25	94	0	183	10	77	16	354	26	51.2092382302253	-2.01977984348132	0.461239529732792	-4.37902589279681	1.19210968960052e-05	0.00114287037633441
ENSCAFG00845009523	ENSCAFG00845009523		21053357	20	1188	121	2114	397	906	459	4208	977	738.012517649841	-1.39978880572103	0.32025326701429	-4.37088064322095	1.2374642663755e-05	0.00117612444282672
ENSCAFG00845027497	ERRFI1	ERBB receptor feedback inhibitor 1 [Source:HGNC Symbol;Acc:HGNC:18185]	61838401	5	730	1525	1030	728	630	1840	2390	4093	1079.9743752912	1.09527824749553	0.250739151954307	4.36819794180018	1.2527592820605e-05	0.00118048470809547
ENSCAFG00845024146	WWTR1	WW domain containing transcription regulator 1 [Source:HGNC Symbol;Acc:HGNC:24042]	44904518	23	6520	1426	9597	2240	4488	3818	20605	7484	4103.81862751606	-0.961404485123696	0.220390579278623	-4.36227577544622	1.28716478088537e-05	0.00120262641603909
ENSCAFG00845024046	ENSCAFG00845024046		52741001	18	71310	101884	85786	74436	63099	145726	220195	322046	90416.5192717815	0.884728338853926	0.203259892879532	4.35269509552624	1.34474112599029e-05	0.00124586310202041
ENSCAFG00845001771	GGA2	golgi associated, gamma adaptin ear containing, ARF binding protein 2 [Source:HGNC Symbol;Acc:HGNC:16064]	22451872	6	1148	1834	1612	1417	985	2088	3745	5339	1529.51989853589	0.918272645929643	0.211070106984349	4.35055754246495	1.35791813359311e-05	0.00124758728523867
ENSCAFG00845005119	G3BP1	G3BP stress granule assembly factor 1 [Source:HGNC Symbol;Acc:HGNC:30292]	57962892	4	614	1007	682	536	341	1020	1637	2563	700.716794493141	1.05355175261131	0.243254981224655	4.33105931606109	1.48393696247861e-05	0.00135209958771295
ENSCAFG00845002971	ADGRG1	adhesion G protein-coupled receptor G1 [Source:HGNC Symbol;Acc:HGNC:4512]	59344129	2	547	149	736	124	305	253	1588	526	304.216258882455	-1.04428515662727	0.241306476134563	-4.32763004688247	1.5072235439445e-05	0.00136206062065476
ENSCAFG00845000165	CEMIP2	cell migration inducing hyaluronidase 2 [Source:HGNC Symbol;Acc:HGNC:11869]	86395688	1	662	1077	1010	613	481	1638	2153	3328	886.998858610269	0.992695305254563	0.229882272103161	4.31827689961705	1.5725206757094e-05	0.00140951548371514
ENSCAFG00845022928	MUTYH	testis associated actin remodelling kinase 2 [Source:HGNC Symbol;Acc:HGNC:11732]	15026520	15	28	267	30	49	37	158	95	474	104.718704436175	1.86756603675395	0.433040643982002	4.3126807211001	1.6128695051601e-05	0.00143402308825727
ENSCAFG00845017442	SNRNP48	small nuclear ribonucleoprotein U11/U12 subunit 48 [Source:HGNC Symbol;Acc:HGNC:21368]	7611891	35	2327	2629	3333	2216	1618	3894	7278	8739	2592.68913118406	0.707897254533108	0.165046935369447	4.28906633709088	1.79425781352072e-05	0.00158253539152527
ENSCAFG00845013905	CBX4	chromobox 4 [Source:HGNC Symbol;Acc:HGNC:1554]	2433687	9	503	718	850	633	447	1468	1800	2819	748.059080637205	0.982179826942841	0.229617964422103	4.277452025214	1.89044682434085e-05	0.00165414097129824
ENSCAFG00845030111	EGF	epidermal growth factor [Source:NCBI gene (formerly Entrezgene);Acc:403657]	30294820	32	455	88	482	106	237	156	1174	350	222.118610634627	-1.15594549896595	0.272165314902246	-4.24721827386835	2.16441070624821e-05	0.0018642678153427
ENSCAFG00845018025	TSC22D3	TSC22 domain family member 3 [Source:HGNC Symbol;Acc:HGNC:3051]	82882234	X	255	53	449	70	296	134	1000	257	186.585553551889	-1.38150616744181	0.325227115836721	-4.2478197547814	2.15860950502027e-05	0.0018642678153427
ENSCAFG00845023188	FLT1	fms related receptor tyrosine kinase 1 [Source:HGNC Symbol;Acc:HGNC:3763]	11360101	25	400	909	577	561	392	864	1369	2334	637.080628285103	1.11284115906686	0.262426702525855	4.2405789820768	2.22943967689024e-05	0.00190539321222596
ENSCAFG00845010033	FRMD4B	FERM domain containing 4B [Source:HGNC Symbol;Acc:HGNC:24886]	22430099	20	478	124	953	177	371	156	1802	457	324.707019791165	-1.24868856109692	0.294604473748764	-4.23852545485034	2.24992675806908e-05	0.00190811096213167
ENSCAFG00845016230	MSI2	musashi RNA binding protein 2 [Source:HGNC Symbol;Acc:HGNC:18585]	32825157	9	1399	279	2282	472	947	770	4628	1521	884.696904162155	-1.05420656131108	0.248888284534711	-4.23566164748127	2.27879698956859e-05	0.00191784250457967
ENSCAFG00845017534	ENSCAFG00845017534		16487892	18	2	54	5	16	1	37	8	107	21.347464200001	2.01367193877425	0.476277177921776	4.22794127478639	2.35839323625127e-05	0.00195518184019046
ENSCAFG00845016753	ENSCAFG00845016753		7334485	35	322	91	497	79	229	145	1048	315	197.498479979277	-1.15297974804858	0.272706238782321	-4.22791848546195	2.35863206118215e-05	0.00195518184019046
ENSCAFG00845028349	ENSCAFG00845028349		38259358	23	39	201	30	52	27	128	96	381	86.5030807901232	1.76837485371828	0.419500492736926	4.21542974164574	2.49302998994565e-05	0.00205116833127991
ENSCAFG00845015011	ENSCAFG00845015011		7023762	15	3712	5096	5115	2879	2413	7549	11240	15524	4301.63759714073	0.858290349758599	0.204601913713041	4.19492825938262	2.72957966836472e-05	0.00222915672916452
ENSCAFG00845014638	VPS37A	VPS37A subunit of ESCRT-I [Source:HGNC Symbol;Acc:HGNC:24928]	42625538	16	103	171	165	184	56	242	324	597	154.631477413786	1.27029142606389	0.303606308200359	4.18400867094494	2.8641317856673e-05	0.00232184212771926
ENSCAFG00845014964	MTUS1	microtubule associated scaffold protein 1 [Source:HGNC Symbol;Acc:HGNC:29789]	43009798	16	442	85	657	116	315	231	1414	432	266.370887176803	-1.16696464380464	0.279481378959826	-4.17546474168636	2.97378313088531e-05	0.00239313569474529
ENSCAFG00845003469	ENSCAFG00845003469		87035	3	108	15	278	15	77	41	463	71	70.2460242958957	-1.68557870819965	0.40467143134828	-4.16530196506251	3.10940731255585e-05	0.00248414605948756
ENSCAFG00845031057	EMX2	empty spiracles homeobox 2 [Source:HGNC Symbol;Acc:HGNC:3341]	28532897	28	1915	167	2690	491	1541	994	6146	1652	1129.35831634733	-1.34287425922875	0.322934269658475	-4.15835166905306	3.20552275404207e-05	0.00251882055637589
ENSCAFG00845012382	WDR26	WD repeat domain 26 [Source:HGNC Symbol;Acc:HGNC:21208]	39799505	7	754	1233	1306	819	623	1710	2683	3762	1050.16939407009	0.893133845280627	0.214806501990955	4.15785293742288	3.21252716267761e-05	0.00251882055637589
ENSCAFG00845020026	ENSCAFG00845020026		48137747	23	415	1056	441	308	121	716	977	2080	519.428199074368	1.42614796036553	0.343052762105998	4.15722628673915	3.22134873876644e-05	0.00251882055637589
ENSCAFG00845027492	SPTAN1	spectrin alpha, non-erythrocytic 1 [Source:HGNC Symbol;Acc:HGNC:11273]	55876080	9	990	1841	968	833	421	1293	2379	3967	1080.27745386684	1.16611057904	0.280853281169684	4.15202761450192	3.29542485246569e-05	0.00254280430032158
ENSCAFG00845002044	ENSCAFG00845002044		58682172	2	106	277	198	129	83	417	387	823	197.709801147937	1.32902140062743	0.320104310421593	4.15183850188409	3.29814979542844e-05	0.00254280430032158
ENSCAFG00845023549	KLF12	Kruppel like factor 12 [Source:HGNC Symbol;Acc:HGNC:6346]	28042396	22	1437	142	2700	523	1334	656	5471	1321	980.466715814226	-1.37313523619185	0.331191806873463	-4.14604228635546	3.38271381040947e-05	0.00258294032307873
ERCC-00113	ERCC-00113		1	ERCC-00113	269	1119	467	278	245	812	981	2209	549.07121073441	1.40122478524811	0.338045917541738	4.14507234827088	3.39706437048903e-05	0.00258294032307873
ERCC-00022	ERCC-00022		1	ERCC-00022	36	248	61	67	45	170	142	485	112.351491898748	1.67304748907651	0.40398179263155	4.14139329938171	3.45202452054926e-05	0.002606751393086
ENSCAFG00845016630	ST3GAL6	ST3 beta-galactoside alpha-2,3-sialyltransferase 6 [Source:HGNC Symbol;Acc:HGNC:18080]	5711625	33	396	55	661	92	370	231	1427	378	260.456951343841	-1.35962143076027	0.328622596158278	-4.13733397111079	3.51364517087773e-05	0.00261803422419376
ENSCAFG00845012887	HSPA8	heat shock protein family A (Hsp70) member 8 [Source:HGNC Symbol;Acc:HGNC:5241]	11242826	5	2801	3006	3831	2365	1406	4167	8038	9538	2811.28711924494	0.738161658116259	0.178417102274535	4.13728083634287	3.51445864109457e-05	0.00261803422419376
ENSCAFG00845027611	PLCL1	phospholipase C like 1 (inactive) [Source:HGNC Symbol;Acc:HGNC:9063]	7125882	37	0	64	1	42	0	5	1	111	24.3577159768805	1.94014105368316	0.470706076124049	4.12176759998282	3.75976394193845e-05	0.00278197298388399
ENSCAFG00845006869	CEP85L	centrosomal protein 85 like [Source:HGNC Symbol;Acc:HGNC:21638]	58595027	1	179	386	319	261	193	624	691	1271	325.290149008225	1.14731367432319	0.278491826758483	4.11973912368415	3.79301603242968e-05	0.00278786678383582
ENSCAFG00845011623	ENSCAFG00845011623		53133655	2	926	181	2144	389	1004	572	4074	1142	754.411612473182	-1.23184470380651	0.299596635773367	-4.11167735788045	3.92794962196847e-05	0.00286792348226506
ENSCAFG00845001249	HBEGF	heparin binding EGF like growth factor [Source:HGNC Symbol;Acc:HGNC:3059]	36006888	2	54	305	230	207	110	479	394	991	232.765517452571	1.46354051597237	0.356222137045699	4.10850523808018	3.98228174344985e-05	0.00288196671150688
ENSCAFG00845000652	ENSCAFG00845000652		63503404	3	2803	3568	4245	2529	1433	4337	8481	10434	3040.37914988318	0.805954897084023	0.196214927341377	4.10751061605937	3.99946400780546e-05	0.00288196671150688
ENSCAFG00845018501	GPRC5C	G protein-coupled receptor class C group 5 member C [Source:HGNC Symbol;Acc:HGNC:13309]	6655926	9	123	7	138	11	42	19	303	37	45.192547978862	-1.7718935530779	0.432023109350648	-4.10138604793883	4.10682737830673e-05	0.00294011505492414
ENSCAFG00845026188	BHLHE41	basic helix-loop-helix family member e41 [Source:NCBI gene (formerly Entrezgene);Acc:403457]	21659186	27	3528	1076	3840	1164	1922	1621	9290	3861	1971.49370047911	-0.748528617233829	0.182747017318059	-4.0959826771403	4.20381366179337e-05	0.00299013197556593
ENSCAFG00845010148	POLH	DNA polymerase eta [Source:HGNC Symbol;Acc:HGNC:9181]	12518182	12	152	379	86	159	81	274	319	812	201.393282758509	1.47453282760808	0.36082495326384	4.08656001828644	4.37816265868405e-05	0.00309418226358921
ENSCAFG00845021171	HIVEP1	HIVEP zinc finger 1 [Source:HGNC Symbol;Acc:HGNC:4920]	11655769	35	314	60	742	105	315	185	1371	350	244.027526738084	-1.32003866049762	0.323423830793214	-4.08145144178201	4.47553289237728e-05	0.00314285032729042
ENSCAFG00845011342	ZDHHC18	zinc finger DHHC-type palmitoyltransferase 18 [Source:HGNC Symbol;Acc:HGNC:20712]	73819988	2	218	377	265	237	160	458	643	1072	287.629915497142	1.07660763634867	0.263983066741377	4.07832081670381	4.53621432585269e-05	0.0031653014520586
ENSCAFG00845007432	SNORD27	Small nucleolar RNA SNORD27 [Source:RFAM;Acc:RF00086]	54894508	18	601	610	497	658	390	1101	1488	2369	646.113200807848	0.985600226342083	0.242575149623901	4.06307170322351	4.84311443501888e-05	0.00335819727333857
ENSCAFG00845008552	FOXP1	forkhead box P1 [Source:HGNC Symbol;Acc:HGNC:3823]	20472198	20	1059	70	1163	290	720	327	2942	687	533.30799546597	-1.40234512908713	0.345596578629361	-4.057751771296	4.95473900029133e-05	0.00339910307522791
ENSCAFG00845003303	CLMN	calmin [Source:HGNC Symbol;Acc:HGNC:19972]	64353143	8	378	59	738	152	475	169	1591	380	294.591930810304	-1.3892861768759	0.342414203936129	-4.05732636352623	4.96376957017409e-05	0.00339910307522791
ENSCAFG00845029263	ENSCAFG00845029263		37274242	27	81	12	126	12	87	4	294	28	47.3969756549715	-1.8297187677608	0.451219933274123	-4.05504862004671	5.01238758897463e-05	0.0034112082202744
ENSCAFG00845022622	POLR2A	RNA polymerase II subunit A [Source:HGNC Symbol;Acc:HGNC:9187]	32509552	5	784	1571	1335	799	515	1466	2634	3836	1068.03997903848	0.999794142161696	0.247203814500165	4.04441227649838	5.24545439341206e-05	0.00354792237345816
ENSCAFG00845002592	ANK3	ankyrin 3 [Source:HGNC Symbol;Acc:HGNC:494]	12429546	4	1926	338	2248	589	1329	1021	5503	1948	1105.20505127207	-1.01878834552011	0.252695754752102	-4.03167970320496	5.53796277673239e-05	0.00372292924472406
ENSCAFG00845009109	IDO2	indoleamine 2,3-dioxygenase 2 [Source:HGNC Symbol;Acc:HGNC:27269]	27148250	16	180	34	248	32	93	24	521	90	85.7103744561933	-1.52884670016161	0.382403931537508	-3.99798896945088	6.38829274311067e-05	0.0042685410601694
ENSCAFG00845003700	SERTAD1	SERTA domain containing 1 [Source:HGNC Symbol;Acc:HGNC:17932]	113868588	1	118	273	288	196	110	493	516	962	239.270113693272	1.20440123245944	0.301428148353317	3.99564950731712	6.45171257133849e-05	0.00428494765656668
ENSCAFG00845025390	ENSCAFG00845025390		12839510	19	9	55	15	34	4	50	28	139	30.1170843956795	1.82278958257863	0.45665220819404	3.991636413601	6.56189247747188e-05	0.00433202781821123
ENSCAFG00845019323	NAV2	neuron navigator 2 [Source:HGNC Symbol;Acc:HGNC:15997]	42581349	21	434	48	726	116	365	229	1525	393	274.630603636143	-1.34159329963847	0.336485759718048	-3.98707303620408	6.68934379900308e-05	0.00438988186809577
ENSCAFG00845006636	SMIM31	small integral membrane protein 31 [Source:HGNC Symbol;Acc:HGNC:49638]	61629590	15	98	24	223	11	67	20	388	55	59.4780167262781	-1.65471745478564	0.415529573089382	-3.98218938421913	6.82833341891675e-05	0.00445457845819865
ENSCAFG00845020786	SLC39A10	solute carrier family 39 member 10 [Source:HGNC Symbol;Acc:HGNC:20861]	5270867	37	282	25	221	65	248	63	751	153	140.367792101994	-1.52844129428665	0.383997555227132	-3.98034121176263	6.88164197413048e-05	0.00446294722145815
ENSCAFG00845030405	IER2	immediate early response 2 [Source:HGNC Symbol;Acc:HGNC:28871]	49588864	20	1826	3428	3590	1928	1194	3585	6610	8941	2523.85186923175	0.924851121817232	0.233056821558923	3.96835036035796	7.23718792923944e-05	0.00463895330929446
ENSCAFG00845003220	ARID5B	AT-rich interaction domain 5B [Source:HGNC Symbol;Acc:HGNC:17362]	14190165	4	2303	245	4253	735	1623	1252	8179	2232	1461.38945670352	-1.2457642712003	0.313901626416152	-3.96864548114427	7.22823235882802e-05	0.00463895330929446
ENSCAFG00845011607	SLC4A4	solute carrier family 4 member 4 [Source:HGNC Symbol;Acc:HGNC:11030]	61054824	13	9	121	0	49	7	32	16	202	44.440861527511	1.88802773621555	0.476463924942233	3.96258276310101	7.41432920271255e-05	0.00472103823449062
ENSCAFG00845026790	HCFC1	host cell factor C1 [Source:HGNC Symbol;Acc:HGNC:4839]	124931873	X	528	186	718	126	349	137	1595	449	301.818141558257	-1.14889771278869	0.290022521845754	-3.96140860191446	7.45089027484233e-05	0.00472103823449062
ENSCAFG00845003525	LIFR	LIF receptor subunit alpha [Source:NCBI gene (formerly Entrezgene);Acc:449478]	70839649	4	224	608	270	193	124	436	618	1237	317.232366364679	1.30602902540515	0.330018378131262	3.95744331815875	7.57562561064387e-05	0.00477264413470564
ENSCAFG00845027010	ENSCAFG00845027010		69571524	10	96	185	198	171	98	440	392	796	192.993174218059	1.23717209910335	0.313912360895954	3.94113852532684	8.10957737435383e-05	0.00508000514501426
ENSCAFG00845008690	ZHX2	zinc fingers and homeoboxes 2 [Source:HGNC Symbol;Acc:HGNC:18513]	21569100	13	23	1	191	1	36	9	250	11	31.2464558615706	-1.87748571635901	0.476562428042021	-3.93964275377886	8.16030336573338e-05	0.00508290082526613
ENSCAFG00845005218	ST6GALNAC6	ST6 N-acetylgalactosaminide alpha-2,6-sialyltransferase 6 [Source:HGNC Symbol;Acc:HGNC:23364]	56442174	9	64	0	123	7	70	14	257	21	38.9160455546927	-1.84454841749499	0.469251945622101	-3.93082742587166	8.46540209423763e-05	0.00524331787016685
ENSCAFG00845021860	EGR1	early growth response 1 [Source:HGNC Symbol;Acc:HGNC:3238]	26902175	11	4904	4669	6027	3605	2748	9312	13679	17586	4938.64346145453	0.75018601077501	0.19120000858654	3.92356682575914	8.72475498453331e-05	0.0053737666874011
ENSCAFG00845013985	RSRP1	arginine and serine rich protein 1 [Source:HGNC Symbol;Acc:HGNC:25234]	75105054	2	331	487	390	277	204	667	925	1431	385.549193833788	0.984886305537085	0.251630877944914	3.91401211799092	9.07750768763501e-05	0.00553157440356408
ENSCAFG00845025544	SEC22A	SEC22 homolog A, vesicle trafficking protein [Source:HGNC Symbol;Acc:HGNC:20260]	26499814	33	174	530	306	204	106	367	586	1101	286.981697428356	1.28238516173967	0.327648019452559	3.91391092148919	9.08131489383309e-05	0.00553157440356408
ENSCAFG00845017907	DCDC2	doublecortin domain containing 2 [Source:HGNC Symbol;Acc:HGNC:18141]	22386481	35	961	316	2648	504	1648	750	5257	1570	1026.20127709098	-1.19333354658105	0.305059367239992	-3.91180758479136	9.1607887385516e-05	0.00554932394739183
ENSCAFG00845007412	DMTF1	cyclin D binding myb like transcription factor 1 [Source:HGNC Symbol;Acc:HGNC:14603]	13099343	14	68	205	151	123	68	253	287	581	145.676867597473	1.28554213238196	0.32972034359206	3.89888630582185	9.66361331617933e-05	0.00575451376148778
ENSCAFG00845007797	SMIM15	small integral membrane protein 15 [Source:HGNC Symbol;Acc:HGNC:33861]	48189208	2	1311	588	2443	465	1077	855	4831	1908	992.978586974027	-0.818002811599314	0.209765916163899	-3.89959830728732	9.63524100189877e-05	0.00575451376148778
ENSCAFG00845021350	EDN1	endothelin 1 [Source:NCBI gene (formerly Entrezgene);Acc:403424]	11907494	35	8503	1539	14868	3312	8696	5885	32067	10736	6337.43426898481	-1.09144722706032	0.279979112923868	-3.89831661248639	9.6863716309893e-05	0.00575451376148778
ENSCAFG00845000531	CCNG1	cyclin G1 [Source:HGNC Symbol;Acc:HGNC:1592]	48231625	4	232	643	363	239	139	452	734	1334	351.186815670582	1.23765569337676	0.317529256256743	3.89776900549926	9.7082953255032e-05	0.00575451376148778
ENSCAFG00845026199	TCP11L1	t-complex 11 like 1 [Source:HGNC Symbol;Acc:HGNC:25655]	35177453	18	187	18	282	43	139	70	608	131	105.244039661996	-1.44942154934325	0.372411301931205	-3.89199130592175	9.9424808671849e-05	0.00586181024388842
ENSCAFG00845026237	YPEL1	yippee like 1 [Source:HGNC Symbol;Acc:HGNC:12845]	32371581	26	0	41	6	37	5	44	11	122	25.167527047448	1.85127133520118	0.476180867101751	3.88774825513012	0.000101178483711769	0.00593347224958644
ENSCAFG00845017346	C11orf68	chromosome 11 open reading frame 68 [Source:HGNC Symbol;Acc:HGNC:28801]	52390879	18	284	27	910	105	351	171	1545	303	255.494242799331	-1.50233839114132	0.386772585058077	-3.88429389563825	0.000102627707496633	0.00596563583103726
ENSCAFG00845025852	VMP1	vacuole membrane protein 1 [Source:HGNC Symbol;Acc:HGNC:29559]	35007469	9	6573	14218	8807	6277	3145	7794	18525	28289	7976.59615742315	1.10328246704614	0.284068205223887	3.88386467319209	0.000102809143573431	0.00596563583103726
ENSCAFG00845014329	PARS2	prolyl-tRNA synthetase 2, mitochondrial [Source:HGNC Symbol;Acc:HGNC:30563]	54581206	5	119	32	215	20	147	52	481	104	86.6262543180897	-1.47865638060018	0.380914061464107	-3.88186347050755	0.000103659072896003	0.00598346219203367
ENSCAFG00845022113	OAS3	2'-5'-oligoadenylate synthetase 3 [Source:NCBI gene (formerly Entrezgene);Acc:477490]	10643826	26	163	40	264	17	181	79	608	136	109.101206753362	-1.48173157190726	0.38186228662885	-3.88027732455137	0.000104337430176156	0.00599125087339647
ENSCAFG00845019492	SLITRK4	SLIT and NTRK like family member 4 [Source:HGNC Symbol;Acc:HGNC:23502]	114809815	X	2140	180	3478	712	1620	995	7238	1887	1308.33169144176	-1.28447574275319	0.331420576477176	-3.87566685329703	0.00010633308589018	0.00604289830896514
ENSCAFG00845023919	ENSCAFG00845023919		18499092	25	865	870	1225	1059	704	2107	2794	4036	1107.06863403665	0.867548845905594	0.223840679432368	3.87574255093216	0.000106300031070664	0.00604289830896514
ENSCAFG00845011738	PC	pyruvate carboxylase [Source:HGNC Symbol;Acc:HGNC:8636]	51357414	18	29	442	195	98	25	245	249	785	179.522306704215	1.68308975290464	0.434569291337245	3.87300664463769	0.0001075008956548	0.00607793525432906
ENSCAFG00845011443	ZNF462	zinc finger protein 462 [Source:HGNC Symbol;Acc:HGNC:21684]	63539726	11	481	80	649	122	259	228	1389	430	258.639287528354	-1.1091552077596	0.286914437303207	-3.86580479596941	0.000110723473331848	0.00621038817239055
ENSCAFG00845008279	QRSL1	glutaminyl-tRNA amidotransferase subunit QRSL1 [Source:HGNC Symbol;Acc:HGNC:21020]	64815691	12	228	36	295	53	134	81	657	170	118.475542801616	-1.27306079950173	0.32935954557786	-3.86526158599155	0.000110970201357001	0.00621038817239055
ENSCAFG00845011192	GTF2F1	general transcription factor IIF subunit 1 [Source:HGNC Symbol;Acc:HGNC:4652]	54425568	20	686	699	678	556	339	984	1703	2239	643.147712494635	0.819755817710786	0.21260984802392	3.85568131170743	0.00011540775575565	0.00642611367275777
ENSCAFG00845025038	ZNF605	zinc finger protein 605 [Source:HGNC Symbol;Acc:HGNC:28068]	294250	26	121	15	313	36	136	56	570	107	94.9460672358975	-1.52295821918266	0.395601743173568	-3.84972575440465	0.000118250150486716	0.00655129602570878
ENSCAFG00845016303	GTF3C6	general transcription factor IIIC subunit 6 [Source:HGNC Symbol;Acc:HGNC:20872]	68369836	12	1012	351	1378	336	733	622	3123	1309	662.636312880502	-0.780903753001645	0.202913692237977	-3.84845273075906	0.000118866226918633	0.00655250075888964
ENSCAFG00845021081	HSPH1	heat shock protein family H (Hsp110) member 1 [Source:HGNC Symbol;Acc:HGNC:16969]	9077554	25	7993	2478	10781	3117	5908	5235	24682	10830	5339.08993514569	-0.729235672087589	0.189941013241417	-3.8392744128448	0.000123398450394399	0.00675115769614482
ENSCAFG00845020246	MECOM	MDS1 and EVI1 complex locus [Source:HGNC Symbol;Acc:HGNC:3498]	33826305	34	367	85	473	127	345	132	1185	344	233.846423969773	-1.18325674319092	0.308245284229561	-3.83868563033621	0.00012369468069127	0.00675115769614482
ENSCAFG00845030667	TIGAR	TP53 induced glycolysis regulatory phosphatase [Source:HGNC Symbol;Acc:HGNC:1185]	40877558	27	573	645	672	668	402	882	1647	2195	642.225329467874	0.832633019929684	0.217082150283768	3.83556648412258	0.000125275211293578	0.00680373992370296
ENSCAFG00845002662	LAMB3	laminin subunit beta 3 [Source:HGNC Symbol;Acc:HGNC:6490]	7973113	7	1550	536	1574	425	875	625	3999	1586	842.675120875282	-0.809241407167228	0.2116164609432	-3.8240947965973	0.000131253411459359	0.0070588724943387
ENSCAFG00845001742	ENSCAFG00845001742		42203091	3	2366	632	3412	979	1849	1355	7627	2966	1588.51972107462	-0.857682093340404	0.224265045027943	-3.82441273107691	0.000131084165864977	0.0070588724943387
ENSCAFG00845005615	ENSCAFG00845005615		52698527	11	370	1088	723	686	363	647	1456	2421	679.483733225823	1.14897849455131	0.301714419072238	3.80816567562259	0.000140001465359707	0.00749279687179983
ENSCAFG00845018559	GADD45G	growth arrest and DNA damage inducible gamma [Source:HGNC Symbol;Acc:HGNC:4097]	97346691	1	1756	752	2630	517	1230	1117	5616	2386	1184.73858793549	-0.746593178933903	0.196417116029153	-3.80105967355255	0.000144078595175527	0.00767375126478351
ENSCAFG00845006728	HOMER1	homer scaffold protein 1 [Source:HGNC Symbol;Acc:HGNC:17512]	27319051	3	218	347	176	195	149	494	543	1036	265.092759578733	1.14255449093698	0.301584063175865	3.78851083477417	0.000151552984501056	0.00803303679867374
ENSCAFG00845016674	SLC37A1	solute carrier family 37 member 1 [Source:HGNC Symbol;Acc:HGNC:11024]	36345431	31	283	37	341	68	186	116	810	221	149.743020325322	-1.25395065644011	0.331468758727276	-3.78301309980114	0.000154941256525501	0.00816408438788605
ENSCAFG00845028435	CAMK2D	calcium/calmodulin dependent protein kinase II delta [Source:HGNC Symbol;Acc:HGNC:1462]	33451343	32	384	98	559	97	173	120	1116	315	202.054975766569	-1.1109978238914	0.293751014594976	-3.7821071883726	0.000155506369293068	0.00816408438788605
ENSCAFG00845028679	MAP3K1	mitogen-activated protein kinase kinase kinase 1 [Source:HGNC Symbol;Acc:HGNC:6848]	44400091	2	1737	318	2592	635	1204	972	5533	1925	1088.16460190765	-0.984172014020159	0.260851704300946	-3.77291770685429	0.000161349519012766	0.00843070354083292
ENSCAFG00845030698	ALS2	alsin Rho guanine nucleotide exchange factor ALS2 [Source:HGNC Symbol;Acc:HGNC:443]	10660802	37	147	183	146	184	87	273	380	640	171.836291631449	1.08505405592642	0.288549246316867	3.76037736981258	0.00016965722826511	0.00882297613973038
ENSCAFG00845019328	LMO4	LIM domain only 4 [Source:HGNC Symbol;Acc:HGNC:6644]	61430188	6	376	840	797	379	201	955	1374	2174	570.016045263652	1.09842566884952	0.29230343879989	3.75782670692935	0.000171395509272252	0.00886858806989056
ENSCAFG00845020819	ENSCAFG00845020819		5381005	27	3254	5017	4067	2473	1516	4348	8837	11838	3396.62794152769	0.906392039356493	0.24127108047021	3.75673718371069	0.000172143115370211	0.00886858806989056
ENSCAFG00845004995	SGK1	serum/glucocorticoid regulated kinase 1 [Source:HGNC Symbol;Acc:HGNC:10810]	27245018	1	252	523	475	397	350	1208	1077	2128	524.924222742131	1.12988154882069	0.301018658449703	3.75352662402979	0.000174364003163172	0.00890484004000524
ENSCAFG00845009121	ENSCAFG00845009121		5753819	22	206	323	347	297	203	570	756	1190	321.297926297728	0.978139786580079	0.260601998116806	3.75338559814749	0.000174462172212348	0.00890484004000524
ENSCAFG00845027853	KPNA4	karyopherin subunit alpha 4 [Source:HGNC Symbol;Acc:HGNC:6397]	26606513	34	1844	2462	2543	1641	1241	2716	5628	6819	2039.21319898128	0.734676784912245	0.195911500830495	3.75004418728789	0.000176803412489308	0.00898275402163419
ENSCAFG00845005812	NOL12	nucleolar protein 12 [Source:HGNC Symbol;Acc:HGNC:28585]	27713066	10	284	70	1034	141	290	136	1608	347	267.690885513119	-1.32704887807412	0.354920336287561	-3.73900490446658	0.000184750123106642	0.00925850048750333
ENSCAFG00845012357	ZNF827	zinc finger protein 827 [Source:HGNC Symbol;Acc:HGNC:27193]	44969595	15	379	80	618	141	285	158	1282	379	242.804939341113	-1.11333742734784	0.297664850580387	-3.74023814090597	0.000183845989244586	0.00925850048750333
ENSCAFG00845022832	SLC46A3	solute carrier family 46 member 3 [Source:HGNC Symbol;Acc:HGNC:27501]	11157843	25	60	9	93	5	76	18	229	32	38.7014488010919	-1.67643271812275	0.448317684753743	-3.73938565248348	0.000184470536775269	0.00925850048750333
ENSCAFG00845028663	PABPC1	poly(A) binding protein cytoplasmic 1 [Source:HGNC Symbol;Acc:HGNC:8554]	2687294	13	3641	4386	5285	2962	2409	5830	11335	13178	3940.72570123452	0.666979957167008	0.178579398898304	3.73492105630188	0.000187774080893598	0.00936700514753685
ENSCAFG00845024267	DONSON	DNA replication fork stabilization factor DONSON [Source:HGNC Symbol;Acc:HGNC:2993]	28404214	31	126	419	245	173	139	400	510	992	255.247722172103	1.21485422795593	0.325366971693716	3.73379701581859	0.00018861452541979	0.00936700514753685
ENSCAFG00845009666	MITF	melanocyte inducing transcription factor [Source:NCBI gene (formerly Entrezgene);Acc:415126]	21886050	20	858	210	1718	426	841	369	3417	1005	655.824286357185	-1.10046930754816	0.296291440222151	-3.71414478502335	0.000203892041506156	0.0100803128143739
ENSCAFG00845007353	PVR	PVR cell adhesion molecule [Source:HGNC Symbol;Acc:HGNC:9705]	111261295	1	135	163	220	219	105	423	460	805	205.97796176936	1.09917101711396	0.296298293422125	3.70967717842373	0.000207523686870864	0.0102140564631754
ENSCAFG00845009579	ENSCAFG00845009579		51720907	2	7	73	0	22	0	34	7	129	26.348062197701	1.75689353921975	0.473791541527054	3.70815724898168	0.000208773002143369	0.0102298771050251
ENSCAFG00845021366	GSAP	gamma-secretase activating protein [Source:HGNC Symbol;Acc:HGNC:28042]	17727492	18	215	29	165	26	117	66	497	121	90.3791825238119	-1.36834912918281	0.369291029194733	-3.70534083150246	0.000211106666210067	0.010298455729938
ENSCAFG00845002413	DISP3	dispatched RND transporter family member 3 [Source:HGNC Symbol;Acc:HGNC:29251]	85311006	2	14	37	11	30	5	75	30	142	29.215436261978	1.68795056530187	0.456219865952942	3.69986204300008	0.000215716699695556	0.010476989489619
ENSCAFG00845017000	CA13	carbonic anhydrase 13 [Source:HGNC Symbol;Acc:HGNC:14914]	31932238	29	334	83	293	45	153	72	780	200	142.935811491308	-1.24511048293006	0.336670305553083	-3.69830799566536	0.000217041435337341	0.0104950957219043
ENSCAFG00845007564	Y_RNA	Y RNA [Source:RFAM;Acc:RF00019]	50593376	8	1470	549	1573	323	888	715	3931	1587	826.087579798693	-0.823480520745487	0.223211576456612	-3.68923751096555	0.000224927162176707	0.0108289168689877
ENSCAFG00845000753	ENSCAFG00845000753		63595373	5	1308	1836	1416	968	764	1906	3488	4710	1353.45392516135	0.846457114415317	0.229607462837521	3.68654007998991	0.000227323653435467	0.0108967099092436
ENSCAFG00845008269	HNRNPH1	heterogeneous nuclear ribonucleoprotein H1 [Source:HGNC Symbol;Acc:HGNC:5041]	2025089	11	2577	2219	3141	2055	1558	4598	7276	8872	2564.09707428328	0.676652241985832	0.184245330078788	3.67256115363401	0.000240131661203503	0.0113624530676765
ENSCAFG00845000765	CDIP1	cell death inducing p53 target 1 [Source:HGNC Symbol;Acc:HGNC:13234]	37057064	6	41	84	74	89	38	176	153	349	83.7529511108944	1.32971152263168	0.362007422222915	3.67316093815579	0.000239568491819442	0.0113624530676765
ENSCAFG00845027913	ENSCAFG00845027913		16413353	28	143	11	241	38	91	29	475	78	76.9952752242104	-1.5147303545465	0.412286787658894	-3.67397258386003	0.000238808367638708	0.0113624530676765
ENSCAFG00845018677	ENSCAFG00845018677		15984592	19	265	463	399	298	261	737	925	1498	399.449897372132	0.977747697902031	0.266366175788611	3.67069015053163	0.00024189643582267	0.0113970436108758
ENSCAFG00845023788	GALK1	galactokinase 1 [Source:NCBI gene (formerly Entrezgene);Acc:403694]	5476066	9	17068	85669	22045	26019	7456	38817	46569	150505	35734.4125765703	1.60473024119914	0.438118875890014	3.66277357472724	0.000249499063329658	0.0116556236152944
ENSCAFG00845030054	ENSCAFG00845030054		35278751	31	106	15	166	18	86	41	358	74	61.5041856378515	-1.45347446847605	0.396780372006575	-3.6631712932916	0.000249111830897572	0.0116556236152944
ENSCAFG00845017631	UBN1	ubinuclein 1 [Source:HGNC Symbol;Acc:HGNC:12506]	36745417	6	1155	1448	1412	894	771	1926	3338	4268	1237.16715827424	0.753241634226817	0.205820026367873	3.65971012403092	0.000252500721310435	0.0117460778584285
ENSCAFG00845019987	AGBL2	AGBL carboxypeptidase 2 [Source:HGNC Symbol;Acc:HGNC:26296]	42616217	18	340	429	365	284	173	522	878	1235	347.023849130343	0.905340015390117	0.24757659955987	3.65680769911045	0.00025537581628338	0.0117804116088881
ENSCAFG00845015017	LGALS3	galectin 3 [Source:NCBI gene (formerly Entrezgene);Acc:404021]	31236550	8	10394	3938	12011	3511	5605	5898	28010	13347	6202.42761938981	-0.572531150756631	0.15653606159888	-3.65750322902418	0.000254684052079003	0.0117804116088881
ENSCAFG00845013129	TRIM46	tripartite motif containing 46 [Source:HGNC Symbol;Acc:HGNC:19019]	42214717	7	24	0	86	1	22	3	132	4	16.9519356768843	-1.73590794951344	0.475111152325102	-3.65368807071407	0.000258500285067372	0.0118748568452824
ENSCAFG00845004336	ENSCAFG00845004336		67225821	5	183	24	272	43	87	50	542	117	91.2186357034478	-1.34647840157797	0.36925348619301	-3.64648798704682	0.000265848900227238	0.0121617598547938
ENSCAFG00845023567	EHF	ETS homologous factor [Source:HGNC Symbol;Acc:HGNC:3246]	33782429	18	2014	367	2309	727	1165	852	5488	1946	1103.29349698634	-0.929897631567989	0.255341754232228	-3.64177662350618	0.000270762970229559	0.0122846162418967
ENSCAFG00845026686	ENSCAFG00845026686		408550	9	142	356	137	169	57	164	336	689	182.42084571831	1.34330707812748	0.368851373153924	3.64186546641079	0.000270669522394953	0.0122846162418967
ENSCAFG00845000799	HYOU1	hypoxia up-regulated 1 [Source:HGNC Symbol;Acc:HGNC:16931]	14738464	5	218	304	390	247	146	553	754	1104	296.818422544423	0.941013859890214	0.258508860300799	3.6401609553934	0.000272467666509309	0.0123112951773161
ENSCAFG00845026498	PRKAR2B	protein kinase cAMP-dependent type II regulatory subunit beta [Source:HGNC Symbol;Acc:HGNC:9392]	13646571	18	606	162	882	246	479	262	1967	670	396.07236598858	-0.96992807956264	0.266714885050701	-3.63657273713187	0.000276289650323232	0.0124330342645455
ENSCAFG00845002519	ENSCAFG00845002519		5936481	6	197	11	194	25	85	59	476	95	79.0822222217114	-1.46864130337558	0.40515846176751	-3.62485654864175	0.000289121889742494	0.0129575968878496
ENSCAFG00845011163	PEX11B	peroxisomal biogenesis factor 11 beta [Source:HGNC Symbol;Acc:HGNC:8853]	59710171	17	177	40	358	32	106	86	641	158	108.772078734835	-1.27852462583849	0.353589439000092	-3.61584505876081	0.0002993694057631	0.0133625412896283
ENSCAFG00845005363	S100PBP	S100P binding protein [Source:HGNC Symbol;Acc:HGNC:25768]	69062009	2	400	103	547	121	258	206	1205	430	239.516860890767	-0.943851893711732	0.261436711567416	-3.61025002209127	0.000305901994355425	0.0135990705151958
ENSCAFG00845014310	MAT2A	methionine adenosyltransferase 2A [Source:NCBI gene (formerly Entrezgene);Acc:475770]	40272327	17	3458	5114	6636	3511	2943	7499	13037	16124	4678.24503727658	0.732012711169058	0.203111597803501	3.60399267735188	0.000313365888177907	0.0138194356686457
ENSCAFG00845004327	GINS2	GINS complex subunit 2 [Source:HGNC Symbol;Acc:HGNC:24575]	67210118	5	312	39	257	47	132	106	701	192	127.785550579331	-1.23663452136228	0.34304202716364	-3.60490675614033	0.000312265022385617	0.0138194356686457
ENSCAFG00845007003	EEF2	eukaryotic translation elongation factor 2 [Source:HGNC Symbol;Acc:HGNC:3214]	56237827	20	6338	5416	7751	4879	3399	8285	17488	18580	5752.31292154039	0.559612534669267	0.155364819516436	3.60192568955463	0.000315868665383393	0.0138743108998084
ENSCAFG00845025720	ENSCAFG00845025720		28895562	31	159	264	82	149	125	560	366	973	223.516056787263	1.32252119416574	0.367693293600414	3.59680531895416	0.00032214940526713	0.014094036480437
ENSCAFG00845009222	SREK1IP1	SREK1 interacting protein 1 [Source:HGNC Symbol;Acc:HGNC:26716]	51092381	2	865	173	1693	352	623	499	3181	1024	600.359227593797	-1.01936182295923	0.283739710114693	-3.59259485585287	0.000327401416080598	0.0141865981628312
ENSCAFG00845027494	MORC3	MORC family CW-type zinc finger 3 [Source:HGNC Symbol;Acc:HGNC:23572]	30849980	31	563	626	891	550	373	1068	1827	2244	650.105498131265	0.732359415946387	0.203885149756307	3.59201941299667	0.000328125399684532	0.0141865981628312
ENSCAFG00845024868	BPTF	bromodomain PHD finger transcription factor [Source:HGNC Symbol;Acc:HGNC:3581]	14248528	9	3468	1111	4050	1274	2089	2026	9607	4411	2108.97593970761	-0.641832343750454	0.17865667312544	-3.5925461530329	0.000327462632744983	0.0141865981628312
ENSCAFG00845009954	ENSCAFG00845009954		39369913	10	1247	355	1189	280	490	456	2926	1091	587.484826831926	-0.849105611973576	0.236488068031443	-3.59047971866673	0.00033006991410211	0.0142149250116241
ENSCAFG00845027396	EPB41L5	erythrocyte membrane protein band 4.1 like 5 [Source:NCBI gene (formerly Entrezgene);Acc:403419]	31295033	19	104	298	122	121	96	256	322	675	173.222070832799	1.24455276605603	0.346921082863578	3.58742327154972	0.000333961961342951	0.0143265783027472
ENSCAFG00845030812	FHIP2A	FHF complex subunit HOOK interacting protein 2A [Source:HGNC Symbol;Acc:HGNC:29320]	26131414	28	260	48	514	98	200	110	974	256	175.49884190671	-1.19617966695646	0.333547223428581	-3.58623781862357	0.000335483029555195	0.0143360480652946
ENSCAFG00845003310	DDX10	DEAD-box helicase 10 [Source:HGNC Symbol;Acc:HGNC:2735]	23713446	5	419	514	541	350	244	703	1204	1567	448.296027812354	0.804014313240746	0.224415471523531	3.5827044712309	0.000340055250575189	0.0144753248555655
ENSCAFG00845003533	SLC25A11	solute carrier family 25 member 11 [Source:HGNC Symbol;Acc:HGNC:10981]	31780804	5	455	532	645	519	393	1007	1493	2058	580.267187839063	0.81043504362169	0.226583260149729	3.5767648637686	0.000347872823944647	0.0147511457076528
ENSCAFG00845003203	CASZ1	castor zinc finger 1 [Source:HGNC Symbol;Acc:HGNC:26002]	85844387	2	190	59	358	48	122	65	670	172	118.806565969327	-1.19548862676488	0.334507162497751	-3.57388050479464	0.000351729495595988	0.0148451348443705
ENSCAFG00845020853	ENSCAFG00845020853		30768016	36	418	457	589	510	301	709	1308	1676	491.384945584005	0.789241029516076	0.220884223734813	3.57309823296215	0.000352782342786854	0.0148451348443705
ENSCAFG00845029874	NECTIN4	nectin cell adhesion molecule 4 [Source:NCBI gene (formerly Entrezgene);Acc:609931]	21490338	38	223	3	115	25	72	25	410	53	65.4742450394614	-1.61238255611515	0.451978601333291	-3.56738693238748	0.000360558875801523	0.0151146829114517
ENSCAFG00845006042	ENSCAFG00845006042		115292035	1	49	99	33	90	38	126	120	315	77.3109926740562	1.39056526316607	0.389964525031868	3.5658763141402	0.000362642384767216	0.0151440100087301
ENSCAFG00845019541	ENSCAFG00845019541		37632501	31	47	335	137	219	91	135	275	689	180.699488298236	1.4314408545325	0.401538321454216	3.56489226071468	0.000364005682749522	0.0151440100087301
ENSCAFG00845021497	ATF4	activating transcription factor 4 [Source:HGNC Symbol;Acc:HGNC:786]	26280619	10	8181	10215	14626	7930	6761	17236	29568	35381	10358.0407793974	0.672589247417911	0.189025804421128	3.55818746269932	0.000373422772630691	0.0154773912340352
ENSCAFG00845025854	STAT1	signal transducer and activator of transcription 1 [Source:HGNC Symbol;Acc:HGNC:11362]	1395727	37	922	1368	1443	893	404	1286	2769	3547	1027.06111369707	0.889664483278956	0.250155417087321	3.55644700257842	0.000375904269528905	0.0155135365515671
ENSCAFG00845029916	ENSCAFG00845029916		40476940	26	263	59	427	85	181	121	871	265	164.015266189238	-1.08223967904176	0.304375605421408	-3.55560583622791	0.000377109097126529	0.0155135365515671
ENSCAFG00845013785	LTBP1	latent transforming growth factor beta binding protein 1 [Source:HGNC Symbol;Acc:HGNC:6714]	26695727	17	595	264	982	222	638	341	2215	827	465.351618620589	-0.9150919086393	0.257852268538409	-3.54889997216755	0.000386844000610939	0.0158548516979019
ENSCAFG00845027975	TSHZ2	teashirt zinc finger homeobox 2 [Source:HGNC Symbol;Acc:HGNC:13010]	39622518	24	28	0	75	0	60	8	163	8	24.9090771559379	-1.68282563793462	0.474804087902233	-3.544252631374	0.000393727779767423	0.0160178921473647
ENSCAFG00845021880	ENSCAFG00845021880		15452171	37	107	11	162	18	117	51	386	80	68.3450517296474	-1.47415990360124	0.415927035697679	-3.54427526243509	0.000393693982369632	0.0160178921473647
ENSCAFG00845024566	ENSCAFG00845024566		35578945	X	148	306	195	164	110	284	453	754	204.79788446447	1.07212660997087	0.303564455068197	3.53179231649507	0.000412753384792844	0.016608051340661
ENSCAFG00845014152	ENSCAFG00845014152		33884850	21	304	54	318	56	105	85	727	195	129.506563371107	-1.16974633053467	0.331024845319658	-3.53371158411111	0.000409767962583588	0.016608051340661
ENSCAFG00845019150	ENSCAFG00845019150		6108668	21	102	241	159	84	57	318	318	643	155.93464113863	1.24170337982765	0.351485857079524	3.5327264378285	0.000411297829826656	0.016608051340661
ENSCAFG00845018545	KATNA1	katanin catalytic subunit A1 [Source:HGNC Symbol;Acc:HGNC:6216]	40552688	1	373	483	488	635	304	578	1165	1696	493.252763600007	0.951563612356151	0.269558664533712	3.5300798585057	0.000415434251819525	0.0166551368229464
ENSCAFG00845015771	ENSCAFG00845015771		33834272	25	9411	2114	18898	3886	9739	8008	38048	14008	7625.13537619029	-0.968286244174169	0.274844355527989	-3.52303485481462	0.000426635249483514	0.0170422232809991
ENSCAFG00845000088	ZNF576	zinc finger protein 576 [Source:HGNC Symbol;Acc:HGNC:28357]	112139856	1	51	5	73	3	27	1	151	9	21.4794887276024	-1.67344516922142	0.475723863757349	-3.51768178288191	0.000435334064155206	0.0173269243946251
ENSCAFG00845029247	ENSCAFG00845029247		39229593	23	4	64	26	15	15	223	45	302	54.0550039005288	1.65405850764402	0.470592025971013	3.51484601599668	0.000440009041121164	0.0174499988430246
ENSCAFG00845009503	FLRT2	fibronectin leucine rich transmembrane protein 2 [Source:HGNC Symbol;Acc:HGNC:3761]	57490620	8	470	66	592	145	306	216	1368	427	262.345182581782	-1.09231096622301	0.31093012820091	-3.51304317964712	0.000443005476332708	0.0175058615647602
ENSCAFG00845002399	ENSCAFG00845002399		21416350	5	2912	2469	3884	2691	1992	5235	8788	10395	3063.89526047721	0.64052184687185	0.182703037372726	3.50580842049792	0.000455222751557397	0.0179243958425725
ENSCAFG00845002455	CCDC181	coiled-coil domain containing 181 [Source:HGNC Symbol;Acc:HGNC:28051]	28915563	7	335	43	521	113	295	169	1151	325	216.6342210854	-1.19997847482937	0.34244792516931	-3.50411956572986	0.000458119618006861	0.0179742661513368
ENSCAFG00845017872	LRRC19	leucine rich repeat containing 19 [Source:HGNC Symbol;Acc:HGNC:23379]	46128962	11	68	17	87	3	80	7	235	27	39.7217368850703	-1.62294505140318	0.463529532872247	-3.5012764803715	0.000463035203437833	0.0180695167123184
ENSCAFG00845020098	VCAN	versican [Source:HGNC Symbol;Acc:HGNC:2464]	24026612	3	2411	452	2766	856	1547	1283	6724	2591	1388.74137253622	-0.876875901553235	0.250544420477508	-3.49988197654537	0.000465464194675595	0.0180695167123184
ENSCAFG00845005378	PTGS2	prostaglandin-endoperoxide synthase 2 [Source:NCBI gene (formerly Entrezgene);Acc:442942]	19405504	7	492	117	526	114	197	174	1215	405	233.302414843845	-0.963983852439254	0.275396402187663	-3.50035020349455	0.000464647299469574	0.0180695167123184
ENSCAFG00845023529	CP	ceruloplasmin [Source:HGNC Symbol;Acc:HGNC:2295]	44595850	23	323	17	601	107	301	134	1225	258	212.525529244798	-1.39564529020557	0.398927074154457	-3.49849729593736	0.000467887834026614	0.0180998714741874
ENSCAFG00845026453	CORO1C	coronin 1C [Source:HGNC Symbol;Acc:HGNC:2254]	18505739	26	250	344	324	227	146	429	720	1000	281.252550937278	0.886302266374934	0.253603931568415	3.49482857341206	0.000474366326878592	0.0182863243141136
ENSCAFG00845000692	NDEL1	nudE neurodevelopment protein 1 like 1 [Source:HGNC Symbol;Acc:HGNC:17620]	33307740	5	340	536	583	311	216	714	1139	1561	433.322265851336	0.879121362475113	0.251830419272414	3.49092601686112	0.000481349525021942	0.0184908659002331
ENSCAFG00845007180	PPP1R10	protein phosphatase 1 regulatory subunit 10 [Source:HGNC Symbol;Acc:HGNC:9284]	560666	12	2974	5138	5105	3559	3200	6205	11279	14902	4357.71238656994	0.779236778864207	0.223766228084841	3.48236990690463	0.000496996640643878	0.0187360108176662
ENSCAFG00845025772	CFAP54	cilia and flagella associated protein 54 [Source:HGNC Symbol;Acc:HGNC:26456]	36871396	15	114	0	171	21	83	15	368	36	56.3333476746471	-1.62844352421432	0.468248863995847	-3.47773085943624	0.00050567738788606	0.0187360108176662
ENSCAFG00845008493	TRIM2	tripartite motif containing 2 [Source:HGNC Symbol;Acc:HGNC:15974]	51659268	15	1200	414	2145	433	1009	961	4354	1808	904.433378817809	-0.798911656329252	0.229539206202191	-3.48050195671378	0.000500475168395717	0.0187360108176662
ENSCAFG00845029314	BICDL1	BICD family like cargo adaptor 1 [Source:HGNC Symbol;Acc:HGNC:28095]	16226452	26	113	162	110	110	76	299	299	571	143.176235884154	1.12300094546551	0.322936293142014	3.47746899098659	0.000506171595458073	0.0187360108176662
ENSCAFG00845030478	EHD4	EH domain containing 4 [Source:HGNC Symbol;Acc:HGNC:3245]	9062300	30	454	346	432	398	209	877	1095	1621	433.814026719833	0.902842507530847	0.258985958305258	3.48606740473048	0.000490177477358685	0.0187360108176662
ENSCAFG00845024271	MYLIP	myosin regulatory light chain interacting protein [Source:HGNC Symbol;Acc:HGNC:21155]	15352164	35	428	1160	1298	692	607	2039	2333	3891	1003.42758551461	1.02100651225003	0.293600922064609	3.47753169530358	0.000506053216627972	0.0187360108176662
ENSCAFG00845004954	ENSCAFG00845004954		106076839	1	120	29	184	30	99	28	403	87	71.8997014309394	-1.34015941747759	0.385014331452813	-3.48080398051841	0.000499911200536769	0.0187360108176662
ENSCAFG00845023765	ENSCAFG00845023765		13467896	10	188	489	188	167	78	228	454	884	234.608453343767	1.27315828073623	0.366130058321811	3.47733886305827	0.000506417345008317	0.0187360108176662
ENSCAFG00845024481	ENSCAFG00845024481		493188	13	2	41	1	17	0	11	3	69	14.6325968144837	1.6331646036727	0.468855778469311	3.48329844414961	0.000495275903806121	0.0187360108176662
ENSCAFG00845027422	ENSCAFG00845027422		52703038	22	64	179	96	73	36	153	196	405	101.86148047525	1.28864201480438	0.369871154825321	3.48402950052423	0.00049392504284805	0.0187360108176662
ENSCAFG00845025391	ENSCAFG00845025391		36133366	30	918	1174	1151	777	661	1449	2730	3400	1005.79529188935	0.724012659672566	0.208209060993495	3.47733502191428	0.000506424600785899	0.0187360108176662
ENSCAFG00845002649	KIFC3	kinesin family member C3 [Source:HGNC Symbol;Acc:HGNC:6326]	59204242	2	46	7	82	0	36	2	164	9	23.4977098264192	-1.65416738612834	0.476721179864083	-3.4698844020313	0.000520682406707795	0.0191350784465115
ENSCAFG00845028918	GAPDH	glyceraldehyde-3-phosphate dehydrogenase [Source:NCBI gene (formerly Entrezgene);Acc:403755]	38823271	27	14890	14737	22973	15355	9738	20626	47601	50718	15865.6205974786	0.592719815412428	0.170816569730622	3.46991990500189	0.000520613588399339	0.0191350784465115
ENSCAFG00845014724	GCH1	GTP cyclohydrolase 1 [Source:HGNC Symbol;Acc:HGNC:4193]	30967731	8	33	194	59	72	21	53	113	319	80.2658767573293	1.50967513084894	0.435960639708113	3.46287025328642	0.000534446041819102	0.0195756399038392
ENSCAFG00845003783	ACTN1	actinin alpha 1 [Source:HGNC Symbol;Acc:HGNC:163]	42945037	8	184	431	362	194	160	525	706	1150	303.446736667834	1.03523400987383	0.299152666835792	3.46055417397326	0.000539064756510751	0.0196144849522476
ENSCAFG00845018182	TRIM25	tripartite motif containing 25 [Source:HGNC Symbol;Acc:HGNC:12932]	32511360	9	357	61	678	152	317	168	1352	381	252.618971375217	-1.14522777721271	0.330926702111997	-3.46066899377957	0.000538834910018067	0.0196144849522476
ENSCAFG00845010298	SLC22A5	solute carrier family 22 member 5 [Source:HGNC Symbol;Acc:HGNC:10969]	21384549	11	493	101	549	149	274	215	1316	465	262.532661844555	-0.941371866959716	0.272341115135882	-3.45659107142169	0.000547054318974799	0.0197746684154005
ENSCAFG00845013455	ENSCAFG00845013455		29275302	16	403	467	466	322	264	784	1133	1573	437.504879030814	0.820153597440096	0.237250914296505	3.45690384322442	0.000546419787850642	0.0197746684154005
ENSCAFG00845006701	ANO4	anoctamin 4 [Source:HGNC Symbol;Acc:HGNC:23837]	40388012	15	178	30	228	33	69	46	475	109	80.7604466366335	-1.27522929653486	0.369273247164393	-3.45334872300446	0.000553672748494224	0.0199485034383949
ENSCAFG00845003350	CX3CL1	C-X3-C motif chemokine ligand 1 [Source:NCBI gene (formerly Entrezgene);Acc:487265]	59559167	2	110	4	295	24	112	56	517	84	81.4583706026508	-1.52429449262421	0.441667068926308	-3.45122967018974	0.000558038475915359	0.0200403068305109
ENSCAFG00845011096	XNDC1N	XRCC1 N-terminal domain containing 1, N-terminal like [Source:NCBI gene (formerly Entrezgene);Acc:115945136]	26372642	21	43	2	131	11	45	3	219	16	31.5425143308597	-1.63220008656344	0.473417262363039	-3.44769871384999	0.000565384334775929	0.0202381892561838
ENSCAFG00845009196	MFSD12	major facilitator superfamily domain containing 12 [Source:HGNC Symbol;Acc:HGNC:28299]	56514215	20	299	264	343	298	171	599	813	1161	317.707931137529	0.868479532472607	0.252164349278768	3.44410117828553	0.000572961245927646	0.0203770894721042
ENSCAFG00845005510	ENSCAFG00845005510		210674	10	182	235	105	275	106	246	393	756	205.186162827034	1.18462625577213	0.343912650291183	3.44455562995178	0.000571998916814918	0.0203770894721042
ENSCAFG00845005838	KCNK6	potassium two pore domain channel subfamily K member 6 [Source:HGNC Symbol;Acc:HGNC:6281]	115267617	1	151	17	156	29	81	42	388	88	68.4177300064288	-1.33141407021516	0.387038506888498	-3.44000415079819	0.000581705265140879	0.0206191846665866
ENSCAFG00845026332	MAP2K3	mitogen-activated protein kinase kinase 3 [Source:HGNC Symbol;Acc:HGNC:6843]	42839790	5	1273	1734	1875	1016	773	1959	3921	4709	1393.12776398742	0.730220643461259	0.212324907401914	3.43916619296581	0.000583508899408166	0.0206191846665866
ENSCAFG00845003823	CWF19L2	CWF19 like cell cycle control factor 2 [Source:HGNC Symbol;Acc:HGNC:26508]	24963519	5	852	280	902	243	454	389	2208	912	466.427453165143	-0.752965222859792	0.21935832624599	-3.43258099998179	0.000597865264520697	0.0210589921448584
ENSCAFG00845022104	PLEKHA1	pleckstrin homology domain containing A1 [Source:HGNC Symbol;Acc:HGNC:14335]	32561576	28	726	234	1355	282	612	545	2693	1061	549.403166388743	-0.839468081262723	0.246047454421852	-3.41181372201251	0.00064532195822069	0.0226581993292455
ENSCAFG00845017120	ENSCAFG00845017120		82101300	X	489	85	799	249	633	167	1921	501	376.715142710488	-1.2232770041312	0.358780134651583	-3.40954497193425	0.000650713484191427	0.0227749719467
ENSCAFG00845023606	GPRC5A	G protein-coupled receptor class C group 5 member A [Source:HGNC Symbol;Acc:HGNC:9836]	33744346	27	516	142	1142	230	341	195	1999	567	363.651845797443	-1.04750046462585	0.307422510140295	-3.40736423025045	0.000655935323444834	0.0228128925582943
ENSCAFG00845008652	U6	U6 spliceosomal RNA [Source:RFAM;Acc:RF00026]	35658046	4	107	351	141	172	103	179	351	702	189.773415508167	1.23468506252641	0.362351330537822	3.40742522096946	0.000655788751525488	0.0228128925582943
ENSCAFG00845009518	HSPA5	heat shock protein family A (Hsp70) member 5 [Source:HGNC Symbol;Acc:HGNC:5238]	58771414	9	3404	5193	4514	2386	2092	5208	10010	12787	3717.78522163145	0.787682217237922	0.231641141154745	3.4004417924695	0.000672770578398946	0.0233248290152465
ENSCAFG00845030681	CCND2	cyclin D2 [Source:HGNC Symbol;Acc:HGNC:1583]	40919385	27	2898	900	4197	1136	2096	2105	9191	4141	1984.6347058816	-0.688416941214554	0.203704415948249	-3.37948953148589	0.00072620572982377	0.0250984895652259
ENSCAFG00845008464	CEP128	centrosomal protein 128 [Source:HGNC Symbol;Acc:HGNC:20359]	53145088	8	179	183	181	232	104	292	464	707	196.967593945616	0.972740409577733	0.288066786755194	3.37678779471509	0.000733376058500344	0.0252670970155197
ENSCAFG00845022184	TCERG1	transcription elongation regulator 1 [Source:HGNC Symbol;Acc:HGNC:15630]	41312109	2	2353	692	3073	790	1345	1572	6771	3054	1444.07354806599	-0.670518957351437	0.198652923274483	-3.37532892191556	0.000737275151303276	0.0253223007573789
ENSCAFG00845005265	AHI1	Abelson helper integration site 1 [Source:HGNC Symbol;Acc:HGNC:21575]	28154194	1	1520	2176	1860	1036	1013	2616	4393	5828	1663.79157032917	0.787392140554799	0.233478587454459	3.37243834280256	0.000745057662219245	0.0254003937991012
ENSCAFG00845006194	MAP3K5	mitogen-activated protein kinase kinase kinase 5 [Source:HGNC Symbol;Acc:HGNC:6857]	29268507	1	242	52	281	68	207	115	730	235	146.033513267444	-1.09144342704471	0.323929955443424	-3.36938096864381	0.000753372224245449	0.0254003937991012
ENSCAFG00845003901	RCC2	regulator of chromosome condensation 2 [Source:HGNC Symbol;Acc:HGNC:30297]	81511357	2	528	185	788	188	323	213	1639	586	328.037109748971	-0.860716191293638	0.255349567294125	-3.37073683113871	0.000749674365240882	0.0254003937991012
ENSCAFG00845008917	H3-3A	H3.3 histone A [Source:HGNC Symbol;Acc:HGNC:4764]	38630568	7	4794	6027	5711	3512	2817	6136	13322	15675	4740.88312510182	0.692674168885415	0.205441318404287	3.37164001022572	0.000747220476091129	0.0254003937991012
ENSCAFG00845019808	ENSCAFG00845019808		15592049	17	467	768	1027	691	558	1553	2052	3012	820.563563400335	0.870033818337752	0.257915328156272	3.37333118026469	0.000742645706944853	0.0254003937991012
ENSCAFG00845023631	ENSCAFG00845023631		51641083	25	93	8	142	21	97	37	332	66	58.4476153516881	-1.43183425339832	0.424892442356843	-3.36987460980961	0.000752023954767807	0.0254003937991012
ENSCAFG00845025134	C31H21orf91	chromosome 21 open reading frame 91 [Source:HGNC Symbol;Acc:HGNC:16459]	14253990	31	207	330	390	191	144	701	741	1222	307.616104668375	1.01302375982028	0.30086088727399	3.36708360132481	0.000759676547708111	0.0254572460136229
ENSCAFG00845003430	ENSCAFG00845003430		24200903	5	0	36	5	18	3	33	8	87	17.5906077883526	1.60157099331701	0.475555096175901	3.3677927251664	0.000757725397294292	0.0254572460136229
ENSCAFG00845000448	ZNF236	zinc finger protein 236 [Source:HGNC Symbol;Acc:HGNC:13028]	2765933	1	639	108	990	257	390	248	2019	613	381.246970620933	-1.03099787977157	0.306530826257838	-3.36343946988336	0.000769777150326369	0.0257175547949946
ENSCAFG00845029180	ENSCAFG00845029180		44149418	18	189	29	299	45	100	81	588	155	103.223118676993	-1.19277263677156	0.354725065161482	-3.36252707777662	0.000772325511802361	0.0257247394792176
ENSCAFG00845006868	SH3RF3	SH3 domain containing ring finger 3 [Source:HGNC Symbol;Acc:HGNC:24699]	35221453	10	457	95	633	170	472	276	1562	541	320.344604332375	-1.03509589766781	0.308046763230273	-3.36019079315581	0.000778886631149992	0.0257902351124475
ENSCAFG00845008924	AAMDC	adipogenesis associated Mth938 domain containing [Source:HGNC Symbol;Acc:HGNC:30205]	21097153	21	583	852	316	398	253	709	1152	1959	533.453024923773	1.06400098564581	0.316651778178292	3.3601610948375	0.000778970366661679	0.0257902351124475
ENSCAFG00845015474	TBL1XR1	TBL1X receptor 1 [Source:HGNC Symbol;Acc:HGNC:29529]	40683902	34	584	158	669	198	334	238	1587	594	325.822565110724	-0.846498637626226	0.252327994242456	-3.35475514782893	0.000794352606122724	0.0261424999477703
ENSCAFG00845017639	TUBB2B	tubulin beta 2B class IIb [Source:HGNC Symbol;Acc:HGNC:30829]	3505153	35	2015	2615	2262	1377	843	2426	5120	6418	1879.55634382636	0.811730963537906	0.241918073668648	3.35539611087398	0.000792514171636383	0.0261424999477703
ENSCAFG00845015220	CALR	calreticulin [Source:HGNC Symbol;Acc:HGNC:1455]	49768253	20	1854	1666	2424	2353	1244	2564	5522	6583	2006.14430511931	0.720019443621877	0.215475721225122	3.34153397667305	0.00083316818575603	0.0273383310951197
ENSCAFG00845008627	ZFHX3	zinc finger homeobox 3 [Source:HGNC Symbol;Acc:HGNC:777]	78884635	5	868	402	1634	317	890	689	3392	1408	718.412505262623	-0.800776331095935	0.239995043550507	-3.3366369540353	0.00084798637739422	0.0277419875690542
ENSCAFG00845027255	MECP2	methyl-CpG binding protein 2 [Source:HGNC Symbol;Acc:HGNC:6990]	125008715	X	856	365	1106	287	650	468	2612	1120	568.212009353795	-0.72923822489095	0.218935632495683	-3.33083389203595	0.000865862535778152	0.0282430013519353
ENSCAFG00845023443	SPTLC3	serine palmitoyltransferase long chain base subunit 3 [Source:HGNC Symbol;Acc:HGNC:16253]	9861421	24	157	22	231	40	84	51	472	113	82.1602147881237	-1.24367783786226	0.373632616074487	-3.32861154073958	0.000872800477134536	0.0283853252519418
ENSCAFG00845006750	APLP2	amyloid beta precursor like protein 2 [Source:HGNC Symbol;Acc:HGNC:598]	4663992	5	195	259	217	215	167	442	579	916	248.794171484334	0.929752790413234	0.27954154110864	3.32599150282247	0.000881046144448238	0.0285692168898289
ENSCAFG00845029550	CHP1	calcineurin like EF-hand protein 1 [Source:HGNC Symbol;Acc:HGNC:17433]	8438397	30	232	529	723	384	256	943	1211	1856	488.843793282061	0.976113480753063	0.293719978738344	3.32327914820741	0.000889658381487892	0.028763881688868
ENSCAFG00845024352	ADCY6	adenylate cyclase 6 [Source:VGNC Symbol;Acc:VGNC:37623]	5788872	27	128	5	205	11	38	40	371	56	54.0807164595607	-1.49597840280227	0.450393573119369	-3.32149145122411	0.000895377252515494	0.0287799831165694
ENSCAFG00845026812	ENSCAFG00845026812		69492155	10	677	1010	715	481	402	983	1794	2474	707.711524480497	0.855027263448314	0.257368306806606	3.32219329589328	0.000893127989561662	0.0287799831165694
ENSCAFG00845019221	TRA2B	transformer 2 beta homolog [Source:HGNC Symbol;Acc:HGNC:10781]	18547709	34	3381	3581	4309	2289	1958	5044	9648	10914	3276.14846855823	0.615346743818675	0.185459165067318	3.31796351825112	0.00090676326897236	0.0290007098494742
ENSCAFG00845012987	U6	U6 spliceosomal RNA [Source:RFAM;Acc:RF00026]	40021168	7	93	138	107	120	66	192	266	450	120.733080659966	1.05071750017326	0.316697229233618	3.31773505791608	0.000907505206174023	0.0290007098494742
ENSCAFG00845011528	DAP3	death associated protein 3 [Source:HGNC Symbol;Acc:HGNC:2673]	41878695	7	116	285	188	113	59	230	363	628	165.220743036639	1.14716266164145	0.346383808796292	3.31182530046056	0.000926894080891068	0.0295347030110521
ENSCAFG00845010238	ST3GAL1	ST3 beta-galactoside alpha-2,3-sialyltransferase 1 [Source:HGNC Symbol;Acc:HGNC:10862]	30212502	13	177	76	385	56	183	88	745	220	141.447242864795	-1.09228524107888	0.330034107591906	-3.3096132064917	0.000934249773615314	0.0296832961213511
ENSCAFG00845008786	P2RY2	purinergic receptor P2Y2 [Source:HGNC Symbol;Acc:HGNC:8541]	25195629	21	225	30	250	57	146	92	621	179	117.346005212646	-1.1594722001084	0.350516360236543	-3.30789752388716	0.000939991989248472	0.0297169921085474
ENSCAFG00845025503	ENSCAFG00845025503		36259007	30	100	199	134	125	80	203	314	527	143.013846148396	1.05540128643706	0.319075386077548	3.30768631015794	0.000940701156089166	0.0297169921085474
ENSCAFG00845014901	NPC1	ankyrin repeat domain 29 [Source:HGNC Symbol;Acc:HGNC:27110]	64740586	7	147	169	114	126	48	238	309	533	138.9161612243	1.0963652001012	0.331902648232845	3.30327343255197	0.000955631570759121	0.0301023944789123
ENSCAFG00845007725	ARHGAP32	Rho GTPase activating protein 32 [Source:HGNC Symbol;Acc:HGNC:17399]	5340445	5	294	61	394	55	192	176	880	292	167.982983524196	-1.06230644137316	0.321835832603528	-3.30077118131785	0.000964194836871398	0.0302856070555759
ENSCAFG00845022763	HDLBP	high density lipoprotein binding protein [Source:HGNC Symbol;Acc:HGNC:4857]	51421531	25	486	741	625	527	407	752	1518	2020	596.874480796275	0.807905398096172	0.244825414182898	3.29992456376535	0.000967108205347588	0.0302908180794237
ENSCAFG00845012404	ZC3H7A	zinc finger CCCH-type containing 7A [Source:HGNC Symbol;Acc:HGNC:30959]	31218949	6	532	134	536	177	385	236	1453	547	306.41500335325	-0.89889664534474	0.27253631452527	-3.298263744817	0.000972847089345428	0.0303086064750711
ENSCAFG00845029194	WIPI1	WD repeat domain, phosphoinositide interacting 1 [Source:HGNC Symbol;Acc:HGNC:25471]	16777726	9	15	0	83	2	66	9	164	11	25.9074238894494	-1.56865970162606	0.475615272512066	-3.29816932358131	0.000973174303145141	0.0303086064750711
ENSCAFG00845030930	ENSCAFG00845030930		6277176	15	265	390	329	222	228	788	822	1400	358.972762633851	0.969683523110312	0.294264604302887	3.29527747792669	0.000983245400842917	0.0305360015332202
ENSCAFG00845023459	OAZ2	ornithine decarboxylase antizyme 2 [Source:NCBI gene (formerly Entrezgene);Acc:478343]	29270768	30	346	443	314	262	198	528	858	1233	346.69015935918	0.876579820181437	0.266205525540656	3.29286861495879	0.000991708052244993	0.0307123069550591
ENSCAFG00845024474	ENSCAFG00845024474		48193296	X	644	172	881	242	350	240	1875	654	371.626690107742	-0.875454626368117	0.26600054522439	-3.29117605991976	0.000997694503610517	0.0308111537879718
ENSCAFG00845028529	ENSCAFG00845028529		31684232	31	51	0	38	0	9	0	98	0	12.2688298580353	-1.50305661756091	0.457538680109133	-3.2850919122344	0.00101949108527256	0.0313963385897486
ENSCAFG00845013268	MYBL2	MYB proto-oncogene like 2 [Source:HGNC Symbol;Acc:HGNC:7548]	32051535	24	264	55	425	51	88	97	777	203	132.013429727678	-1.14426344463204	0.34850144180831	-3.28338223995478	0.00102569487427622	0.0314994038687893
ENSCAFG00845001642	CD226	CD226 molecule [Source:HGNC Symbol;Acc:HGNC:16961]	8180904	1	0	1	0	64	0	39	0	104	20.6366341521045	1.48792368305298	0.453450397183866	3.28133725826169	0.00103316126494536	0.0316405637389517
ENSCAFG00845022916	PPP3CC	protein phosphatase 3 catalytic subunit gamma [Source:HGNC Symbol;Acc:HGNC:9316]	34938993	25	289	74	327	66	139	109	755	249	145.611535637055	-0.980829107143411	0.299302596109787	-3.2770484449244	0.00104898369576819	0.0319476388006748
ENSCAFG00845016568	ENSCAFG00845016568		12084163	37	141	176	216	222	118	316	475	714	197.943714639424	0.939449712761648	0.286655017920945	3.27728333372742	0.00104811136555317	0.0319476388006748
ENSCAFG00845024969	CDC42EP2	CDC42 effector protein 2 [Source:HGNC Symbol;Acc:HGNC:16263]	52896603	18	0	15	3	19	2	40	5	74	13.8863657618478	1.54517321491087	0.472301376723776	3.2715831269206	0.00106947143049491	0.032481880223709
ENSCAFG00845003083	KLF6	Kruppel like factor 6 [Source:HGNC Symbol;Acc:HGNC:2235]	32036907	2	45262	53157	72321	38905	35281	75834	152864	167896	51438.3502496617	0.570910963060838	0.174716563088693	3.26764076037267	0.00108447923341319	0.0327939665764516
ENSCAFG00845003328	PLEK2	pleckstrin 2 [Source:HGNC Symbol;Acc:HGNC:19238]	41600912	8	94	25	128	9	62	15	284	49	47.5364673971328	-1.41338809131836	0.432582862322043	-3.26732336027253	0.00108569594561495	0.0327939665764516
ENSCAFG00845021859	ENSCAFG00845021859		54561828	9	22	2	195	5	73	24	290	31	42.5943797676696	-1.54802506784191	0.474072299124035	-3.26537760316785	0.00109318238929076	0.0329298793495374
ENSCAFG00845016387	MDM2	MDM2 proto-onco [Source:NCBI gene (formerly Entrezgene);Acc:403693]	11016172	10	127	662	214	135	107	195	448	992	260.387004282597	1.31864851443795	0.404435440504744	3.26046726466959	0.00111228805820641	0.0333956239889726
ENSCAFG00845028786	PDE4B	phosphodiesterase 4B [Source:HGNC Symbol;Acc:HGNC:8781]	44251983	5	821	347	2126	438	916	645	3863	1430	777.375338493468	-0.86514166389977	0.265392893145509	-3.25985241596289	0.00111470200706956	0.0333956239889726
ENSCAFG00845007398	ENSCAFG00845007398		19688600	20	582	908	1130	676	610	1550	2322	3134	882.663717190894	0.78132941379165	0.239786913610439	3.25843225565265	0.0011202962057574	0.033472264684215
ENSCAFG00845008040	ENSCAFG00845008040		28124104	3	1298	504	2495	538	1077	1059	4870	2101	1023.65644153988	-0.718099831283561	0.221409636268897	-3.24330884321334	0.00118150062999155	0.0352055255288024
ENSCAFG00845023105	CHD5	chromodomain helicase DNA binding protein 5 [Source:HGNC Symbol;Acc:HGNC:16816]	60238759	5	26	35	0	50	5	167	31	252	46.5664329607217	1.54495200340345	0.476711312982122	3.24085449900239	0.00119171994066979	0.0354143189916021
ENSCAFG00845011667	BTBD11	BTB domain containing 11 [Source:HGNC Symbol;Acc:HGNC:23844]	32013376	10	28	79	38	66	31	91	97	236	58.8805987467408	1.30208974485125	0.402178609544069	3.23759074687579	0.0012054359543448	0.0356772481817177
ENSCAFG00845007757	UBA6	ubiquitin like modifier activating enzyme 6 [Source:HGNC Symbol;Acc:HGNC:25581]	58723823	13	273	367	255	242	164	384	692	993	283.493388271234	0.890712757937987	0.27524910969645	3.2360241198247	0.00121207141868224	0.0356772481817177
ENSCAFG00845026850	U5	U5 spliceosomal RNA [Source:RFAM;Acc:RF00020]	15735992	15	504	1330	422	314	285	614	1211	2258	609.91344141376	1.16124203157223	0.358753659348581	3.2368785692132	0.00120844821889595	0.0356772481817177
ENSCAFG00845025595	RGS2	regulator of G protein signaling 2 [Source:HGNC Symbol;Acc:HGNC:9998]	6217616	38	652	749	881	656	472	935	2005	2340	714.700030504176	0.668839133567192	0.206755699798101	3.23492476492944	0.00121674787449668	0.0356772481817177
ENSCAFG00845003204	SARS1	seryl-tRNA synthetase 1 [Source:HGNC Symbol;Acc:HGNC:10537]	42915405	6	1560	1475	2204	1493	1136	2411	4900	5379	1658.98458796221	0.571687582322864	0.176688853287965	3.23556111030465	0.00121403894961616	0.0356772481817177
ENSCAFG00845019673	ENSCAFG00845019673		536179	28	2816	3221	2835	2412	1643	3003	7294	8636	2662.39485472337	0.70514426995215	0.218122895429318	3.23278429146219	0.00122590090683989	0.0358502851403442
ENSCAFG00845015887	JAK2	Janus kinase 2 [Source:HGNC Symbol;Acc:HGNC:6192]	93877224	1	554	633	671	455	415	1043	1640	2131	611.750986363517	0.725961606355333	0.225112254395314	3.22488710490406	0.00126022354015003	0.0367565199210426
ENSCAFG00845008365	KCNN4	potassium calcium-activated channel subfamily N member 4 [Source:HGNC Symbol;Acc:HGNC:6293]	111968172	1	49	0	48	0	6	1	103	1	12.5009859954833	-1.48430688114605	0.460486972417723	-3.22334174483352	0.00126704289511472	0.0368579100755667
ENSCAFG00845017471	FEZ2	fasciculation and elongation protein zeta 2 [Source:HGNC Symbol;Acc:HGNC:3660]	29693351	17	274	110	639	92	222	178	1135	380	215.534406421654	-0.953295124896443	0.296126276408439	-3.21921828909768	0.00128540593014177	0.0372936852100342
ENSCAFG00845000056	ZFAND5	zinc finger AN1-type containing 5 [Source:HGNC Symbol;Acc:HGNC:13008]	85871695	1	624	721	640	513	347	755	1611	1989	596.263852333812	0.745873821590974	0.232139258822886	3.21304472743255	0.00131335834937234	0.0379397302227007
ENSCAFG00845018787	MOB3C	MOB kinase activator 3C [Source:HGNC Symbol;Acc:HGNC:29800]	13995673	15	68	20	211	27	114	38	393	85	69.7903901698411	-1.32281171764463	0.411787669056781	-3.21236359669193	0.00131647646571166	0.0379397302227007
ENSCAFG00845012040	FGFR1	fibroblast growth factor receptor 1 [Source:HGNC Symbol;Acc:HGNC:3688]	28927382	16	81	187	173	198	125	303	379	688	182.334459090186	1.07128302673637	0.333521904395941	3.21203199135191	0.00131799697735096	0.0379397302227007
ENSCAFG00845004156	GTF3C1	general transcription factor IIIC subunit 1 [Source:HGNC Symbol;Acc:HGNC:4664]	19240592	6	569	485	538	454	309	838	1416	1777	518.000826925398	0.715050194821857	0.222816254041205	3.20914736628516	0.00133129238974031	0.0382226525960595
ENSCAFG00845000932	DENND1B	DENN domain containing 1B [Source:HGNC Symbol;Acc:HGNC:28404]	4693827	7	311	44	450	75	318	224	1079	343	210.184031648194	-1.15060867840752	0.359194057147661	-3.20330655675218	0.00135859277621818	0.0389051567735207
ENSCAFG00845023504	PPFIBP1	PPFIA binding protein 1 [Source:NCBI gene (formerly Entrezgene);Acc:486623]	20224794	27	1100	242	1338	376	617	632	3055	1250	632.865712690329	-0.779457688102139	0.243694956088343	-3.19849741912415	0.00138145769599664	0.0394574380786605
ENSCAFG00845019798	NKIRAS1	NFKB inhibitor interacting Ras like 1 [Source:HGNC Symbol;Acc:HGNC:17899]	20142715	23	45	118	21	61	50	206	116	385	86.3474718603415	1.36415210103385	0.426752127514311	3.19659121321686	0.00139061851262674	0.0396164576271572
ENSCAFG00845029840	TFRC	transferrin receptor [Source:NCBI gene (formerly Entrezgene);Acc:403703]	29440415	33	229	313	527	340	195	671	951	1324	362.247668623782	0.868933263738567	0.272133449681816	3.19304100526613	0.00140782953397994	0.0400034036395074
ENSCAFG00845008691	ENSCAFG00845008691		79137502	5	83	19	133	14	54	21	270	54	45.6279452988383	-1.32842009449773	0.416473893626579	-3.1896839509677	0.00142428462474729	0.0403669357013854
ENSCAFG00845016795	DGUOK	STAM binding protein [Source:HGNC Symbol;Acc:HGNC:16950]	50056958	17	79	6	143	17	45	21	267	44	42.1171682413515	-1.40642909712046	0.441389321951664	-3.18636864820774	0.00144070891298364	0.0407277327324222
ENSCAFG00845025447	NFU1	NFU1 iron-sulfur cluster scaffold [Source:HGNC Symbol;Acc:HGNC:16287]	69157090	10	230	26	355	78	168	98	753	202	137.995946610285	-1.16972116978475	0.367200499759058	-3.18551083278011	0.00144498693976077	0.0407441969587276
ENSCAFG00845002163	SLC22A2	solute carrier family 22 member 2 [Source:NCBI gene (formerly Entrezgene);Acc:403655]	49503308	1	272	22	475	87	491	219	1238	328	241.85793299601	-1.30950511485531	0.412795676687112	-3.17228398651056	0.00151245029068172	0.0424310593327513
ENSCAFG00845018305	ENSCAFG00845018305		13797399	28	3	71	0	41	12	47	15	159	34.2139408259655	1.51034135353901	0.476107019971272	3.17227280881123	0.00151250850954841	0.0424310593327513
ENSCAFG00845029168	ETS2	ETS proto-oncogene 2, transcription factor [Source:HGNC Symbol;Acc:HGNC:3489]	33158349	31	416	718	706	559	476	916	1598	2193	635.635596548324	0.804558218851069	0.253884076636353	3.16899834566414	0.00152965265804821	0.0426947355822316
ENSCAFG00845015658	NUP210L	nucleoporin 210 like [Source:HGNC Symbol;Acc:HGNC:29915]	42938907	7	29	166	5	24	12	43	46	233	53.8178366041351	1.5016706416213	0.473846184527185	3.16910991510821	0.00152906557921799	0.0426947355822316
ENSCAFG00845024571	ENSCAFG00845024571		22911616	32	15	55	0	30	6	71	21	156	31.7654824431426	1.50976593026187	0.476694800231423	3.16715418235926	0.00153938677845389	0.0428579273546822
ENSCAFG00845021345	ZBTB11	zinc finger and BTB domain containing 11 [Source:HGNC Symbol;Acc:HGNC:16740]	8122282	33	312	491	464	301	278	657	1054	1449	411.308725543338	0.806574977989418	0.255178271558466	3.16082938043029	0.00157320621448347	0.0436891650243836
ENSCAFG00845028009	ZBTB38	zinc finger and BTB domain containing 38 [Source:HGNC Symbol;Acc:HGNC:26636]	37795756	23	1229	230	2085	617	1218	724	4532	1571	918.228582314133	-0.962461724293077	0.304605447017379	-3.15969964988237	0.00157931854209943	0.0437487108709703
ENSCAFG00845026654	TFCP2L1	transcription factor CP2 like 1 [Source:HGNC Symbol;Acc:HGNC:17925]	30243677	19	52	112	15	86	2	55	69	253	60.3642415869256	1.47901959681237	0.469149080008914	3.15255781122767	0.00161846770133687	0.0444977715891247
ENSCAFG00845009703	ENSCAFG00845009703		11318914	6	110	25	131	20	79	35	320	80	58.8482128105311	-1.22919197452943	0.389757294313773	-3.15373693440069	0.00161194318806821	0.0444977715891247
ENSCAFG00845009446	ENSCAFG00845009446		29319427	10	60	0	150	13	141	34	351	47	60.3303558377119	-1.49198715120667	0.473228011461343	-3.152787060511	0.00161719728215819	0.0444977715891247
ENSCAFG00845002370	PARD3	par-3 family cell polarity regulator [Source:HGNC Symbol;Acc:HGNC:16051]	2423645	2	572	489	663	464	338	965	1573	1918	557.563190007136	0.674537656972921	0.2141480774448	3.14986557442615	0.00163345602431179	0.0447354857061042
ENSCAFG00845028592	ANKRD55	ankyrin repeat domain 55 [Source:HGNC Symbol;Acc:HGNC:25681]	43805170	2	197	6	292	53	109	49	598	108	98.060654907091	-1.36128112546716	0.432382127063138	-3.14832885141061	0.00164206848793606	0.0447354857061042
ENSCAFG00845029081	VAMP1	vesicle associated membrane protein 1 [Source:HGNC Symbol;Acc:HGNC:12642]	38872951	27	493	794	812	428	257	751	1562	1973	572.283480574584	0.830500062766571	0.263765412697325	3.14863140801399	0.00164036953269788	0.0447354857061042
ENSCAFG00845020731	RIPOR2	RHO family interacting cell polarization regulator 2 [Source:HGNC Symbol;Acc:HGNC:13872]	22945030	35	133	4	260	26	129	72	522	102	87.2381245118875	-1.39400864315001	0.442809260985981	-3.14810182615883	0.0016433443728773	0.0447354857061042
ENSCAFG00845026973	PKP4	plakophilin 4 [Source:HGNC Symbol;Acc:HGNC:9026]	4465724	36	8710	2301	9024	3126	4775	5060	22509	10487	4956.85233151304	-0.628929748250428	0.199903702451503	-3.14616358045198	0.00165427453880727	0.0449221103210594
ENSCAFG00845007263	EPC2	enhancer of polycomb homolog 2 [Source:HGNC Symbol;Acc:HGNC:24543]	51839014	19	686	204	1307	306	571	495	2564	1005	523.149382735197	-0.815791070666001	0.259373455919241	-3.14523730955725	0.00165952155754207	0.0449538702012316
ENSCAFG00845020407	ENSCAFG00845020407		21971293	37	350	106	476	125	220	132	1046	363	209.381002469956	-0.894927381916239	0.285236243729475	-3.13749532743466	0.00170397990076227	0.0460450451125099
ENSCAFG00845004643	ENSCAFG00845004643		7466561	6	56	8	176	13	61	32	293	53	46.813428144752	-1.38418918356016	0.441448324672787	-3.13556334047967	0.00171524383716269	0.0462360960995566
ENSCAFG00845028521	CDC42BPG	CDC42 binding protein kinase gamma [Source:HGNC Symbol;Acc:HGNC:29829]	53360625	18	213	200	283	207	90	408	586	815	222.133556548436	0.881745870320819	0.281797064349441	3.12901013485156	0.00175396258519333	0.0471644817116012
ENSCAFG00845030329	NISCH	nischarin [Source:HGNC Symbol;Acc:HGNC:18006]	37628116	20	178	159	198	202	107	351	483	712	195.049506489762	0.892350024692152	0.285368315927551	3.12701156675957	0.00176592979528169	0.0471958327524665
ENSCAFG00845001546	WDR89	WD repeat domain 89 [Source:HGNC Symbol;Acc:HGNC:20489]	38344532	8	99	364	125	76	89	243	313	683	173.106904586358	1.22046940638849	0.390325451395622	3.12679944908706	0.00176720432952914	0.0471958327524665
ENSCAFG00845018948	ENSCAFG00845018948		35479776	29	258	363	501	328	217	549	976	1240	359.235040836019	0.772838303171156	0.247176012545894	3.12667194203426	0.00176797087771144	0.0471958327524665
ENSCAFG00845008857	CCL4	chemokine (C-C motif) ligand 4 [Source:NCBI gene (formerly Entrezgene);Acc:448786]	38487223	9	0	71	1	4	0	7	1	82	17.1748849646258	1.41234646942005	0.452059518154589	3.12424893780708	0.00178259573707635	0.047471299519968
ENSCAFG00845023096	HPS3	HPS3 biogenesis of lysosomal organelles complex 2 subunit 1 [Source:HGNC Symbol;Acc:HGNC:15597]	44566394	23	285	119	578	146	408	148	1271	413	260.999365307563	-1.01694983458488	0.32572411443604	-3.12212019164019	0.00179553618390087	0.0474719098980984
ENSCAFG00845004161	POLG	DNA polymerase gamma, catalytic subunit [Source:HGNC Symbol;Acc:HGNC:9179]	52774083	3	181	284	278	235	142	299	601	818	238.176366905203	0.863845048942175	0.276668443595538	3.12231144873548	0.00179437002959339	0.0474719098980984
ENSCAFG00845022713	RCN2	reticulocalbin 2 [Source:HGNC Symbol;Acc:HGNC:9935]	39528899	30	165	192	168	155	119	376	452	723	192.353297005989	0.925049463597604	0.296253629336985	3.12249158151366	0.00179327234034843	0.0474719098980984
ENSCAFG00845008811	MYH9	myosin heavy chain 9 [Source:VGNC Symbol;Acc:VGNC:43540]	28817514	10	1833	1771	2246	1419	1225	2560	5304	5750	1783.58184429188	0.544256521269086	0.174454845742105	3.11975582537647	0.00181001011183047	0.0475250065329998
ENSCAFG00845009542	TRA2A	transformer 2 alpha homolog [Source:HGNC Symbol;Acc:HGNC:16645]	37090121	14	1037	1348	1312	693	706	1865	3055	3906	1121.10052789977	0.723814430633072	0.232054655335662	3.11915496625608	0.00181370543604192	0.0475250065329998
ENSCAFG00845006009	RTN3	reticulon 3 [Source:NCBI gene (formerly Entrezgene);Acc:476043]	54286174	18	559	644	794	555	437	899	1790	2098	635.449079381487	0.650435111958147	0.208541015877703	3.11897930112506	0.00181478709754131	0.0475250065329998
ENSCAFG00845003100	ENSCAFG00845003100		85649924	2	1239	1451	1807	1042	648	1577	3694	4070	1248.7067359555	0.656631939685334	0.210526341344057	3.11900133490763	0.00181465139158333	0.0475250065329998
ENSCAFG00845013063	ENSCAFG00845013063		67946953	12	21	0	61	0	11	0	93	0	11.0996997268974	-1.41264676894462	0.453125871021198	-3.11755929044832	0.00182355263073946	0.0476413927817595
ENSCAFG00845022895	CLEC4D	C-type lectin domain family 4 member D [Source:HGNC Symbol;Acc:HGNC:14554]	37860374	27	45	124	18	68	35	93	98	285	70.3067606853852	1.34352797714871	0.431208730477926	3.1157253603368	0.00183493080203487	0.0478253240955896
ENSCAFG00845030347	TMEM168	transmembrane protein 168 [Source:HGNC Symbol;Acc:HGNC:25826]	52341352	14	22	3	59	5	63	9	144	17	25.1419963168551	-1.47830531106157	0.474686617703493	-3.11427635818665	0.00184396687486303	0.0479474877249172
ENSCAFG00845009672	U6	U6 spliceosomal RNA [Source:RFAM;Acc:RF00026]	38916852	10	413	107	446	92	204	208	1063	407	213.994332686137	-0.85763314647494	0.275585266606185	-3.11204280633954	0.00185797556016064	0.0480976853615429
ENSCAFG00845005840	ZC3HAV1L	zinc finger CCCH-type containing, antiviral 1 like [Source:HGNC Symbol;Acc:HGNC:22423]	9587671	16	78	4	144	28	94	15	316	47	53.8500920915022	-1.41988279551018	0.456329315978997	-3.11153096194139	0.00186119955300443	0.0480976853615429
ENSCAFG00845007836	NXF1	nuclear RNA export factor 1 [Source:HGNC Symbol;Acc:HGNC:8071]	54936955	18	476	729	593	312	272	789	1341	1830	515.550269286003	0.840515877244659	0.270331494446098	3.10920441943642	0.00187591879414634	0.0480976853615429
ENSCAFG00845024981	JADE1	jade family PHD finger 1 [Source:HGNC Symbol;Acc:HGNC:30027]	12275915	19	513	117	1176	175	517	482	2206	774	425.092932993741	-0.99430052777476	0.319656211282196	-3.11053091628175	0.00186751345074612	0.0480976853615429
ENSCAFG00845006563	NARF	nuclear prelamin A recognition factor [Source:HGNC Symbol;Acc:HGNC:29916]	505739	9	501	1043	1286	677	585	1501	2372	3221	904.724795733884	0.819701432950048	0.263532963254394	3.11043226937334	0.00186813733380996	0.0480976853615429
ENSCAFG00845021680	ENSCAFG00845021680		31505643	17	0	54	0	4	0	14	0	72	14.4017363115402	1.39655669249736	0.449161624606868	3.1092520286427	0.00187561651829837	0.0480976853615429
ENSCAFG00845005867	AHR	aryl hydrocarbon receptor [Source:HGNC Symbol;Acc:HGNC:348]	31661088	14	394	467	483	299	245	648	1122	1414	409.93176866316	0.730649216331816	0.235119019336333	3.10757172428759	0.00188631206746585	0.0481402558884513
ENSCAFG00845028945	STEAP3	STEAP3 metalloreductase [Source:HGNC Symbol;Acc:HGNC:24592]	32130148	19	30	6	72	2	33	6	135	14	20.6072706044795	-1.47373683597867	0.474193124016473	-3.10788318374577	0.00188432533185038	0.0481402558884513
ENSCAFG00845029535	PTDSS2	phosphatidylserine synthase 2 [Source:HGNC Symbol;Acc:HGNC:15463]	26167467	18	45	3	90	4	14	6	149	13	20.1185978744849	-1.47610148143847	0.475322414488419	-3.10547417173072	0.001899742111843	0.0483349850753305
ENSCAFG00845017890	ENSCAFG00845017890		22383956	35	126	46	393	63	203	92	722	201	135.692400738252	-1.14277649006352	0.368042489205155	-3.10501239281238	0.00190271052360031	0.0483349850753305
ENSCAFG00845011007	CHCHD5	coiled-coil-helix-coiled-coil-helix domain containing 5 [Source:HGNC Symbol;Acc:HGNC:17840]	37582271	17	312	95	505	68	179	189	996	352	190.659120454586	-0.926362438034417	0.298484268868288	-3.1035553114633	0.0019121048969661	0.0484619689403476
ENSCAFG00845001220	PWWP2A	PWWP domain containing 2A [Source:HGNC Symbol;Acc:HGNC:29406]	50993644	4	5324	2529	8344	2132	4932	4374	18600	9035	4206.01593996967	-0.613146275094485	0.19771702430614	-3.10113040213019	0.00192783371501215	0.0487485474954334
ENSCAFG00845000414	TRPM3	transient receptor potential cation channel subfamily M member 3 [Source:HGNC Symbol;Acc:HGNC:17992]	86695268	1	1422	78	1282	450	652	327	3356	855	616.936543837651	-1.15574522257832	0.373155022469766	-3.09722542370968	0.00195341266591242	0.0492823218345182
ENSCAFG00845000599	PPP1R15A	protein phosphatase 1 regulatory subunit 15A [Source:HGNC Symbol;Acc:HGNC:14375]	108011176	1	81	330	263	277	192	404	536	1011	268.521577356414	1.09427682856289	0.353631902653112	3.09439510506013	0.00197214658053272	0.0496413608456011
ENSCAFG00845019921	EPS8	epidermal growth factor receptor pathway substrate 8 [Source:HGNC Symbol;Acc:HGNC:3420]	31213046	27	1269	458	1415	464	872	746	3556	1668	799.077947466345	-0.629315741715827	0.203591220915068	-3.09107504187697	0.00199433224990343	0.0500854511507638
ENSCAFG00845021124	USP3	ubiquitin specific peptidase 3 [Source:HGNC Symbol;Acc:HGNC:12626]	28247372	30	789	211	899	217	381	451	2069	879	430.091487288208	-0.730588961566122	0.236545079603334	-3.08858236574295	0.00201113936502044	0.05034646029449
ENSCAFG00845027771	RERE	arginine-glutamic acid dipeptide repeats [Source:HGNC Symbol;Acc:HGNC:9965]	62087296	5	4406	1789	4905	1665	2713	2450	12024	5904	2742.73155126176	-0.536942553337369	0.173896451153303	-3.08771426775128	0.00201702305142024	0.05034646029449
ENSCAFG00845008026	ENSCAFG00845008026		116728732	1	5	24	0	51	4	18	9	93	21.1081409751085	1.46125501058391	0.473279784808195	3.08750776493888	0.00201842498414191	0.05034646029449
ENSCAFG00845000523	FCHO2	FCH and mu domain containing endocytic adaptor 2 [Source:HGNC Symbol;Acc:HGNC:25180]	56405494	2	351	80	424	79	182	193	957	352	188.237558773301	-0.906833662219982	0.293785235270635	-3.08672306620381	0.00202376040591208	0.0503655947521009
ENSCAFG00845009129	LCA5	lebercilin LCA5 [Source:HGNC Symbol;Acc:HGNC:31923]	41206511	12	293	67	452	110	253	177	998	354	200.954852009642	-0.949987824633359	0.308230862187893	-3.08206588363712	0.00205569333213804	0.0508635423193877
ENSCAFG00845025354	ANKRD44	ankyrin repeat domain 44 [Source:HGNC Symbol;Acc:HGNC:25259]	6390418	37	173	27	334	59	110	77	617	163	109.07625639238	-1.1335694037327	0.367828410496667	-3.08178860409962	0.00205760905890675	0.0508635423193877
ENSCAFG00845013095	ENSCAFG00845013095		39136174	17	0	74	1	8	5	29	6	111	22.8365455663486	1.44145981285486	0.467696343709736	3.08204208188009	0.00205585771446115	0.0508635423193877
ENSCAFG00845021220	CCNB1IP1	cyclin B1 interacting protein 1 [Source:HGNC Symbol;Acc:HGNC:19437]	17931751	15	5	91	21	19	6	27	32	137	31.628754881715	1.46180216396296	0.474668616866382	3.07962673751918	0.00207260167335063	0.0509678431413834
ENSCAFG00845004992	GALNT10	polypeptide N-acetylgalactosaminyltransferase 10 [Source:HGNC Symbol;Acc:HGNC:19873]	55711429	4	135	226	126	115	63	189	324	530	144.621825055879	1.04170823917656	0.338446114072976	3.07791460992206	0.0020845463694314	0.0509678431413834
ENSCAFG00845005132	SPIRE1	spire type actin nucleation factor 1 [Source:HGNC Symbol;Acc:HGNC:30622]	77913596	7	162	257	76	112	62	218	300	587	152.831651302628	1.14915701824314	0.373256519251435	3.07873261141634	0.00207883170875645	0.0509678431413834
ENSCAFG00845021351	ITGB3	integrin subunit beta 3 [Source:NCBI gene (formerly Entrezgene);Acc:403788]	10772333	9	720	230	849	279	463	321	2032	830	434.514968304259	-0.7424562509714	0.241143435034484	-3.07889887553948	0.00207767192555413	0.0509678431413834
ENSCAFG00845030085	ENSCAFG00845030085		29855470	33	80	227	163	121	67	165	310	513	140.375603264162	1.07899278766033	0.350566147471278	3.0778579034039	0.002084943061838	0.0509678431413834
ENSCAFG00845027647	JPT1	Jupiter microtubule associated homolog 1 [Source:NCBI gene (formerly Entrezgene);Acc:450237]	5992033	9	273	374	413	292	194	428	880	1094	324.844324079703	0.759796760778506	0.246992167638797	3.07619779218925	0.00209658715827055	0.051139100486577
ENSCAFG00845021192	SOCS2	suppressor of cytokine signaling 2 [Source:HGNC Symbol;Acc:HGNC:19382]	34451551	15	33	1	107	3	26	12	166	16	22.9653702518513	-1.46355690260405	0.476223711059298	-3.07325500309205	0.00211737469415544	0.0515047323825017
ENSCAFG00845009428	ENSCAFG00845009428		28546267	6	5	27	1	30	1	11	7	68	15.3035240003966	1.44974619367355	0.471806528368271	3.07275568798816	0.00212092049901639	0.0515047323825017
ENSCAFG00845028285	ATP1B3	ATPase Na+/K+ transporting subunit beta 3 [Source:HGNC Symbol;Acc:HGNC:806]	38214096	23	332	338	257	191	119	561	708	1090	287.783142310474	0.931229813599122	0.30332188099001	3.0701043082012	0.00213984023215606	0.0518499748560891
ENSCAFG00845014337	WSB1	WD repeat and SOCS box containing 1 [Source:HGNC Symbol;Acc:HGNC:19221]	42686081	9	534	922	668	391	374	853	1576	2166	620.800832788825	0.837225042297629	0.272836982376503	3.06859075703416	0.00215070990113707	0.0519593231243157
ENSCAFG00845022852	ENSCAFG00845022852		29677833	26	7	30	8	35	19	124	34	189	37.3878782118548	1.44024734272803	0.469416567088491	3.06816470424343	0.0021537787453798	0.0519593231243157
ENSCAFG00845027066	BRIP1	BRCA1 interacting helicase 1 [Source:HGNC Symbol;Acc:HGNC:20473]	35614404	9	201	440	169	135	82	233	452	808	217.92805050581	1.13264302719783	0.369368401736424	3.06643183843881	0.00216630193641374	0.0521473337313571
ENSCAFG00845019637	ENSCAFG00845019637		25224169	10	33	62	95	130	22	114	150	306	77.8608421938771	1.26167675161125	0.411725890091607	3.06436097892832	0.00218135530208851	0.0523952989227141
ENSCAFG00845017383	CEP41	centrosomal protein 41 [Source:HGNC Symbol;Acc:HGNC:12370]	6266355	14	327	109	497	61	220	208	1044	378	204.469406848591	-0.93411120265428	0.304980992116566	-3.06285056052692	0.00219239515002368	0.0524480885647875
ENSCAFG00845023645	KRT18	keratin 18 [Source:NCBI gene (formerly Entrezgene);Acc:477601]	2189986	27	3374	2851	4929	2872	1811	4608	10114	10331	3227.0473192156	0.53052732498457	0.173218774040695	3.06275880269151	0.00219306746742558	0.0524480885647875
ENSCAFG00845017411	ENSCAFG00845017411		19551911	24	170	53	384	20	124	108	678	181	117.239690396101	-1.17507358513643	0.383785286446632	-3.06179946609244	0.00220010793245351	0.0525025756608224
ENSCAFG00845009328	ZNF354A	zinc finger protein 354A [Source:HGNC Symbol;Acc:HGNC:11628]	2767184	11	67	107	61	102	51	129	179	338	90.1248263560177	1.10956522430782	0.362522067887081	3.06068325929729	0.0022083257212308	0.0525848619364353
ENSCAFG00845016130	SLC25A37	solute carrier family 25 member 37 [Source:HGNC Symbol;Acc:HGNC:29786]	34100661	25	366	85	549	98	188	215	1103	398	212.404079995266	-0.894753063881331	0.29249840433486	-3.05900152144759	0.00222076022136256	0.0526535084742414
ENSCAFG00845013089	ENSCAFG00845013089		61672892	8	3500	5070	7000	4027	3864	8910	14364	18007	5221.15148643567	0.683450061325444	0.223395580085064	3.05937145696975	0.00221801948553881	0.0526535084742414
ENSCAFG00845005851	ENSCAFG00845005851		31581896	14	0	37	8	24	3	23	11	84	18.1450570179027	1.45094124124138	0.474651075627564	3.05685863941844	0.00223669730983591	0.0529175704741222
ENSCAFG00845008243	LMBRD1	LMBR1 domain containing 1 [Source:HGNC Symbol;Acc:HGNC:23038]	32814082	12	63	103	91	109	46	126	200	338	91.902454134219	1.0658877090833	0.348955033538731	3.05451306511959	0.00225426195526231	0.0532189251750899
ENSCAFG00845019113	NDUFAF7	NADH:ubiquinone oxidoreductase complex assembly factor 7 [Source:HGNC Symbol;Acc:HGNC:28816]	30231356	17	242	331	184	203	148	348	574	882	247.231619382098	0.923456280491671	0.302422238889963	3.05353298051495	0.00226163860498104	0.0532789863673419
ENSCAFG00845016003	ENSCAFG00845016003		42856760	10	113	19	143	18	96	57	352	94	65.3020802326548	-1.22285443568816	0.400718448178856	-3.05165494936822	0.00227583551245106	0.0533852904782403
ENSCAFG00845029365	ENSCAFG00845029365		6564372	25	19	93	19	12	5	61	43	166	36.4633852098997	1.43402048050293	0.469903134736439	3.05173635691374	0.00227521842625596	0.0533852904782403
ENSCAFG00845029126	ENSCAFG00845029126		63267594	5	30	92	42	67	46	132	118	291	71.3579018122611	1.23037059245334	0.40351586274231	3.04912571241114	0.00229508420644209	0.0537225124756348
ENSCAFG00845024465	ENSCAFG00845024465		489356	13	4	32	9	21	2	23	15	76	16.7727673102231	1.45058576330775	0.476581794271278	3.0437288640574	0.00233665631642722	0.0545797370521401
ENSCAFG00845019571	LZTS2	leucine zipper tumor suppressor 2 [Source:HGNC Symbol;Acc:HGNC:29381]	14151165	28	57	13	105	3	29	6	191	22	28.2474017598643	-1.42599501085547	0.469090939598643	-3.03991164714364	0.00236647560058402	0.0551593942842259
ENSCAFG00845004168	ENSCAFG00845004168		65911582	5	316	378	602	413	299	839	1217	1630	457.150954445414	0.774527763160302	0.254946093002212	3.0380060115437	0.00238149203742234	0.0553922989716905
ENSCAFG00845000042	ALDH1A1	aldehyde dehydrogenase 1 family member A1 [Source:NCBI gene (formerly Entrezgene);Acc:476323]	85390360	1	1956	809	2579	753	1116	1137	5651	2699	1251.79486542556	-0.540000919623578	0.177994704384523	-3.03380328920917	0.00241491836835115	0.0557210295154578
ENSCAFG00845023492	STK25	serine/threonine kinase 25 [Source:NCBI gene (formerly Entrezgene);Acc:403531]	51617610	25	21	214	51	46	1	23	73	283	67.707037837625	1.44551424213271	0.476255152967811	3.03516766826543	0.0024040200017603	0.0557210295154578
ENSCAFG00845024440	PARP14	poly(ADP-ribose) polymerase family member 14 [Source:HGNC Symbol;Acc:HGNC:29232]	25996843	33	76	18	203	35	103	15	382	68	65.9967457351712	-1.32098008339269	0.435349598690324	-3.03429723460555	0.00241096762712961	0.0557210295154578
ENSCAFG00845010579	NLE1	RAD51 paralog D [Source:HGNC Symbol;Acc:HGNC:9823]	39054329	9	245	31	366	80	259	157	870	268	170.001897068686	-1.12406806127747	0.370542115538768	-3.03357705950126	0.00241672980727973	0.0557210295154578
ERCC-00042	ERCC-00042		1	ERCC-00042	25	92	35	46	30	88	90	226	55.6381894291571	1.26805119156002	0.418076886448206	3.03305739365986	0.00242089552271241	0.0557210295154578
ENSCAFG00845028008	ARID2	AT-rich interaction domain 2 [Source:HGNC Symbol;Acc:HGNC:18037]	8605848	27	341	40	333	111	188	45	862	196	157.909313566875	-1.19329128774504	0.393552214950888	-3.03210410820315	0.00242855428466654	0.0557808562259346
ENSCAFG00845012342	LZTFL1	leucine zipper transcription factor like 1 [Source:HGNC Symbol;Acc:HGNC:6741]	43135374	20	57	9	95	7	30	12	182	28	28.3783455834265	-1.37899659178943	0.45489455401228	-3.03146428029606	0.00243370713658442	0.0557829962179693
ENSCAFG00845014903	KIAA0825	KIAA0825 [Source:HGNC Symbol;Acc:HGNC:28532]	14796091	3	116	24	201	17	76	61	393	102	68.5677275414715	-1.19448167255526	0.394111095916067	-3.03082477233691	0.00243886740854687	0.0557852970523429
ENSCAFG00845021584	ENSCAFG00845021584		26316518	10	35	1	78	0	33	11	146	12	20.9933141112494	-1.44038402461833	0.475495441685479	-3.02922782921458	0.00245179710035681	0.0559649338124925
ENSCAFG00845017292	ENSCAFG00845017292		10233397	23	38	14	202	9	39	16	279	39	40.5349142430413	-1.38433337136928	0.457578762643138	-3.02534445299183	0.00248350111450828	0.0565714871641607
ENSCAFG00845029764	SMIM7	mediator complex subunit 26 [Source:HGNC Symbol;Acc:HGNC:2376]	46382946	20	406	434	549	322	281	856	1236	1612	452.55055657229	0.72882775087189	0.24101055425634	3.02404910490644	0.00249415951803548	0.0566971313120437
ENSCAFG00845025974	CTBP2	C-terminal binding protein 2 [Source:HGNC Symbol;Acc:HGNC:2495]	34817450	28	4055	1278	6656	1648	2814	3284	13525	6210	2893.55042892792	-0.644724062529421	0.21333911469987	-3.02206214475218	0.00251059000417155	0.0568362521478261
ENSCAFG00845027174	ENSCAFG00845027174		27847986	23	210	263	255	209	126	299	591	771	225.625120983215	0.808795487231392	0.267600612762321	3.02239773998482	0.00250780798344907	0.0568362521478261
ENSCAFG00845000463	GYS1	glycogen synthase 1 [Source:HGNC Symbol;Acc:HGNC:4706]	107925736	1	36	75	66	48	16	125	118	248	59.0632807754261	1.21950049283785	0.403817400327367	3.01993052267988	0.00252832676319267	0.0570943850075602
ENSCAFG00845005084	ST3GAL2	ST3 beta-galactoside alpha-2,3-sialyltransferase 2 [Source:HGNC Symbol;Acc:HGNC:10863]	76796878	5	215	32	145	34	100	68	460	134	87.580884131025	-1.12412134676487	0.372293541739771	-3.01944895823795	0.0025323495935326	0.0570943850075602
ENSCAFG00845020095	PPP1R13B	protein phosphatase 1 regulatory subunit 13B [Source:HGNC Symbol;Acc:HGNC:14950]	71742027	8	59	99	35	43	14	120	108	262	61.8012005743071	1.27744079491067	0.423443820882838	3.01678931634267	0.00255467301106017	0.0574801427488538
ENSCAFG00845015402	CRYBG3	crystallin beta-gamma domain containing 3 [Source:HGNC Symbol;Acc:HGNC:34427]	4974992	33	46	129	86	72	51	148	183	349	90.1284486903965	1.11272106413534	0.369221453426448	3.01369558515377	0.00258086625471796	0.0579512229292577
ENSCAFG00845001425	L3MBTL3	L3MBTL histone methyl-lysine binding protein 3 [Source:HGNC Symbol;Acc:HGNC:23035]	68750220	1	16	3	44	1	33	1	93	5	14.4609914068053	-1.42544621617394	0.473135582477711	-3.01276477391359	0.00258879494124712	0.0580111061529462
ENSCAFG00845004370	BMP4	bone morphotic protein 4 [Source:NCBI gene (formerly Entrezgene);Acc:490695]	30252890	8	663	110	1093	242	381	394	2137	746	409.54505972606	-0.913596025396551	0.303334462816906	-3.01184381396189	0.00259666162743502	0.0580693599238764
ENSCAFG00845013569	RAB11FIP1	RAB11 family interacting protein 1 [Source:HGNC Symbol;Acc:HGNC:30265]	29364073	16	1836	1779	2561	1651	1401	2818	5798	6248	1944.35499168811	0.531534124084052	0.176530792129405	3.01099948440957	0.00260389294746053	0.0581131978658955
ENSCAFG00845016258	U6	U6 spliceosomal RNA [Source:RFAM;Acc:RF00026]	68320227	12	296	422	280	228	189	437	765	1087	309.978437653703	0.851283397456878	0.282793631580318	3.01026367779113	0.00261020982425694	0.0581364915402682
ENSCAFG00845027819	GTPBP3	GTP binding protein 3, mitochondrial [Source:HGNC Symbol;Acc:HGNC:14880]	45908930	20	31	5	94	5	26	7	151	17	22.0590673433559	-1.41930874854332	0.471642960824473	-3.00928640186264	0.00261862136877161	0.0582062511909416
ENSCAFG00845025346	CEP70	centrosomal protein 70 [Source:HGNC Symbol;Acc:HGNC:29972]	35240079	23	133	126	142	135	81	312	356	573	149.97311217232	0.94018853627408	0.313106317505241	3.00277727950456	0.00267528139924401	0.0592439089267068
ENSCAFG00845021168	ASXL1	ASXL transcriptional regulator 1 [Source:HGNC Symbol;Acc:HGNC:18318]	22414540	24	277	48	386	50	122	151	785	249	142.724820575813	-1.03177594343132	0.343772350545987	-3.00133487115129	0.00268798783306591	0.0592439089267068
ENSCAFG00845025577	SLC48A1	solute carrier family 48 member 1 [Source:HGNC Symbol;Acc:HGNC:26035]	7037538	27	41	68	52	47	21	125	114	240	57.6527600133378	1.18367934705443	0.39444654524313	3.00086123539207	0.00269217218796192	0.0592439089267068
ENSCAFG00845014495	ENSCAFG00845014495		48019861	8	224	372	273	287	183	305	680	964	283.83503865017	0.887262790851602	0.29564181875656	3.00114102457947	0.00268969965973736	0.0592439089267068
ENSCAFG00845014781	ENSCAFG00845014781		1259357	32	479	129	696	157	216	224	1391	510	272.066186429454	-0.816618954827132	0.27198011649228	-3.00249505500272	0.00267776323759856	0.0592439089267068
ENSCAFG00845026429	ENSCAFG00845026429		21780232	27	84	171	127	142	86	172	297	485	135.30236251268	1.00217281757386	0.334136655678225	2.99929026206258	0.00270609366672639	0.0594316387961324
ENSCAFG00845020372	ARNTL	aryl hydrocarbon receptor nuclear translocator like [Source:HGNC Symbol;Acc:HGNC:701]	37105604	21	49	53	26	81	35	158	110	292	68.4124748578936	1.24979129166974	0.416994110145589	2.99714375158294	0.00272522172623047	0.0597327426077354
ENSCAFG00845018577	ENSA	endosulfine alpha [Source:HGNC Symbol;Acc:HGNC:3360]	60813255	17	1366	1624	1328	836	763	1823	3457	4283	1264.22576939677	0.706210727773816	0.235740063368084	2.99571790082682	0.00273799601436877	0.0597750615018132
ENSCAFG00845025990	RNF34	ring finger protein 34 [Source:HGNC Symbol;Acc:HGNC:17297]	8001662	26	117	258	283	130	97	392	497	780	203.28451913992	0.975693793331032	0.325689862989221	2.99577574928491	0.00273747668349215	0.0597750615018132
ENSCAFG00845003664	HERPUD1	homocysteine inducible ER protein with ubiquitin like domain 1 [Source:HGNC Symbol;Acc:HGNC:13744]	59927546	2	218	365	263	202	127	283	608	850	245.621901504173	0.900803720521314	0.300896636738228	2.99373143643672	0.00275588407857278	0.059970141644482
ENSCAFG00845014821	SHROOM3	shroom family member 3 [Source:HGNC Symbol;Acc:HGNC:30422]	1295538	32	395	105	517	129	288	252	1200	486	250.892620660959	-0.818103662128508	0.273291694708711	-2.99351820039934	0.00275781059535169	0.059970141644482
ENSCAFG00845013183	ENSCAFG00845013183		66356830	11	1174	1098	838	668	425	1395	2437	3161	908.313907940017	0.774986819513654	0.259200099625994	2.98991713595751	0.00279053137695466	0.0605622213207187
ENSCAFG00845012761	LARS2	leucyl-tRNA synthetase 2, mitochondrial [Source:HGNC Symbol;Acc:HGNC:17095]	43376366	20	254	58	359	72	136	129	749	259	144.360322042539	-0.923137570863482	0.309101304915564	-2.98652110548564	0.00282171360196716	0.0611186492371078
ENSCAFG00845003348	ANKS4B	ankyrin repeat and sterile alpha motif domain containing 4B [Source:HGNC Symbol;Acc:HGNC:26795]	24358101	6	285	85	530	110	200	170	1015	365	199.271062965923	-0.869189440463314	0.291274723418552	-2.984088115378	0.00284424849855421	0.0614859601893336
ENSCAFG00845025510	TAF1B	TATA-box binding protein associated factor, RNA polymerase I subunit B [Source:HGNC Symbol;Acc:HGNC:11533]	6972386	17	211	76	319	59	137	89	667	224	130.355997814766	-0.930433639840534	0.311938130965226	-2.98275057608861	0.00285670696706848	0.0616344311388063
ENSCAFG00845009008	ENSCAFG00845009008		25608796	21	90	26	130	10	66	29	286	65	50.4365891500727	-1.24692092874474	0.418146052219045	-2.98202248264094	0.00286350969377872	0.0616605358865438
ENSCAFG00845013172	CKAP4	cytoskeleton associated protein 4 [Source:HGNC Symbol;Acc:HGNC:16991]	33229742	10	536	168	806	179	442	415	1784	762	378.090028669146	-0.775591886532829	0.260296728953314	-2.97964515209847	0.00288582468929703	0.0619789369042514
ENSCAFG00845017897	DOK1	docking protein 1 [Source:HGNC Symbol;Acc:HGNC:2990]	49447213	17	145	58	318	28	156	102	619	188	116.403747067022	-1.09011543569234	0.365936127084373	-2.97897735426652	0.00289212152037268	0.0619789369042514
ENSCAFG00845019885	ENSCAFG00845019885		14235829	15	1273	1064	1421	842	631	1761	3325	3667	1106.59622538383	0.5761383408623	0.193422283554485	2.97865545931272	0.00289516122500585	0.0619789369042514
ENSCAFG00845001961	CPEB2	cytoplasmic polyadenylation element binding protein 2 [Source:HGNC Symbol;Acc:HGNC:21745]	65794192	3	381	627	631	439	384	733	1396	1799	531.315190134367	0.746854428695447	0.250795346519377	2.97794372607206	0.00290189258875711	0.0620026468818742
ENSCAFG00845026971	PCLO	piccolo presynaptic cytomatrix protein [Source:HGNC Symbol;Acc:HGNC:13406]	22770852	18	1	4	0	29	0	24	1	57	11.1053350280444	1.34253915981825	0.451013887636131	2.97671357051732	0.00291356072946114	0.0621315416679092
ENSCAFG00845000139	NCOA7	nuclear receptor coactivator 7 [Source:HGNC Symbol;Acc:HGNC:21081]	64864866	1	1641	520	1803	527	785	936	4229	1983	921.222100187604	-0.589383936971055	0.198160466356665	-2.97427608951139	0.00293680703598495	0.062385929810663
ENSCAFG00845008090	MYO6	myosin VI [Source:HGNC Symbol;Acc:HGNC:7605]	38063189	12	2603	2390	3618	1770	1431	4113	7652	8273	2490.67667381966	0.554740323544173	0.186508280431603	2.97434688830135	0.00293612944663834	0.062385929810663
ENSCAFG00845001850	FECH	ferrochelatase [Source:HGNC Symbol;Acc:HGNC:3647]	18227773	1	61	117	87	89	44	118	192	324	88.005942143209	1.05394631348308	0.354543132761909	2.97268855631975	0.00295203826022501	0.0625888881134244
ENSCAFG00845012993	INSIG1	insulin induced gene 1 [Source:HGNC Symbol;Acc:HGNC:6083]	19989744	16	1364	2276	1941	1065	871	1770	4176	5111	1533.74833106437	0.758691373941453	0.255309210003019	2.97165689374262	0.00296197491650251	0.0626790277436472
ENSCAFG00845027761	ENSCAFG00845027761		26578928	34	24	76	25	53	9	29	58	158	40.1962120782768	1.35253820386756	0.455435105623326	2.96977151556295	0.0029802131853243	0.0629441577934873
ENSCAFG00845024692	LTA4H	leukotriene A4 hydrolase [Source:HGNC Symbol;Acc:HGNC:6710]	36460861	15	154	188	181	159	73	214	408	561	160.326688387983	0.887133581269763	0.298813157541748	2.96885715665254	0.00298909511004815	0.0630110393657378
ENSCAFG00845026060	SSPN	sarcospan [Source:HGNC Symbol;Acc:HGNC:11322]	21534278	27	45	0	140	1	71	26	256	27	38.5909147938761	-1.41386356083515	0.476352395347136	-2.96810423259195	0.00299642700782826	0.0630450529795928
ENSCAFG00845020123	CC2D1B	coiled-coil and C2 domain containing 1B [Source:HGNC Symbol;Acc:HGNC:29386]	9121607	15	219	369	390	295	207	403	816	1067	314.566378747764	0.799498680006258	0.269855471596427	2.96269212284834	0.00304961428675037	0.0639201473601195
ENSCAFG00845021327	HMBOX1	homeobox containing 1 [Source:HGNC Symbol;Acc:HGNC:26137]	28643730	25	433	64	680	161	231	201	1344	426	251.627391097829	-0.971528319244796	0.327864292846306	-2.96320258241791	0.00304456123856961	0.0639201473601195
ENSCAFG00845015501	ENSCAFG00845015501		55415695	6	4	42	14	24	12	61	30	127	27.446482250137	1.38812566914227	0.468661547947795	2.96189366339245	0.00305753359177539	0.0639645310233845
ENSCAFG00845014577	DBNDD2	dysbindin domain containing 2 [Source:HGNC Symbol;Acc:HGNC:15881]	33372082	24	127	14	217	34	106	70	450	118	81.0563676968376	-1.18715859367205	0.400926061685292	-2.96104121713074	0.00306600904689965	0.0640203593599785
ENSCAFG00845012925	TBC1D8	TBC1 domain family member 8 [Source:HGNC Symbol;Acc:HGNC:17791]	42587102	10	38	120	69	55	10	76	117	251	62.8949983188301	1.27513839721169	0.431919576076641	2.95225886447301	0.00315458349346176	0.0652519381152268
ENSCAFG00845019528	PPP1R9A	protein phosphatase 1 regulatory subunit 9A [Source:HGNC Symbol;Acc:HGNC:14946]	20073561	14	520	69	811	220	323	216	1654	505	312.443118531157	-0.998729090663981	0.338055034124663	-2.954338760995	0.00313339842696366	0.0652519381152268
ENSCAFG00845013411	TINCR	scaffold attachment factor B2 [Source:HGNC Symbol;Acc:HGNC:21605]	55037243	20	3287	2496	3738	2321	1782	4274	8807	9091	2840.10260252903	0.489151999044725	0.1656042039125	2.95374143583443	0.00313946924846221	0.0652519381152268
ENSCAFG00845001503	EAPP	E2F associated phosphoprotein [Source:HGNC Symbol;Acc:HGNC:19312]	13483365	8	509	583	626	593	423	743	1558	1919	583.895926320449	0.701526904527262	0.23760690858951	2.95246846437122	0.00315244268504025	0.0652519381152268
ENSCAFG00845023630	ENSCAFG00845023630		35912436	30	1099	865	1777	1438	882	2561	3758	4864	1380.31486718383	0.733247299749024	0.248317045566248	2.95286736388542	0.00314837206906186	0.0652519381152268
ENSCAFG00845011347	CCDC112	coiled-coil domain containing 112 [Source:HGNC Symbol;Acc:HGNC:28599]	5018050	11	737	314	1197	275	486	497	2420	1086	517.232901389552	-0.630462973709579	0.213645337005969	-2.95097933118926	0.00316768113517955	0.0654001582684542
ENSCAFG00845027626	MBNL1	muscleblind like splicing regulator 1 [Source:HGNC Symbol;Acc:HGNC:6923]	47290541	23	1883	734	2586	728	1456	1469	5925	2931	1338.94456765537	-0.582210647840962	0.197624994804553	-2.94603751117997	0.00321873363372662	0.0663299781529644
ENSCAFG00845011977	ADAT2	adenosine deaminase tRNA specific 2 [Source:HGNC Symbol;Acc:HGNC:21172]	35140883	1	44	9	101	7	28	5	173	21	25.9095510474935	-1.37742386346583	0.467935528677129	-2.94361889416659	0.00324399194142604	0.0666015105292777
ENSCAFG00845018361	CASD1	CAS1 domain containing 1 [Source:HGNC Symbol;Acc:HGNC:16014]	19793074	14	105	14	179	25	118	68	402	107	74.6048322541992	-1.21140825719543	0.411515078224496	-2.94377611246255	0.00324234459392456	0.0666015105292777
ENSCAFG00845006847	CAV1	caveolin 1 [Source:NCBI gene (formerly Entrezgene);Acc:403980]	55503040	14	2354	985	4616	1150	1967	1954	8937	4089	1929.25116846814	-0.621239975860211	0.21122711603019	-2.94109954979179	0.00327049408859118	0.06677258764207
ENSCAFG00845022316	RSAD2	radical S-adenosyl methionine domain containing 2 [Source:HGNC Symbol;Acc:HGNC:30908]	4590447	17	46	0	89	10	133	28	268	38	49.2437926633743	-1.40061409592117	0.476086356431519	-2.94193285944886	0.00326170636775081	0.06677258764207
ENSCAFG00845020878	CDYL2	chromodomain Y like 2 [Source:HGNC Symbol;Acc:HGNC:23030]	71279049	5	392	168	661	115	404	311	1457	594	307.703002125363	-0.837682241287291	0.284798364073122	-2.94131689981273	0.00326819993308335	0.06677258764207
ENSCAFG00845004249	DHRS4	dehydrogenase/reductase 4 [Source:NCBI gene (formerly Entrezgene);Acc:480254]	4157179	8	239	356	279	180	191	538	709	1074	291.368315216236	0.86006336814489	0.292552332148154	2.93986160298096	0.00328358876300292	0.0669160186915106
ENSCAFG00845025845	KLF11	Kruppel like factor 11 [Source:HGNC Symbol;Acc:HGNC:11811]	7139227	17	486	129	811	207	529	385	1826	721	384.781020686799	-0.874430579398687	0.297528724106307	-2.93897868861311	0.00329295715730759	0.0669831229876683
ENSCAFG00845006465	ENSCAFG00845006465		3356503	22	58	91	31	68	12	72	101	231	58.4528561692517	1.26363797784015	0.430820347973447	2.93309724989598	0.00335598753796491	0.0681395259780167
ENSCAFG00845023195	KIF24	kinesin family member 24 [Source:HGNC Symbol;Acc:HGNC:19916]	51917996	11	51	3	75	8	28	10	154	21	23.874329048079	-1.36957343986862	0.468053220829237	-2.9261062180967	0.00343233725793047	0.0693068100159038
ENSCAFG00845009146	PARPBP	PARP1 binding protein [Source:HGNC Symbol;Acc:HGNC:26074]	41626510	15	2	19	0	14	0	19	2	52	10.2210724486839	1.33398590412141	0.45574144473005	2.92706735265556	0.00342174770173167	0.0693068100159038
ENSCAFG00845004430	GSE1	Gse1 coiled-coil protein [Source:HGNC Symbol;Acc:HGNC:28979]	67229422	5	421	123	386	74	152	71	959	268	178.425021102666	-1.03151523141189	0.352489941417264	-2.92636784829788	0.00342945172634156	0.0693068100159038
ENSCAFG00845011380	KLHL11	kelch like family member 11 [Source:HGNC Symbol;Acc:HGNC:19008]	21694487	9	321	370	463	240	219	802	1003	1412	379.46226986644	0.798590509342342	0.273107339711175	2.92409025032756	0.0034546456900411	0.0696297417416876
ENSCAFG00845000578	KRBA2	KRAB-A domain containing 2 [Source:HGNC Symbol;Acc:HGNC:26989]	33247896	5	49	11	65	0	56	9	170	20	28.2672613903573	-1.39096868940623	0.476071996914647	-2.92176120087066	0.00348058289592615	0.069896951598517
ENSCAFG00845003575	ENSCAFG00845003575		36390573	5	21	177	7	50	25	20	53	247	61.0724257426301	1.38625900347127	0.474431864459147	2.92193486002802	0.00347864286248109	0.069896951598517
ENSCAFG00845003694	ENSCAFG00845003694		38681253	6	119	14	219	42	79	37	417	93	71.8419593323024	-1.19912584572219	0.410594806238581	-2.92046033584122	0.00349514685393991	0.0700618073903408
ENSCAFG00845013048	BNC2	basonuclin 2 [Source:HGNC Symbol;Acc:HGNC:30988]	37425576	11	224	37	360	60	170	152	754	249	143.651890284065	-1.02509020248969	0.351282035090159	-2.9181401269968	0.00352126070573945	0.0702226098131821
ENSCAFG00845018394	MRPL44	mitochondrial ribosomal protein L44 [Source:HGNC Symbol;Acc:HGNC:16650]	29705766	37	138	14	154	23	55	48	347	85	59.7782823850625	-1.19043794137268	0.407956642057035	-2.91805015202143	0.0035222769366612	0.0702226098131821
ENSCAFG00845030762	ENSCAFG00845030762		11933107	30	82	5	134	4	107	54	323	63	56.0435362045275	-1.35882355041374	0.465615839848309	-2.91833617785947	0.00351904731451249	0.0702226098131821
ENSCAFG00845018916	PARD3B	par-3 family cell polarity regulator beta [Source:HGNC Symbol;Acc:HGNC:14446]	13189667	37	2233	2340	2687	2336	1410	2322	6330	6998	2223.35523326716	0.640569717274314	0.219812014445014	2.91417063299127	0.00356634916785566	0.0706442723117375
ENSCAFG00845023814	ENSCAFG00845023814		107481334	1	40	127	149	174	60	145	249	446	120.706765227584	1.1278054739362	0.386973472610808	2.91442580373067	0.00356343502857915	0.0706442723117375
ENSCAFG00845004839	ENSCAFG00845004839		54468965	7	144	191	182	139	54	207	380	537	150.063307372796	0.933696171919436	0.320424650963179	2.91393364746687	0.00356905756713268	0.0706442723117375
ENSCAFG00845014914	ENSCAFG00845014914		41212811	11	311	349	230	323	181	350	722	1022	300.116097988313	0.865026073244186	0.29670933151292	2.91539894897616	0.00355234124171932	0.0706442723117375
ENSCAFG00845023056	SCAF4	SR-related CTD associated factor 4 [Source:HGNC Symbol;Acc:HGNC:19304]	26665575	31	1009	942	1028	800	674	1377	2711	3119	954.088269647795	0.594964247767538	0.204241926518767	2.91303679860692	0.00357932419044754	0.0707205182790038
ENSCAFG00845029713	LMNTD2	lamin tail domain containing 2 [Source:HGNC Symbol;Acc:HGNC:28561]	26246819	18	36	57	56	62	22	103	114	222	55.7846213981936	1.1403166846865	0.391828290619657	2.91024592145489	0.0036114446946448	0.0711003174258196
ENSCAFG00845027438	TYK2	tyrosine kinase 2 [Source:HGNC Symbol;Acc:HGNC:12440]	51269646	20	97	8	118	6	35	33	250	47	39.3168900539042	-1.31724247419892	0.452612571949096	-2.91030907189884	0.00361071499992646	0.0711003174258196
ENSCAFG00845013473	ACTB	actin beta [Source:NCBI gene (formerly Entrezgene);Acc:403580]	12557667	6	575	860	994	506	334	853	1903	2219	663.75501383495	0.724024797307823	0.248931002350255	2.90853606208958	0.00363125293416987	0.071235878290432
ENSCAFG00845017410	TANC2	tetratricopeptide repeat, ankyrin repeat and coiled-coil containing 2 [Source:HGNC Symbol;Acc:HGNC:30212]	12753841	9	367	88	450	156	292	139	1109	383	228.72732746604	-0.918102824991035	0.31562427249946	-2.90884733838905	0.00362763954588778	0.071235878290432
ENSCAFG00845006612	ENSCAFG00845006612		25211501	16	13	32	29	55	4	43	46	130	31.094668183538	1.34438872345004	0.463727283457248	2.89909343575206	0.00374243350508903	0.073286553096992
ENSCAFG00845016806	TRAF3	TNF receptor associated factor 3 [Source:HGNC Symbol;Acc:HGNC:12033]	70955772	8	420	175	571	143	331	247	1322	565	286.194110155641	-0.727482753148312	0.251019570398328	-2.898111697004	0.00375416862160277	0.0733860089595222
ENSCAFG00845003431	ZBTB14	zinc finger and BTB domain containing 14 [Source:HGNC Symbol;Acc:HGNC:12860]	71738166	7	90	12	164	32	97	41	351	85	64.2359979401055	-1.20395632352599	0.415918204983236	-2.89469494025758	0.00379527170785154	0.0740581780160412
ENSCAFG00845002848	ENSCAFG00845002848		76627879	4	963	1397	1061	668	449	1009	2473	3074	919.282042404325	0.790490689931671	0.27320629082917	2.89338392440586	0.00381115129778446	0.0742366485124976
ENSCAFG00845004263	EIF4EBP2	eukaryotic translation initiation factor 4E binding protein 2 [Source:HGNC Symbol;Acc:HGNC:3289]	21614285	4	14	9	0	72	5	73	19	154	31.7619608891352	1.37149011332717	0.474109458600999	2.89277104357749	0.00381859546356073	0.0742504673470142
ENSCAFG00845020527	SMARCAD1	SWI/SNF-related, matrix-associated actin-dependent regulator of chromatin, subfamily a, containing DEAD/H box 1 [Source:HGNC Symbol;Acc:HGNC:18398]	17268032	32	369	141	533	122	230	197	1132	460	235.293645720192	-0.738626751624029	0.255424354578109	-2.89176321045829	0.00383086552505694	0.0743579091791422
ENSCAFG00845015132	ENSCAFG00845015132		7061110	15	859	923	1269	689	611	1404	2739	3016	918.697198720036	0.565096043518559	0.195498512470322	2.89053884031135	0.00384582004821101	0.0745169877531219
ENSCAFG00845011412	HOXA9	homeobox A9 [Source:HGNC Symbol;Acc:HGNC:5109]	40275952	14	1679	2066	2239	1703	1043	1744	4961	5513	1742.43039260379	0.666183921679787	0.230617803842715	2.88869250586626	0.00386847158941086	0.0746006973078783
ENSCAFG00845019442	NBN	nibrin [Source:HGNC Symbol;Acc:HGNC:7652]	35612774	29	133	37	150	22	106	59	389	118	75.769484171563	-1.0900589134008	0.377374635146491	-2.88853254002527	0.00387043980590534	0.0746006973078783
ENSCAFG00845016875	TMEM260	transmembrane protein 260 [Source:HGNC Symbol;Acc:HGNC:20185]	32489869	8	174	378	229	123	97	280	500	781	213.942245799762	0.990309517082215	0.342760314694628	2.88921871823026	0.00386200349632724	0.0746006973078783
ENSCAFG00845002664	CARD6	caspase recruitment domain family member 6 [Source:HGNC Symbol;Acc:HGNC:16394]	69044608	4	558	38	887	234	534	293	1979	565	376.984875415942	-1.11306678681504	0.385552516866744	-2.88693949104667	0.00389009034614921	0.0748485969743369
ENSCAFG00845012898	UBE2B	ubiquitin conjugating enzyme E2 B [Source:HGNC Symbol;Acc:HGNC:12473]	23326331	11	110	397	143	107	129	251	382	755	200.271919487347	1.10059306282393	0.381676346791867	2.8835768107582	0.00393186745020435	0.0752417385099243
ENSCAFG00845001003	PSD2	CXXC finger protein 5 [Source:HGNC Symbol;Acc:HGNC:26943]	35358152	2	688	154	1568	296	692	649	2948	1099	583.07927315204	-0.902197521649447	0.312896473370799	-2.88337389018858	0.0039344014733891	0.0752417385099243
ENSCAFG00845015841	MFN1	mitofusin 1 [Source:HGNC Symbol;Acc:HGNC:18262]	12682734	34	188	185	170	127	76	342	434	654	173.625334598218	0.897980042944132	0.31145494624531	2.88317798053803	0.00393684935300196	0.0752417385099243
ENSCAFG00845018236	ENSCAFG00845018236		13755165	28	39	91	71	63	32	105	142	259	67.5621572027238	1.0948094091455	0.379733388765837	2.8831002001265	0.00393782159820647	0.0752417385099243
ENSCAFG00845028741	ASTE1	asteroid homolog 1 [Source:HGNC Symbol;Acc:HGNC:25021]	28738249	23	49	0	97	4	29	15	175	19	25.1114876596207	-1.37012704447247	0.476680339230854	-2.87430995514359	0.00404911372381321	0.077234392396264
ENSCAFG00845021115	KIF23	kinesin family member 23 [Source:HGNC Symbol;Acc:HGNC:6392]	33509538	30	553	149	663	130	206	269	1422	548	280.305155145757	-0.787383816219658	0.274424885873959	-2.86921433423241	0.00411492850064124	0.078354208496666
ENSCAFG00845010073	CAPN5	calpain 5 [Source:HGNC Symbol;Acc:HGNC:1482]	21825714	21	119	30	202	28	88	65	409	123	76.0285125948456	-1.05757724835042	0.368951954235938	-2.86643622891374	0.00415121785689189	0.0789089256417812
ENSCAFG00845023271	SORBS1	sorbin and SH3 domain containing 1 [Source:HGNC Symbol;Acc:HGNC:14565]	9096619	28	0	14	0	4	0	47	0	65	10.375041222935	1.26381716194804	0.441257845968495	2.86412394361884	0.00418164353379236	0.0791609122156717
ENSCAFG00845020779	PAQR5	progestin and adipoQ receptor family member 5 [Source:HGNC Symbol;Acc:HGNC:29645]	33433894	30	194	63	476	75	204	163	874	301	169.106995255372	-0.950930004727287	0.332077873864815	-2.86357532243897	0.00418889207011713	0.0791609122156717
ENSCAFG00845026648	IL10RB	interleukin 10 receptor subunit beta [Source:HGNC Symbol;Acc:HGNC:5965]	28097392	31	125	191	264	264	151	344	540	799	224.592403193812	0.892392537496284	0.311511081759036	2.86472164154525	0.00417375953470272	0.0791609122156717
ENSCAFG00845004575	KIAA0513	KIAA0513 [Source:HGNC Symbol;Acc:HGNC:29058]	67709410	5	79	120	94	69	55	215	228	404	102.58555413852	1.00626032529524	0.351439902725506	2.86325006776814	0.00419319480580066	0.0791609122156717
ENSCAFG00845026749	ENSCAFG00845026749		3896820	12	64	0	10	2	28	4	102	6	16.2319428303527	-1.340355848147	0.468332454358884	-2.86197515391467	0.0042100990976309	0.0793441753015055
ENSCAFG00845029893	CFLAR	CASP8 and FADD like apoptosis regulator [Source:HGNC Symbol;Acc:HGNC:1876]	10173527	37	372	70	352	110	176	141	900	321	180.576180129462	-0.882831409204583	0.308702409057136	-2.85981379899496	0.00423889813681082	0.0797506006115005
ENSCAFG00845025019	STK3	serine/threonine kinase 3 [Source:HGNC Symbol;Acc:HGNC:11406]	796966	13	241	377	335	135	122	556	698	1068	278.856992176515	0.922239529732191	0.322599251544817	2.85877764847842	0.00425276761551149	0.0797793352731341
ENSCAFG00845000833	PARP8	poly(ADP-ribose) polymerase family member 8 [Source:HGNC Symbol;Acc:HGNC:26124]	64605277	4	678	83	717	211	322	310	1717	604	337.070927059073	-0.912114396689579	0.319075213894965	-2.8586187737849	0.00425489788123382	0.0797793352731341
ENSCAFG00845013226	CDK6	cyclin dependent kinase 6 [Source:HGNC Symbol;Acc:HGNC:1777]	17991832	14	252	22	517	112	157	73	926	207	158.289603554854	-1.15745439184814	0.40537471224403	-2.85527033849947	0.00430002098218381	0.0802161274595203
ENSCAFG00845024510	CDKN2C	cyclin dependent kinase inhibitor 2C [Source:HGNC Symbol;Acc:HGNC:1789]	10351820	15	13	0	53	2	23	2	89	4	12.5705793957325	-1.33499284347606	0.467393067718564	-2.85625298208299	0.00428673422180635	0.0802161274595203
ENSCAFG00845025222	OPA1	OPA1 mitochondrial dynamin like GTPase [Source:HGNC Symbol;Acc:HGNC:8140]	52711607	23	240	381	353	268	217	409	810	1058	312.762614996883	0.76842923190522	0.269076834181731	2.85579854632239	0.00429287421533898	0.0802161274595203
ENSCAFG00845024003	TBC1D4	TBC1 domain family member 4 [Source:HGNC Symbol;Acc:HGNC:19165]	29445331	22	128	17	348	21	105	107	581	145	96.6095463221673	-1.20238899330784	0.421388552012986	-2.85339738719524	0.00432544945428321	0.0805541895835682
ENSCAFG00845004410	SGPL1	sphingosine-1-phosphate lyase 1 [Source:HGNC Symbol;Acc:HGNC:10817]	21944334	4	133	230	189	104	114	396	436	730	188.085072476374	0.942353031893988	0.330696040349565	2.84960482410937	0.0043773578730738	0.0813834242000652
ENSCAFG00845018952	ENSCAFG00845018952		17604757	27	347	105	495	155	276	129	1118	389	229.230227026052	-0.879442674784405	0.308950715269387	-2.84654681578446	0.00441962301122427	0.0820308816477231
ENSCAFG00845018763	SEMA4D	semaphorin 4D [Source:HGNC Symbol;Acc:HGNC:10732]	97432133	1	274	72	204	43	126	82	604	197	119.168181095777	-0.982942930035057	0.345619685876714	-2.84400157225327	0.00445508280757413	0.0825500637874031
ENSCAFG00845017159	TOB2	transducer of ERBB2, 2 [Source:HGNC Symbol;Acc:HGNC:11980]	24563274	10	549	887	1213	854	737	1574	2499	3315	954.378010674596	0.738794271248623	0.260069160560576	2.84076077938715	0.004500605897201	0.0831142043829834
ENSCAFG00845010565	CLU	clusterin [Source:NCBI gene (formerly Entrezgene);Acc:442971]	30173100	25	23195	25403	38913	32035	24910	45934	87018	103372	31422.7904169919	0.627498425111439	0.220875943160178	2.84095413983759	0.00449787800514201	0.0831142043829834
ENSCAFG00845002759	GLIS3	GLIS family zinc finger 3 [Source:HGNC Symbol;Acc:HGNC:28510]	92829077	1	289	31	404	83	140	138	833	252	152.247740737349	-1.02842435399092	0.362497975052131	-2.83704854859679	0.00455326879185417	0.0835271022132982
ENSCAFG00845018644	DUSP6	dual specificity phosphatase 6 [Source:HGNC Symbol;Acc:HGNC:3072]	30968620	15	2485	909	2551	576	1233	1487	6269	2972	1369.85941583187	-0.611554601604803	0.215538711498551	-2.83733069272299	0.0045492466915693	0.0835271022132982
ENSCAFG00845029047	LHX1	LIM homeobox 1 [Source:HGNC Symbol;Acc:HGNC:6593]	37571878	9	48	0	62	11	63	9	173	20	29.5700898632078	-1.35202548823628	0.476501988473985	-2.83739736861579	0.00454829666489091	0.0835271022132982
ENSCAFG00845016418	ENSCAFG00845016418		4704294	9	1590	1898	2132	974	853	2352	4575	5224	1555.57488418369	0.638224369153591	0.224917956018131	2.83758744945265	0.00454558929806609	0.0835271022132982
ENSCAFG00845030570	CCDC191	coiled-coil domain containing 191 [Source:HGNC Symbol;Acc:HGNC:29272]	18474282	33	359	64	436	124	207	174	1002	362	200.356425871091	-0.880360221274036	0.311011162467113	-2.83063866354677	0.00464551696767327	0.0842381983036147
ENSCAFG00845024805	WRAP53	WD repeat containing antisense to TP53 [Source:HGNC Symbol;Acc:HGNC:25522]	32678578	5	212	208	298	295	125	307	635	810	239.537647800935	0.80818432022811	0.285377790001032	2.83198044327552	0.00462606779666297	0.0842381983036147
ENSCAFG00845003355	SLC30A1	solute carrier family 30 member 1 [Source:HGNC Symbol;Acc:HGNC:11012]	9659293	7	1401	3302	2766	1113	1264	2844	5431	7259	2081.66187652332	0.815067469258124	0.28789562624486	2.83112140288264	0.00463851112362408	0.0842381983036147
ENSCAFG00845010836	RABGAP1L	RAB GTPase activating protein 1 like [Source:HGNC Symbol;Acc:HGNC:24663]	24142532	7	875	230	1101	314	378	404	2354	948	481.06253826843	-0.707960899458036	0.249931558302482	-2.83261907486376	0.00461683672131043	0.0842381983036147
ENSCAFG00845022584	ENSCAFG00845022584		19256016	19	61	23	136	18	92	30	289	71	54.1959696049598	-1.18948288137041	0.419754320895115	-2.83375970694922	0.00460039099220632	0.0842381983036147
ENSCAFG00845018773	ENSCAFG00845018773		32424769	30	929	1091	1327	669	659	1590	2915	3350	1000.37820169995	0.603544060317108	0.213117887725157	2.83197279571134	0.00462617843927866	0.0842381983036147
ENSCAFG00845029851	ENSCAFG00845029851		21483854	38	73	9	85	8	21	10	179	27	27.5009511785659	-1.30629892326788	0.461436545961803	-2.83093945353867	0.0046411505730189	0.0842381983036147
ENSCAFG00845013059	JADE2	jade family PHD finger 2 [Source:HGNC Symbol;Acc:HGNC:22984]	23449501	11	112	0	228	34	96	24	436	58	68.7872413727306	-1.32829889439739	0.471095257179493	-2.81959725587153	0.00480839573821495	0.0867636055872664
ENSCAFG00845015831	PDE3A	phosphodiesterase 3A [Source:HGNC Symbol;Acc:HGNC:8778]	26892255	27	194	70	210	40	131	56	535	166	105.796410655441	-1.00303748441228	0.355691664802963	-2.8199634224432	0.00480291238700135	0.0867636055872664
ENSCAFG00845022020	CREB1	cAMP responsive element binding protein 1 [Source:HGNC Symbol;Acc:HGNC:2345]	15856946	37	407	478	424	305	291	665	1122	1448	421.638257421335	0.707681344963019	0.250924845397312	2.82029204339046	0.00479799610077117	0.0867636055872664
ENSCAFG00845007979	U6	U6 spliceosomal RNA [Source:RFAM;Acc:RF00026]	37968062	12	62	8	112	1	46	27	220	36	34.5405471888037	-1.32464757534856	0.470071550233134	-2.81797010410776	0.00483283094705471	0.0867808385529851
ENSCAFG00845010043	FRYL	FRY like transcription coactivator [Source:HGNC Symbol;Acc:HGNC:29127]	44912960	13	546	584	560	417	318	664	1424	1665	507.722549802419	0.653697045688922	0.231957477574168	2.81817621283584	0.0048297295758675	0.0867808385529851
ENSCAFG00845001205	ENSCAFG00845001205		35846669	2	311	357	541	349	214	517	1066	1223	368.688718987143	0.669228863045031	0.23748689564299	2.81796122364188	0.00483296461419799	0.0867808385529851
ENSCAFG00845023547	BAK1	BCL2 antagonist/killer 1 [Source:NCBI gene (formerly Entrezgene);Acc:481744]	3280333	12	140	28	259	50	78	42	477	120	83.8695903677362	-1.08741657651249	0.386130630410401	-2.81618833335424	0.00485971692424585	0.0868369191082827
ENSCAFG00845020854	TRIM44	tripartite motif containing 44 [Source:HGNC Symbol;Acc:HGNC:19016]	32853874	18	465	159	668	168	274	275	1407	602	295.808733998783	-0.680955356461444	0.24175831430461	-2.81667812923057	0.0048523127097181	0.0868369191082827
ENSCAFG00845013922	USP24	ubiquitin specific peptidase 24 [Source:HGNC Symbol;Acc:HGNC:12623]	54242153	5	640	241	817	219	401	405	1858	865	407.549191265444	-0.613134456245411	0.217683374902278	-2.81663428142209	0.00485297513818484	0.0868369191082827
ENSCAFG00845010778	DOP1A	DOP1 leucine zipper like protein A [Source:HGNC Symbol;Acc:HGNC:21194]	44244018	12	454	500	531	372	232	525	1217	1397	427.072467226054	0.677584153148607	0.24080963163749	2.81377513241924	0.00489634659481401	0.0869858160738633
ENSCAFG00845022088	GID4	GID complex subunit 4 homolog [Source:HGNC Symbol;Acc:HGNC:28453]	41565026	5	281	41	653	98	322	267	1256	406	237.956707966495	-1.05326267240496	0.374398936574451	-2.81320957276682	0.00490496719670011	0.0869858160738633
ENSCAFG00845003248	TNFRSF12A	TNF receptor superfamily member 12A [Source:NCBI gene (formerly Entrezgene);Acc:610734]	38476762	6	114	195	318	154	106	517	538	866	217.600479781489	0.950303126999664	0.337623274475168	2.81468488354928	0.00488250836974228	0.0869858160738633
ENSCAFG00845014612	ANKRD40	ankyrin repeat domain 40 [Source:HGNC Symbol;Acc:HGNC:28233]	27391901	9	75	14	263	14	79	67	417	95	68.0353896651568	-1.2244734134961	0.435284187428428	-2.81304363645746	0.00490749910185424	0.0869858160738633
ENSCAFG00845022391	ENSCAFG00845022391		5710492	37	209	245	246	162	104	314	559	721	207.060031427201	0.779477190953996	0.276986173854134	2.8141375437912	0.00489082970919231	0.0869858160738633
ENSCAFG00845017196	RPRD2	regulation of nuclear pre-mRNA domain containing 2 [Source:HGNC Symbol;Acc:HGNC:29039]	60602014	17	243	42	294	62	146	137	683	241	133.942480815414	-0.944323339035973	0.335837917695844	-2.81184252664171	0.0049258612664214	0.087171140388918
ENSCAFG00845001722	MIS18BP1	MIS18 binding protein 1 [Source:HGNC Symbol;Acc:HGNC:20190]	22684506	8	789	403	1207	263	538	436	2534	1102	543.834492098738	-0.650629105795906	0.231432461587304	-2.81131307740279	0.00493397502454014	0.0871747991114664
ENSCAFG00845007274	ENSCAFG00845007274		35039120	4	73	113	116	141	28	97	217	351	97.5471743273726	1.08949220836557	0.387652060278317	2.81048992125402	0.00494661382061074	0.0872582677955735
ENSCAFG00845009396	DLG2	discs large MAGUK scaffold protein 2 [Source:HGNC Symbol;Acc:HGNC:2901]	14002987	21	115	27	123	34	103	26	341	87	66.2975734453444	-1.14189949096647	0.406461897652152	-2.80936416811128	0.0049639461163015	0.0872846984564977
ENSCAFG00845013420	ENSCAFG00845013420		38942257	13	87	92	145	129	75	305	307	526	133.413780426975	0.9713567507515	0.345709986894102	2.80974454767211	0.00495808359104189	0.0872846984564977
ENSCAFG00845001134	SERAC1	serine active site containing 1 [Source:HGNC Symbol;Acc:HGNC:21061]	47785904	1	317	509	544	309	327	788	1188	1606	453.990274907487	0.750193404315969	0.267342117181055	2.80611754042446	0.00501423979614147	0.0877491964324757
ENSCAFG00845020013	SACS	sacsin molecular chaperone [Source:HGNC Symbol;Acc:HGNC:10519]	15344724	25	77	111	66	88	32	99	175	298	81.316836454231	1.05647627102989	0.376400000791041	2.80679136240595	0.00500376385364957	0.0877491964324757
ENSCAFG00845017997	ENSCAFG00845017997		47315484	20	11	40	27	60	21	62	59	162	39.7448827235082	1.25563318621676	0.44738914253773	2.80657947820194	0.0050070558924003	0.0877491964324757
ENSCAFG00845008316	FNDC4	fibronectin type III domain containing 4 [Source:HGNC Symbol;Acc:HGNC:20239]	21750127	17	417	19	393	99	337	222	1147	340	222.301989700486	-1.14116249870908	0.40686502174926	-2.80476924215016	0.00503526141537853	0.0879774280579213
ENSCAFG00845004687	RFC1	replication factor C subunit 1 [Source:HGNC Symbol;Acc:HGNC:9969]	73836047	3	895	268	1295	329	451	553	2641	1150	550.478519707195	-0.648473864567839	0.231264684401905	-2.8040332498017	0.00504677002422474	0.0880389865776546
ENSCAFG00845029086	PHF21A	PHD finger protein 21A [Source:HGNC Symbol;Acc:HGNC:24156]	43956161	18	565	156	820	233	353	335	1738	724	363.491240290042	-0.714604868493624	0.255011344697498	-2.8022473640979	0.00507479459161291	0.0882551241062075
ENSCAFG00845003427	ENSCAFG00845003427		4605175	4	119	231	103	81	50	157	272	469	126.183164450374	1.05568297073785	0.376730467409757	2.80222350476799	0.00507516994860187	0.0882551241062075
ENSCAFG00845001594	ENSCAFG00845001594		5422132	6	198	72	258	54	146	91	602	217	122.784201793965	-0.888172158541951	0.317272989374607	-2.79939417563617	0.00511985954614058	0.0888920496003148
ENSCAFG00845019372	FGFR2	fibroblast growth factor receptor 2 [Source:NCBI gene (formerly Entrezgene);Acc:415125]	31835438	28	528	155	826	200	486	436	1840	791	393.444252214644	-0.772633430018237	0.276241943830854	-2.79694466127609	0.00515883684402654	0.0892961472583192
ENSCAFG00845022969	ENSCAFG00845022969		3709211	7	208	55	235	46	83	45	526	146	96.5755219917189	-1.02438948101905	0.366257107174533	-2.79691359144302	0.00515933295270289	0.0892961472583192
ENSCAFG00845017468	ENSCAFG00845017468		33585856	9	20	46	38	23	11	121	69	190	40.5211559740872	1.25102387653981	0.447390116844786	2.7962707029888	0.00516960797754361	0.0893337428721289
ENSCAFG00845017556	ENSCAFG00845017556		24698297	10	462	362	675	605	264	702	1401	1669	498.84548488228	0.724587238600644	0.259602081437445	2.79114572035989	0.0052521820487224	0.0906186339392245
ENSCAFG00845010941	EOGT	EGF domain specific O-linked N-acetylglucosamine transferase [Source:VGNC Symbol;Acc:VGNC:40388]	22748323	20	177	11	152	38	104	66	433	115	80.3977048366416	-1.15703519440062	0.414692945243146	-2.79010098356562	0.00526916041345846	0.0906279150676748
ENSCAFG00845023989	SMURF2	SMAD specific E3 ubiquitin protein ligase 2 [Source:HGNC Symbol;Acc:HGNC:16809]	14013877	9	182	224	261	182	144	362	587	768	220.368302551084	0.745565133170201	0.267209192847367	2.79019267722602	0.00526766828704611	0.0906279150676748
ENSCAFG00845010632	ING3	inhibitor of growth family member 3 [Source:HGNC Symbol;Acc:HGNC:14587]	59103023	14	510	159	684	126	373	392	1567	677	330.399392450435	-0.773060588330295	0.277276743627976	-2.78804698228682	0.00530268529886358	0.0910624695015124
ENSCAFG00845006526	ENSCAFG00845006526		63630887	13	2	132	14	2	3	12	19	146	32.6109800934182	1.30012914503834	0.466905039589644	2.78456866985416	0.00535989702776594	0.0918584908608785
ENSCAFG00845014287	ENSCAFG00845014287		3077586	9	170	330	444	282	209	507	823	1119	316.870241148705	0.810464940775478	0.291092528361519	2.78421760028458	0.00536570232330211	0.0918584908608785
ENSCAFG00845009928	ENSCAFG00845009928		22107369	13	63	128	58	84	66	153	187	365	96.0368666856733	1.04846943096239	0.377007814933881	2.78102837509157	0.00541870007221389	0.0926219663506328
ENSCAFG00845016516	RREB1	ras responsive element binding protein 1 [Source:HGNC Symbol;Acc:HGNC:10449]	7190064	35	2066	446	3235	1046	1921	1473	7222	2965	1539.73834676008	-0.787702453218054	0.283449744064055	-2.77898452799466	0.00545291222843139	0.0930624726291889
ENSCAFG00845014619	PTBP1	polypyrimidine tract binding protein 1 [Source:HGNC Symbol;Acc:HGNC:9583]	58548741	20	1386	1174	1496	1042	702	1508	3584	3724	1179.68764910405	0.535743355033843	0.193065861092195	2.77492536486297	0.00552143773083895	0.0940863230023175
ENSCAFG00845012400	RBM14	RNA binding motif protein 14 [Source:HGNC Symbol;Acc:HGNC:14219]	51714157	18	423	513	530	298	246	612	1199	1423	423.212299643708	0.67459156054961	0.243165613129773	2.77420623692213	0.00553365854265088	0.0941490515937129
ENSCAFG00845008858	MCM3	minichromosome maintenance complex component 3 [Source:HGNC Symbol;Acc:HGNC:6945]	20422997	12	826	200	600	248	419	304	1845	752	398.11621616615	-0.762026654247339	0.274807580391275	-2.77294626721124	0.00555512924743315	0.0943687210369037
ENSCAFG00845014513	ARHGAP23	Rho GTPase activating protein 23 [Source:HGNC Symbol;Acc:HGNC:29293]	24473267	9	187	23	329	56	118	109	634	188	114.913528132175	-1.0483538126194	0.3782149733484	-2.77184640083957	0.00557393310877017	0.0945424808064479
ENSCAFG00845013109	ENSCAFG00845013109		39038859	17	513	813	1066	821	758	1678	2337	3312	930.281093380307	0.766378467771765	0.276588227178462	2.77082822934931	0.00559139144612337	0.0946929196520893
ENSCAFG00845019991	ENSCAFG00845019991		51096738	11	228	454	161	105	69	251	458	810	216.248059173809	1.08105424686668	0.390497505430911	2.76840244004566	0.00563318482672962	0.0952543906667088
ENSCAFG00845020933	RPLP1	ribosomal protein lateral stalk subunit P1 [Source:HGNC Symbol;Acc:HGNC:10372]	33491545	30	8492	7265	8803	5389	3720	8907	21015	21561	6803.65578775316	0.527137944633537	0.190540686577015	2.76653744721588	0.00566550776545388	0.0955079864130414
ENSCAFG00845011555	ENSCAFG00845011555		61190324	4	118	291	219	100	95	285	432	676	181.965085510292	0.953014661123678	0.344473502037368	2.76658336704313	0.00566470990582868	0.0955079864130414
ENSCAFG00845018043	MITD1	microtubule interacting and trafficking domain containing 1 [Source:HGNC Symbol;Acc:HGNC:25207]	44385431	10	305	318	331	214	190	544	826	1076	305.547261692076	0.717875304090342	0.259952744284011	2.76156078316306	0.00575258076313155	0.0968277907076723
ENSCAFG00845015092	IMPA1	inositol monophosphatase 1 [Source:HGNC Symbol;Acc:HGNC:6050]	28902020	29	76	102	102	73	44	181	222	356	93.0881839713664	0.951071653914329	0.344500947832284	2.76072289466485	0.00576735879505284	0.0969285529199049
ENSCAFG00845011288	NUDCD1	NudC domain containing 1 [Source:HGNC Symbol;Acc:HGNC:24306]	10096853	13	132	17	172	18	46	53	350	88	59.0222034149656	-1.1401607482992	0.413661932191256	-2.75626220246935	0.00584661080625916	0.0981109347625681
ENSCAFG00845013594	VPS50	VPS50 subunit of EARP/GARPII complex [Source:HGNC Symbol;Acc:HGNC:25956]	18550139	14	90	22	171	21	51	35	312	78	53.8704598289366	-1.11130183852493	0.403391091018524	-2.75489931054005	0.00587102001929654	0.0983242107131631
ENSCAFG00845028832	DCLK1	doublecortin like kinase 1 [Source:HGNC Symbol;Acc:HGNC:2700]	4544126	25	126	9	166	18	68	63	360	90	61.9917200844354	-1.1825707685608	0.429368061349329	-2.75421223657033	0.00588336021625314	0.0983242107131631
ENSCAFG00845016558	PRKCZ	protein kinase C zeta [Source:HGNC Symbol;Acc:HGNC:9412]	57214279	5	97	229	184	119	106	246	387	594	164.003538042702	0.910567281701031	0.330627099428008	2.754061246874	0.00588607519915534	0.0983242107131631
ENSCAFG00845009240	GSTP1	glutathione S-transferase pi 1 [Source:NCBI gene (formerly Entrezgene);Acc:476005]	50827046	18	318	406	375	315	162	327	855	1048	318.501087514243	0.779946468379143	0.283292953480015	2.7531446116049	0.00590258169484087	0.0984507763776409
ENSCAFG00845027394	SLC38A2	solute carrier family 38 member 2 [Source:HGNC Symbol;Acc:HGNC:13448]	8254335	27	1404	1620	2417	1095	1007	2583	4828	5298	1593.30768295998	0.564626019778497	0.20533722292629	2.74974995634951	0.00596407560904972	0.0993261836703523
ENSCAFG00845019899	ENSCAFG00845019899		39982876	23	5	42	11	27	8	22	24	91	21.7900386014489	1.30332487433124	0.47412315669821	2.74891630142595	0.00597926522550537	0.0994289579354399
ENSCAFG00845020083	KATNBL1	katanin regulatory subunit B1 like 1 [Source:HGNC Symbol;Acc:HGNC:26199]	961381	30	400	562	748	454	379	779	1527	1795	540.251797253851	0.649289686916947	0.236252170434725	2.7482908864803	0.0059906834787683	0.0994688032431031
ENSCAFG00845019043	ATP2B1	ATPase plasma membrane Ca2+ transporting 1 [Source:NCBI gene (formerly Entrezgene);Acc:403480]	31191427	15	1037	845	1319	858	721	1738	3077	3441	1038.95505198663	0.546555463621863	0.199040944593812	2.74594488454239	0.00603368990988923	0.0997023943192796
ENSCAFG00845007625	NPHP1	nephrocystin 1 [Source:NCBI gene (formerly Entrezgene);Acc:403780]	35847691	17	303	43	321	69	80	92	704	204	126.029197300404	-0.99944976592165	0.363951679132974	-2.74610565969251	0.00603073375895352	0.0997023943192796
ENSCAFG00845010911	NUFIP2	nuclear FMR1 interacting protein 2 [Source:HGNC Symbol;Acc:HGNC:17634]	44182771	9	580	661	1007	662	476	943	2063	2266	702.446091143226	0.593633383468559	0.216171926222769	2.74611691648068	0.00603052683079697	0.0997023943192796
ENSCAFG00845005113	ENSCAFG00845005113		69814656	2	35	155	107	39	28	152	170	346	84.2282107273841	1.15572761528126	0.420945495784269	2.74555168508933	0.00604092511612506	0.0997023943192796
ENSCAFG00845028440	METAP1D	methionyl aminopeptidase type 1D, mitochondrial [Source:HGNC Symbol;Acc:HGNC:32583]	16511736	36	46	0	41	0	3	0	90	0	10.6444291078179	-1.20557346926545	0.439248032710532	-2.7446303215658	0.00605790961732126	0.0998332638728952
ENSCAFG00845024228	ANAPC2	taperin [Source:HGNC Symbol;Acc:HGNC:26894]	49329451	9	16	65	44	55	44	171	104	291	66.0692080982898	1.19193568686103	0.434377266578999	2.74401028453513	0.00606936363998055	0.0998727375086352
ENSCAFG00845006881	ENSCAFG00845006881		50199573	18	77	190	37	85	58	106	172	381	101.107344073427	1.14320122662608	0.416829247826492	2.74261279069829	0.00609525128625415	0.100149248034206
ENSCAFG00845029746	RTF1	RTF1 homolog, Paf1/RNA polymerase II complex component [Source:HGNC Symbol;Acc:HGNC:28996]	8602604	30	1712	1319	2157	1364	1045	2328	4914	5011	1579.49719719883	0.472578623330046	0.172348025591095	2.74200195626995	0.00610659779186827	0.100186370022839
ENSCAFG00845002451	SPTB	spectrin beta, erythrocytic [Source:NCBI gene (formerly Entrezgene);Acc:490734]	39379542	8	0	84	0	5	7	54	7	143	28.0189550698896	1.25708450970031	0.458745609984576	2.74026493625209	0.00613896770782878	0.100338027602164
ENSCAFG00845016013	TOM1L1	target of myb1 like 1 membrane trafficking protein [Source:HGNC Symbol;Acc:HGNC:11983]	30825183	9	14	3	65	0	17	1	96	4	12.6463808943259	-1.27319085910047	0.464638775172499	-2.74017350064637	0.00614067591251675	0.100338027602164
ENSCAFG00845018914	ENSCAFG00845018914		2880163	12	18	53	2	30	7	35	27	118	27.2033025675277	1.30381165946119	0.47583648138845	2.74004140173695	0.00614314454707128	0.100338027602164
ENSCAFG00845025992	CNNM2	cyclin and CBS domain divalent metal cation transport mediator 2 [Source:HGNC Symbol;Acc:HGNC:103]	15788533	28	566	237	679	165	373	334	1618	736	355.047444573073	-0.650958462068267	0.237911210097941	-2.73614035168955	0.00621645058522179	0.101385159322589
ENSCAFG00845005972	KIAA1217	KIAA1217 [Source:HGNC Symbol;Acc:HGNC:25428]	7107754	2	492	86	659	197	333	278	1484	561	302.593500156998	-0.842668129481589	0.30818898378111	-2.73425778930531	0.00625210745129287	0.101816077770316
ENSCAFG00845027847	PTMS	parathymosin [Source:HGNC Symbol;Acc:HGNC:9629]	38620978	27	1544	994	1758	1252	837	2471	4139	4717	1397.75219838274	0.584536587765789	0.213838663539018	2.73354022182771	0.00626574700440155	0.101887700182193
ENSCAFG00845013831	ZNF703	zinc finger protein 703 [Source:HGNC Symbol;Acc:HGNC:25883]	29568721	16	24	47	49	34	31	223	104	304	63.1645806157244	1.20579390408964	0.441226048957859	2.73282574076854	0.00627935449837115	0.1019585910818
ENSCAFG00845013224	ZNF629	zinc finger protein 629 [Source:HGNC Symbol;Acc:HGNC:29008]	17502739	6	333	98	488	142	277	205	1098	445	232.796244922994	-0.778150225159461	0.285155250775269	-2.72886514642062	0.00635526870408176	0.10303946685662
ENSCAFG00845019502	MYO1B	myosin IB [Source:HGNC Symbol;Acc:HGNC:7596]	1632819	37	669	313	1235	386	890	458	2794	1157	618.731042968247	-0.768894029125145	0.281820584047713	-2.7283103955067	0.00636596751201678	0.103061368311285
ENSCAFG00845003516	ENSCAFG00845003516		38602405	6	3716	3502	4771	2730	2277	4416	10764	10648	3434.02603820407	0.458959339483318	0.16827002047438	2.72751698840613	0.00638129715982388	0.103158066256684
ENSCAFG00845023471	PIK3R2	phosphoinositide-3-kinase regulatory subunit 2 [Source:HGNC Symbol;Acc:HGNC:8980]	45311351	20	269	51	299	71	106	106	674	228	129.085401389175	-0.901163724881517	0.330509542835678	-2.72658912402283	0.00639926682873286	0.103297096320322
ENSCAFG00845021263	PLCH1	phospholipase C eta 1 [Source:HGNC Symbol;Acc:HGNC:29185]	49914938	23	95	0	15	6	25	1	135	7	20.6249712127694	-1.27138004672713	0.467296411730939	-2.72071433636252	0.00651410267660666	0.104538547321089
ENSCAFG00845017843	PID1	phosphotyrosine interaction domain containing 1 [Source:HGNC Symbol;Acc:HGNC:26084]	41678745	25	183	73	362	39	120	109	665	221	124.774773845243	-0.929868640962937	0.341633176544342	-2.72183354780898	0.00649208330269034	0.104538547321089
ENSCAFG00845003463	TMX1	thioredoxin related transmembrane protein 1 [Source:HGNC Symbol;Acc:HGNC:15487]	27720419	8	125	55	241	28	100	57	466	140	87.468975339196	-1.00362903186333	0.36879787401148	-2.72135254183186	0.00650153840057539	0.104538547321089
ENSCAFG00845028413	ENSCAFG00845028413		4567687	28	281	48	461	115	264	193	1006	356	201.946500323894	-0.938326060906986	0.344846735853664	-2.72099446898974	0.00650858505175228	0.104538547321089
ENSCAFG00845028939	MYO9B	myosin IXB [Source:HGNC Symbol;Acc:HGNC:7609]	45998447	20	107	108	113	151	62	158	282	417	118.518524693985	0.914032017012867	0.336192487833017	2.71877585041953	0.00655239944314494	0.105000296309118
ENSCAFG00845021597	ENSCAFG00845021597		22443400	37	278	89	318	48	106	91	702	228	132.778599774507	-0.917958499421813	0.337803475049482	-2.71743355892756	0.00657903630485923	0.10527412955163
ENSCAFG00845007258	ASF1A	anti-silencing function 1A histone chaperone [Source:HGNC Symbol;Acc:HGNC:20995]	59006146	1	375	501	639	548	382	650	1396	1699	518.286419523542	0.695223865732534	0.25594204951037	2.71633311940157	0.00660094637550777	0.105471643173874
ENSCAFG00845010732	AKAP11	A-kinase anchoring protein 11 [Source:HGNC Symbol;Acc:HGNC:369]	8687219	22	195	38	236	62	170	114	601	214	123.089754511926	-0.951991608042622	0.350667411057761	-2.71479920295705	0.00663159656962845	0.105701904020068
ENSCAFG00845026583	MFAP1	microfibril associated protein 1 [Source:HGNC Symbol;Acc:HGNC:7032]	10681502	30	2494	2138	3321	2234	1545	2941	7360	7313	2366.25628753758	0.481900607707554	0.177518332905506	2.71465262105674	0.00663453220697385	0.105701904020068
ENSCAFG00845008861	SLC26A2	solute carrier family 26 member 2 [Source:HGNC Symbol;Acc:HGNC:10994]	59552321	4	78	218	154	126	79	141	311	485	137.742779481162	0.977225837686905	0.36011311708935	2.71366354434804	0.00665437128734288	0.105864997753182
ENSCAFG00845028314	SRC	SRC proto-oncogene, non-receptor tyrosine kinase [Source:HGNC Symbol;Acc:HGNC:11283]	26666617	24	227	40	276	91	176	91	679	222	136.572978664715	-0.959977308893561	0.354068101808072	-2.71127871726194	0.00670242609743115	0.106475861274032
ENSCAFG00845003852	MT2A	metallothionein 1H [Source:NCBI gene (formerly Entrezgene);Acc:403768]	60152673	2	357	737	801	390	336	730	1494	1857	546.415398421245	0.749865111318587	0.276683774282149	2.71018824021791	0.00672450321129238	0.106672874682732
ENSCAFG00845030271	C2CD6	C2 calcium dependent domain containing 6 [Source:HGNC Symbol;Acc:HGNC:14438]	10477111	37	123	188	93	87	54	164	270	439	119.741944570861	0.977633481760962	0.361227678909449	2.7064190781627	0.00680131560713008	0.107736357138806
ENSCAFG00845013418	C2orf74	chromosome 2 open reading frame 74 [Source:HGNC Symbol;Acc:HGNC:34439]	62238753	10	8	64	0	15	0	13	8	92	20.0268284668724	1.23930276557249	0.458011727223765	2.70583195125705	0.00681335148579341	0.107747910112108
ENSCAFG00845017863	ENSCAFG00845017863		3602196	35	19	0	36	6	71	0	126	6	22.5366744746906	-1.25165468062157	0.462645282099559	-2.7054305513316	0.00682159104383233	0.107747910112108
ENSCAFG00845027074	ENSCAFG00845027074		34898719	17	75	3	27	6	24	7	126	16	20.4821856602425	-1.28658069562515	0.475955869537406	-2.70315123306622	0.00686854873789288	0.108095582248579
ENSCAFG00845017822	ENSCAFG00845017822		13120791	9	220	70	463	95	256	189	939	354	192.00620777434	-0.88170276468323	0.326201971968759	-2.70293511520425	0.00687301615929739	0.108095582248579
ENSCAFG00845030224	ENSCAFG00845030224		30394846	32	980	272	2398	550	1188	990	4566	1812	940.361604067941	-0.823393988138894	0.304582472138985	-2.70335315869118	0.00686437704519108	0.108095582248579
ENSCAFG00845000112	ENSCAFG00845000112		86279091	1	617	738	667	456	338	681	1622	1875	576.186009644341	0.666660111875352	0.2468111264238	2.70109423969253	0.0069111752660171	0.10854089360091
ENSCAFG00845003424	ENSCAFG00845003424		109763917	1	124	125	188	145	55	228	367	498	138.473451392381	0.857496194986826	0.317805329594576	2.6981806632404	0.00697195924882918	0.109339759201055
ENSCAFG00845026806	ENSCAFG00845026806		61435663	22	66	90	59	52	20	123	145	265	66.9689260304279	1.06582164269803	0.395205846490957	2.69687721515633	0.00699930732833554	0.10946816342663
ENSCAFG00845016330	ENSCAFG00845016330		512923	34	181	31	158	17	84	80	423	128	78.5009639243922	-1.07157160730838	0.397342819355096	-2.69684402261902	0.00700000500823346	0.10946816342663
ENSCAFG00845025995	ZNF800	zinc finger protein 800 [Source:HGNC Symbol;Acc:HGNC:27267]	8639068	14	1640	1983	3030	1669	1614	3540	6284	7192	2157.61565322319	0.575004141153674	0.21329952355172	2.69575914460142	0.00702284266242654	0.109514625676454
ENSCAFG00845009175	ENSCAFG00845009175		5783779	22	82	141	49	63	29	100	160	304	80.2976737560458	1.09430466290601	0.405867435755855	2.69621203008827	0.00701330089376609	0.109514625676454
ERCC-00044	ERCC-00044		1	ERCC-00044	0	46	6	24	5	11	11	81	18.6511892553277	1.26555142706245	0.470039477111296	2.6924364626565	0.0070932049610599	0.110455628101251
ENSCAFG00845006050	P4HA1	prolyl 4-hydroxylase subunit alpha 1 [Source:HGNC Symbol;Acc:HGNC:8546]	23886987	4	181	189	197	118	54	322	432	629	166.713151628413	0.893769923058329	0.332173153503973	2.69067476895793	0.00713076740021247	0.110883935948297
ENSCAFG00845028143	CHRM4	cholinergic receptor muscarinic 4 [Source:HGNC Symbol;Acc:HGNC:1953]	43733289	18	10	4	68	2	34	5	112	11	17.2756606133403	-1.28043859907482	0.475970821095787	-2.69016196439726	0.00714173480882069	0.110898065165138
ENSCAFG00845003393	NEK2	NIMA related kinase 2 [Source:HGNC Symbol;Acc:HGNC:7745]	9745398	7	172	220	161	157	84	193	417	570	166.498187993078	0.852174954192908	0.317136530281875	2.68709175015406	0.00720771512970259	0.111765202960578
ENSCAFG00845013696	ELL2	elongation factor for RNA polymerase II 2 [Source:HGNC Symbol;Acc:HGNC:17064]	13553644	3	132	169	187	94	72	326	391	589	153.840142259457	0.878516673011532	0.327391934474636	2.68337909552135	0.00728823226400978	0.11253888054721
ENSCAFG00845027678	PRKCA	protein kinase C alpha [Source:HGNC Symbol;Acc:HGNC:9393]	15305948	9	31	115	19	25	21	59	71	199	48.9066869868897	1.22295301352279	0.455656556272099	2.68393595283306	0.00727610436007166	0.11253888054721
ERCC-00060	ERCC-00060		1	ERCC-00060	73	164	83	74	32	85	188	323	88.5959053833511	1.06937774110754	0.398490203791398	2.68357347541558	0.00728399676719984	0.11253888054721
ENSCAFG00845001133	GATA3	GATA binding protein 3 [Source:HGNC Symbol;Acc:HGNC:4172]	28444605	2	4285	1392	7645	2084	4041	4008	15971	7484	3508.56099815391	-0.649553316056372	0.242163623310634	-2.68229103602056	0.00731198168313158	0.112747689589546
ENSCAFG00845015684	PCDHGB5	protocadherin gamma subfamily B, 5 [Source:HGNC Symbol;Acc:HGNC:8712]	36832245	2	57	0	50	0	1	0	108	0	12.532174459079	-1.16690761505779	0.435483230186291	-2.67956957736033	0.00737168814119336	0.113368459627197
ENSCAFG00845013841	PLPP3	phospholipid phosphatase 3 [Source:HGNC Symbol;Acc:HGNC:9229]	53112379	5	464	120	927	217	409	376	1800	713	367.119033043311	-0.796872668514607	0.297393943932197	-2.67951881594565	0.00737280594582317	0.113368459627197
ENSCAFG00845015744	P3H1	prolyl 3-hydroxylase 1 [Source:HGNC Symbol;Acc:HGNC:19316]	685532	15	13	31	27	52	16	58	56	141	34.5834072247417	1.1991262784448	0.447732219062991	2.67822199830586	0.0074014144586245	0.113649852933614
ENSCAFG00845002043	RUFY2	RUN and FYVE domain containing 2 [Source:HGNC Symbol;Acc:HGNC:19761]	19840339	4	272	96	278	85	211	108	761	289	162.911293385957	-0.84021654015436	0.313855907758355	-2.67707734468156	0.00742674884102363	0.113880258654083
ENSCAFG00845019093	CLN8	CLN8 transmembrane ER and ERGIC protein [Source:NCBI gene (formerly Entrezgene);Acc:488558]	30894473	37	30	3	97	13	71	19	198	35	34.8993787548957	-1.25422818402623	0.46904383472663	-2.67401059595469	0.00749500833463585	0.114767315124111
ENSCAFG00845018149	RAB3IP	RAB3A interacting protein [Source:HGNC Symbol;Acc:HGNC:16508]	11797167	10	317	435	418	227	234	582	969	1244	358.355791382114	0.712209631164997	0.266469358276792	2.67276371201074	0.00752292189153471	0.115034970671526
ENSCAFG00845012197	SLC17A5	solute carrier family 17 member 5 [Source:HGNC Symbol;Acc:HGNC:10933]	36205170	12	64	89	32	124	50	97	146	310	83.6006977531931	1.10805100297303	0.415043947318808	2.66971970108482	0.0075914590595642	0.115922210708719
ENSCAFG00845012944	UTRN	utrophin [Source:NCBI gene (formerly Entrezgene);Acc:442965]	35845084	1	3236	506	3515	1243	1591	1643	8342	3392	1730.96881828406	-0.742450216319272	0.278157597263611	-2.6691710872655	0.00760387069204652	0.115951140221041
ENSCAFG00845022461	PGPEP1	pyroglutamyl-peptidase I [Source:HGNC Symbol;Acc:HGNC:13568]	45149948	20	77	162	165	136	115	285	357	583	156.480917924346	0.908107376496336	0.340282454183327	2.66868704316766	0.00761483662588209	0.115957974862362
ENSCAFG00845019752	FAM110A	family with sequence similarity 110 member A [Source:HGNC Symbol;Acc:HGNC:16188]	20786662	24	106	21	340	34	57	64	503	119	80.7918681403719	-1.10704123971475	0.414919560034949	-2.66808641082503	0.00762846355451503	0.116005256122108
ENSCAFG00845013626	MRM3	mitochondrial rRNA methyltransferase 3 [Source:HGNC Symbol;Acc:HGNC:18485]	45822475	9	116	12	142	23	154	85	412	120	81.444309972097	-1.1548005258212	0.432906217276731	-2.66755357103823	0.00764057072354627	0.116029328136498
ENSCAFG00845001746	ATP8B1	ATPase phospholipid transporting 8B1 [Source:HGNC Symbol;Acc:HGNC:3706]	18037170	1	1792	748	2680	693	1378	1538	5850	2979	1324.12343724769	-0.537436971476881	0.201578991334884	-2.66613583051438	0.00767286850470675	0.116359525810718
ENSCAFG00845029993	PHEX	phosphate regulating endopeptidase homolog X-linked [Source:HGNC Symbol;Acc:HGNC:8918]	17788830	X	6	27	0	19	2	21	8	67	14.324902586293	1.24786022394384	0.468173032569607	2.66538253409183	0.00769007920995722	0.116460334189256
ENSCAFG00845024080	TRPM7	transient receptor potential cation channel subfamily M member 7 [Source:HGNC Symbol;Acc:HGNC:17994]	16609860	30	393	586	511	315	288	559	1192	1460	438.72995829827	0.700591689993869	0.263071671567915	2.66312098835394	0.00774195722180803	0.116764813092248
ENSCAFG00845008237	ENSCAFG00845008237		41101814	7	3337	1695	6027	1681	2488	2301	11852	5677	2631.31107838226	-0.514486328155476	0.193187505172814	-2.66314494664263	0.00774140599868351	0.116764813092248
ENSCAFG00845023946	ENSCAFG00845023946		7720579	26	133	7	265	47	94	58	492	112	83.9606996857544	-1.15238788907049	0.432696100278335	-2.66327311091829	0.00773845784138464	0.116764813092248
ENSCAFG00845018414	FAM13A	family with sequence similarity 13 member A [Source:HGNC Symbol;Acc:HGNC:19367]	12049316	32	395	20	453	125	285	191	1133	336	216.441649077902	-1.0656829136139	0.400478119430704	-2.66102656277155	0.00779028110798891	0.117197663453802
ENSCAFG00845006083	ENSCAFG00845006083		369344	10	1604	1401	2519	1739	1245	2545	5368	5685	1779.58565462188	0.527028541320194	0.198059858918404	2.66095585545841	0.00779191721647498	0.117197663453802
ENSCAFG00845016236	TP53INP1	tumor protein p53 inducible nuclear protein 1 [Source:HGNC Symbol;Acc:HGNC:18022]	39781168	29	107	206	257	156	100	261	464	623	177.11406631754	0.82815345434013	0.3113057018609	2.66025790529906	0.00780808372908653	0.11728082168008
ENSCAFG00845004463	ENSCAFG00845004463		18058389	5	113	224	80	86	73	162	266	472	128.386439769187	1.00604728570762	0.378568636498022	2.65750299605942	0.00787218907233304	0.118082836084996
ENSCAFG00845027365	KIF3C	kinesin family member 3C [Source:HGNC Symbol;Acc:HGNC:6321]	20411774	17	220	44	427	86	273	199	920	329	185.745559336457	-0.963850248994505	0.362837432672415	-2.65642450916775	0.00789741305061411	0.118139727114003
ENSCAFG00845025535	FNDC3B	fibronectin type III domain containing 3B [Source:HGNC Symbol;Acc:HGNC:24670]	36410103	34	271	104	347	97	203	85	821	286	169.307083506683	-0.861736309334941	0.324359342042162	-2.65673343616207	0.00789018038441501	0.118139727114003
ENSCAFG00845012847	RPIA	ribose 5-phosphate isomerase A [Source:HGNC Symbol;Acc:HGNC:10297]	38539842	17	52	16	67	5	48	8	167	29	29.2612428389613	-1.23345520816298	0.464891617928263	-2.65321025502619	0.00797301894144685	0.118626901254321
ENSCAFG00845009624	FAM118B	family with sequence similarity 118 member B [Source:HGNC Symbol;Acc:HGNC:26110]	8207321	5	100	151	124	144	53	110	277	405	117.754088394035	0.951939447944231	0.358628228924144	2.65439073438243	0.00794517664458052	0.118626901254321
ENSCAFG00845002710	SOS2	SOS Ras/Rho guanine nucleotide exchange factor 2 [Source:HGNC Symbol;Acc:HGNC:11188]	26815329	8	1452	491	1634	443	824	1024	3910	1958	874.419468306678	-0.554142124129388	0.208807440808085	-2.65384280361302	0.00795808906610591	0.118626901254321
ENSCAFG00845007346	ENSCAFG00845007346		51013310	15	284	301	200	167	131	405	615	873	243.544870654403	0.811375289698033	0.3057995248906	2.65329153139889	0.00797109919358877	0.118626901254321
ENSCAFG00845002117	PHYHIPL	phytanoyl-CoA 2-hydroxylase interacting protein like [Source:HGNC Symbol;Acc:HGNC:29378]	11649786	4	235	65	444	110	216	157	895	332	181.633358779333	-0.846327202266166	0.319168452798506	-2.65166307899628	0.0080096422815571	0.119011194277853
ENSCAFG00845000620	ENSCAFG00845000620		87571971	1	12	2	21	1	34	1	67	4	11.6629359373825	-1.23212239548596	0.464741545066964	-2.6511991634155	0.00802065298460274	0.119014399939765
ENSCAFG00845000128	PEPD	peptidase D [Source:HGNC Symbol;Acc:HGNC:8840]	119262261	1	234	334	317	195	165	365	716	894	264.086095758588	0.720957179493687	0.272046454262075	2.65012525691349	0.00804619339900639	0.119155822531243
ENSCAFG00845000440	ENSCAFG00845000440		24880962	2	58	7	94	1	62	32	214	40	36.113470825234	-1.25176935527434	0.472385411754538	-2.64988995029504	0.00805179934564865	0.119155822531243
ENSCAFG00845021756	ENSCAFG00845021756		52291546	17	68	104	120	87	63	207	251	398	105.169045045721	0.905936108375419	0.342225535340904	2.64719027314248	0.00811636712946926	0.119950331906701
ENSCAFG00845014715	CADPS2	calcium dependent secretion activator 2 [Source:HGNC Symbol;Acc:HGNC:16018]	60146547	14	85	25	167	20	47	27	299	72	51.2866710447846	-1.09209705568213	0.41266613316921	-2.646442166928	0.00813434129901347	0.120055037244476
ENSCAFG00845018800	VEGFC	vascular endothelial growth factor C [Source:HGNC Symbol;Acc:HGNC:12682]	55195409	16	123	29	257	51	86	18	466	98	80.3374646786635	-1.12188325220102	0.424252574001825	-2.64437582928181	0.00818417285297559	0.120474844765673
ENSCAFG00845028817	AXIN1	axin 1 [Source:HGNC Symbol;Acc:HGNC:903]	40500504	6	23	87	55	50	32	85	110	222	57.2508526244503	1.09646154963233	0.414712929335159	2.64390490884889	0.00819556767113421	0.120474844765673
ENSCAFG00845004027	ENSCAFG00845004027		65887306	5	63	179	62	43	43	117	168	339	87.8487579795483	1.09348342873406	0.413579491532052	2.64394983581847	0.00819447996507472	0.120474844765673
ENSCAFG00845016669	MBLAC2	metallo-beta-lactamase domain containing 2 [Source:HGNC Symbol;Acc:HGNC:33711]	18374578	3	49	108	83	41	34	161	166	310	76.5926740864687	1.04109243140972	0.393906387257672	2.64299454156526	0.00821763600569493	0.120638398086267
ENSCAFG00845016438	CYP20A1	cytochrome P450 family 20 subfamily A member 1 [Source:HGNC Symbol;Acc:HGNC:20576]	12022000	37	213	305	225	138	165	481	603	924	248.520817805064	0.833778239242904	0.315570361588693	2.64213101333525	0.00823861803673066	0.120785590232654
ENSCAFG00845028229	PCNA	proliferating cell nuclear antigen [Source:HGNC Symbol;Acc:HGNC:8729]	16892161	24	1748	2360	2087	1089	763	1816	4598	5265	1604.76345560074	0.698159228102812	0.264481093827818	2.63973208065045	0.0082971591655979	0.121298916829866
ENSCAFG00845013689	TNRC18	trinucleotide repeat containing 18 [Source:HGNC Symbol;Acc:HGNC:11962]	12657407	6	51	14	194	5	38	34	283	53	42.7323489230349	-1.21167928703766	0.458988569864351	-2.63988989398094	0.00829329664292912	0.121298916829866
ENSCAFG00845030599	ENSCAFG00845030599		5251324	26	573	727	1275	697	478	1138	2326	2562	777.611552937196	0.612408219596194	0.232030371276729	2.63934508325986	0.00830663784186382	0.121298916829866
ENSCAFG00845009356	TMC5	transmembrane channel like 5 [Source:HGNC Symbol;Acc:HGNC:22999]	25920427	6	147	71	193	21	152	54	492	146	97.9696484869827	-1.04820646598012	0.397446666684277	-2.63735125702486	0.00835562606397098	0.121852880099577
ENSCAFG00845005740	ZC3HAV1	zinc finger CCCH-type containing, antiviral 1 [Source:HGNC Symbol;Acc:HGNC:23721]	9518076	16	61	10	93	10	66	35	220	55	40.4251869292463	-1.16825764956147	0.443271499040698	-2.63553522410022	0.00840047064128508	0.122183626411831
ENSCAFG00845016404	ING2	inhibitor of growth family member 2 [Source:HGNC Symbol;Acc:HGNC:6063]	49066364	16	271	434	326	261	237	405	834	1100	327.472892981268	0.753090157296092	0.285743228094709	2.63554857386325	0.00840014020230622	0.122183626411831
ENSCAFG00845015192	CCDC127	coiled-coil domain containing 127 [Source:HGNC Symbol;Acc:HGNC:30520]	11866695	34	237	93	439	87	200	173	876	353	180.750991707096	-0.770509506287955	0.292528436357842	-2.63396446472442	0.00843943199978082	0.122588587348595
ENSCAFG00845028434	KMT2E	lysine methyltransferase 2E (inactive) [Source:HGNC Symbol;Acc:HGNC:18541]	15542495	18	4363	1736	6062	1811	3231	3656	13656	7203	3150.38679584782	-0.490649333279846	0.186425396870851	-2.63188032057536	0.00849137687830892	0.123180829057047
ENSCAFG00845019652	SGK3	serum/glucocorticoid regulated kinase family, member 3 [Source:NCBI gene (formerly Entrezgene);Acc:486981]	16355068	29	97	17	119	22	64	41	280	80	52.3729272864607	-1.06107378204029	0.403232548300486	-2.63141898269974	0.00850291376509624	0.123186102838615
ENSCAFG00845006021	WASHC4	WASH complex subunit 4 [Source:HGNC Symbol;Acc:HGNC:29174]	34087398	10	254	271	305	256	175	349	734	876	266.321239055699	0.672040946373046	0.255772618924973	2.62749370592393	0.0086016433112383	0.123808874044733
ENSCAFG00845020216	SETDB1	SET domain bifurcated histone lysine methyltransferase 1 [Source:HGNC Symbol;Acc:HGNC:10761]	61052909	17	413	66	324	87	209	218	946	371	194.391662915812	-0.864532995121344	0.329035339456523	-2.62747763370743	0.00860204966152071	0.123808874044733
ENSCAFG00845011569	MAP3K8	mitogen-activated protein kinase kinase kinase 8 [Source:HGNC Symbol;Acc:HGNC:6860]	14961553	2	24	7	69	3	37	10	130	20	21.3830084810093	-1.24488437034671	0.473615359951721	-2.62847127777615	0.00857695981901724	0.123808874044733
ENSCAFG00845028176	TGFB2	transforming growth factor beta 2 [Source:HGNC Symbol;Acc:HGNC:11768]	13464807	38	133	40	199	21	56	46	388	107	68.6181652862871	-1.02629234974519	0.390579933745295	-2.62761156187418	0.008598664109633	0.123808874044733
ENSCAFG00845001312	HERC4	HECT and RLD domain containing E3 ubiquitin protein ligase 4 [Source:HGNC Symbol;Acc:HGNC:24521]	19489565	4	292	365	400	263	169	366	861	994	303.440655259837	0.683167753373087	0.259965782289489	2.62791413299283	0.00859101984052002	0.123808874044733
ENSCAFG00845027604	DOCK1	dedicator of cytokinesis 1 [Source:HGNC Symbol;Acc:HGNC:2987]	36536316	28	538	145	641	230	377	288	1556	663	337.862567142915	-0.707065614010876	0.269252705391698	-2.62602974771327	0.00863872672269058	0.124012971507375
ENSCAFG00845023506	ENSCAFG00845023506		13363251	10	24	6	91	8	49	15	164	29	27.7657547948995	-1.22846203001162	0.467780385852517	-2.62615121788996	0.0086356443433485	0.124012971507375
ENSCAFG00845010936	TRIM36	tripartite motif containing 36 [Source:HGNC Symbol;Acc:HGNC:16280]	4872368	11	19	62	14	22	11	41	44	125	30.2337537007805	1.21249285491485	0.461922657951774	2.62488283274782	0.00866787889938732	0.124136497449486
ENSCAFG00845014286	NPC2	NPC intracellular cholesterol transporter 2 [Source:NCBI gene (formerly Entrezgene);Acc:403920]	47866650	8	118	182	141	114	81	181	340	477	137.005845231986	0.839970320637032	0.320012418949105	2.62480538535169	0.00866985061551963	0.124136497449486
ENSCAFG00845010776	MARCHF3	membrane associated ring-CH-type finger 3 [Source:HGNC Symbol;Acc:HGNC:28728]	16803598	11	124	150	148	112	75	208	347	470	133.588459792433	0.79687698823185	0.303655625285278	2.62427869558879	0.00868327012989571	0.124167384153178
ENSCAFG00845027864	ANAPC7	anaphase promoting complex subunit 7 [Source:HGNC Symbol;Acc:HGNC:17380]	8481772	26	329	109	378	94	177	165	884	368	185.666921644879	-0.717942982333997	0.27383387597663	-2.6218194508384	0.00874617518191135	0.124743313558309
ENSCAFG00845003291	RICTOR	RPTOR independent companion of MTOR complex 2 [Source:HGNC Symbol;Acc:HGNC:28611]	70412019	4	351	137	410	82	239	206	1000	425	213.642085248286	-0.745562142203203	0.284346666513845	-2.62201822635716	0.00874107561508299	0.124743313558309
ENSCAFG00845013817	CFB	complement factor B [Source:HGNC Symbol;Acc:HGNC:1037]	1542461	12	38	0	46	0	18	7	102	7	14.2561842579845	-1.21479714812605	0.463597401596789	-2.62037091653635	0.00878341753649191	0.125027176477447
ENSCAFG00845005849	SIM1	SIM bHLH transcription factor 1 [Source:HGNC Symbol;Acc:HGNC:10882]	59319037	12	310	56	350	119	163	79	823	254	160.237460963502	-0.929229882370769	0.354705275922361	-2.6197238819029	0.00880009877065748	0.125027176477447
ENSCAFG00845026578	MFSD8	major facilitator superfamily domain containing 8 [Source:HGNC Symbol;Acc:HGNC:28486]	13072372	19	194	74	411	41	203	178	808	293	158.845709854644	-0.930856195315348	0.355299248620511	-2.61992165457569	0.0087949969817608	0.125027176477447
ENSCAFG00845021593	ENSCAFG00845021593		34735527	34	339	342	322	240	249	703	910	1285	354.637302021445	0.739581219541025	0.282402509005242	2.6188903991901	0.00882162854499947	0.125171756381749
ENSCAFG00845003559	ENSCAFG00845003559		10151998	6	33	69	41	48	32	95	106	212	54.2065880257072	1.05742960804843	0.403885649754356	2.61814107208702	0.00884102464593947	0.125285728433782
ENSCAFG00845013156	BCL7C	BAF chromatin remodeling complex subunit BCL7C [Source:HGNC Symbol;Acc:HGNC:1006]	17435987	6	63	113	68	53	45	146	176	312	81.0934775960827	0.984560139307706	0.37629688796244	2.61644507516092	0.00888506577002831	0.125633580964868
ENSCAFG00845028262	ENSCAFG00845028262		40147457	24	92	20	101	11	92	51	285	82	55.317160692223	-1.11885764082339	0.427645819469626	-2.61631843428522	0.00888836219071173	0.125633580964868
ENSCAFG00845030799	ENSCAFG00845030799		6045702	15	467	448	518	345	252	573	1237	1366	420.818975782602	0.590575165773457	0.225845339341934	2.61495396581692	0.0089239482143474	0.125975069223022
ENSCAFG00845006152	ENSCAFG00845006152		19058861	9	539	744	947	709	527	850	2013	2303	718.116012063218	0.635915303413993	0.243296693099777	2.61374412990152	0.00895560772359031	0.126260326282076
ENSCAFG00845030729	BCL2L13	BCL2 like 13 [Source:HGNC Symbol;Acc:HGNC:17164]	45626621	27	377	457	505	247	226	629	1108	1333	388.884264797604	0.66608677100167	0.255036252965311	2.61173367808328	0.00900843998942195	0.126681187351246
ENSCAFG00845028238	ENSCAFG00845028238		45213751	X	369	334	256	292	181	411	806	1037	308.034762908275	0.738296116694733	0.28267600462772	2.61181035746935	0.00900641985304156	0.126681187351246
ENSCAFG00845004460	ENSCAFG00845004460		18048104	5	200	352	254	249	185	271	639	872	261.390284938926	0.811358234273356	0.310738478037913	2.61106458201279	0.00902608465846682	0.126767622114136
ENSCAFG00845028583	VPS26C	VPS26 endosomal protein sorting factor C [Source:HGNC Symbol;Acc:HGNC:3044]	31687734	31	253	21	272	57	94	107	619	185	112.216801899216	-1.01454346276143	0.388830691509857	-2.60921651740475	0.0090749802305822	0.126969107921534
ENSCAFG00845013364	DLG5	discs large MAGUK scaffold protein 5 [Source:HGNC Symbol;Acc:HGNC:2904]	27989135	4	279	102	356	65	203	180	838	347	176.284074679223	-0.783810403051599	0.300375038702222	-2.60943920785853	0.00906907584484818	0.126969107921534
ENSCAFG00845007421	ENSCAFG00845007421		27579753	12	446	640	623	241	280	944	1349	1825	501.842417321258	0.763441531840649	0.292570265217141	2.60942967418112	0.00906932854924025	0.126969107921534
ENSCAFG00845023432	RND1	Rho family GTPase 1 [Source:HGNC Symbol;Acc:HGNC:18314]	5730577	27	2	7	0	24	4	45	6	76	14.4260198193727	1.20825528999331	0.463351046790945	2.60764553865021	0.00911673055178859	0.1272303219411
ENSCAFG00845014596	LGALS9	galectin 9 [Source:NCBI gene (formerly Entrezgene);Acc:442861]	42972477	9	40	32	289	31	107	13	436	76	72.4997988016894	-1.18621847620055	0.454843768231314	-2.60796906334064	0.00910811856843172	0.1272303219411
ENSCAFG00845006891	ENSCAFG00845006891		5123814	12	264	316	276	261	189	336	729	913	276.728993374903	0.714733694517967	0.274359139048313	2.60510255644193	0.00918467633894488	0.128016506494143
ENSCAFG00845025070	C1orf53	chromosome 1 open reading frame 53 [Source:HGNC Symbol;Acc:HGNC:30003]	4593492	7	61	12	173	19	70	46	304	77	53.2628075910557	-1.11936870335741	0.429882605605799	-2.60389392071348	0.00921712797849589	0.128306611064289
ENSCAFG00845005664	ANKMY2	ankyrin repeat and MYND domain containing 2 [Source:HGNC Symbol;Acc:HGNC:25370]	31037346	14	292	67	516	104	193	211	1001	382	197.656218988374	-0.819664792672048	0.314992062396462	-2.60217602448783	0.00926342925448372	0.128788534086612
ENSCAFG00845018942	SESN3	sestrin 3 [Source:HGNC Symbol;Acc:HGNC:23060]	6009392	21	191	228	172	245	184	344	547	817	234.444934904715	0.817723424427355	0.314354517996756	2.60127778547084	0.00928772141281997	0.128963638005466
ENSCAFG00845030205	ENSCAFG00845030205		10462869	37	135	252	138	149	103	163	376	564	164.32283916334	0.902959589161642	0.347202076414235	2.60067450773063	0.00930406847119457	0.129028119364679
ENSCAFG00845011809	U2	U2 spliceosomal RNA [Source:RFAM;Acc:RF00004]	30815614	3	297	322	345	236	196	435	838	993	298.279608176398	0.640657116869065	0.246422819397366	2.59982869458198	0.00932703075637283	0.129042483679209
ENSCAFG00845010793	ENSCAFG00845010793		46847820	18	362	67	563	91	172	247	1097	405	208.761605861266	-0.856836092022575	0.329580972526121	-2.5997741479286	0.00932851333263761	0.129042483679209
ENSCAFG00845006963	ENSCAFG00845006963		56216313	20	98	229	122	82	87	196	307	507	138.375879789565	0.941808741842355	0.362641542114678	2.59707902285648	0.0094020291010582	0.129896454685672
ENSCAFG00845030351	CASP7	caspase 7 [Source:HGNC Symbol;Acc:HGNC:1508]	25131720	28	29	108	54	44	57	189	140	341	80.5694045180056	1.09725180180828	0.42258131381585	2.5965459568012	0.00941663077987112	0.129935362137771
ENSCAFG00845012428	LETM2	leucine zipper and EF-hand containing transmembrane protein 2 [Source:HGNC Symbol;Acc:HGNC:14648]	28977178	16	22	0	42	1	15	4	79	5	10.9795072393895	-1.20556247832068	0.46450490080048	-2.59537084806455	0.00944889067842664	0.130035217447767
ENSCAFG00845026173	DNMT3A	DNA methyltransferase 3 alpha [Source:HGNC Symbol;Acc:HGNC:2978]	19767351	17	309	127	360	94	212	87	881	308	181.900968452852	-0.850167995267777	0.327552557588235	-2.59551627844872	0.00944489288518133	0.130035217447767
ENSCAFG00845024651	TSC22D2	TSC22 domain family member 2 [Source:HGNC Symbol;Acc:HGNC:29095]	45715169	23	1544	1814	3578	1843	1415	3636	6537	7293	2175.2581044432	0.588921721255251	0.226945292797666	2.59499421202054	0.00945925119211872	0.130035217447767
ENSCAFG00845012384	OAZ1	ornithine decarboxylase antizyme 1 [Source:NCBI gene (formerly Entrezgene);Acc:476749]	57502449	20	1983	1617	2344	1445	766	2117	5093	5179	1627.56306382988	0.551176623708921	0.212580460821571	2.5927906148042	0.00952007110698759	0.130708323729188
ENSCAFG00845005203	ENSCAFG00845005203		73775330	1	692	702	863	504	409	869	1964	2075	649.782760541772	0.537739949430338	0.207455881965532	2.5920689465902	0.00954006502610991	0.13081992153341
ENSCAFG00845009648	ENSCAFG00845009648		8606684	20	19	8	80	1	27	2	126	11	18.3473370394869	-1.23146270323405	0.475188667367104	-2.59152372058295	0.00955519541153476	0.13086463281015
ENSCAFG00845008513	FZD6	frizzled class receptor 6 [Source:NCBI gene (formerly Entrezgene);Acc:403610]	4896040	13	435	196	1056	173	506	477	1997	846	416.508893215287	-0.763327989721236	0.294808857658956	-2.5892301736886	0.00961907745393117	0.131576090483364
ENSCAFG00845028261	NSMAF	neutral sphingomyelinase activation associated factor [Source:HGNC Symbol;Acc:HGNC:8017]	9456528	29	307	42	314	103	178	137	799	282	160.65698047011	-0.895426251076237	0.346409973033489	-2.58487434191068	0.00974144929908611	0.132969047022311
ENSCAFG00845001949	ENSCAFG00845001949		13117937	7	55	97	81	101	98	328	234	526	125.450181494341	1.03017997917683	0.398561164710559	2.58474751278129	0.00974503310603426	0.132969047022311
ENSCAFG00845015545	PODXL	podocalyxin like [Source:NCBI gene (formerly Entrezgene);Acc:482252]	5313162	14	3861	764	5842	1948	3303	2835	13006	5547	2791.08617019765	-0.735581209124466	0.284880328218646	-2.58207091280766	0.0098209402924211	0.133839143045665
ENSCAFG00845003502	ENSCAFG00845003502		70830304	4	77	90	92	104	56	145	225	339	94.5838345010655	0.88350183659229	0.342377123607787	2.58049319207551	0.00986593015676043	0.134286271578128
ENSCAFG00845002267	PLEKHG3	pleckstrin homology and RhoGEF domain containing G3 [Source:HGNC Symbol;Acc:HGNC:20364]	39346702	8	534	52	1148	246	411	363	2093	661	389.015118075258	-0.961494438763466	0.372677241593608	-2.57996553439113	0.00988101762796647	0.134325794510888
ENSCAFG00845030164	DOCK4	dedicator of cytokinesis 4 [Source:HGNC Symbol;Acc:HGNC:19192]	51497038	14	135	0	105	20	58	29	298	49	48.8681375888875	-1.21813298384395	0.472819562259822	-2.57631680470649	0.00998591056567209	0.135562230909106
ENSCAFG00845001328	DHRS3	dehydrogenase/reductase 3 [Source:HGNC Symbol;Acc:HGNC:17693]	84469339	2	84	22	304	42	150	93	538	157	100.232076286245	-1.05777001168995	0.410889743912556	-2.57434026368656	0.0100431449401904	0.135562230909106
ENSCAFG00845023394	SETDB2	PHD finger protein 11 [Source:HGNC Symbol;Acc:HGNC:17024]	2223344	22	135	40	165	18	98	72	398	130	77.2937965106939	-0.994951762795391	0.386445858117404	-2.5746213651826	0.0100349873505843	0.135562230909106
ENSCAFG00845018600	FAM219B	family with sequence similarity 219 member B [Source:HGNC Symbol;Acc:HGNC:24695]	38146331	30	164	39	279	49	94	95	537	183	101.73320266523	-0.89548239975223	0.347651215140552	-2.57580690287591	0.0100006478346402	0.135562230909106
ENSCAFG00845021996	PCNX4	pecanex 4 [Source:HGNC Symbol;Acc:HGNC:20349]	35440275	8	267	356	466	291	225	459	958	1106	336.082411171894	0.640892013307174	0.24886037350834	2.57530760832718	0.0100150972985909	0.135562230909106
ENSCAFG00845007510	SPTLC2	serine palmitoyltransferase long chain base subunit 2 [Source:HGNC Symbol;Acc:HGNC:11278]	50530838	8	3939	2308	7833	1982	4088	3543	15860	7833	3600.52154515125	-0.545436062144531	0.211881485524442	-2.57425069866055	0.0100457453653279	0.135562230909106
ENSCAFG00845010060	NHP2	NHP2 ribonucleoprotein [Source:HGNC Symbol;Acc:HGNC:14377]	3365309	11	625	541	698	437	358	836	1681	1814	559.207162195247	0.532677221886183	0.207143601758389	2.57153596521651	0.0101248498344507	0.135964030968111
ENSCAFG00845029276	DNAJC13	DnaJ heat shock protein family (Hsp40) member C13 [Source:HGNC Symbol;Acc:HGNC:30343]	29902343	23	487	140	414	111	199	202	1100	453	230.023242029263	-0.726766485778657	0.282515570377058	-2.57248294247528	0.0100971931453059	0.135964030968111
ENSCAFG00845019199	CAPRIN2	caprin family member 2 [Source:HGNC Symbol;Acc:HGNC:21259]	17700477	27	235	248	220	184	140	323	595	755	222.55435513807	0.709919121668286	0.276046205769416	2.57174018997851	0.0101188797049571	0.135964030968111
ENSCAFG00845013987	WIPI2	WD repeat domain, phosphoinositide interacting 2 [Source:HGNC Symbol;Acc:HGNC:32225]	12792652	6	1792	1873	2414	1599	1533	2694	5739	6166	1943.01629708351	0.502634200588819	0.195401080754834	2.57232047359791	0.0101019333003237	0.135964030968111
ENSCAFG00845025750	SEMA3C	semaphorin 3C [Source:HGNC Symbol;Acc:HGNC:10725]	20902900	18	2190	352	2517	766	995	1272	5702	2390	1174.03063354262	-0.716104997968481	0.278843881660213	-2.56812160878285	0.0102251277687407	0.136628570789531
ENSCAFG00845001238	KIN	Kin17 DNA and RNA binding protein [Source:HGNC Symbol;Acc:HGNC:6327]	28706316	2	843	734	1295	733	516	1223	2654	2690	844.17513060967	0.495495518011826	0.192913296842332	2.56848815567542	0.0102143202707162	0.136628570789531
ENSCAFG00845024388	ACADSB	acyl-CoA dehydrogenase short/branched chain [Source:HGNC Symbol;Acc:HGNC:91]	33120418	28	493	551	871	689	422	758	1786	1998	623.741904744948	0.630157159282491	0.245464571977614	2.56720207810665	0.0102522845986986	0.136628570789531
ENSCAFG00845015445	COBLL1	cordon-bleu WH2 repeat protein like 1 [Source:HGNC Symbol;Acc:HGNC:23571]	10017995	36	1719	444	2503	901	1345	1091	5567	2436	1212.9086091606	-0.668694134016417	0.260428582026176	-2.56766799102414	0.0102385166117095	0.136628570789531
ENSCAFG00845003837	SNORD22	Small nucleolar RNA SNORD22 [Source:RFAM;Acc:RF00099]	71819103	4	38	80	9	22	15	89	62	191	43.4673137511787	1.18967724629344	0.46352100549805	2.56660913352813	0.0102698302735054	0.136628570789531
ENSCAFG00845003272	ENSCAFG00845003272		9930578	6	34	7	66	6	32	10	132	23	22.0206319962319	-1.20086202498923	0.467590552051663	-2.56819137965934	0.0102230698164815	0.136628570789531
ENSCAFG00845030398	ENSCAFG00845030398		49554000	20	143	14	208	66	177	68	528	148	104.595604509353	-1.07551347906931	0.419060722457737	-2.56648600413219	0.0102734771142423	0.136628570789531
ENSCAFG00845019393	ENSCAFG00845019393		1740124	27	693	570	609	500	362	792	1664	1862	575.028241396244	0.581297413576866	0.226480746847036	2.56665266990431	0.0102685410909009	0.136628570789531
ENSCAFG00845007249	MRPS18B	mitochondrial ribosomal protein S18B [Source:HGNC Symbol;Acc:HGNC:14516]	579317	12	888	199	1038	252	425	598	2351	1049	491.84269545031	-0.679328476251596	0.264802767157975	-2.56541305645165	0.0103053044457071	0.136721999415067
ENSCAFG00845008950	FAM126A	family with sequence similarity 126 member A [Source:HGNC Symbol;Acc:HGNC:24587]	36540020	14	59	82	2	69	9	90	70	241	55.8474819186496	1.21603591406991	0.473987305034952	2.56554532400449	0.0103013761970181	0.136721999415067
ENSCAFG00845003745	NREP	neuronal regeneration related protein [Source:HGNC Symbol;Acc:HGNC:16834]	843872	3	40	8	69	0	41	14	150	22	24.3553183936061	-1.22073132767205	0.476607929682344	-2.5612904268833	0.0104284137975943	0.138189016969323
ENSCAFG00845020734	MTMR4	myotubularin related protein 4 [Source:HGNC Symbol;Acc:HGNC:7452]	33917038	9	389	118	835	184	388	359	1612	661	333.312453561234	-0.771202956937555	0.301226710192584	-2.5602077466653	0.0104609608205962	0.138453893213774
ENSCAFG00845021574	DAXX	death domain associated protein [Source:HGNC Symbol;Acc:HGNC:2681]	3087394	12	131	78	328	44	134	51	593	173	111.963528207267	-0.966984243497305	0.377803019297442	-2.5594931594128	0.010482491883988	0.138572509617467
ENSCAFG00845027567	CHAF1B	chromatin assembly factor 1 subunit B [Source:HGNC Symbol;Acc:HGNC:1911]	30902540	31	46	53	50	82	40	119	136	254	66.3591767552008	1.0056675741255	0.393268071228596	2.55720626132635	0.010551663103033	0.139153212572893
ENSCAFG00845024951	ENSCAFG00845024951		43037458	18	422	424	342	275	194	469	958	1168	349.34904428858	0.692893574488612	0.270917892615761	2.55757775095104	0.010540399205773	0.139153212572893
ENSCAFG00845031036	ZNF280C	zinc finger protein 280C [Source:HGNC Symbol;Acc:HGNC:25955]	103194563	X	43	73	58	80	55	144	156	297	77.183956753171	0.990932549129175	0.387608405339082	2.55653008417684	0.0105721928811583	0.13925737934859
ENSCAFG00845006201	PREB	prolactin regulatory element binding [Source:HGNC Symbol;Acc:HGNC:9356]	21437139	17	105	15	152	13	68	64	325	92	58.1326198318704	-1.08534407346092	0.424720082430565	-2.55543384539242	0.0106055518722852	0.139363777582771
ENSCAFG00845008296	SYTL2	synaptotagmin like 2 [Source:HGNC Symbol;Acc:HGNC:15585]	13819798	21	1054	267	1013	437	619	446	2686	1150	589.353781677816	-0.675304465600798	0.264230468685631	-2.55574033138564	0.0105962159642812	0.139363777582771
ENSCAFG00845016921	PHRF1	PHD and ring finger domains 1 [Source:HGNC Symbol;Acc:HGNC:24351]	26253279	18	376	394	415	269	203	469	994	1132	344.734140420882	0.624656647839421	0.24455263952085	2.554282992256	0.0106406734954837	0.139658839628224
ENSCAFG00845027924	PHLDB2	pleckstrin homology like domain family B member 2 [Source:HGNC Symbol;Acc:HGNC:29573]	16737741	33	2994	1076	3915	1181	1993	2413	8902	4670	2037.59270252318	-0.491955418138894	0.192797684267174	-2.55166663442469	0.0107209043781367	0.140432311452743
ENSCAFG00845024063	ENSCAFG00845024063		13476442	33	31	58	54	33	11	104	96	195	46.1193786472616	1.09950454570615	0.430919541748108	2.55153094530316	0.0107250799313569	0.140432311452743
ENSCAFG00845030753	ABLIM1	actin binding LIM protein 1 [Source:HGNC Symbol;Acc:HGNC:78]	25793574	28	408	46	601	166	253	212	1262	424	244.083024490539	-0.907800159032042	0.356196694047803	-2.54859232048406	0.0108158655114873	0.141453045390448
ENSCAFG00845012694	ENSCAFG00845012694		45319301	15	107	29	128	30	97	49	332	108	67.120766120734	-0.979164462443598	0.384298806637687	-2.54792480624782	0.010836582594251	0.141556070025612
ENSCAFG00845025436	ENSCAFG00845025436		15579607	15	46	104	51	44	40	115	137	263	67.856957307685	1.01898582695192	0.400014664215793	2.5473711793781	0.0108537918008724	0.14161308237233
ENSCAFG00845016056	AKAP10	A-kinase anchoring protein 10 [Source:HGNC Symbol;Acc:HGNC:368]	40355978	5	523	133	953	166	512	543	1988	842	412.869674655374	-0.808870858328611	0.317644158669231	-2.54646854428985	0.0108819018407514	0.141812018669366
ENSCAFG00845020194	ENSCAFG00845020194		48181109	23	40	206	34	25	23	32	97	263	67.7302700612828	1.19024437586278	0.467495015594112	2.54600441964107	0.0108963808757542	0.141833056853825
ENSCAFG00845014423	ENSCAFG00845014423		47300172	9	115	9	280	32	114	96	509	137	89.4770755138477	-1.09994206529889	0.432171920760767	-2.54514930854976	0.0109231021335475	0.142013208752785
ENSCAFG00845006745	CAV2	caveolin 2 [Source:NCBI gene (formerly Entrezgene);Acc:475294]	55479629	14	1115	364	2025	408	756	1020	3896	1792	819.259940688921	-0.635635286978798	0.250165076100623	-2.54086340462299	0.0110579111288424	0.143596549111292
ENSCAFG00845009234	ELOVL4	ELOVL fatty acid elongase 4 [Source:HGNC Symbol;Acc:HGNC:14415]	41608796	12	41	58	34	35	35	183	110	276	61.8290156726019	1.09050020447086	0.429606555663991	2.53836956185504	0.0111370310110639	0.144453843408211
ENSCAFG00845027375	CDC37	cell division cycle 37, HSP90 cochaperone [Source:HGNC Symbol;Acc:HGNC:1735]	51249761	20	331	455	496	259	205	474	1032	1188	358.744099105687	0.660027929549475	0.260077425423283	2.53781322417838	0.0111547498815337	0.144513651520458
ENSCAFG00845008866	ENSCAFG00845008866		59350340	13	88	6	79	7	34	31	201	44	33.6091623019361	-1.16401851960554	0.459262362909088	-2.53453932569684	0.011259528819132	0.145699888768698
ENSCAFG00845000816	EPHB4	EPH receptor B4 [Source:HGNC Symbol;Acc:HGNC:3395]	8861521	6	32	3	42	3	14	1	88	7	12.7597144305414	-1.19888236000132	0.473501002824006	-2.5319531592353	0.0113429142681634	0.146606834474211
ENSCAFG00845028575	ENSCAFG00845028575		5594706	36	201	341	235	106	76	289	512	736	202.878771848526	0.892376256789104	0.352739518884651	2.5298448543865	0.0114112972692437	0.147317977041466
ENSCAFG00845021253	STAG1	stromal antigen 1 [Source:HGNC Symbol;Acc:HGNC:11354]	33317464	23	483	162	571	98	234	292	1288	552	266.488038342253	-0.709452066760137	0.280497411754711	-2.52926421788354	0.0114301944088734	0.147389348956525
ENSCAFG00845017034	PRPF3	pre-mRNA processing factor 3 [Source:HGNC Symbol;Acc:HGNC:17348]	60567961	17	230	217	341	308	144	321	715	846	257.071394383554	0.711478258293929	0.281635602429783	2.52623692514626	0.0115291699977308	0.148318668873958
ENSCAFG00845023710	ENSCAFG00845023710		14469939	36	36	81	43	64	45	99	124	244	64.4395269313792	1.01908108046943	0.403397740657894	2.52624389717065	0.0115289411803445	0.148318668873958
ENSCAFG00845023423	SLC8B1	solute carrier family 8 member B1 [Source:HGNC Symbol;Acc:HGNC:26175]	10906963	26	109	126	80	95	47	135	236	356	99.8163345893161	0.899747869333151	0.356366611472647	2.52478161636703	0.0115770206122349	0.148760666957913
ENSCAFG00845023353	ENSCAFG00845023353		1944617	28	520	253	727	152	298	220	1545	625	322.649533958571	-0.690437344291584	0.273546328022113	-2.52402344160061	0.0116020191824913	0.148908337004618
ENSCAFG00845008199	CHCHD1	coiled-coil-helix-coiled-coil-helix domain containing 1 [Source:HGNC Symbol;Acc:HGNC:23518]	24497788	4	137	49	287	36	81	78	505	163	93.019068918392	-0.907816197058788	0.360343762463914	-2.51930598396219	0.0117586423090874	0.150743059834522
ENSCAFG00845028989	KIAA1755	KIAA1755 [Source:HGNC Symbol;Acc:HGNC:29372]	27402321	24	1200	182	1787	562	907	795	3894	1539	805.30888968019	-0.792603395695119	0.314718135690396	-2.51845478798477	0.0117871015238705	0.150932397561756
ENSCAFG00845016789	ZNF644	zinc finger protein 644 [Source:HGNC Symbol;Acc:HGNC:29222]	58069805	6	1172	451	1606	490	822	901	3600	1842	820.722398221352	-0.507223497972436	0.201436705142576	-2.51802916262667	0.0118013549439406	0.150939603546341
ENSCAFG00845000742	MALT1	MALT1 paracaspase [Source:HGNC Symbol;Acc:HGNC:6819]	17232316	1	111	134	122	68	55	253	288	455	117.458534589165	0.887023111619207	0.352459240254982	2.51666862522175	0.01184701945274	0.150998138111512
ENSCAFG00845027868	PXYLP1	2-phosphoxylose phosphatase 1 [Source:HGNC Symbol;Acc:HGNC:26303]	37656844	23	65	6	106	12	65	41	236	59	42.4565873293383	-1.13480048030744	0.450874977730642	-2.51688502657467	0.0118397457850492	0.150998138111512
ENSCAFG00845021018	ENSCAFG00845021018		56261473	16	30	74	39	34	27	89	96	197	49.5054013024926	1.05422964150973	0.418786175436554	2.51734585176021	0.0118242697547986	0.150998138111512
ENSCAFG00845030514	NCSTN	nicastrin [Source:NCBI gene (formerly Entrezgene);Acc:488638]	21994642	38	199	183	154	194	117	257	470	634	185.889519134064	0.768319861306098	0.305403134697131	2.5157563037722	0.0118777279267712	0.151214723317151
ENSCAFG00845029541	C26H22orf39	chromosome 22 open reading frame 39 [Source:HGNC Symbol;Acc:HGNC:27012]	31167707	26	218	359	535	285	141	399	894	1043	309.735690821393	0.741482574895406	0.295038782137659	2.51316986032516	0.0119651709011913	0.152152259729681
ENSCAFG00845017414	DYNLL2	dynein light chain LC8-type 2 [Source:HGNC Symbol;Acc:HGNC:24596]	33570149	9	124	86	105	166	66	196	295	448	124.811261363127	0.886521613850517	0.353040274307073	2.51110617787314	0.0120353491305793	0.152868345811794
ENSCAFG00845007591	CUL7	cullin 7 [Source:HGNC Symbol;Acc:HGNC:21024]	12041006	12	59	1	89	0	42	25	190	26	29.0163046674033	-1.19250159023637	0.475083830311532	-2.51008667134472	0.012070153246972	0.15313399257522
ENSCAFG00845008995	ENSCAFG00845008995		20556447	12	205	92	559	50	211	211	975	353	187.130976540328	-0.88802805321507	0.353857741290935	-2.5095623172617	0.0120880884673597	0.153185259026024
ENSCAFG00845018290	GATD1	glutamine amidotransferase class 1 domain containing 1 [Source:NCBI gene (formerly Entrezgene);Acc:610760]	26376036	18	100	36	211	28	70	52	381	116	70.1395537261845	-0.952463368869499	0.379728818558276	-2.50827254166733	0.0121323050196322	0.153569073296722
ENSCAFG00845023861	ENSCAFG00845023861		21225222	32	29	91	70	33	13	91	112	215	53.1440582977652	1.08848728150397	0.434315326514506	2.50621429881227	0.0122031633623539	0.154288848704073
ENSCAFG00845018506	KITLG	KIT ligand [Source:NCBI gene (formerly Entrezgene);Acc:403507]	30230587	15	315	314	577	316	203	604	1095	1234	365.392246551673	0.619235478493832	0.247358100332206	2.5033968067437	0.0123007545690508	0.15484641011762
ENSCAFG00845024386	DENND2C	DENN domain containing 2C [Source:HGNC Symbol;Acc:HGNC:24748]	53168326	17	34	99	79	36	57	279	170	414	92.218533830793	1.07208494700212	0.428334419879559	2.50291570615216	0.0123174876801046	0.15484641011762
ENSCAFG00845022609	GNAI2	G protein subunit alpha i2 [Source:NCBI gene (formerly Entrezgene);Acc:442957]	39430574	20	479	706	882	618	425	669	1786	1993	627.865023435753	0.64031884124741	0.255795058257994	2.50324945918849	0.0123058773088625	0.15484641011762
ENSCAFG00845007967	GAB2	GRB2 associated binding protein 2 [Source:HGNC Symbol;Acc:HGNC:14458]	20617333	21	454	105	970	173	525	512	1949	790	399.824823900639	-0.846720586146043	0.33816077863023	-2.50389944563	0.0122832938501219	0.15484641011762
ENSCAFG00845005230	SF3B3	splicing factor 3b subunit 3 [Source:HGNC Symbol;Acc:HGNC:10770]	76927088	5	204	304	404	278	172	332	780	914	278.947099554215	0.697714581595203	0.278724024856404	2.5032452152435	0.012306024883427	0.15484641011762
ENSCAFG00845013440	ENSCAFG00845013440		31309183	25	95	110	139	93	66	228	300	431	116.751826132983	0.813793379699679	0.325273776393923	2.50187208056432	0.012353855247039	0.155126713096362
ENSCAFG00845014867	NRG1	neuregulin 1 [Source:HGNC Symbol;Acc:HGNC:7997]	33733366	16	1223	383	1204	366	446	507	2873	1256	609.749311860095	-0.605485035242321	0.242209310524879	-2.49984211560739	0.0124248666341678	0.155669834810447
ENSCAFG00845029499	RNLS	renalase, FAD dependent amine oxidase [Source:HGNC Symbol;Acc:HGNC:25641]	39702516	26	41	0	38	4	12	2	91	6	12.8317141260628	-1.16864861186421	0.467491531787333	-2.4998284084338	0.0124253473590198	0.155669834810447
ENSCAFG00845023267	RNASE4	ribonuclease, RNase A family, 4 [Source:NCBI gene (formerly Entrezgene);Acc:611048]	18242716	15	855	350	938	192	331	269	2124	811	430.726151210153	-0.723980467796804	0.289833415463313	-2.49791925006123	0.0124924646713006	0.156155808391257
ENSCAFG00845002165	CEP350	centrosomal protein 350 [Source:HGNC Symbol;Acc:HGNC:24238]	13250458	7	1262	1161	1525	924	882	1731	3669	3816	1204.80668136089	0.468404861906782	0.187510644210709	2.49801745324083	0.0124890044785347	0.156155808391257
ENSCAFG00845000066	HDDC2	HD domain containing 2 [Source:HGNC Symbol;Acc:HGNC:21078]	64430523	1	76	7	36	4	20	0	132	11	20.0774143430516	-1.18122287576984	0.473478412986112	-2.49477662206427	0.0126036444992324	0.156750671502553
ENSCAFG00845010381	RTN4	reticulon 4 [Source:HGNC Symbol;Acc:HGNC:14085]	56886724	10	1457	1496	1545	996	771	1469	3773	3961	1261.02631239751	0.547348625007373	0.219405568491803	2.49468884846386	0.0126067622870441	0.156750671502553
ENSCAFG00845006645	SLC2A8	solute carrier family 2 member 8 [Source:NCBI gene (formerly Entrezgene);Acc:480717]	56842923	9	92	124	199	131	69	224	360	479	134.348009162121	0.803101530604287	0.321940437609594	2.49456556798926	0.0126111424601147	0.156750671502553
ENSCAFG00845001654	ENSCAFG00845001654		67226630	4	79	89	107	132	57	132	243	353	101.143772551464	0.878197209245155	0.351878603182738	2.4957391591926	0.0125694991797487	0.156750671502553
ENSCAFG00845020520	ENSCAFG00845020520		42715634	25	41	14	62	3	45	10	148	27	26.082141134265	-1.17250840892055	0.469874659504417	-2.49536421086682	0.0125827904545534	0.156750671502553
ENSCAFG00845012431	ENSCAFG00845012431		36655123	11	198	223	267	133	74	339	539	695	193.232653848653	0.776066265109303	0.311222629894152	2.49360486855742	0.012645322433674	0.156998513323486
ENSCAFG00845030658	ENSCAFG00845030658		30627393	33	85	29	171	24	74	49	330	102	62.2374243594178	-0.969522935102948	0.388878877618093	-2.493123157116	0.012662491716638	0.157034838218149
ENSCAFG00845011733	NDUFB9	NADH:ubiquinone oxidoreductase subunit B9 [Source:HGNC Symbol;Acc:HGNC:7704]	22966746	13	1194	1189	1443	1090	888	1433	3525	3712	1193.42825395598	0.514760850403083	0.206648355709199	2.49099901441978	0.0127384473168767	0.157093268085644
ENSCAFG00845027369	IFT81	intraflagellar transport 81 [Source:HGNC Symbol;Acc:HGNC:14313]	8275476	26	22	7	61	8	66	0	149	15	26.3066971920483	-1.18251431694653	0.474683653305348	-2.49116292232178	0.0127325719344338	0.157093268085644
ENSCAFG00845028333	WNK1	WNK lysine deficient protein kinase 1 [Source:HGNC Symbol;Acc:HGNC:14540]	43125048	27	1569	1847	2478	1074	1077	2522	5124	5443	1670.76192813605	0.524250142266214	0.210423937974488	2.49139973005246	0.012724087647257	0.157093268085644
ENSCAFG00845012586	C9H17orf75	chromosome 17 open reading frame 75 [Source:HGNC Symbol;Acc:HGNC:30173]	41433587	9	50	2	62	12	32	8	144	22	23.7615841905157	-1.18019507295866	0.473566076759078	-2.49214445645158	0.0126974383818226	0.157093268085644
ENSCAFG00845013139	ENSCAFG00845013139		38861143	13	3523	2495	3849	2687	1950	3956	9322	9138	2959.75948871024	0.433539924923784	0.17400115238539	2.49159226235209	0.0127171933372427	0.157093268085644
ENSCAFG00845002190	PLCXD3	phosphatidylinositol specific phospholipase C X domain containing 3 [Source:HGNC Symbol;Acc:HGNC:31822]	68526233	4	180	22	338	69	198	147	716	238	139.971872092993	-0.981497595944571	0.39460762957726	-2.48727475694284	0.0128725939137094	0.158570221115806
ENSCAFG00845006877	TSPAN4	tetraspanin 4 [Source:HGNC Symbol;Acc:HGNC:11859]	45875251	18	99	5	153	30	68	41	320	76	56.1731027911102	-1.10253289050185	0.443628889451648	-2.48525945157595	0.0129457045220447	0.158938076119758
ENSCAFG00845026362	RASSF8	Ras association domain family member 8 [Source:HGNC Symbol;Acc:HGNC:13232]	21704871	27	86	135	109	110	101	235	296	480	130.365996987272	0.858693505399762	0.345442173035329	2.4857807541407	0.0129267577376766	0.158938076119758
ENSCAFG00845023979	TMEM170A	transmembrane protein 170A [Source:HGNC Symbol;Acc:HGNC:29577]	75601926	5	284	346	452	197	176	575	912	1118	318.081070421786	0.677722781255697	0.272690555985729	2.48531812480944	0.0129435708123568	0.158938076119758
ENSCAFG00845023043	USP20	ubiquitin specific peptidase 20 [Source:HGNC Symbol;Acc:HGNC:12619]	54863743	9	41	117	30	57	35	53	106	227	61.4108728878237	1.08337544691155	0.436045552812953	2.48454648814243	0.0129716570106716	0.159079553440105
ENSCAFG00845016064	ACAA2	acetyl-CoA acyltransferase 2 [Source:HGNC Symbol;Acc:HGNC:83]	79086417	7	419	149	741	174	202	149	1362	472	263.802856054229	-0.772583495095024	0.311099296768613	-2.48339839761724	0.0130135452377702	0.159415929162685
ENSCAFG00845027508	SLC38A1	solute carrier family 38 member 1 [Source:HGNC Symbol;Acc:HGNC:13447]	8309945	27	363	144	638	143	279	286	1280	573	273.134741223821	-0.648815465637867	0.261336304064537	-2.48268401881753	0.013039669782664	0.159478001481002
ENSCAFG00845012615	PSPH	phosphoserine phosphatase [Source:HGNC Symbol;Acc:HGNC:9577]	295715	6	87	78	114	105	44	169	245	352	96.4643582351776	0.856505340579341	0.345021567752176	2.48246898348847	0.0130475426154978	0.159478001481002
ENSCAFG00845016544	RCOR1	REST corepressor 1 [Source:HGNC Symbol;Acc:HGNC:17441]	70782393	8	452	672	537	366	390	674	1379	1712	516.775303790945	0.666949087747152	0.268829380485756	2.48093823131245	0.0131037078108591	0.159987130248862
ENSCAFG00845026458	ENSCAFG00845026458		21787863	27	120	128	163	103	46	211	329	442	121.980349998164	0.818538208627671	0.330057108958599	2.47998963334053	0.0131386202523792	0.160235938365576
ENSCAFG00845008004	KLF10	Kruppel like factor 10 [Source:HGNC Symbol;Acc:HGNC:11810]	4376925	13	491	532	867	453	398	960	1756	1945	586.000428570247	0.555847909328295	0.224291695819288	2.47823668771108	0.0132033526067194	0.160847472363626
ENSCAFG00845012562	TMBIM4	transmembrane BAX inhibitor motif containing 4 [Source:HGNC Symbol;Acc:HGNC:24257]	8753197	10	460	147	404	100	167	137	1031	384	208.73616756355	-0.770854836705789	0.311281184041282	-2.47639393649813	0.0132717051488078	0.161501710006188
ENSCAFG00845006189	WARS2	tryptophanyl tRNA synthetase 2, mitochondrial [Source:HGNC Symbol;Acc:HGNC:12730]	57100941	17	5	41	4	16	5	10	14	67	16.008243616345	1.17544204629884	0.474821404151102	2.47554561783146	0.0133032765594273	0.161707413525563
ENSCAFG00845020296	STK24	serine/threonine kinase 24 [Source:HGNC Symbol;Acc:HGNC:11403]	49020238	22	475	398	666	407	285	699	1426	1504	464.731688100136	0.52779998658314	0.213260036967479	2.47491275950415	0.0133268725203554	0.161815825481188
ENSCAFG00845001397	GRWD1	glutamate rich WD repeat containing 1 [Source:HGNC Symbol;Acc:HGNC:21270]	108336115	1	126	80	343	60	199	92	668	232	136.444057684817	-0.891099117591952	0.360297412693767	-2.47323207493954	0.0133897160861362	0.162066124971742
ENSCAFG00845007885	TST	thiosulfate sulfurtransferase [Source:HGNC Symbol;Acc:HGNC:12388]	28266267	10	32	94	26	43	18	32	76	169	45.1447149914859	1.11941783068907	0.452497840424807	2.47386336615033	0.0133660804203742	0.162066124971742
ENSCAFG00845026779	PAOX	polyamine oxidase [Source:HGNC Symbol;Acc:HGNC:20837]	41591704	28	163	286	214	141	103	206	480	633	186.748525985156	0.805738327536163	0.325790125633841	2.47318216280668	0.013391586380885	0.162066124971742
ENSCAFG00845010576	ZC3H6	zinc finger CCCH-type containing 6 [Source:HGNC Symbol;Acc:HGNC:24762]	37395518	17	232	100	350	70	226	172	808	342	174.164393168238	-0.764225782155249	0.309097197157505	-2.47244487877328	0.0134192406086221	0.162222727752258
ENSCAFG00845014093	KCNK5	potassium two pore domain channel subfamily K member 5 [Source:HGNC Symbol;Acc:HGNC:6280]	8593320	12	188	54	531	136	427	212	1146	402	240.373926042093	-0.954220148080668	0.386039556583547	-2.47181961487451	0.0134427326948079	0.162328727229197
ENSCAFG00845021543	ENSCAFG00845021543		29260365	26	89	11	125	19	81	57	295	87	55.7533419243138	-1.05665444511825	0.427583415287392	-2.47122411052365	0.0134651404532729	0.16242141520496
ENSCAFG00845028796	H6PD	hexose-6-phosphate dehydrogenase/glucose 1-dehydrogenase [Source:HGNC Symbol;Acc:HGNC:4795]	62774303	5	37	1	121	8	47	27	205	36	32.5696914509358	-1.17192859554978	0.474404513313719	-2.4703150215917	0.013499411491234	0.162656843377983
ENSCAFG00845029676	ACTR5	actin related protein 5 [Source:HGNC Symbol;Acc:HGNC:14671]	27849688	24	30	0	9	0	37	5	76	5	13.3211897373139	-1.11340244165441	0.451136495798027	-2.46799461365875	0.0135872364137987	0.16318004516572
ENSCAFG00845023116	SCAPER	S-phase cyclin A associated protein in the ER [Source:HGNC Symbol;Acc:HGNC:13081]	39582469	30	986	920	1024	644	563	1158	2573	2722	855.648145909067	0.513844246140045	0.208190139210061	2.46814881862192	0.0135813843036726	0.16318004516572
ENSCAFG00845007389	ENSCAFG00845007389		51062068	15	230	303	283	214	145	270	658	787	240.778056664832	0.701743434488663	0.28431784065252	2.46816532117062	0.0135807581604711	0.16318004516572
ENSCAFG00845022373	ILDR1	immunoglobulin like domain containing receptor 1 [Source:HGNC Symbol;Acc:HGNC:28741]	25442898	33	50	0	14	2	11	0	75	2	10.6567108172079	-1.10234512511372	0.446806630499159	-2.46716375690803	0.0136188059519812	0.163381213950591
ENSCAFG00845028624	MARCHF7	membrane associated ring-CH-type finger 7 [Source:HGNC Symbol;Acc:HGNC:17393]	5603884	36	497	485	626	355	322	736	1445	1576	482.888703431201	0.536086995188717	0.217350731238602	2.46646050893758	0.0136455774352534	0.163457377630648
ENSCAFG00845014547	ENSCAFG00845014547		34487920	21	212	14	96	55	139	55	447	124	89.9487428083166	-1.06453535486544	0.431646838949512	-2.46621834983472	0.0136548067843834	0.163457377630648
ENSCAFG00845009943	ENSCAFG00845009943		22146434	13	16	0	81	4	34	11	131	15	19.7780557078503	-1.16850985454609	0.474072475280708	-2.46483378697359	0.0137076822477682	0.163912360934539
ENSCAFG00845013019	NSD2	nuclear receptor binding SET domain protein 2 [Source:HGNC Symbol;Acc:HGNC:12766]	62640335	3	733	262	1064	310	384	403	2181	975	466.088844448487	-0.577047456965149	0.234165713804551	-2.46426963021063	0.0137292787920271	0.16399273963391
ENSCAFG00845000055	ENSCAFG00845000055		746329	1	129	5	216	37	75	59	420	101	71.8986767229551	-1.0893431974364	0.442232141286656	-2.46328363711196	0.0137670958608819	0.164266484703705
ENSCAFG00845008518	ZC3H13	zinc finger CCCH-type containing 13 [Source:HGNC Symbol;Acc:HGNC:20368]	5242489	22	4160	3620	5667	2798	2493	5369	12320	11787	3797.97827122174	0.400094705603521	0.162474817657505	2.46250287504193	0.0137971066704644	0.164272573042753
ENSCAFG00845021262	ANKRD10	ankyrin repeat domain 10 [Source:HGNC Symbol;Acc:HGNC:20265]	59682861	22	85	164	160	101	94	230	339	495	137.196859700172	0.819619499976785	0.332841069503327	2.46249509172603	0.0137974061349288	0.164272573042753
ENSCAFG00845030038	MARCHF5	membrane associated ring-CH-type finger 5 [Source:HGNC Symbol;Acc:HGNC:26025]	6978145	28	507	652	715	332	408	1068	1630	2052	587.061399228813	0.649582205101933	0.2638792333899	2.46166474245485	0.0138293869583356	0.164475718679234
ENSCAFG00845014314	DENND4C	DENN domain containing 4C [Source:HGNC Symbol;Acc:HGNC:26079]	39968663	11	189	56	275	67	108	85	572	208	114.046826793054	-0.802313935874838	0.326007464971786	-2.46102933852841	0.0138539036703213	0.164589749962599
ENSCAFG00845017338	HSPA4L	heat shock protein family A (Hsp70) member 4 like [Source:HGNC Symbol;Acc:HGNC:17041]	13195035	19	87	114	138	111	43	133	268	358	102.805534023659	0.847294020989842	0.344383561320485	2.46032074742774	0.0138812895229562	0.164737585565761
ENSCAFG00845005544	ENSCAFG00845005544		393562	11	14	22	32	40	4	61	50	123	28.3166132713679	1.14644586567421	0.466332511291122	2.45843006420478	0.0139545952870116	0.165429476386347
ENSCAFG00845023030	RITA1	RBPJ interacting and tubulin associated 1 [Source:HGNC Symbol;Acc:HGNC:25925]	10813055	26	19	88	24	79	22	11	65	178	48.4397310804563	1.15726884926486	0.47104203526751	2.45682712500941	0.0140170120734437	0.165990932448675
ENSCAFG00845029423	MPPED2	metallophosphoesterase domain containing 2 [Source:HGNC Symbol;Acc:HGNC:1180]	37355445	18	3025	498	3227	1341	1950	1670	8202	3509	1776.5902814719	-0.708629413837532	0.288503059856248	-2.45622841640092	0.014040388296449	0.166089357262179
ENSCAFG00845030666	ZNF630	zinc finger protein 182 [Source:HGNC Symbol;Acc:HGNC:13001]	41694858	X	37	11	132	5	58	35	227	51	38.5263438260257	-1.13369307308136	0.461718276404846	-2.45537837901679	0.0140736366073077	0.166304226790533
ENSCAFG00845017551	OSR1	odd-skipped related transcription factor 1 [Source:HGNC Symbol;Acc:HGNC:8111]	14653360	17	911	63	2135	277	1036	574	4082	914	707.054941868643	-1.12953057189031	0.460175970534487	-2.45456226360186	0.0141056234589579	0.166503745861896
ENSCAFG00845020470	KDM3B	family with sequence similarity 53 member C [Source:HGNC Symbol;Acc:HGNC:1336]	26796627	11	99	258	359	193	81	252	539	703	200.750373145368	0.865475567087629	0.352750329304919	2.45350746742892	0.0141470602080298	0.166547904547654
ENSCAFG00845001087	ZBTB41	zinc finger and BTB domain containing 41 [Source:HGNC Symbol;Acc:HGNC:24819]	5233393	7	507	402	743	449	335	922	1585	1773	528.441308904647	0.561056790857366	0.228693456233485	2.45331370690622	0.0141546835883131	0.166547904547654
ENSCAFG00845013677	GEMIN4	gem nuclear organelle associated protein 4 [Source:HGNC Symbol;Acc:HGNC:15717]	45858463	9	57	9	77	5	16	11	150	25	23.008062862112	-1.15247631044375	0.469628865828912	-2.4540150623186	0.0141271063961464	0.166547904547654
ENSCAFG00845006464	CAD	carbamoyl-phosphate synthetase 2, aspartate transcarbamylase, and dihydroorotase [Source:HGNC Symbol;Acc:HGNC:1424]	21514893	17	180	223	297	179	114	284	591	686	205.689971752084	0.671894545590112	0.273986810556621	2.45228791935319	0.0141951029489477	0.166727857647235
ENSCAFG00845020953	ENSCAFG00845020953		32372977	5	435	343	575	392	223	576	1233	1311	405.213561360783	0.565971571762539	0.230808378369978	2.45212749970152	0.0142014332040252	0.166727857647235
ENSCAFG00845013278	ENSCAFG00845013278		26141921	17	227	315	206	175	116	227	549	717	214.072497834451	0.788034191832781	0.321413727631536	2.45177515484395	0.0142153456860228	0.166727857647235
ENSCAFG00845024339	ABCC5	ATP binding cassette subfamily C member 5 [Source:NCBI gene (formerly Entrezgene);Acc:478648]	16763907	34	924	273	1201	353	483	611	2608	1237	566.380960234948	-0.561974947086525	0.229281424942882	-2.45102693001198	0.0142449295400103	0.166897288181311
ENSCAFG00845023731	NTN4	netrin 4 [Source:HGNC Symbol;Acc:HGNC:13658]	36191693	15	51	13	149	14	113	61	313	88	59.8277874174261	-1.09429583736726	0.446641959500608	-2.45005157730992	0.0142835752850782	0.167172417747333
ENSCAFG00845020360	ENSCAFG00845020360		1173043	34	29	45	14	34	10	48	53	127	31.4659340459865	1.11548173531109	0.455567868539428	2.44855226266808	0.0143431619940393	0.167691793196483
ENSCAFG00845000068	PIGN	phosphatidylinositol glycan anchor biosynthesis class N [Source:HGNC Symbol;Acc:HGNC:8967]	14544755	1	229	206	136	189	106	254	471	649	188.966765243335	0.791183307815084	0.323454535623367	2.44604177922656	0.0144434262462682	0.168167136604332
ENSCAFG00845007697	RANBP2	RAN binding protein 2 [Source:HGNC Symbol;Acc:HGNC:9848]	35940082	10	690	721	707	471	501	1033	1898	2225	672.382642260221	0.576462486135732	0.235677515126112	2.44597999018813	0.0144459017650953	0.168167136604332
ENSCAFG00845029473	HECTD2	HECT domain E3 ubiquitin protein ligase 2 [Source:HGNC Symbol;Acc:HGNC:26736]	6220565	28	32	28	17	57	16	69	65	154	38.0902309379865	1.09826501692098	0.449040547904202	2.44580366304756	0.0144529682011804	0.168167136604332
ENSCAFG00845022332	ZBED1	zinc finger BED-type containing 1 [Source:HGNC Symbol;Acc:HGNC:447]	1216800	X	163	70	363	68	132	101	658	239	129.93784083574	-0.801524888713017	0.327738110316549	-2.44562613709726	0.0144600857597194	0.168167136604332
ERCC-00079	ERCC-00079		1	ERCC-00079	10	118	96	67	0	98	106	283	65.2432390894092	1.16532452812958	0.476443895161448	2.44587986112132	0.0144499141350214	0.168167136604332
ENSCAFG00845016002	MRPL58	mitochondrial ribosomal protein L58 [Source:HGNC Symbol;Acc:HGNC:5359]	6119538	9	218	44	133	11	72	66	423	121	77.6954799723029	-1.03477373363374	0.423310712201397	-2.44447802478816	0.014506191777722	0.168525568334442
ENSCAFG00845022359	ENSCAFG00845022359		22682537	14	1881	491	2846	886	1057	1208	5784	2585	1229.13392735246	-0.600489115757488	0.24570189853016	-2.44397426047474	0.0145264628834383	0.168583424515692
ENSCAFG00845019623	ENSCAFG00845019623		25215381	10	58	131	130	68	66	211	254	410	107.349006065341	0.894028958726832	0.366204495297768	2.44133802344474	0.0146329509985284	0.169640677979785
ENSCAFG00845027075	ENSCAFG00845027075		6900933	37	992	823	723	624	437	991	2152	2438	751.45601537172	0.601206229446105	0.246363261917439	2.44032419755662	0.0146740863163183	0.169938867266186
ERCC-00051	ERCC-00051		1	ERCC-00051	9	115	35	6	9	45	53	166	38.7044830409111	1.16078919361509	0.476313070861243	2.43702989614838	0.0148084550041765	0.171315022477488
ENSCAFG00845006207	DPF1	double PHD fingers 1 [Source:HGNC Symbol;Acc:HGNC:20225]	115341775	1	22	0	70	0	17	8	109	8	14.4934743195307	-1.11956137515505	0.459637825069721	-2.43574682955047	0.01486108167967	0.171743632618828
ENSCAFG00845007269	NCKAP5	NCK associated protein 5 [Source:HGNC Symbol;Acc:HGNC:29847]	37066864	19	2908	676	4032	1550	2122	1750	9062	3976	1976.11661302657	-0.649969299062321	0.267066411540132	-2.43373659500664	0.0149438654934948	0.17215895200186
ENSCAFG00845017050	HMGB2	high mobility group box 2 [Source:HGNC Symbol;Acc:HGNC:5000]	24102384	25	9653	8234	9736	5902	4689	9657	24078	23793	7682.92847924506	0.459476579612307	0.188787297467036	2.43383207332864	0.0149399244135493	0.17215895200186
ENSCAFG00845001126	ASPM	assembly factor for spindle microtubules [Source:NCBI gene (formerly Entrezgene);Acc:480009]	5281133	7	1212	1234	1260	720	573	1291	3045	3245	1013.60304223047	0.559683918728231	0.2299527410393	2.43390844657328	0.0149367725973395	0.17215895200186
ENSCAFG00845013422	PRMT9	protein arginine methyltransferase 9 [Source:HGNC Symbol;Acc:HGNC:25099]	46655001	15	321	360	306	186	185	488	812	1034	298.777300920883	0.685385943818321	0.281724122670472	2.43282661534811	0.0149814729137478	0.172232261599656
ENSCAFG00845004406	ENSCAFG00845004406		17811223	5	457	424	573	426	415	983	1445	1833	529.784129565115	0.625813277591892	0.257208863244	2.43309374995456	0.0149704242033823	0.172232261599656
ENSCAFG00845031049	RBMX2	RNA binding motif protein X-linked 2 [Source:HGNC Symbol;Acc:HGNC:24282]	103393156	X	418	170	662	198	314	249	1394	617	303.506328819227	-0.620670327005263	0.255275368019337	-2.43137570154534	0.0150416083868307	0.172743471317509
ENSCAFG00845027433	PLPP1	phospholipid phosphatase 1 [Source:HGNC Symbol;Acc:HGNC:9228]	43226839	2	175	351	257	84	93	348	525	783	210.356090445648	0.881268246503823	0.362702115291466	2.42973009902531	0.0151100702857434	0.173058417541948
ENSCAFG00845002501	HAVCR1	hepatitis A virus cellular receptor 1 [Source:NCBI gene (formerly Entrezgene);Acc:612069]	53456833	4	274	120	388	103	197	95	859	318	178.686994591605	-0.77263481575814	0.317961229529072	-2.42996549265606	0.0151002604292926	0.173058417541948
ENSCAFG00845005435	ENSCAFG00845005435		35560904	7	126	12	203	40	42	30	371	82	61.432999985571	-1.05760223003618	0.435301609786149	-2.42958492746157	0.0151161230016232	0.173058417541948
ENSCAFG00845022577	ETAA1	ETAA1 activator of ATR kinase [Source:HGNC Symbol;Acc:HGNC:24648]	67646213	10	355	128	882	196	447	376	1684	700	353.422502773578	-0.759298641656719	0.312884983531094	-2.42676600547453	0.0152340778649586	0.174047366281003
ENSCAFG00845029814	SLC35E1	solute carrier family 35 member E1 [Source:HGNC Symbol;Acc:HGNC:20803]	46466184	20	36	70	91	91	54	151	181	312	82.2486922565534	0.941272618777177	0.387846154589056	2.42692265384069	0.0152275018723117	0.174047366281003
ENSCAFG00845009903	KAT6B	lysine acetyltransferase 6B [Source:HGNC Symbol;Acc:HGNC:17582]	25400521	4	2668	611	3872	1058	1415	1977	7955	3646	1680.19305929639	-0.611349516295817	0.252056057843286	-2.42545059827889	0.0152893964984475	0.174498546993151
ENSCAFG00845015553	CDC37L1	cell division cycle 37 like 1 [Source:HGNC Symbol;Acc:HGNC:17179]	93591480	1	390	477	566	312	328	710	1284	1499	448.992141686179	0.589349356507315	0.243347591832894	2.42184174525146	0.0154420737443363	0.175514291784853
ENSCAFG00845012150	EEF1A1	eukaryotic translation elongation factor 1 alpha 1 [Source:NCBI gene (formerly Entrezgene);Acc:403506]	36133628	12	814	1157	688	430	386	788	1888	2375	712.006476983304	0.740084799583488	0.305566133266752	2.42201186260852	0.0154348466832416	0.175514291784853
ENSCAFG00845012315	RABGAP1	RAB GTPase activating protein 1 [Source:HGNC Symbol;Acc:HGNC:17155]	60614598	9	451	453	556	339	194	497	1201	1289	399.425431732501	0.608677540149672	0.251279204341221	2.42231561400173	0.0154219498775508	0.175514291784853
ENSCAFG00845024359	ENSCAFG00845024359		52425794	20	41	16	94	17	68	10	203	43	37.8721693197143	-1.10636479975187	0.456635585443627	-2.42286154434727	0.0153987943762107	0.175514291784853
ENSCAFG00845002700	AJUBA	ajuba LIM protein [Source:HGNC Symbol;Acc:HGNC:20250]	3380278	8	547	157	693	110	276	397	1516	664	311.929541428614	-0.709436802764531	0.292984735701969	-2.42141216355445	0.0154603368340805	0.17554089968665
ENSCAFG00845008129	ENSCAFG00845008129		781019	14	94	166	186	120	52	146	332	432	125.398012727289	0.840574119549298	0.347202101547233	2.42099375494404	0.0154781431868321	0.17556227225805
ENSCAFG00845007717	SMARCE1	SWI/SNF related, matrix associated, actin dependent regulator of chromatin, subfamily e, member 1 [Source:HGNC Symbol;Acc:HGNC:11109]	22808728	9	1439	472	1562	556	963	1020	3964	2048	917.177673715314	-0.521928808417563	0.215676351138268	-2.4199630866481	0.0155220826861174	0.17587971388946
ENSCAFG00845030784	BLOC1S6	sulfide quinone oxidoreductase [Source:HGNC Symbol;Acc:HGNC:20390]	11948076	30	154	227	237	98	73	300	464	625	171.626966609925	0.801676778769948	0.331415546071775	2.4189474159318	0.0155654901531159	0.176009773269849
ENSCAFG00845008120	ENSCAFG00845008120		111841285	1	1	35	6	4	2	19	9	58	12.1756115170429	1.12297923094003	0.464176369802874	2.4192942682906	0.0155506544735979	0.176009773269849
ENSCAFG00845030061	LIPH	lipase H [Source:HGNC Symbol;Acc:HGNC:18483]	18178666	34	142	36	342	15	163	155	647	206	119.382550634287	-1.02372167174666	0.423406032335698	-2.41782495657738	0.0156135857406694	0.176372728269345
ENSCAFG00845007182	GRHL2	grainyhead like transcription factor 2 [Source:HGNC Symbol;Acc:HGNC:2799]	3362467	13	353	42	214	45	176	191	743	278	149.993210091962	-0.932540475756985	0.385938442682111	-2.41629330645638	0.0156794254170891	0.176935174230714
ENSCAFG00845028313	CYP27A1	cytochrome P450 family 27 subfamily A member 1 [Source:HGNC Symbol;Acc:HGNC:2605]	25382000	37	30	0	56	11	52	6	138	17	23.8998168343331	-1.14912075321226	0.475720135413174	-2.41553944781887	0.0157119204634561	0.176939655883149
ENSCAFG00845008320	ENSCAFG00845008320		43351764	6	14706	11359	18484	9697	8988	19342	42178	40398	13006.3432873938	0.373391261781905	0.15457142422475	2.41565518112187	0.0157069279379797	0.176939655883149
ENSCAFG00845029622	JADE3	jade family PHD finger 3 [Source:HGNC Symbol;Acc:HGNC:22982]	40654112	X	13	35	17	13	1	53	31	101	21.3830375431979	1.15006525602888	0.476450336141199	2.41381980196159	0.0157862675174636	0.177595509571466
ENSCAFG00845028219	STN1	STN1 subunit of CST complex [Source:HGNC Symbol;Acc:HGNC:26200]	16680064	28	470	120	459	179	256	194	1185	493	255.061779366572	-0.692524039414479	0.286963089157883	-2.41328611790021	0.0158094036084336	0.177674490094781
ENSCAFG00845013960	C2CD5	C2 calcium dependent domain containing 5 [Source:HGNC Symbol;Acc:HGNC:29062]	24907536	27	241	52	236	72	112	96	589	220	119.577700603355	-0.798756460807272	0.331068020482026	-2.41266571034044	0.0158363367877981	0.177795940005574
ENSCAFG00845004386	UBB	ubiquitin B [Source:HGNC Symbol;Acc:HGNC:12463]	39640787	5	2130	2580	3489	1637	1107	2523	6726	6740	2139.2766933455	0.546653212445261	0.226802386819812	2.41026216747693	0.0159410609391323	0.178789620400746
ENSCAFG00845007266	MACC1	MET transcriptional regulator MACC1 [Source:HGNC Symbol;Acc:HGNC:30215]	34027931	14	1122	308	894	349	446	423	2462	1080	534.423691271946	-0.621419027849521	0.257938706265526	-2.40917323672169	0.015988706559732	0.179141757948217
ENSCAFG00845010171	SAMD8	sterile alpha motif domain containing 8 [Source:HGNC Symbol;Acc:HGNC:26320]	25657239	4	193	316	337	214	201	380	731	910	271.114617103164	0.680601418186044	0.282670031030818	2.40775937832561	0.016050756017141	0.179294133771947
ENSCAFG00845005148	GGTA1	glycoprotein alpha-galactosyltransferase 1 (inactive) [Source:NCBI gene (formerly Entrezgene);Acc:491357]	61907509	9	124	12	190	51	104	56	418	119	79.2259501589266	-1.00440962707944	0.417220720795938	-2.40738193722332	0.0160673563870008	0.179294133771947
ENSCAFG00845028499	ENSCAFG00845028499		5545496	36	37	157	77	26	17	75	131	258	65.9858026629894	1.08202272420077	0.449308855981211	2.40819362849597	0.0160316757615442	0.179294133771947
ERCC-00009	ERCC-00009		1	ERCC-00009	225	574	214	97	118	239	557	910	253.653392790915	0.960056397262227	0.398787189450614	2.40744041598939	0.0160647834241976	0.179294133771947
ENSCAFG00845021711	ENSCAFG00845021711		19269499	34	51	148	10	51	30	46	91	245	63.9086560319348	1.11825457218679	0.464730370614629	2.40624379832943	0.0161175046798984	0.179671879773387
ENSCAFG00845003459	AKR7L	aldo-keto reductase family 7 like (gene/pseudogene) [Source:HGNC Symbol;Acc:HGNC:24056]	79956898	2	672	725	1185	604	462	1016	2319	2345	739.016004381369	0.500990743575362	0.20842188736483	2.40373383961545	0.0162285841483121	0.180194098449964
ENSCAFG00845025824	SMIM11A	small integral membrane protein 11 [Source:HGNC Symbol;Acc:HGNC:1293]	29082643	31	91	20	124	11	33	32	248	63	42.3170756402868	-1.0377699501218	0.431859154624786	-2.40302871667373	0.0162599105151921	0.180194098449964
ENSCAFG00845011863	TK2	thymidine kinase 2 [Source:HGNC Symbol;Acc:HGNC:11831]	83165990	5	78	7	65	10	25	19	168	36	28.2915869056532	-1.10294205977821	0.458990733523133	-2.40297238968685	0.0162624152342598	0.180194098449964
ENSCAFG00845004391	CHML	CHM like Rab escort protein [Source:HGNC Symbol;Acc:HGNC:1941]	32860224	7	469	196	667	161	320	343	1456	700	321.585800869632	-0.574358432989086	0.238868465631735	-2.40449668176199	0.016194753241259	0.180194098449964
ENSCAFG00845029077	COQ4	coenzyme Q4 [Source:HGNC Symbol;Acc:HGNC:19693]	56104611	9	226	69	587	151	287	178	1100	398	223.140859533134	-0.834539468246568	0.347181352868491	-2.40375659968894	0.0162275738749549	0.180194098449964
ENSCAFG00845008970	ENSCAFG00845008970		43629062	6	438	137	555	173	240	233	1233	543	264.607801744057	-0.622294810934593	0.258899764305348	-2.40361289089725	0.0162339537432017	0.180194098449964
ENSCAFG00845010396	OSBPL3	oxysterol binding protein like 3 [Source:HGNC Symbol;Acc:HGNC:16370]	38250598	14	2889	1452	4866	1567	2924	2458	10679	5477	2493.78466643296	-0.510874102843234	0.212718301215548	-2.40164621437797	0.016321484950439	0.180485829065788
ENSCAFG00845026116	NR2C2	nuclear receptor subfamily 2 group C member 2 [Source:HGNC Symbol;Acc:HGNC:7972]	5062849	20	1223	384	1331	448	609	741	3163	1573	708.605387144476	-0.508799538974646	0.211841917478131	-2.40178877264538	0.0163151261738265	0.180485829065788
ENSCAFG00845022604	MVK	mevalonate kinase [Source:HGNC Symbol;Acc:HGNC:7530]	17839043	26	224	29	261	48	89	120	574	197	107.687910768096	-0.899845155218513	0.374786606958763	-2.40095333854211	0.0163524215287707	0.18064674083637
ENSCAFG00845025218	U5	U5 spliceosomal RNA [Source:RFAM;Acc:RF00020]	29858660	30	19	85	27	35	12	18	58	138	36.5619644679131	1.12178162271182	0.467707899807497	2.39846627173399	0.0164638926556631	0.181658122529878
ENSCAFG00845026619	CCDC148	coiled-coil domain containing 148 [Source:HGNC Symbol;Acc:HGNC:25191]	4229258	36	1322	249	1794	612	696	690	3812	1551	788.597677342103	-0.68988404789957	0.287714188812892	-2.39781030871654	0.0164934041408079	0.181658122529878
ENSCAFG00845004345	ENSCAFG00845004345		44323591	8	5	45	17	8	1	32	23	85	18.4312325063724	1.13933163432574	0.475148995245512	2.39784077358102	0.0164920325118969	0.181658122529878
ENSCAFG00845016464	BET1	Bet1 golgi vesicular membrane trafficking protein [Source:HGNC Symbol;Acc:HGNC:14562]	19304862	14	316	124	653	131	313	307	1282	562	271.558268821379	-0.703261665975319	0.293341258698482	-2.39741817804833	0.0165110681072316	0.181671183515198
ENSCAFG00845004978	ENSCAFG00845004978		55705849	4	38	133	71	29	30	102	139	264	67.5622564543571	1.02484045697497	0.427811458783321	2.39554232579365	0.0165957980381438	0.182421409143106
ENSCAFG00845026555	PPM1F	protein phosphatase, Mg2+/Mn2+ dependent 1F [Source:HGNC Symbol;Acc:HGNC:19388]	32568771	26	23	1	74	0	30	14	127	15	18.8198767285015	-1.12686489507315	0.470529930639594	-2.39488462198653	0.0166255959890262	0.182566928066747
ENSCAFG00845019598	YAE1	YAE1 maturation factor of ABCE1 [Source:HGNC Symbol;Acc:HGNC:24857]	10184751	18	145	8	93	10	78	70	316	88	58.1955150795809	-1.08760497761583	0.454276045702913	-2.39414996212921	0.0166589360543209	0.182567328277967
ENSCAFG00845009805	VPS4A	vacuolar protein sorting 4 homolog A [Source:HGNC Symbol;Acc:HGNC:13488]	80759718	5	136	202	205	159	145	289	486	650	188.963244752557	0.722543699019763	0.301886853701302	2.39342551741148	0.0166918700139855	0.182567328277967
ENSCAFG00845017306	SLC9A3R1	SLC9A3 regulator 1 [Source:NCBI gene (formerly Entrezgene);Acc:483299]	6333688	9	58	137	161	77	62	210	281	424	112.837566644864	0.870606912878076	0.363713037509996	2.39366429875132	0.0166810084721074	0.182567328277967
ENSCAFG00845020005	RPS4X	ribosomal protein S4 X-linked [Source:NCBI gene (formerly Entrezgene);Acc:403893]	57345348	X	6026	4017	7040	4583	3521	7612	16587	16212	5206.51202603055	0.408230459854803	0.170555511819507	2.39353425462332	0.0166869230713416	0.182567328277967
ENSCAFG00845000638	TSHZ1	teashirt zinc finger homeobox 1 [Source:HGNC Symbol;Acc:HGNC:10669]	4037376	1	149	59	296	52	92	71	537	182	102.748335676322	-0.830904022270016	0.347229565506369	-2.39295297639272	0.0167133829807995	0.182621454274841
ENSCAFG00845009965	ENSCAFG00845009965		25584966	4	149	32	235	61	166	110	550	203	114.132448558014	-0.88846371829926	0.371548786023987	-2.39124376587763	0.016791400138215	0.183292263884971
ENSCAFG00845018913	MKNK1	MAPK interacting serine/threonine kinase 1 [Source:HGNC Symbol;Acc:HGNC:7110]	14008192	15	58	74	96	52	32	183	186	309	76.9585800832283	0.920503397388515	0.385117871013511	2.39018613954745	0.0168398356006089	0.183639156772219
ENSCAFG00845023472	DDX5	DEAD-box helicase 5 [Source:NCBI gene (formerly Entrezgene);Acc:480472]	13961935	9	1420	1512	1524	866	876	1737	3820	4115	1286.01176117345	0.52454126060824	0.219510755945347	2.38959252064549	0.0168670748995818	0.1837544473991
ENSCAFG00845019970	ENSCAFG00845019970		62043254	6	14	1	56	5	22	1	92	7	13.5680043231886	-1.12042671338748	0.469042363638568	-2.38875376777449	0.0169056285481298	0.183992650289369
ENSCAFG00845022357	CD44	CD44 molecule (Indian blood group) [Source:HGNC Symbol;Acc:HGNC:1681]	33345949	18	2086	2248	2801	1495	1572	2921	6459	6664	2114.40209600901	0.463857758663849	0.194258571965362	2.38783675783717	0.0169478678026243	0.184270456138001
ENSCAFG00845018726	BRD2	bromodomain containing 2 [Source:NCBI gene (formerly Entrezgene);Acc:474868]	2864927	12	5159	5279	8938	4391	4391	9407	18488	19077	5938.18612379695	0.454002429312445	0.190210294845069	2.38684467463889	0.0169936693540917	0.184404728965415
ENSCAFG00845017893	ENSCAFG00845017893		49205598	21	40	67	65	45	22	97	127	209	54.5033203106949	0.949146034562727	0.397598517074507	2.38719711921074	0.0169773856044273	0.184404728965415
ENSCAFG00845000731	RABGEF1	RAB guanine nucleotide exchange factor 1 [Source:HGNC Symbol;Acc:HGNC:17676]	869908	6	271	289	316	196	108	315	695	800	240.410169927212	0.678749831865677	0.284445384322771	2.38622199295551	0.0170224721796836	0.184535649735508
ENSCAFG00845024455	ENSCAFG00845024455		15423746	28	319	91	491	144	275	234	1085	469	233.809209186607	-0.706918549434438	0.296524668447246	-2.38401261229369	0.017125015447965	0.185464926634395
ENSCAFG00845011734	CCDC90B	coiled-coil domain containing 90B [Source:HGNC Symbol;Acc:HGNC:28108]	16060003	21	209	183	228	229	126	263	563	675	205.500323554216	0.680607294903339	0.285666182595041	2.38252665653521	0.0171942870788318	0.186032399454486
ENSCAFG00845013277	LRRC39	leucine rich repeat containing 39 [Source:HGNC Symbol;Acc:HGNC:28228]	50166843	6	33	42	16	69	4	21	53	132	34.8099115395067	1.12681101831004	0.47332573505753	2.38062487384736	0.0172833020677854	0.186446580525768
ENSCAFG00845024105	SYTL5	synaptotagmin like 5 [Source:HGNC Symbol;Acc:HGNC:15589]	32698624	X	167	3	285	47	140	100	592	150	105.018536092837	-1.07585507126967	0.451904184101313	-2.38071500357799	0.0172790743426546	0.186446580525768
ENSCAFG00845001641	ENSCAFG00845001641		63937682	6	395	215	279	440	191	488	865	1143	335.78827176422	0.751951204585337	0.315859441081464	2.38065134925443	0.0172820600888722	0.186446580525768
ENSCAFG00845006794	ENSCAFG00845006794		8322245	2	34	128	14	12	20	62	68	202	48.7123756750262	1.11943432898882	0.470538372895087	2.37905002752755	0.0173573201157752	0.187062027640685
ENSCAFG00845007020	FBXW7	F-box and WD repeat domain containing 7 [Source:HGNC Symbol;Acc:HGNC:16712]	50870969	15	873	848	1016	519	490	1164	2379	2531	780.71862765535	0.514405407999319	0.21630966909493	2.37809715188259	0.0174022402927618	0.187186411180998
ENSCAFG00845027022	TPI1	triosephosphate isomerase 1 [Source:NCBI gene (formerly Entrezgene);Acc:477711]	38507407	27	953	756	980	767	379	869	2312	2392	762.21837928649	0.571981878873877	0.2405220593941	2.37808490545424	0.0174028182730633	0.187186411180998
ENSCAFG00845022021	FGF7	fibroblast growth factor 7 [Source:NCBI gene (formerly Entrezgene);Acc:403915]	15501581	30	238	27	119	24	56	73	413	124	75.8767464361886	-0.99134668609737	0.417101568127259	-2.37675128038576	0.0174658606233106	0.187620833805445
ENSCAFG00845021106	ZMYND19	zinc finger MYND-type containing 19 [Source:HGNC Symbol;Acc:HGNC:21146]	49056899	9	566	524	678	350	260	733	1504	1607	490.516705894396	0.552968868968085	0.23268096754657	2.37651095746544	0.0174772422964347	0.187620833805445
ENSCAFG00845013099	DPYSL2	dihydropyrimidinase like 2 [Source:HGNC Symbol;Acc:HGNC:3014]	31099705	25	798	249	985	362	508	470	2291	1081	511.677367987937	-0.565895693661764	0.238193262066506	-2.37578380157437	0.0175117199520293	0.187638188758189
ENSCAFG00845025941	RCAN1	regulator of calcineurin 1 [Source:HGNC Symbol;Acc:HGNC:3040]	29209217	31	1842	268	2800	712	1439	1626	6081	2606	1269.40200327763	-0.760752875359609	0.320214668168264	-2.37575898603075	0.017512897617431	0.187638188758189
ENSCAFG00845026437	PTPRD	protein tyrosine phosphatase receptor type D [Source:HGNC Symbol;Acc:HGNC:9668]	29983093	11	1001	107	1209	476	609	404	2819	987	569.052183053609	-0.833037856219274	0.350694515463587	-2.37539459411868	0.01753019847551	0.187641202128638
ENSCAFG00845014134	GMIP	GEM interacting protein [Source:HGNC Symbol;Acc:HGNC:24852]	44121891	20	37	0	31	0	31	10	99	10	15.8156672996838	-1.09603471530464	0.461497857363904	-2.37495082114843	0.0175512884775937	0.187684728870486
ENSCAFG00845005349	ODR4	odr-4 GPCR localization factor homolog [Source:HGNC Symbol;Acc:HGNC:24299]	19179152	7	359	103	461	145	197	176	1017	424	214.265165165611	-0.670557681714764	0.282424547593733	-2.37428965515901	0.0175827511871544	0.187838984339513
ENSCAFG00845004682	MED29	mediator complex subunit 29 [Source:HGNC Symbol;Acc:HGNC:23074]	114424506	1	46	84	70	69	32	75	148	228	64.1737327550854	0.923304356218691	0.389038742048625	2.37329668340149	0.017630096321479	0.187980475768187
ENSCAFG00845024130	MED9	mediator complex subunit 9 [Source:HGNC Symbol;Acc:HGNC:25487]	42074178	5	21	2	55	5	26	8	102	15	16.3966264520774	-1.13143861402117	0.476701525728271	-2.37347386772601	0.0176216399481902	0.187980475768187
ENSCAFG00845001211	NEDD4L	NEDD4 like E3 ubiquitin protein ligase [Source:HGNC Symbol;Acc:HGNC:7728]	17509487	1	658	362	917	199	471	381	2046	942	452.534980295565	-0.596934806532377	0.251617734206479	-2.37238765548429	0.0176735369277456	0.188261589012943
ENSCAFG00845001201	ENSCAFG00845001201		14945433	5	688	311	933	189	416	480	2037	980	446.609720307146	-0.567067363426082	0.239102995265008	-2.37164474998557	0.0177091085135835	0.188458418303338
ENSCAFG00845017017	ENTPD3	ectonucleoside triphosphate diphosphohydrolase 3 [Source:HGNC Symbol;Acc:HGNC:3365]	10145274	23	99	19	184	50	95	13	378	82	68.8560054717551	-1.05347782378542	0.444449420651384	-2.37029856455082	0.0177737260583372	0.188963673860336
ENSCAFG00845012601	PLEKHO1	pleckstrin homology domain containing O1 [Source:HGNC Symbol;Acc:HGNC:24310]	60398979	17	220	81	394	106	311	201	925	388	203.449040350265	-0.794629067870142	0.335578787199099	-2.36793593094038	0.0178876332109598	0.189991479914096
ENSCAFG00845015168	ZC3H3	zinc finger CCCH-type containing 3 [Source:HGNC Symbol;Acc:HGNC:28972]	37601129	13	22	81	42	28	29	88	93	197	49.1402774508314	1.02838828315636	0.434663736808773	2.36593991186523	0.0179843630436949	0.190731899386626
ENSCAFG00845020545	PDE11A	phosphodiesterase 11A [Source:HGNC Symbol;Acc:HGNC:8773]	21484429	36	1	54	0	2	3	11	4	67	14.2866079773843	1.04905714684871	0.443428984037023	2.3657838901237	0.0179919433435003	0.190731899386626
ENSCAFG00845028914	SLC35F6	solute carrier family 35 member F6 [Source:HGNC Symbol;Acc:HGNC:26055]	21115127	17	113	26	171	37	58	38	342	101	63.3655081469588	-0.926952329873707	0.392112408097089	-2.36399642228151	0.018078987176324	0.191470541420722
ENSCAFG00845017601	ENSCAFG00845017601		41949255	14	434	83	572	179	179	146	1185	408	230.75452679916	-0.790541398074434	0.334546318552547	-2.36302525012023	0.018126434534465	0.191788810693356
ENSCAFG00845003314	WWC1	WW and C2 domain containing 1 [Source:HGNC Symbol;Acc:HGNC:29435]	43701311	4	3077	1046	5410	1688	2339	2472	10826	5206	2391.24561526363	-0.540749254415006	0.229120834093189	-2.36010512337377	0.0182697570592304	0.193119915223409
ENSCAFG00845006044	VGLL4	vestigial like family member 4 [Source:HGNC Symbol;Acc:HGNC:28966]	6780872	20	390	116	1037	248	659	481	2086	845	442.472531482323	-0.819108492806723	0.34767337746388	-2.35597128195938	0.0184743458753859	0.19509546290817
ENSCAFG00845016045	ESCO1	establishment of sister chromatid cohesion N-acetyltransferase 1 [Source:HGNC Symbol;Acc:HGNC:24645]	66494017	7	1009	1187	1585	866	864	1562	3458	3615	1142.98268173409	0.487299204227177	0.206930527537442	2.35489277501119	0.0185280511787442	0.19547537248388
ENSCAFG00845029523	RPLP0	ribosomal protein lateral stalk subunit P0 [Source:NCBI gene (formerly Entrezgene);Acc:609159]	16416177	26	9173	8044	9631	5511	3862	8729	22666	22284	7174.74646104216	0.483872031278365	0.205510284528988	2.35449059100549	0.0185481132679803	0.19549995103201
ENSCAFG00845000927	ENSCAFG00845000927		63817448	5	177	67	265	69	124	65	566	201	114.989647047029	-0.801675771211273	0.340677260065305	-2.35318251373044	0.0186134954204042	0.196001706790789
ENSCAFG00845019661	MTMR9	myotubularin related protein 9 [Source:HGNC Symbol;Acc:HGNC:14596]	26725363	25	128	24	171	48	100	64	399	136	79.962217357569	-0.894691348574828	0.380312110411417	-2.35251869209992	0.0186467525522419	0.196164548557697
ENSCAFG00845029632	SLC35C1	solute carrier family 35 member C1 [Source:NCBI gene (formerly Entrezgene);Acc:403593]	44258890	18	26	11	58	3	44	10	128	24	22.894306420137	-1.11374530519055	0.473694272679712	-2.35119014399316	0.0187134683221003	0.196539742061473
ENSCAFG00845025148	TRIM8	tripartite motif containing 8 [Source:HGNC Symbol;Acc:HGNC:15579]	15597467	28	75	9	247	32	119	83	441	124	80.3207318321461	-1.035228785423	0.44031703494711	-2.35109864769903	0.0187180706725212	0.196539742061473
ENSCAFG00845007184	TMEM196	transmembrane protein 196 [Source:HGNC Symbol;Acc:HGNC:22431]	33800038	14	1	36	1	8	4	10	6	54	12.0280613320294	1.07771567516103	0.458530588413974	2.35036811587375	0.0187548526443268	0.196738582686682
ENSCAFG00845011450	GIT1	GIT ArfGAP 1 [Source:HGNC Symbol;Acc:HGNC:4272]	44492901	9	174	225	217	127	147	398	538	750	207.799309533102	0.726375913045098	0.309267861865501	2.34869510418446	0.0188393263634124	0.197436856612758
ENSCAFG00845006707	GATB	glutamyl-tRNA amidotransferase subunit B [Source:HGNC Symbol;Acc:HGNC:8849]	50257912	15	80	12	67	22	54	10	201	44	37.5782387302734	-1.06799713886476	0.454871845236051	-2.34790776797921	0.0188791955716398	0.197666791241528
ENSCAFG00845026781	ETV1	ETS variant transcription factor 1 [Source:HGNC Symbol;Acc:HGNC:3490]	28575516	14	98	15	152	35	50	25	300	75	53.2393813693863	-0.999218667646782	0.42569087960792	-2.34728699982275	0.0189106820959471	0.197808605415386
ENSCAFG00845021797	ENSCAFG00845021797		21863266	14	12	66	0	30	0	4	12	100	23.271668541902	1.05357565378369	0.449054857342605	2.34620700913578	0.0189655707033634	0.198194708061215
ENSCAFG00845021709	ENSCAFG00845021709		49742732	17	403	402	483	234	159	556	1045	1192	350.991367262931	0.635284946763292	0.27087769667124	2.3452833310759	0.019012625471216	0.19849829149636
ENSCAFG00845004737	ADORA2B	adenosine A2b receptor [Source:NCBI gene (formerly Entrezgene);Acc:403410]	39948932	5	364	389	462	215	217	644	1043	1248	361.01107908276	0.621122533801525	0.265140876793265	2.34261326021723	0.0191492208977525	0.199735251085829
ENSCAFG00845003093	ZBTB49	zinc finger and BTB domain containing 49 [Source:HGNC Symbol;Acc:HGNC:19883]	70494714	3	37	38	16	57	20	67	73	162	41.3507099397769	1.04250501036893	0.445226715043214	2.34151495214689	0.0192056566515852	0.20013456009804
ENSCAFG00845030365	ENSCAFG00845030365		30190794	33	169	92	306	54	141	47	616	193	120.979122315084	-0.879310019024883	0.375629522469603	-2.34089699138608	0.0192374739774248	0.200276818320215
ENSCAFG00845007494	ITGB8	integrin subunit beta 8 [Source:HGNC Symbol;Acc:HGNC:6163]	34292368	14	1311	284	1866	690	1010	856	4187	1830	909.699244952532	-0.667239598698726	0.285120209203402	-2.34020450729511	0.0192731830609243	0.200331231389217
ENSCAFG00845028921	GDI1	GDP dissociation inhibitor 1 [Source:NCBI gene (formerly Entrezgene);Acc:403819]	125256970	X	43	118	114	77	56	131	213	326	90.077960352215	0.881938725730302	0.37699555595565	2.33938759170428	0.0193153831262347	0.200331231389217
ENSCAFG00845006225	ENSCAFG00845006225		37323002	7	12	86	59	38	23	66	94	190	48.6680243957485	1.04698755847442	0.447492996090209	2.33967362086569	0.019300598310321	0.200331231389217
ENSCAFG00845017131	ENSCAFG00845017131		23509758	33	6	27	0	9	1	21	7	57	11.7561950144026	1.06863553647246	0.456756343532704	2.33961837991627	0.0193034529381014	0.200331231389217
ENSCAFG00845006146	TM9SF1	transmembrane 9 superfamily member 1 [Source:HGNC Symbol;Acc:HGNC:11864]	4292350	8	120	4	72	10	52	47	244	61	43.348298076396	-1.08469776401757	0.46377693284107	-2.33883508904329	0.0193439699533841	0.200439162345921
ENSCAFG00845004220	RNASEL	ribonuclease L [Source:NCBI gene (formerly Entrezgene);Acc:490310]	15584822	7	297	149	545	140	302	221	1144	510	251.735601386058	-0.650401033198062	0.278298356871616	-2.33706386379458	0.0194358636255181	0.201059061676727
ENSCAFG00845022919	U1	U1 spliceosomal RNA [Source:RFAM;Acc:RF00003]	34071879	9	13	32	4	20	0	22	17	74	16.6415065309288	1.10104059088038	0.47113838943311	2.33697914577751	0.0194402684578133	0.201059061676727
ENSCAFG00845001279	FGFBP1	fibroblast growth factor binding protein 1 [Source:HGNC Symbol;Acc:HGNC:19695]	64926126	3	36	3	49	3	9	0	94	6	12.7699889817107	-1.08620524582903	0.464914607604373	-2.33635430692545	0.0194727833044516	0.201206594125191
ENSCAFG00845018684	MOB3B	MOB kinase activator 3B [Source:HGNC Symbol;Acc:HGNC:23825]	46405651	11	857	153	1249	314	698	777	2804	1244	596.123285681934	-0.736558765119393	0.315654105582056	-2.33343635357191	0.0196252551360682	0.202213493341263
ENSCAFG00845002713	U6	U6 spliceosomal RNA [Source:RFAM;Acc:RF00026]	3065768	2	168	151	124	93	77	308	369	552	146.75794519452	0.798699182790313	0.342246743763735	2.33369403023943	0.0196117489071613	0.202213493341263
ENSCAFG00845016779	ENSCAFG00845016779		11734202	32	0	51	2	8	2	1	4	60	13.5451990440131	1.02293735825717	0.438370374472263	2.33350020399678	0.0196219076327801	0.202213493341263
ENSCAFG00845019334	UGGT1	UDP-glucose glycoprotein glucosyltransferase 1 [Source:HGNC Symbol;Acc:HGNC:15663]	23747535	19	324	354	413	256	186	390	923	1000	311.766795432266	0.58182677487899	0.249515955532754	2.33182192151481	0.0197100613052027	0.202519502227269
ENSCAFG00845006524	U6	U6 spliceosomal RNA [Source:RFAM;Acc:RF00026]	12903149	21	23	0	61	3	23	10	107	13	15.9872294219226	-1.10259785991265	0.47277547484794	-2.3321807466161	0.019691184599737	0.202519502227269
ENSCAFG00845022515	ZBTB4	zinc finger and BTB domain containing 4 [Source:NCBI gene (formerly Entrezgene);Acc:489474]	32490062	5	265	62	342	87	159	172	766	321	159.268422271476	-0.726077523417854	0.31136594566321	-2.33191051728958	0.0197053990802873	0.202519502227269
ENSCAFG00845022896	ENSCAFG00845022896		35328528	30	111	3	120	30	91	49	322	82	60.01149796982	-1.06176857568143	0.455651787561358	-2.33021926977178	0.0197945650194462	0.203198397895153
ENSCAFG00845011570	PHF21B	PHD finger protein 21B [Source:HGNC Symbol;Acc:HGNC:25161]	21721607	10	189	38	183	43	82	86	454	167	90.0314925545318	-0.828299974671472	0.355742268669148	-2.32837097983939	0.019892413240936	0.203445135418664
ENSCAFG00845011978	PCF11	PCF11 cleavage and polyadenylation factor subunit [Source:HGNC Symbol;Acc:HGNC:30097]	16192111	21	4130	3976	5510	2966	3042	5571	12682	12513	4038.64076313613	0.406895819469491	0.174748585833623	2.32846416197551	0.0198874701022677	0.203445135418664
ENSCAFG00845014246	DAB2IP	DAB2 interacting protein [Source:HGNC Symbol;Acc:HGNC:17294]	61649556	9	84	50	199	23	91	38	374	111	71.2449297721276	-0.941039989644287	0.404094228163012	-2.3287637487974	0.0198715848451739	0.203445135418664
ENSCAFG00845008759	ENSCAFG00845008759		80215876	5	2572	1959	3763	2006	1385	3319	7720	7284	2345.9510081523	0.41287801614286	0.177318168663295	2.32845860779706	0.0198877647110261	0.203445135418664
ENSCAFG00845005625	ENSCAFG00845005625		18838699	9	315	58	383	107	131	147	829	312	164.26802500821	-0.764501277270586	0.328399206917176	-2.32796322636491	0.0199140564213103	0.203477731274278
ENSCAFG00845019538	RALA	RAS like proto-oncogene A [Source:HGNC Symbol;Acc:HGNC:9839]	10071028	18	347	372	485	239	216	554	1048	1165	350.571307408101	0.566863621377179	0.243987383436583	2.32333169606091	0.0201613403394214	0.205556054920674
ENSCAFG00845012207	CCDC125	coiled-coil domain containing 125 [Source:HGNC Symbol;Acc:HGNC:28924]	54853200	2	142	169	185	135	101	220	428	524	156.235199980984	0.677084264875941	0.291373821060821	2.32376492304917	0.0201380966860543	0.205556054920674
ENSCAFG00845018455	KYAT3	kynurenine aminotransferase 3 [Source:HGNC Symbol;Acc:HGNC:33238]	59921026	6	108	96	168	149	95	285	371	530	145.486262269247	0.774996827716416	0.333603553074433	2.32310723484261	0.0201733924194258	0.205556054920674
ENSCAFG00845016342	OSBPL2	oxysterol binding protein like 2 [Source:HGNC Symbol;Acc:HGNC:15761]	47116387	24	215	7	224	33	130	132	569	172	104.98512077326	-1.02483610352908	0.441240697774446	-2.3226237033397	0.020199376216782	0.205630768965855
ENSCAFG00845025553	CLIC3	chloride intracellular channel 3 [Source:HGNC Symbol;Acc:HGNC:2064]	49512968	9	28	0	59	0	24	11	111	11	16.0776378472455	-1.07208407372071	0.461816963094212	-2.32144801814481	0.0202626765144868	0.206084878756658
ENSCAFG00845010354	OCIAD1	OCIA domain containing 1 [Source:HGNC Symbol;Acc:HGNC:16074]	45211132	13	881	290	1161	203	476	704	2518	1197	536.409246863295	-0.617407504672179	0.266068139776694	-2.32048641821737	0.0203145788033578	0.206232257188785
ENSCAFG00845005106	ENSCAFG00845005106		69809308	2	65	318	210	108	60	91	335	517	147.854547267119	0.975972123312767	0.420564158293033	2.3206260069189	0.0203070373242155	0.206232257188785
ENSCAFG00845010944	COBL	cordon-bleu WH2 repeat protein [Source:HGNC Symbol;Acc:HGNC:22199]	2264613	18	208	28	117	47	67	35	392	110	74.5683564973715	-0.958226902019872	0.413103703696061	-2.31957954733052	0.0203636333249486	0.206407961968538
ENSCAFG00845026222	U6	U6 spliceosomal RNA [Source:RFAM;Acc:RF00026]	12913348	19	33	55	43	32	12	74	88	161	40.5120116819616	0.998075450418706	0.430302429166049	2.31947435749557	0.0203693299430176	0.206407961968538
ENSCAFG00845002009	BICC1	BicC family RNA binding protein 1 [Source:HGNC Symbol;Acc:HGNC:19351]	10991801	4	1865	430	3001	969	1734	1628	6600	3027	1450.48615314149	-0.664617631647991	0.286591865594879	-2.31903871475363	0.0203929372374421	0.206457422445178
ENSCAFG00845005405	PLA2G4A	phospholipase A2 group IVA [Source:HGNC Symbol;Acc:HGNC:9035]	19570229	7	183	12	188	61	101	64	472	137	89.4624545878037	-0.969317297508171	0.418204739787958	-2.31780562314919	0.0204598873693346	0.206945191052214
ENSCAFG00845030479	DCLRE1A	DNA cross-link repair 1A [Source:HGNC Symbol;Acc:HGNC:17660]	25236210	28	97	18	175	38	85	59	357	115	68.8412022922257	-0.923973214236716	0.398835881594684	-2.31667524632526	0.0205214289830901	0.207377410209503
ENSCAFG00845010211	MAP9	microtubule associated protein 9 [Source:HGNC Symbol;Acc:HGNC:26118]	53583893	15	140	27	286	67	168	117	594	211	119.756053128435	-0.89136198583906	0.384926759954659	-2.31566645546819	0.0205764872954648	0.207553314210887
ENSCAFG00845015121	ENSCAFG00845015121		39906130	25	312	75	327	87	147	172	786	334	164.078096641182	-0.699206284916033	0.301945275006435	-2.31567221875266	0.0205761723784312	0.207553314210887
ENSCAFG00845008976	PAQR8	progestin and adipoQ receptor family member 8 [Source:HGNC Symbol;Acc:HGNC:15708]	20444185	12	205	73	487	92	347	262	1039	427	221.739226983018	-0.836596323224889	0.361494504675126	-2.31427120580086	0.0206528502208655	0.207943080990906
ENSCAFG00845023294	ENSCAFG00845023294		11824613	31	46	21	102	14	57	14	205	49	37.8816708445843	-1.03468933987873	0.447040452023973	-2.31453179504043	0.0206385692651725	0.207943080990906
ENSCAFG00845023240	PDHX	pyruvate dehydrogenase complex component X [Source:HGNC Symbol;Acc:HGNC:21350]	33555858	18	204	75	313	52	109	119	626	246	125.150216829199	-0.741996297142998	0.320733395950858	-2.31343635090835	0.0206986604334438	0.208200535996506
ENSCAFG00845029062	ENSCAFG00845029062		4886798	25	83	11	155	13	82	72	320	96	58.8073073594267	-1.02074009252767	0.441283319784658	-2.31311732568044	0.0207161893866818	0.208200535996506
ENSCAFG00845023009	FBXL12	F-box and leucine rich repeat protein 12 [Source:HGNC Symbol;Acc:HGNC:13611]	51704211	20	5	25	0	26	8	30	13	81	17.9268572514836	1.08790338896835	0.470665649887307	2.31141445998627	0.0208099730059634	0.20895259780578
ENSCAFG00845011404	GRK4	G protein-coupled receptor kinase 4 [Source:HGNC Symbol;Acc:HGNC:4543]	61708837	3	1	45	7	0	0	43	8	88	16.3329881259342	1.01587016550766	0.439679482064005	2.31047889871689	0.0208616554507984	0.209090683040957
ENSCAFG00845009138	GAPVD1	GTPase activating protein and VPS9 domains 1 [Source:HGNC Symbol;Acc:HGNC:23375]	58674040	9	461	405	614	323	293	784	1368	1512	452.822352302443	0.531232100501456	0.229908420390283	2.3106248113908	0.0208535875604216	0.209090683040957
ENSCAFG00845020375	INO80D	INO80 complex subunit D [Source:HGNC Symbol;Acc:HGNC:25997]	14524733	37	742	108	713	352	493	260	1948	720	413.019045119567	-0.794936695546138	0.344241212650779	-2.30924324668986	0.0209300869957918	0.209282111963857
ENSCAFG00845020640	CLDN7	claudin 7 [Source:HGNC Symbol;Acc:HGNC:2049]	32329616	5	279	268	395	218	201	553	875	1039	302.363551394498	0.597418214671496	0.258707117466474	2.30924537570528	0.0209299689209224	0.209282111963857
ENSCAFG00845005531	ENSCAFG00845005531		213328	10	40	0	99	3	34	24	173	27	26.2083835053113	-1.09887871973011	0.475889258259138	-2.30910595408257	0.020937702448629	0.209282111963857
ENSCAFG00845010893	PDGFC	platelet derived growth factor C [Source:HGNC Symbol;Acc:HGNC:8801]	54865080	15	646	33	484	183	224	218	1354	434	259.104904384724	-0.908445084023523	0.393645902159516	-2.30777223651981	0.0210118078869929	0.209642698600992
ENSCAFG00845019517	ENSCAFG00845019517		1140398	8	550	162	649	146	202	301	1401	609	288.61200419781	-0.631803399301278	0.273768831773968	-2.30779886522259	0.021010326081519	0.209642698600992
ENSCAFG00845006499	MYL6	myosin light chain 6B [Source:HGNC Symbol;Acc:HGNC:29823]	481463	10	2649	1788	2548	2288	1433	2674	6630	6750	2187.14987273818	0.490112633717167	0.212406555613004	2.30742705799596	0.0210310242536589	0.209644703794385
ENSCAFG00845003070	ALPK3	alpha kinase 3 [Source:HGNC Symbol;Acc:HGNC:17574]	54487174	3	1	10	12	41	2	12	15	63	15.1855979075699	1.07839590181781	0.467478381901188	2.30683587427526	0.0210639715018411	0.209783456014271
ENSCAFG00845005425	PDE7B	phosphodiesterase 7B [Source:HGNC Symbol;Acc:HGNC:8792]	28635503	1	367	7	360	119	163	91	890	217	159.763249179085	-1.01948559026316	0.442388199023371	-2.30450448839685	0.0211943406854605	0.210891341206861
ENSCAFG00845000123	ABHD17B	abhydrolase domain containing 17B, depalmitoylase [Source:HGNC Symbol;Acc:HGNC:24278]	86302240	1	64	177	78	46	29	68	171	291	80.1516010402327	0.988519106437852	0.429243609272492	2.30293261235328	0.0212826349038259	0.211388333166379
ENSCAFG00845005662	DNAJB12	DnaJ heat shock protein family (Hsp40) member B12 [Source:HGNC Symbol;Acc:HGNC:14891]	23245766	4	504	203	872	241	444	431	1820	875	405.205998131293	-0.578162547967531	0.251028460119301	-2.30317529611089	0.021268982179492	0.211388333166379
ENSCAFG00845011036	PDP2	pyruvate dehyrogenase phosphatase catalytic subunit 2 [Source:HGNC Symbol;Acc:HGNC:30263]	82858163	5	84	18	132	29	75	47	291	94	57.0072685264115	-0.928982255660033	0.403505164365585	-2.30228095623171	0.0213193330677256	0.211562238588366
ENSCAFG00845027131	DNAJC28	DnaJ heat shock protein family (Hsp40) member C28 [Source:HGNC Symbol;Acc:HGNC:1297]	28318372	31	104	30	81	17	59	14	244	61	46.3465844620121	-1.01366623466961	0.440519396666638	-2.30107060515363	0.0213876405256104	0.21204922373638
ENSCAFG00845025183	ITFG2	integrin alpha FG-GAP repeat containing 2 [Source:HGNC Symbol;Acc:HGNC:30879]	42291904	27	90	28	123	11	33	18	246	57	41.8800627806148	-1.01863098269974	0.442825822163389	-2.30029716361911	0.0214313902655242	0.212292073384909
ENSCAFG00845006319	POLD3	DNA polymerase delta 3, accessory subunit [Source:HGNC Symbol;Acc:HGNC:20932]	23956621	21	334	72	386	119	212	212	932	403	198.972438984367	-0.705721163048288	0.306896386257925	-2.29954210817972	0.0214741751451181	0.212524938038534
ENSCAFG00845013209	UBASH3B	ubiquitin associated and SH3 domain containing B [Source:HGNC Symbol;Acc:HGNC:29884]	11447895	5	22	58	9	9	11	67	42	134	29.770640594109	1.08796753561491	0.473394609757365	2.29822544065836	0.0215489614569314	0.213073811715398
ENSCAFG00845002910	SLIT3	slit guidance ligand 3 [Source:HGNC Symbol;Acc:HGNC:11087]	42928887	4	222	51	209	39	67	6	498	96	84.5548314026979	-1.045368014543	0.454956885165739	-2.29772984787817	0.021577169654968	0.213161555059159
ENSCAFG00845011322	TM2D2	TM2 domain containing 2 [Source:HGNC Symbol;Acc:HGNC:24127]	28383188	16	79	88	61	102	70	157	210	347	95.4917849150271	0.858737151838007	0.373948047679806	2.29640763514108	0.0216525848277556	0.213197603282505
ENSCAFG00845019180	ENDOD1	endonuclease domain containing 1 [Source:HGNC Symbol;Acc:HGNC:29129]	6118782	21	390	455	743	453	428	956	1561	1864	550.036633538768	0.591905894702127	0.257667189790168	2.29717215911016	0.0216089506728444	0.213197603282505
ENSCAFG00845028655	SMC3	structural maintenance of chromosomes 3 [Source:HGNC Symbol;Acc:HGNC:2468]	22416380	28	3230	1239	4352	1418	1917	2451	9499	5108	2191.12016138685	-0.41088344369845	0.178941232236033	-2.29619209929477	0.0216649000903122	0.213197603282505
ENSCAFG00845008356	ENSCAFG00845008356		71998448	2	384	372	206	301	179	331	769	1004	303.868661727022	0.743272463523736	0.323708356167649	2.29611762984207	0.0216691565343456	0.213197603282505
ENSCAFG00845016869	ENSCAFG00845016869		11143232	36	37	137	100	55	46	106	183	298	81.2397932109794	0.928129407099377	0.404242551818946	2.29597157182768	0.0216775068734411	0.213197603282505
ENSCAFG00845020980	FAR1	fatty acyl-CoA reductase 1 [Source:HGNC Symbol;Acc:HGNC:26222]	37403493	21	108	161	203	87	80	292	391	540	146.009884534208	0.767418306499384	0.334479364882467	2.29436666973177	0.0217694459818833	0.213910999955671
ENSCAFG00845028850	PIGW	phosphatidylinositol glycan anchor biosynthesis class W [Source:HGNC Symbol;Acc:HGNC:23213]	37230555	9	79	16	216	13	56	69	351	98	59.4666037570973	-1.00097987144994	0.436940919783906	-2.29088150394562	0.0219702680118941	0.215692079101632
ENSCAFG00845010054	CCDC28A	coiled-coil domain containing 28A [Source:HGNC Symbol;Acc:HGNC:21098]	31207395	1	97	26	80	16	58	28	235	70	45.9586176443641	-0.963859344892192	0.420872018488602	-2.29014831718563	0.0220127202622245	0.215769886342217
ENSCAFG00845027670	ENSCAFG00845027670		26442974	32	221	81	282	33	68	52	571	166	103.177503126362	-0.899159744720422	0.39263440027935	-2.2900686849667	0.0220173353410425	0.215769886342217
ENSCAFG00845003857	TATDN3	TatD DNase domain containing 3 [Source:HGNC Symbol;Acc:HGNC:27010]	10636504	7	26	15	92	10	51	7	169	32	29.8469873794074	-1.07368464347621	0.469082353310596	-2.28890435954064	0.0220849099147724	0.216239903916843
ENSCAFG00845028563	CFAP221	cilia and flagella associated protein 221 [Source:HGNC Symbol;Acc:HGNC:33720]	31750145	19	168	8	266	69	76	33	510	110	86.7235620207813	-1.02207579344819	0.44729266961244	-2.28502692506403	0.0223112490265683	0.218262218738168
ENSCAFG00845019878	DYSF	dysferlin [Source:HGNC Symbol;Acc:HGNC:3097]	51883544	17	51	0	38	6	22	9	111	15	17.6804868277419	-1.08510018551848	0.475072545573661	-2.28407260244475	0.022367264433997	0.218616214880157
ENSCAFG00845010455	SNF8	SNF8 subunit of ESCRT-II [Source:HGNC Symbol;Acc:HGNC:17028]	25947273	9	42	39	36	42	22	113	100	194	47.3879707967786	0.961676618554855	0.421128215785611	2.28357203936301	0.0223966945976473	0.218709971602357
ENSCAFG00845003993	ENSCAFG00845003993		43316885	8	155	44	174	44	119	91	448	179	94.8196515518928	-0.79646883224261	0.348903957211936	-2.28277385733062	0.0224436926464191	0.218974965864399
ENSCAFG00845011122	CYHR1	cysteine and histidine rich 1 [Source:HGNC Symbol;Acc:HGNC:17806]	38334407	13	44	13	41	148	16	61	101	222	59.1575385617258	1.06623634447522	0.467344697951277	2.28147735311716	0.0225202153256879	0.219373779139094
ENSCAFG00845012228	FYCO1	FYVE and coiled-coil domain autophagy adaptor 1 [Source:HGNC Symbol;Acc:HGNC:14673]	43003044	20	248	42	248	76	142	136	638	254	132.33828875181	-0.784266593134226	0.343764412202416	-2.28140716518507	0.0225243644431251	0.219373779139094
ENSCAFG00845019514	SMIM27	small integral membrane protein 27 [Source:HGNC Symbol;Acc:HGNC:31420]	50761557	11	49	6	30	4	17	2	96	12	15.4175130976725	-1.08510354047026	0.476153514489609	-2.27889432178902	0.0226733480477316	0.220138196979281
ENSCAFG00845028505	DUSP5	dual specificity phosphatase 5 [Source:HGNC Symbol;Acc:HGNC:3071]	22356266	28	869	430	1726	249	601	801	3196	1480	671.511663350484	-0.602548964790518	0.26439458979041	-2.2789761517744	0.0226684829855955	0.220138196979281
ENSCAFG00845017875	ZNF311	zinc finger protein 311 [Source:HGNC Symbol;Acc:HGNC:13847]	26273363	35	58	4	111	22	54	26	223	52	39.5818962657624	-1.04290852331524	0.457610383347295	-2.27903159820512	0.0226651870282879	0.220138196979281
ENSCAFG00845007482	ENSCAFG00845007482		51094920	15	168	224	295	209	115	226	578	659	203.48832663081	0.676463952306304	0.296902918161672	2.27840115716866	0.0227026875252102	0.220138196979281
ENSCAFG00845011572	ENSCAFG00845011572		46621616	13	1122	301	1631	476	527	702	3280	1479	691.378728721005	-0.573460096963491	0.251675226029333	-2.27857189605406	0.0226925261516089	0.220138196979281
ENSCAFG00845026365	GPX8	glutathione peroxidase 8 (putative) [Source:NCBI gene (formerly Entrezgene);Acc:478059]	42993678	2	841	236	1038	334	343	384	2222	954	466.235045191906	-0.596933309581041	0.262062271569351	-2.27783002111035	0.0227367069217216	0.220274335511407
ENSCAFG00845024451	IL1RAP	interleukin 1 receptor accessory protein [Source:HGNC Symbol;Acc:HGNC:5995]	22434042	34	42	135	27	27	25	46	94	208	54.9354894868294	1.04057168823282	0.457312798836257	2.27540469210746	0.0228816641677303	0.220660861437374
ENSCAFG00845016354	PELP1	proline, glutamate and leucine rich protein 1 [Source:HGNC Symbol;Acc:HGNC:30134]	31928033	5	54	89	47	99	39	51	140	239	69.263276673134	0.958495683899676	0.42128826127531	2.27515402636226	0.0228966916539098	0.220660861437374
ENSCAFG00845019619	ACADVL	acyl-CoA dehydrogenase very long chain [Source:HGNC Symbol;Acc:HGNC:92]	32292139	5	291	346	326	296	103	209	720	851	264.138367664406	0.76879162366335	0.337877627308585	2.27535522191059	0.0228846292419919	0.220660861437374
ENSCAFG00845000240	ENSCAFG00845000240		82570758	2	125	156	170	119	110	259	405	534	153.262591503738	0.696832993829369	0.306127346339496	2.27628469707695	0.0228289754261823	0.220660861437374
ENSCAFG00845005652	ENSCAFG00845005652		62857749	13	276	286	317	158	123	404	716	848	246.947051446691	0.648641744733505	0.285039809858947	2.27561807964469	0.0228688782733999	0.220660861437374
ENSCAFG00845024160	ENSCAFG00845024160		22204752	32	28	1	63	3	34	18	125	22	20.4807060723995	-1.08477753978105	0.476647004188368	-2.27585095521204	0.0228549317658081	0.220660861437374
ENSCAFG00845029827	DYNLL1	dynein light chain LC8-type 1 [Source:HGNC Symbol;Acc:HGNC:15476]	16667035	26	210	245	333	146	142	468	685	859	241.229886685292	0.665006519324543	0.29239473209317	2.27434507647915	0.0229452469350555	0.220935674636669
ENSCAFG00845011410	GPANK1	G-patch domain and ankyrin repeats 1 [Source:HGNC Symbol;Acc:HGNC:13920]	1291346	12	81	14	182	27	79	66	342	107	63.7053264269865	-0.951424685995229	0.418406306014671	-2.27392530255476	0.0229704780900189	0.220985620368637
ENSCAFG00845014498	A4GALT	alpha 1,4-galactosyltransferase (P blood group) [Source:HGNC Symbol;Acc:HGNC:18149]	23497585	10	48	17	154	36	95	19	297	72	56.3907044714769	-1.01406961323456	0.446592740787087	-2.27068091489202	0.0231663011847858	0.222332142625622
ENSCAFG00845024694	DIS3L2	DIS3 like 3'-5' exoribonuclease 2 [Source:HGNC Symbol;Acc:HGNC:28648]	44010802	25	121	29	66	22	75	26	262	77	53.0665819214479	-0.971289061581532	0.42782945125998	-2.27027162043435	0.0231911078475705	0.222332142625622
ENSCAFG00845004466	YWHAG	tyrosine 3-monooxygenase/tryptophan 5-monooxygenase activation protein gamma [Source:HGNC Symbol;Acc:HGNC:12852]	7325457	6	784	706	767	455	393	902	1944	2063	642.577198680234	0.51597222270899	0.227193620888867	2.27106826631096	0.0231428456777135	0.222332142625622
ENSCAFG00845019305	ENSCAFG00845019305		2152078	23	672	313	1158	325	548	550	2378	1188	536.985601149375	-0.507525790356541	0.223535098461367	-2.27045235334376	0.023180151081405	0.222332142625622
ENSCAFG00845010163	LMNA	lamin A/C [Source:NCBI gene (formerly Entrezgene);Acc:480124]	41568716	7	993	721	1296	711	394	1273	2683	2705	836.592475619805	0.508574729135712	0.224173796997577	2.26866268915992	0.0232888461911551	0.223075177460891
ENSCAFG00845021504	GPBP1L1	GC-rich promoter binding protein 1 like 1 [Source:HGNC Symbol;Acc:HGNC:28843]	14827876	15	489	463	627	355	299	636	1415	1454	458.657964676174	0.486486827430958	0.214540610373778	2.26757454723089	0.0233551504868654	0.223516088643829
ENSCAFG00845016274	RAB13	RAB13, member RAS onco family [Source:NCBI gene (formerly Entrezgene);Acc:612294]	43023377	7	584	563	515	575	581	1113	1680	2251	658.366960333249	0.642235583791329	0.283466133108252	2.26565190257161	0.0234727045656795	0.224446286068184
ENSCAFG00845027289	MCM8	minichromosome maintenance 8 homologous recombination repair factor [Source:HGNC Symbol;Acc:HGNC:16147]	16217448	24	142	104	199	165	67	243	408	512	146.720482671315	0.733653290437972	0.323904380578549	2.26503046710125	0.0235108099445045	0.224615840241041
ENSCAFG00845003861	GRAMD1A	GRAM domain containing 1A [Source:HGNC Symbol;Acc:HGNC:29305]	118112811	1	52	94	88	103	63	110	203	307	88.2700426632443	0.848543374096511	0.374925002372042	2.26323496360078	0.0236212089900635	0.225475176723334
ENSCAFG00845012243	SETMAR	SET domain without mariner transposase fusion [Source:NCBI gene (formerly Entrezgene);Acc:476549]	13249713	20	72	28	209	24	81	65	362	117	67.7933985636549	-0.912742756093761	0.403677642152452	-2.26106838919024	0.0237550224761772	0.226360521002467
ENSCAFG00845000787	ARPIN	actin related protein 2/3 complex inhibitor [Source:NCBI gene (formerly Entrezgene);Acc:100846982]	53285293	3	54	3	61	12	29	14	144	29	24.5769841965583	-1.06139149643947	0.469388597313194	-2.26122130472476	0.0237455564769591	0.226360521002467
ENSCAFG00845003202	DLGAP1	DLG associated protein 1 [Source:HGNC Symbol;Acc:HGNC:2905]	70138396	7	96	9	165	20	39	51	300	80	50.6770535085804	-0.993201676457122	0.439366950438823	-2.26052887106131	0.0237884466652495	0.226483268121222
ENSCAFG00845016153	CCNE2	cyclin E2 [Source:HGNC Symbol;Acc:HGNC:1590]	39737869	29	265	308	337	177	210	557	812	1042	296.156034978964	0.645752570973685	0.285779379183256	2.25961919582587	0.0238448951880716	0.226824822647532
ENSCAFG00845002906	PTGER4	prostaglandin E receptor 4 [Source:NCBI gene (formerly Entrezgene);Acc:403589]	69169566	4	7	14	20	31	10	59	37	104	23.3945081349435	1.06509189726173	0.471613991729222	2.25839757925005	0.0239208835182157	0.227351500679593
ENSCAFG00845017116	SERPINB1	serpin family B member 1 [Source:HGNC Symbol;Acc:HGNC:3311]	3201544	35	1898	636	1741	628	961	1163	4600	2427	1065.39371319437	-0.464342638541627	0.205780402759378	-2.2564959165941	0.0240395907493613	0.228282935410602
ENSCAFG00845008098	STAT2	signal transducer and activator of transcription 2 [Source:HGNC Symbol;Acc:HGNC:11363]	649947	10	202	117	312	305	146	483	660	905	251.125560774603	0.75960271711102	0.336850246558118	2.25501606388156	0.0241323204966831	0.228531360057108
ENSCAFG00845009658	ZNF684	zinc finger protein 684 [Source:HGNC Symbol;Acc:HGNC:28418]	2565877	15	17	33	29	17	14	100	60	150	32.8097028804859	1.03417876256994	0.458592811795903	2.25511332922985	0.0241262161990736	0.228531360057108
ENSCAFG00845000808	NMRAL1	NmrA like redox sensor 1 [Source:HGNC Symbol;Acc:HGNC:24987]	37122349	6	271	9	216	62	104	102	591	173	109.044455140456	-0.970708082558565	0.430573106103983	-2.25445590724874	0.0241675015600221	0.228531360057108
ENSCAFG00845014488	CNN3	calponin 3 [Source:HGNC Symbol;Acc:HGNC:2157]	54743775	6	256	280	309	198	191	405	756	883	266.311222487182	0.58766066750115	0.260679454061182	2.25434209848861	0.0241746548380318	0.228531360057108
ENSCAFG00845021565	CDC27	cell division cycle 27 [Source:HGNC Symbol;Acc:HGNC:1728]	10870065	9	220	122	571	124	233	161	1024	407	211.931537323566	-0.703763253543143	0.312020967509846	-2.25549987604899	0.0241019700516966	0.228531360057108
ENSCAFG00845015786	SP2	Sp2 transcription factor [Source:HGNC Symbol;Acc:HGNC:11207]	25015031	9	102	8	119	33	53	29	274	70	49.7031053918265	-0.991505096381984	0.439868154212383	-2.25409611240747	0.0241901221938	0.228531360057108
ENSCAFG00845009895	TMEM134	transmembrane protein 134 [Source:HGNC Symbol;Acc:HGNC:26142]	50925824	18	132	128	212	159	111	293	455	580	166.642648605054	0.683644335404771	0.303345983254725	2.25367854906027	0.0242163977974229	0.228583720647764
ENSCAFG00845023125	MIX23	mitochondrial matrix import factor 23 [Source:HGNC Symbol;Acc:HGNC:31136]	25736236	33	147	41	184	42	61	30	392	113	72.9714559600116	-0.895972696724996	0.397810415948139	-2.25226052613414	0.0243058131141073	0.229231470986342
ENSCAFG00845024554	CAPRIN1	cell cycle associated protein 1 [Source:NCBI gene (formerly Entrezgene);Acc:607420]	34306683	18	1985	1852	2706	1414	1632	3754	6323	7020	2115.12990444701	0.485950978774325	0.215819388257914	2.25165580672294	0.0243440314533398	0.229395681002625
ENSCAFG00845001479	SSX2IP	SSX family member 2 interacting protein [Source:HGNC Symbol;Acc:HGNC:16509]	63762064	6	172	164	213	144	126	338	511	646	185.424667455846	0.650255796393557	0.288923662559035	2.25061454168951	0.0244099615919883	0.229820517977516
ENSCAFG00845017216	EHBP1	EH domain binding protein 1 [Source:HGNC Symbol;Acc:HGNC:29144]	63368900	10	906	292	1054	318	629	729	2589	1339	592.516149874431	-0.539485484372453	0.239965700848499	-2.24817747896835	0.0245648751446725	0.230134812673289
ENSCAFG00845019592	CYP26B1	cytochrome P450 family 26 subfamily B member 1 [Source:HGNC Symbol;Acc:HGNC:20581]	51503195	17	19	163	126	67	23	58	168	288	78.407599336617	1.01639433128286	0.452077759885476	2.24827324294904	0.0245587718017453	0.230134812673289
ENSCAFG00845029302	PEX16	peroxisomal biogenesis factor 16 [Source:HGNC Symbol;Acc:HGNC:8857]	44163163	18	79	86	73	107	49	98	201	291	84.8810533050751	0.838204529896444	0.372699549139845	2.24900870374258	0.0245119423246075	0.230134812673289
ENSCAFG00845009173	ZRANB3	zinc finger RANBP2-type containing 3 [Source:HGNC Symbol;Acc:HGNC:25249]	39447977	19	394	99	554	177	232	224	1180	500	248.711954067016	-0.655654700726379	0.291597006262165	-2.24849599497226	0.0245445801894371	0.230134812673289
ENSCAFG00845030540	NDUFA9	NADH:ubiquinone oxidoreductase subunit A9 [Source:HGNC Symbol;Acc:HGNC:7693]	40530267	27	241	110	491	33	104	129	836	272	150.88789904522	-0.850855927266131	0.378474553502394	-2.24811924445734	0.024568587257729	0.230134812673289
ENSCAFG00845028458	SMNDC1	survival motor neuron domain containing 1 [Source:HGNC Symbol;Acc:HGNC:16900]	22186176	28	1054	445	1731	484	661	807	3446	1736	768.057381441213	-0.464365091064592	0.20653041384762	-2.24841020948713	0.0245500447723189	0.230134812673289
ENSCAFG00845013631	C16orf72	chromosome 16 open reading frame 72 [Source:HGNC Symbol;Acc:HGNC:30103]	33323651	6	103	122	156	91	63	198	322	411	116.815022875418	0.717580847840672	0.319270914319117	2.24756097614152	0.0246041983018825	0.230272738776108
ENSCAFG00845003743	MBOAT7	membrane bound O-acyltransferase domain containing 7 [Source:HGNC Symbol;Acc:HGNC:15505]	103673192	1	65	60	202	150	50	284	317	494	126.13771527295	0.893745352086323	0.397825820502383	2.24657452087369	0.0246672320368323	0.230276234721487
ENSCAFG00845018363	NR1H2	nuclear receptor subfamily 1 group H member 2 [Source:HGNC Symbol;Acc:HGNC:7965]	106843781	1	44	68	106	70	7	126	157	264	65.9726432987086	0.988236791228705	0.43983506752301	2.24683492563268	0.0246505787969019	0.230276234721487
ENSCAFG00845030183	STRADB	STE20 related adaptor beta [Source:HGNC Symbol;Acc:HGNC:13205]	10426315	37	123	153	195	127	88	206	406	486	144.785055199104	0.669156147898096	0.297786612028473	2.24709950302975	0.024633668687153	0.230276234721487
ENSCAFG00845013250	REL	REL proto-oncogene, NF-kB subunit [Source:HGNC Symbol;Acc:HGNC:9954]	61997563	10	431	96	521	183	338	299	1290	578	283.812286905559	-0.684032989485375	0.304559602557636	-2.24597413360469	0.0247056647663151	0.230357762340146
ENSCAFG00845017427	ENSCAFG00845017427		47392198	24	1163	204	1427	523	604	618	3194	1345	671.656058443557	-0.661936893087344	0.294746273418138	-2.24578545272494	0.0247177535463395	0.230357762340146
ENSCAFG00845017669	LRRC8B	leucine rich repeat containing 8 VRAC subunit B [Source:HGNC Symbol;Acc:HGNC:30692]	59524003	6	269	77	472	85	184	233	925	395	189.084482505762	-0.710247783655049	0.316325556302605	-2.24530636081648	0.0247484719803582	0.230449242891427
ENSCAFG00845001372	NNT	nicotinamide nucleotide transhydrogenase [Source:HGNC Symbol;Acc:HGNC:7863]	66840739	4	164	18	190	58	93	69	447	145	86.7659779932756	-0.892007852013542	0.397346562360191	-2.24491146145854	0.0247738170090655	0.23049057597042
ENSCAFG00845014307	ISCA2	iron-sulfur cluster assembly 2 [Source:HGNC Symbol;Acc:HGNC:19857]	47877883	8	63	74	66	104	34	67	163	245	71.410896892331	0.899801643565396	0.400958175582235	2.24412843623599	0.0248241388279604	0.230764022410003
ENSCAFG00845029458	ENSCAFG00845029458		43904950	27	1040	782	1142	882	594	1100	2776	2764	899.547363364005	0.466257616533894	0.207876521630999	2.24295467749623	0.0248997372943189	0.23127178068228
ENSCAFG00845030031	PLCG1	phospholipase C gamma 1 [Source:HGNC Symbol;Acc:HGNC:9065]	29883201	24	18	33	21	44	20	51	59	128	33.0684046861981	1.00613415872873	0.448673582275578	2.24246356031445	0.0249314278703498	0.231371205614989
ENSCAFG00845010035	ENSCAFG00845010035		72495002	2	2	45	0	29	3	0	5	74	17.346224819968	0.976595509692812	0.435578301449873	2.24206648136994	0.0249570759211247	0.231414434003701
ENSCAFG00845020589	ENSCAFG00845020589		17776985	27	3	17	1	8	4	29	8	54	10.8293384859874	1.04454602984393	0.466094901141137	2.24105869273956	0.0250222734218905	0.231824003761633
ENSCAFG00845001848	ACAT2	acetyl-CoA acetyltransferase 2 [Source:HGNC Symbol;Acc:HGNC:94]	49196175	1	652	195	513	133	232	289	1397	617	297.028237155637	-0.640375407283025	0.285917348998094	-2.23972210685016	0.0251089694588324	0.232122915650603
ENSCAFG00845019756	MANF	mesencephalic astrocyte derived neurotrophic factor [Source:HGNC Symbol;Acc:HGNC:15461]	38545264	20	223	279	416	228	209	480	848	987	293.617509651395	0.594294821484175	0.265348067367089	2.23968023351763	0.025111689717981	0.232122915650603
ENSCAFG00845022980	ENSCAFG00845022980		183743	37	6	76	20	39	23	23	49	138	36.2323414388434	1.05968447702639	0.47316051072843	2.23958773608348	0.0251176996255029	0.232122915650603
ENSCAFG00845003164	C7H18orf25	chromosome 18 open reading frame 25 [Source:HGNC Symbol;Acc:HGNC:28172]	44922710	7	105	101	104	80	39	154	248	335	93.7044051284675	0.781993676137294	0.349352899744017	2.23840614092595	0.0251945819399191	0.232638413641212
ENSCAFG00845012509	ARL10	ADP ribosylation factor like GTPase 10 [Source:HGNC Symbol;Acc:HGNC:22042]	37313765	4	14	2	54	4	15	1	83	7	11.8591226326472	-1.0479669478925	0.468345862818386	-2.23759198295486	0.0252476748432622	0.232738808651309
ENSCAFG00845009826	ENSCAFG00845009826		29943487	25	286	117	467	100	142	141	895	358	181.328060151316	-0.665855938953026	0.297573632200053	-2.23761740591782	0.025246015496377	0.232738808651309
ENSCAFG00845029567	U6	U6 spliceosomal RNA [Source:RFAM;Acc:RF00026]	8481272	30	32	34	43	75	15	49	90	158	43.2378813088054	0.986898736120766	0.441140745110979	2.23715162804218	0.0252764316185941	0.232809238592314
ENSCAFG00845014645	RPP38	ribonuclease P/MRP subunit p38 [Source:HGNC Symbol;Acc:HGNC:30329]	21913380	2	85	39	200	25	84	62	369	126	71.3936157715277	-0.865362657565715	0.387154662642044	-2.23518593747588	0.025405144316778	0.233799429125607
ENSCAFG00845025790	STAG2	stromal antigen 2 [Source:HGNC Symbol;Acc:HGNC:11355]	97181684	X	453	130	564	178	299	318	1316	626	291.314983475742	-0.593791031367298	0.265746152554925	-2.23442945705327	0.0254548292968058	0.234061295243773
ENSCAFG00845028256	ENSCAFG00845028256		2504099	38	318	276	407	254	195	452	920	982	303.665710220149	0.521730915402298	0.233606842272028	2.23337172117055	0.025524441428308	0.234505805622579
ENSCAFG00845018940	CEBPZ	CCAAT enhancer binding protein zeta [Source:HGNC Symbol;Acc:HGNC:24218]	30215214	17	1997	731	2714	854	1339	1666	6050	3251	1397.51741334326	-0.447842166593491	0.200672989455993	-2.23170127582966	0.0256347128771885	0.23532282220733
ENSCAFG00845005727	H1-0	H1.0 linker histone [Source:HGNC Symbol;Acc:HGNC:4714]	27619090	10	48	110	60	39	44	115	152	264	69.9625846064674	0.902725582439493	0.404597717940223	2.2311682503678	0.0256699862136445	0.235412693902648
ENSCAFG00845006462	ENSCAFG00845006462		26468876	6	558	554	855	463	384	775	1797	1792	572.193824069396	0.460243767237755	0.206329803246254	2.23062184908137	0.0257061882727296	0.235412693902648
ENSCAFG00845003590	ENSCAFG00845003590		65311538	8	12	3	12	0	33	1	57	4	10.5360638650082	-1.00177149191668	0.449106855227969	-2.23058606266025	0.02570856085794	0.235412693902648
ENSCAFG00845011970	FNIP2	folliculin interacting protein 2 [Source:HGNC Symbol;Acc:HGNC:29280]	56573255	15	594	181	729	269	379	354	1702	804	380.172433195529	-0.563105235966074	0.252535674848484	-2.22980470503395	0.025760410911964	0.235439722673199
ENSCAFG00845004941	ITGB3BP	integrin subunit beta 3 binding protein [Source:HGNC Symbol;Acc:HGNC:6157]	46826005	5	188	42	156	33	81	85	425	160	85.3745212999691	-0.817425515888552	0.366596996429782	-2.22976599330955	0.025762982130194	0.235439722673199
ENSCAFG00845020316	ISG15	ISG15 ubiquitin like modifier [Source:HGNC Symbol;Acc:HGNC:4053]	56439798	5	405	171	883	269	756	471	2044	911	465.102558563058	-0.743209701337819	0.333384034934185	-2.22929001829539	0.0257946143584413	0.235439722673199
ENSCAFG00845005295	AK1	adenylate kinase 1 [Source:NCBI gene (formerly Entrezgene);Acc:480712]	56461226	9	112	6	113	22	70	59	295	87	55.107180520837	-0.991292418117251	0.444674275021152	-2.22925515102059	0.0257969328788412	0.235439722673199
ENSCAFG00845028574	IQCG	IQ motif containing G [Source:HGNC Symbol;Acc:HGNC:25251]	28978025	33	72	30	188	28	64	41	324	99	60.1769614465425	-0.89404962046428	0.401235977742584	-2.2282389168946	0.0258645871973037	0.235861930397248
ENSCAFG00845019206	ENSCAFG00845019206		40724533	1	106	105	189	105	76	309	371	519	138.114952346612	0.75429529352235	0.338717789383895	2.22691372335171	0.0259530404862486	0.236472951537927
ENSCAFG00845011188	CLTA	clathrin light chain A [Source:HGNC Symbol;Acc:HGNC:2090]	53765885	11	372	456	501	243	204	479	1077	1178	361.45199747429	0.587632972747194	0.263925721982	2.22650891445613	0.0259801125440492	0.236524145993512
ENSCAFG00845028132	TANGO2	transport and golgi organization 2 homolog [Source:HGNC Symbol;Acc:HGNC:25439]	30669585	26	61	142	132	61	21	108	214	311	84.9518228675047	0.913326531902959	0.410411905196912	2.22538995662115	0.0260550711796085	0.237010857883815
ENSCAFG00845016148	HOXA10	homeobox A10 [Source:NCBI gene (formerly Entrezgene);Acc:482373]	40283823	14	465	801	773	635	535	643	1773	2079	659.389534966853	0.637118968781685	0.28637650786788	2.22475989223118	0.0260973612164867	0.237060487213889
ENSCAFG00845013494	SC5D	sterol-C5-desaturase [Source:HGNC Symbol;Acc:HGNC:10547]	12710727	5	1927	1054	3152	888	1567	1642	6646	3584	1554.14459578487	-0.421228297452563	0.189344337930148	-2.22466804160767	0.0261035311997878	0.237060487213889
ENSCAFG00845030913	PEX26	tubulin alpha 8 [Source:HGNC Symbol;Acc:HGNC:12410]	46045486	27	87	36	127	28	80	23	294	87	58.2849391904175	-0.921275159174246	0.414452015219625	-2.22287532776514	0.0262242078657339	0.237960404707586
ENSCAFG00845005093	PTP4A2	protein tyrosine phosphatase 4A2 [Source:HGNC Symbol;Acc:HGNC:9635]	69773164	2	2761	2879	4862	2279	2341	4945	9964	10103	3166.39631879824	0.433866646375455	0.195398494174509	2.22041960051122	0.0263902977542664	0.239270586135516
ENSCAFG00845009243	TAF15	TATA-box binding protein associated factor 15 [Source:HGNC Symbol;Acc:HGNC:11547]	38654496	9	1158	1179	1293	684	662	1350	3113	3213	1016.67662680132	0.486395422450996	0.219129086092088	2.21967531159506	0.0264408159039855	0.239531631340542
ENSCAFG00845011806	LRRIQ1	leucine rich repeats and IQ motif containing 1 [Source:HGNC Symbol;Acc:HGNC:25708]	27226743	15	929	308	962	329	505	601	2396	1238	548.46498013268	-0.485857762098592	0.219110553676144	-2.21740922081149	0.0265951401831216	0.240534389269004
ENSCAFG00845018090	C18H7orf25	chromosome 7 open reading frame 25 [Source:HGNC Symbol;Acc:HGNC:21703]	7280224	18	55	12	153	30	62	29	270	71	49.065615618974	-0.968568711272203	0.43679435688849	-2.21744785846551	0.0265925023935649	0.240534389269004
ENSCAFG00845019145	KIAA0586	KIAA0586 [Source:HGNC Symbol;Acc:HGNC:19960]	34012822	8	886	1169	1151	848	920	1367	2957	3384	1061.16677421702	0.546078320747486	0.246663382451892	2.21386050624676	0.0268383762636997	0.242362154029757
ENSCAFG00845002535	ENSCAFG00845002535		39551806	8	290	118	575	154	273	233	1138	505	245.955903116758	-0.635153986512468	0.286904139798911	-2.21381952507776	0.0268411963782615	0.242362154029757
ENSCAFG00845003304	TMEM225B	transmembrane protein 225B [Source:HGNC Symbol;Acc:HGNC:53075]	9950556	6	3	36	45	45	10	54	58	135	32.6716347457803	1.04539389693495	0.472413217158962	2.21288028989077	0.0269058999107129	0.242549097723312
ENSCAFG00845028127	ENSCAFG00845028127		62008456	22	193	229	183	257	171	233	547	719	220.859423296864	0.722326065616063	0.326406449006561	2.21296505572885	0.0269000549032046	0.242549097723312
ENSCAFG00845003828	MT1E	metallothionein 1E [Source:NCBI gene (formerly Entrezgene);Acc:403800]	60142510	2	216	465	291	191	271	452	778	1108	320.703374046088	0.735224211607944	0.332356559233045	2.21215496184148	0.0269559595782476	0.242603636204228
ENSCAFG00845004188	SRSF5	serine and arginine rich splicing factor 5 [Source:HGNC Symbol;Acc:HGNC:10787]	43742032	8	1148	978	1573	832	758	1558	3479	3368	1083.97703466754	0.395972883081588	0.178976933832554	2.21242410741068	0.0269373746944869	0.242603636204228
ENSCAFG00845007723	PPP1R18	protein phosphatase 1 regulatory subunit 18 [Source:HGNC Symbol;Acc:HGNC:29413]	624441	12	464	154	692	217	445	399	1601	770	361.894097451214	-0.617320318557889	0.279123533876515	-2.21163837382123	0.0269916617295255	0.242726811230031
ENSCAFG00845025693	SLC5A3	solute carrier family 5 member 3 [Source:NCBI gene (formerly Entrezgene);Acc:445542]	28815024	31	829	693	1709	1145	1105	3611	3643	5449	1424.21835232725	0.722886303103616	0.327095807554404	2.21001396657578	0.0271041930012121	0.243540120487664
ENSCAFG00845019136	ENSCAFG00845019136		56322356	5	44	7	76	2	43	29	163	38	28.3043141840869	-1.04378407586764	0.472650365419277	-2.20836405138866	0.0272189056405291	0.244371689484392
ENSCAFG00845017966	RACGAP1	Rac GTPase activating protein 1 [Source:HGNC Symbol;Acc:HGNC:9804]	4738129	27	98	23	105	11	37	35	240	69	43.2403729714679	-0.948107985603778	0.429439190319258	-2.20778169989313	0.0272594943525817	0.24453696113687
ENSCAFG00845006158	ERBB3	erb-b2 receptor tyrosine kinase 3 [Source:HGNC Symbol;Acc:HGNC:3431]	417394	10	328	85	347	114	141	130	816	329	169.594672493326	-0.679506180512012	0.308040041959796	-2.20590211645503	0.0273908540141062	0.244980486300809
ENSCAFG00845015069	SMDT1	single-pass membrane protein with aspartate rich tail 1 [Source:HGNC Symbol;Acc:HGNC:25055]	24038246	10	371	130	780	166	179	215	1330	511	259.677036771399	-0.676817595138602	0.307094423830394	-2.20393970915084	0.0275285844437175	0.244980486300809
ENSCAFG00845010942	NFIB	nuclear factor I B [Source:HGNC Symbol;Acc:HGNC:7785]	35483618	11	809	413	1157	336	528	495	2494	1244	566.75488746129	-0.470222732528562	0.21330159821698	-2.20449699608078	0.0274894109762966	0.244980486300809
ENSCAFG00845012624	KRIT1	KRIT1 ankyrin repeat containing [Source:HGNC Symbol;Acc:HGNC:1573]	17643248	14	203	62	262	68	162	145	627	275	135.790384781597	-0.705101854182427	0.319891216558089	-2.20419260575223	0.0275108015750495	0.244980486300809
ENSCAFG00845017787	CEP57	centrosomal protein 57 [Source:HGNC Symbol;Acc:HGNC:30794]	5489231	21	382	188	754	103	267	327	1403	618	290.135576211862	-0.647508941682528	0.293843069617299	-2.20358759022577	0.027553360817506	0.244980486300809
ENSCAFG00845009011	CLNS1A	chloride nucleotide-sensitive channel 1A [Source:NCBI gene (formerly Entrezgene);Acc:403971]	21335097	21	54	122	69	33	17	79	140	234	62.1055441804661	0.953792497131633	0.432726249743387	2.20414753599359	0.027513970008476	0.244980486300809
ENSCAFG00845025695	DAO	D-amino acid oxidase [Source:HGNC Symbol;Acc:HGNC:2671]	18376518	26	218	85	316	70	114	104	648	259	132.641838481016	-0.686683679821281	0.311373885716491	-2.2053348444465	0.0274306064524051	0.244980486300809
ENSCAFG00845001241	CIB1	calcium and integrin binding 1 [Source:HGNC Symbol;Acc:HGNC:16920]	53600750	3	171	184	192	155	104	208	467	547	167.586385183188	0.645634686064915	0.292655377872402	2.20612616367642	0.0273751672657569	0.244980486300809
ENSCAFG00845012610	MXD4	MAX dimerization protein 4 [Source:HGNC Symbol;Acc:HGNC:13906]	62403118	3	89	125	222	114	78	275	389	514	141.352082067882	0.74010208176701	0.335855739574368	2.20363088838365	0.0275503131641633	0.244980486300809
ENSCAFG00845003379	FXYD2	FXYD domain containing ion transport regulator 2 [Source:NCBI gene (formerly Entrezgene);Acc:608594]	15757465	5	100	14	88	5	59	53	247	72	45.621494617597	-1.00343767514924	0.454869700429834	-2.20598926286151	0.0273847515051372	0.244980486300809
ENSCAFG00845027815	ENSCAFG00845027815		30382156	11	140	2	48	3	16	32	204	37	31.7636555264432	-1.05121374817273	0.476590296728263	-2.20569691701486	0.0274052279316885	0.244980486300809
ENSCAFG00845006973	KLHL2	kelch like family member 2 [Source:HGNC Symbol;Acc:HGNC:6353]	62054088	15	35	81	53	24	12	76	100	181	45.7077443817541	0.974744740681343	0.442483587652395	2.20289467876734	0.0276021727695357	0.245098372439386
ENSCAFG00845006056	ENSCAFG00845006056		23684855	21	139	174	131	83	59	179	329	436	124.760448375192	0.760199621345072	0.345111019473186	2.20276832222142	0.027611081956437	0.245098372439386
ENSCAFG00845008396	ARHGEF17	Rho guanine nucleotide exchange factor 17 [Source:HGNC Symbol;Acc:HGNC:21726]	25067480	21	174	58	327	93	138	77	639	228	129.102044153139	-0.769810505277104	0.349883072984263	-2.20019362100358	0.0277931606999335	0.245922629788737
ENSCAFG00845028819	ARSJ	arylsulfatase family member J [Source:NCBI gene (formerly Entrezgene);Acc:487909]	33861117	32	154	34	215	55	139	114	508	203	106.615131405742	-0.799847294279238	0.363444046688423	-2.20074397026769	0.0277541541203992	0.245922629788737
ENSCAFG00845026005	RBM3	RNA binding motif protein 3 [Source:HGNC Symbol;Acc:HGNC:9900]	50268437	X	358	326	444	300	154	373	956	999	314.4791453221	0.579740776536489	0.263385110037792	2.20111446867024	0.0277279212534603	0.245922629788737
ENSCAFG00845026384	ENSCAFG00845026384		25279211	34	110	23	102	42	103	38	315	103	66.2440427347669	-0.906318662249141	0.411889342986431	-2.20039357094752	0.0277789835748734	0.245922629788737
ENSCAFG00845023943	MAP6D1	MAP6 domain containing 1 [Source:HGNC Symbol;Acc:HGNC:25753]	16684570	34	344	137	604	100	213	283	1161	520	241.235252775236	-0.632715549377361	0.287768457143127	-2.19869667321692	0.0278994976719633	0.246665566827102
ENSCAFG00845030068	FLACC1	flagellum associated containing coiled-coil domains 1 [Source:HGNC Symbol;Acc:HGNC:14439]	10309338	37	4	40	35	37	5	25	44	102	25.742065237713	1.04552070105625	0.475790972943946	2.19743702699341	0.0279892492982535	0.247260796084331
ENSCAFG00845014585	MAK16	MAK16 homolog [Source:HGNC Symbol;Acc:HGNC:13703]	33194449	16	470	159	909	187	257	370	1636	716	334.227956587049	-0.611571261756144	0.278567418044312	-2.19541562344114	0.0281337974055146	0.247941739724859
ENSCAFG00845015622	SRXN1	sulfiredoxin 1 [Source:HGNC Symbol;Acc:HGNC:16132]	20923866	24	245	320	620	295	173	523	1038	1138	339.469048792532	0.619657231176538	0.282191083094923	2.19587814179125	0.0281006666408459	0.247941739724859
ENSCAFG00845028528	ENSCAFG00845028528		5558187	36	33	54	18	39	14	38	65	131	34.9610167305662	0.993956219936066	0.452727421893418	2.19548490298885	0.0281288326827659	0.247941739724859
ENSCAFG00845002376	METTL4	methyltransferase 4, N6-adenosine [Source:HGNC Symbol;Acc:HGNC:24726]	69291648	7	51	0	49	9	28	11	128	20	21.0280050523639	-1.04489576326864	0.476371935001901	-2.19344526092721	0.0282753143705026	0.248989888925552
ENSCAFG00845002442	ENSCAFG00845002442		36307742	2	1928	1219	1874	1303	965	2216	4767	4738	1511.23239481834	0.425689442235191	0.194117615211864	2.19294597128954	0.0283112720092896	0.249107560975593
ENSCAFG00845003006	ENSCAFG00845003006		68948221	6	106	18	220	63	242	118	568	199	121.829804563996	-0.939763972934386	0.428656990616258	-2.1923449133148	0.0283546110161396	0.249289941350031
ENSCAFG00845014952	RPL11	ribosomal protein L11 [Source:NCBI gene (formerly Entrezgene);Acc:100684296]	76289729	2	2899	2333	3635	1779	1490	3405	8024	7517	2436.06057863895	0.38232722274669	0.174505478585365	2.19091816397995	0.028457715049649	0.249846124053061
ENSCAFG00845020960	ENSCAFG00845020960		34298875	15	70	103	92	68	78	226	240	397	103.754796981918	0.816014359614988	0.372466016491493	2.19084244866571	0.0284631956290834	0.249846124053061
ENSCAFG00845024147	ARRDC2	arrestin domain containing 2 [Source:HGNC Symbol;Acc:HGNC:25225]	45416473	20	36	0	135	19	66	23	237	42	39.6991360805217	-1.04350472683072	0.47646067970653	-2.19011719387517	0.0285157385740848	0.250076089113042
ENSCAFG00845009244	SEL1L	SEL1L adaptor subunit of ERAD E3 ubiquitin ligase [Source:HGNC Symbol;Acc:HGNC:10717]	54001605	8	720	798	853	719	550	749	2123	2266	737.122473744958	0.544522336803761	0.248656807468453	2.18985493438721	0.0285347591931253	0.250076089113042
ENSCAFG00845011670	LNX1	ligand of numb-protein X 1 [Source:HGNC Symbol;Acc:HGNC:6657]	46692023	13	46	9	16	3	38	1	100	13	18.3766206129739	-1.03577690791213	0.473078194331185	-2.18944123894034	0.0285647850639308	0.250140393431165
ENSCAFG00845015662	TTLL5	tubulin tyrosine ligase like 5 [Source:HGNC Symbol;Acc:HGNC:19963]	48876026	8	144	189	140	79	74	218	358	486	137.096321792952	0.749546844183528	0.342403475534755	2.18907487143029	0.0285913986065669	0.250174737807461
ENSCAFG00845027606	NPTN	neuroplastin [Source:HGNC Symbol;Acc:HGNC:17867]	37053694	30	452	372	643	383	212	561	1307	1316	413.833793271609	0.519060338702147	0.237353985430062	2.18686169419764	0.028752622048494	0.251385930281242
ENSCAFG00845003144	ITPKC	inositol-trisphosphate 3-kinase C [Source:HGNC Symbol;Acc:HGNC:14897]	113636486	1	37	9	179	5	81	62	297	76	51.3501290140754	-1.02449701692571	0.468847922393267	-2.18513715853979	0.02887879145234	0.251889775128203
ENSCAFG00845019490	BIN3	bridging integrator 3 [Source:HGNC Symbol;Acc:HGNC:1054]	34825174	25	122	118	121	107	53	146	296	371	109.461307735339	0.726529923238914	0.332462884291913	2.18529633702208	0.0288671258022163	0.251889775128203
ENSCAFG00845014574	SLC44A3	solute carrier family 44 member 3 [Source:HGNC Symbol;Acc:HGNC:28689]	54779044	6	62	0	78	9	53	31	193	40	33.3814845077598	-1.04122656744042	0.476438878453914	-2.1854357705217	0.0288569105283489	0.251889775128203
ENSCAFG00845001587	KMT2B	lysine methyltransferase 2B [Source:HGNC Symbol;Acc:HGNC:15840]	117497003	1	1005	685	963	850	486	963	2454	2498	807.267308026815	0.506742455601578	0.232171354462218	2.18262264427648	0.0290636108014148	0.252205249343772
ENSCAFG00845010016	GTSE1	G2 and S-phase expressed 1 [Source:HGNC Symbol;Acc:HGNC:13698]	20596877	10	116	48	152	17	57	22	325	87	59.4537741029968	-0.933570711665814	0.427583258633912	-2.18336591252072	0.0290088741388765	0.252205249343772
ENSCAFG00845010629	PPP1CB	protein phosphatase 1 catalytic subunit beta [Source:NCBI gene (formerly Entrezgene);Acc:403558]	23225011	17	114	69	77	113	64	223	255	405	107.897880951967	0.816305501193384	0.373838617813166	2.18357725044166	0.0289933267461496	0.252205249343772
ENSCAFG00845013005	AP3D1	adaptor related protein complex 3 subunit delta 1 [Source:HGNC Symbol;Acc:HGNC:568]	57626308	20	2232	1891	2699	1988	1094	1926	6025	5805	1924.99619203096	0.494334149707221	0.226644484437178	2.18109940303551	0.0291760649967914	0.252205249343772
ENSCAFG00845021658	EEF1AKMT1	EEF1A lysine methyltransferase 1 [Source:HGNC Symbol;Acc:HGNC:27351]	17496208	25	160	211	219	108	100	269	479	588	171.047948859774	0.667909342071384	0.306004604457782	2.18267742491938	0.029059573546596	0.252205249343772
ENSCAFG00845023768	SFI1	SFI1 centrin binding protein [Source:HGNC Symbol;Acc:HGNC:29064]	24787144	26	247	326	353	193	143	303	743	822	253.978655872367	0.61711653933051	0.282609269804461	2.18363870285464	0.0289888072529993	0.252205249343772
ENSCAFG00845029918	FOXJ2	forkhead box J2 [Source:HGNC Symbol;Acc:HGNC:24818]	37765255	27	173	16	269	53	147	140	589	209	115.369166920761	-0.89365090049916	0.409763858196429	-2.18089243993493	0.0291913730274235	0.252205249343772
ENSCAFG00845027898	MLF2	myeloid leukemia factor 2 [Source:HGNC Symbol;Acc:HGNC:7126]	38637085	27	188	118	124	158	89	272	401	548	155.221529850475	0.727666216532647	0.33356962239407	2.18145228966024	0.0291499796602823	0.252205249343772
ENSCAFG00845010689	LRPAP1	LDL receptor related protein associated protein 1 [Source:HGNC Symbol;Acc:HGNC:6701]	61316257	3	1381	910	1246	970	677	1449	3304	3329	1067.46809891247	0.455018441592724	0.208441282781009	2.18295740422387	0.0290389470103339	0.252205249343772
ENSCAFG00845018543	MSRB1	methionine sulfoxide reductase B1 [Source:NCBI gene (formerly Entrezgene);Acc:611032]	39298520	6	13	53	29	26	25	73	67	152	37.3273845736569	0.984901778278774	0.451441539483272	2.18168177302893	0.0291330270493587	0.252205249343772
ENSCAFG00845014880	SYNGR2	synaptogyrin 2 [Source:NCBI gene (formerly Entrezgene);Acc:100687829]	3650453	9	197	198	299	215	145	298	641	711	219.734042529114	0.583639855083941	0.267465070312931	2.18211617091192	0.0291009600318431	0.252205249343772
ENSCAFG00845012471	ENSCAFG00845012471		37304239	4	267	299	351	243	212	380	830	922	287.599259852097	0.555274328578263	0.254515832892912	2.18168874708827	0.0291325119879696	0.252205249343772
ENSCAFG00845028375	ENSCAFG00845028375		4540608	28	299	131	592	149	310	275	1201	555	264.028435798035	-0.623092903710838	0.285742601561418	-2.18060905271386	0.02921234498068	0.252205249343772
ENSCAFG00845001915	KIAA2013	KIAA2013 [Source:HGNC Symbol;Acc:HGNC:28513]	85009551	2	247	256	401	223	169	395	817	874	268.981922293398	0.541330394900007	0.248399826371571	2.17927042384585	0.0293115850078396	0.252538822346382
ENSCAFG00845022078	TMEM62	transmembrane protein 62 [Source:HGNC Symbol;Acc:HGNC:26269]	10158041	30	103	23	120	18	59	56	282	97	54.5790790763093	-0.880421668098203	0.404190078390289	-2.17823671378708	0.0293884180562728	0.252538822346382
ENSCAFG00845023493	TSPAN5	tetraspanin 5 [Source:HGNC Symbol;Acc:HGNC:17753]	20890676	32	282	72	478	165	283	188	1043	425	224.026201701008	-0.726510977361455	0.333314876901677	-2.17965361796847	0.0292831471002802	0.252538822346382
ENSCAFG00845022954	PPP1R15B	protein phosphatase 1 regulatory subunit 15B [Source:HGNC Symbol;Acc:HGNC:14951]	948852	38	135	116	153	123	63	185	351	424	125.126310367427	0.682280082117992	0.313138319701499	2.17884570233493	0.029343132539183	0.252538822346382
ENSCAFG00845006709	CFAP70	cilia and flagella associated protein 70 [Source:HGNC Symbol;Acc:HGNC:30726]	24111720	4	7	116	51	21	5	15	63	152	38.8185931266966	1.03848988329859	0.476692483116479	2.17853211468585	0.0293664439945421	0.252538822346382
ENSCAFG00845003485	ENSCAFG00845003485		64888226	5	11	77	62	28	32	126	105	231	54.6928211958732	0.984358568277469	0.451729764413599	2.17908724601153	0.0293251875392491	0.252538822346382
ENSCAFG00845011396	EGFR	epidermal growth factor receptor [Source:HGNC Symbol;Acc:HGNC:3236]	5890228	18	177	147	243	240	150	320	570	707	210.66710438679	0.659700757684284	0.302963186744112	2.1774947800555	0.0294436708583828	0.252619821956163
ENSCAFG00845011986	FUS	FUS RNA binding protein [Source:HGNC Symbol;Acc:HGNC:4010]	17190642	6	1675	1850	1869	1046	571	1362	4115	4258	1351.54679204017	0.600668534145042	0.275842421334929	2.17757852921291	0.0294374294752284	0.252619821956163
ENSCAFG00845025045	SYNJ1	synaptojanin 1 [Source:NCBI gene (formerly Entrezgene);Acc:478403]	27428088	31	85	217	233	152	119	203	437	572	169.394367277312	0.751812265779287	0.345723689608074	2.17460442653372	0.0296597723377056	0.254276042008713
ENSCAFG00845018721	ZDHHC13	zinc finger DHHC-type palmitoyltransferase 13 [Source:HGNC Symbol;Acc:HGNC:18413]	42366308	21	13	39	9	15	4	19	26	73	17.8948469933495	1.03616424302855	0.476554815676957	2.1742813396118	0.0296840129430251	0.254286124861579
ENSCAFG00845007935	EZH1	enhancer of zeste 1 polycomb repressive complex 2 subunit [Source:HGNC Symbol;Acc:HGNC:3526]	20981878	9	107	97	201	182	112	307	420	586	163.24771648653	0.746120481732265	0.343501305157909	2.17210377523681	0.0298478362923552	0.255094879940478
ENSCAFG00845010894	ENSCAFG00845010894		46888521	18	603	751	1290	564	466	1094	2359	2409	748.186064679548	0.504977111850727	0.232449640306629	2.1724151140204	0.0298243660163298	0.255094879940478
ENSCAFG00845028882	ENSCAFG00845028882		28594320	32	720	305	1241	319	457	573	2418	1197	532.089689357849	-0.487204331912419	0.224300432163352	-2.17210607760934	0.0298476626697258	0.255094879940478
ENSCAFG00845002352	ENSCAFG00845002352		58972791	2	1068	1290	1628	830	926	1670	3622	3790	1196.38311990962	0.470530504811255	0.216735666677254	2.17098787672973	0.0299320888054911	0.25561679247137
ENSCAFG00845024723	PRKACA	protein kinase cAMP-activated catalytic subunit alpha [Source:NCBI gene (formerly Entrezgene);Acc:403556]	48926580	20	360	500	483	265	261	469	1104	1234	383.456356506437	0.584502255695753	0.269320705784874	2.17028339500431	0.0299853837556779	0.255873727481694
ENSCAFG00845001782	RDH13	retinol dehydrogenase 13 [Source:HGNC Symbol;Acc:HGNC:19978]	103192925	1	8	1	88	1	8	7	104	9	12.8680891472954	-0.998655813831906	0.460591552866527	-2.16820262468274	0.0301432732126918	0.256126161485258
ENSCAFG00845012662	DST	dystonin [Source:HGNC Symbol;Acc:HGNC:1090]	24213299	12	4705	1118	4386	1857	2009	2377	11100	5352	2471.9992548097	-0.515966953015248	0.238067586886263	-2.1673129037165	0.030211003252416	0.256126161485258
ENSCAFG00845013097	CEP135	centrosomal protein 135 [Source:HGNC Symbol;Acc:HGNC:29086]	48816796	13	469	142	720	207	303	350	1492	699	323.481257383108	-0.574393886714685	0.264925877298769	-2.16813054493319	0.0301487554244067	0.256126161485258
ENSCAFG00845024158	FRMD8	FERM domain containing 8 [Source:HGNC Symbol;Acc:HGNC:25462]	52823570	18	299	111	499	118	166	190	964	419	200.957132319171	-0.608614647842514	0.280916450352169	-2.16653260099054	0.0302705114208881	0.256126161485258
ENSCAFG00845014439	MATN4	matrilin 4 [Source:HGNC Symbol;Acc:HGNC:6910]	33311315	24	0	44	1	8	0	0	1	52	11.3876380370939	0.886999958081177	0.408859665296728	2.16944842783022	0.0300486557073826	0.256126161485258
ENSCAFG00845023953	DUSP16	dual specificity phosphatase 16 [Source:HGNC Symbol;Acc:HGNC:17909]	34019158	27	146	47	230	73	162	94	538	214	116.239053332412	-0.768091012419518	0.3543119719878	-2.16783815717626	0.0301710025195196	0.256126161485258
ENSCAFG00845003647	PPP2R5A	protein phosphatase 2 regulatory subunit B'alpha [Source:HGNC Symbol;Acc:HGNC:9309]	10208105	7	1320	490	2183	684	1219	1251	4722	2425	1083.480203211	-0.523081103018344	0.241375191606564	-2.16708726168908	0.030228201033178	0.256126161485258
ENSCAFG00845008761	STXBP6	syntaxin binding protein 6 [Source:HGNC Symbol;Acc:HGNC:19666]	4749209	8	522	136	619	222	282	287	1423	645	309.46557415639	-0.589243562330545	0.271901444415083	-2.16712185401637	0.030225563960499	0.256126161485258
ENSCAFG00845017148	ENSCAFG00845017148		11421319	10	253	403	288	192	201	324	742	919	279.742607473	0.669193695104975	0.30887768160026	2.16653301604039	0.0302704797412205	0.256126161485258
ENSCAFG00845022196	ENSCAFG00845022196		22535259	14	1137	844	1448	891	682	1383	3267	3118	1015.28129606273	0.396955345083095	0.182989808793762	2.1692756973722	0.0300617591515083	0.256126161485258
ENSCAFG00845026406	ENSCAFG00845026406		44574889	25	2393	1922	2732	1493	1172	2497	6297	5912	1933.89882571629	0.397265568565751	0.183222003464445	2.16821976102255	0.0301419699901151	0.256126161485258
ENSCAFG00845006371	ANP32B	acidic nuclear phosphoprotein 32 family member B [Source:HGNC Symbol;Acc:HGNC:16677]	56360282	11	9566	2558	8853	3452	3080	3572	21499	9582	4617.80854622368	-0.539529130121606	0.249123377629461	-2.16571056179275	0.0303333114463187	0.256460704521214
ENSCAFG00845000454	PEX11A	peroxisomal biogenesis factor 11 alpha [Source:HGNC Symbol;Acc:HGNC:8852]	53090755	3	25	5	73	0	20	12	118	17	17.4331435430776	-1.02659112335945	0.474119076548626	-2.1652601089848	0.03036777142548	0.25655531031871
ENSCAFG00845000223	TRIM28	tripartite motif containing 28 [Source:HGNC Symbol;Acc:HGNC:16384]	100022040	1	237	236	306	165	166	450	709	851	247.23082125689	0.594995140335619	0.274877737920702	2.1645810418713	0.0304197841366144	0.256601469094242
ENSCAFG00845006850	ENSCAFG00845006850		5063927	12	424	425	495	326	240	450	1159	1201	384.185531592169	0.52498079298594	0.242501942222798	2.16485191076785	0.0303990279391623	0.256601469094242
ENSCAFG00845019679	NR1D2	nuclear receptor subfamily 1 group D member 2 [Source:HGNC Symbol;Acc:HGNC:7963]	20065641	23	54	29	129	21	74	26	257	76	50.2107141210682	-0.921156088375171	0.42565317476842	-2.16410012418287	0.0304566659929803	0.256615366599623
ENSCAFG00845009189	ENSCAFG00845009189		41360146	12	574	240	814	159	297	407	1685	806	362.533336245885	-0.546798966707088	0.252685272725705	-2.1639526546553	0.0304679832089711	0.256615366599623
ENSCAFG00845002883	DMAC2L	distal membrane arm assembly component 2 like [Source:HGNC Symbol;Acc:HGNC:18799]	26938131	8	55	103	148	58	57	254	260	415	104.384339838741	0.838765159296537	0.387779589630656	2.16299460241171	0.0305415947652408	0.256842930806087
ENSCAFG00845001984	ENSCAFG00845001984		175666	4	186	31	236	59	100	109	522	199	104.152236712845	-0.783656221278678	0.362280047613006	-2.16312277323037	0.0305317379698823	0.256842930806087
ENSCAFG00845005509	HNRNPU	heterogeneous nuclear ribonucleoprotein U [Source:HGNC Symbol;Acc:HGNC:5048]	35655401	7	2451	2022	2638	1475	1114	2429	6203	5926	1927.54829958103	0.427847319554284	0.197900673450888	2.16192957857953	0.0306236046782415	0.257336312178058
ENSCAFG00845017420	TRAF3IP2	TRAF3 interacting protein 2 [Source:HGNC Symbol;Acc:HGNC:1343]	68911760	12	128	20	112	17	56	63	296	100	56.4593928209546	-0.89900019660711	0.416070841085534	-2.16069021866951	0.0307192769932354	0.257365842977913
ENSCAFG00845023616	TTC39A	tetratricopeptide repeat domain 39A [Source:HGNC Symbol;Acc:HGNC:18657]	10029265	15	267	69	314	117	155	58	736	244	148.842340210982	-0.799625680181585	0.370146926608753	-2.16029263705543	0.0307500226056401	0.257365842977913
ENSCAFG00845001712	PFKFB3	6-phosphofructo-2-kinase/fructose-2,6-biphosphatase 3 [Source:HGNC Symbol;Acc:HGNC:8874]	30097497	2	1862	1763	2907	988	1166	4395	5935	7146	1988.51623633046	0.58540831654516	0.271202495126473	2.15856537850863	0.0308839011573495	0.257365842977913
ENSCAFG00845026480	HR	HR lysine demethylase and nuclear receptor corepressor [Source:HGNC Symbol;Acc:HGNC:5172]	35333417	25	73	3	74	3	21	29	168	35	26.5536348630332	-1.02783301521104	0.475628384320405	-2.1610001612491	0.0306953269591333	0.257365842977913
ENSCAFG00845017325	CA2	carbonic anhydrase 2 [Source:NCBI gene (formerly Entrezgene);Acc:477928]	32107905	29	922	314	1043	370	458	520	2423	1204	545.438489628761	-0.477322692944766	0.220964879054774	-2.16017448106061	0.0307591648862687	0.257365842977913
ENSCAFG00845003923	RNF214	ring finger protein 214 [Source:HGNC Symbol;Acc:HGNC:25335]	16264154	5	435	90	484	196	302	245	1221	531	267.385067656579	-0.672825068823891	0.311633043885416	-2.15902992967357	0.0308478450332451	0.257365842977913
ENSCAFG00845004624	RBM7	RNA binding motif protein 7 [Source:HGNC Symbol;Acc:HGNC:9904]	18897968	5	88	45	189	33	79	29	356	107	68.2721862949516	-0.87391323164337	0.404716147749209	-2.15932385328225	0.0308250508328417	0.257365842977913
ENSCAFG00845001841	COG7	component of oligomeric golgi complex 7 [Source:HGNC Symbol;Acc:HGNC:18622]	22496914	6	79	29	163	12	29	25	271	66	44.9830033553443	-0.954785279410495	0.442275548768072	-2.15880186474243	0.030865541767263	0.257365842977913
ENSCAFG00845028068	GLE1	GLE1 RNA export mediator [Source:HGNC Symbol;Acc:HGNC:4315]	55945738	9	403	329	467	328	245	499	1115	1156	366.429153563395	0.490372101570595	0.226986794176523	2.1603552019385	0.030745182613597	0.257365842977913
ENSCAFG00845009526	ENSCAFG00845009526		57587878	8	494	70	574	165	269	333	1337	568	277.391363134108	-0.71756433145269	0.332230954948592	-2.1598358634695	0.0307853782386434	0.257365842977913
ENSCAFG00845028861	ENSCAFG00845028861		37233558	9	13	7	112	2	11	7	136	16	18.0493425174792	-1.02483973288132	0.474562375391842	-2.15954695530827	0.0308077586039264	0.257365842977913
ENSCAFG00845013055	GPR21	G protein-coupled receptor 21 [Source:HGNC Symbol;Acc:HGNC:4476]	60678753	9	90	112	94	133	71	108	255	353	106.115418403811	0.788636527252529	0.36548659551134	2.15777141196977	0.0309456086061786	0.25768529825009
ENSCAFG00845009224	ACSL6	acyl-CoA synthetase long chain family member 6 [Source:HGNC Symbol;Acc:HGNC:16496]	21003713	11	63	2	111	18	66	41	240	61	43.4654108382872	-1.0051358028864	0.465932249000673	-2.15725742324599	0.0309856124595411	0.257725390334464
ENSCAFG00845011260	RBM8A	RNA binding motif protein 8A [Source:HGNC Symbol;Acc:HGNC:9905]	59717932	17	1944	1572	2728	1802	1362	2377	6034	5751	1897.4722163501	0.404082020858395	0.187328574286802	2.15707626237384	0.0309997228253558	0.257725390334464
ENSCAFG00845025652	ENSCAFG00845025652		36722390	34	1565	497	2288	747	1425	1477	5278	2721	1216.65405883193	-0.547731904903261	0.253954761356466	-2.15680896068899	0.0310205526506879	0.257725390334464
ENSCAFG00845002366	SLC25A16	solute carrier family 25 member 16 [Source:HGNC Symbol;Acc:HGNC:10986]	19967641	4	171	146	229	138	99	312	499	596	172.316263320855	0.62393009821127	0.28940812383352	2.15588315195389	0.0310927903661366	0.258131034477904
ENSCAFG00845021555	HERC1	HECT and RLD domain containing E3 ubiquitin protein ligase family member 1 [Source:HGNC Symbol;Acc:HGNC:4867]	28369389	30	614	749	692	476	300	493	1606	1718	551.496415454474	0.612844836634065	0.284319774420419	2.15547735954468	0.0311244984516327	0.258199846071671
ENSCAFG00845005865	RARS2	arginyl-tRNA synthetase 2, mitochondrial [Source:HGNC Symbol;Acc:HGNC:21406]	47799947	12	830	371	874	288	456	359	2160	1018	487.174810168533	-0.528777069793019	0.245358504728868	-2.15512020004092	0.0311524293829161	0.25823724356891
ENSCAFG00845027090	TMEM187	transmembrane protein 187 [Source:HGNC Symbol;Acc:HGNC:13705]	124957524	X	324	134	639	125	188	239	1151	498	236.024816955378	-0.611707068874284	0.283910388172847	-2.15457797374385	0.0311948742010281	0.258394806961934
ENSCAFG00845020350	PELI1	pellino E3 ubiquitin protein ligase 1 [Source:HGNC Symbol;Acc:HGNC:8827]	64736553	10	99	154	167	82	74	203	340	439	125.132141689447	0.713423338489216	0.331340635579119	2.15314169734204	0.031307544075271	0.259133388460858
ENSCAFG00845007720	MAP4	microtubule associated protein 4 [Source:HGNC Symbol;Acc:HGNC:6862]	41382542	20	1247	910	1067	916	619	1160	2933	2986	967.753194817416	0.483663938360212	0.22473801942668	2.15212334608122	0.0313876408513955	0.259406851864045
ENSCAFG00845008066	APBA3	amyloid beta precursor protein binding family A member 3 [Source:HGNC Symbol;Acc:HGNC:580]	56373266	20	54	121	83	49	33	82	170	252	70.8633823732767	0.864576436734099	0.401721934679615	2.15217632421198	0.0313834696112336	0.259406851864045
ENSCAFG00845003287	ENSCAFG00845003287		9946407	6	32	74	23	75	50	74	105	223	60.673094350343	0.947275298835629	0.440488168325539	2.1505124699185	0.031514700694294	0.260261854048383
ENSCAFG00845002771	CYB561D1	cytochrome b561 family member D1 [Source:HGNC Symbol;Acc:HGNC:26804]	42690660	6	259	116	547	126	295	261	1101	503	240.667184879529	-0.649297931486411	0.302053552752164	-2.14961196638916	0.0315859210792292	0.26065477537313
ENSCAFG00845014710	ZNF704	zinc finger protein 704 [Source:HGNC Symbol;Acc:HGNC:32291]	28022536	29	20	38	26	28	12	46	58	112	28.7348571285347	0.963088998313379	0.448465740715999	2.14751966733458	0.0317519331562396	0.261744529040103
ENSCAFG00845021900	KLF7	Kruppel like factor 7 [Source:HGNC Symbol;Acc:HGNC:6350]	15455586	37	2781	109	4225	908	2250	982	9256	1999	1628.39253032126	-1.01035472886516	0.470512449765822	-2.14734961714196	0.031765458490309	0.261744529040103
ENSCAFG00845014793	ENSCAFG00845014793		1266891	32	183	47	187	61	86	44	456	152	90.912751822805	-0.807566897716931	0.376578441063798	-2.14448521119699	0.0319940291428777	0.263431046527429
ENSCAFG00845002040	METTL18	methyltransferase like 18 [Source:HGNC Symbol;Acc:HGNC:28793]	28637567	7	134	29	150	45	69	46	353	120	69.9574693460453	-0.820198430120794	0.382527560481425	-2.1441551272503	0.0320204591811227	0.263451912292446
ENSCAFG00845010218	ENSCAFG00845010218		38255350	13	327	228	372	245	159	464	858	937	282.967267413936	0.544640632114874	0.254065813327396	2.14369900846532	0.0320570117077345	0.263555968738085
ENSCAFG00845014568	SLC35B4	solute carrier family 35 member B4 [Source:NCBI gene (formerly Entrezgene);Acc:482249]	2850651	14	189	13	327	60	157	157	673	230	128.650576909222	-0.900024557934534	0.419953668883576	-2.14315202990654	0.0321008927249905	0.263720076224307
ENSCAFG00845025277	TCTN3	tectonic family member 3 [Source:HGNC Symbol;Acc:HGNC:24519]	9417888	28	148	5	155	48	63	36	366	89	65.1926341373525	-0.96813042900183	0.451830693904861	-2.14268406742124	0.0321384755788333	0.263832236229812
ENSCAFG00845006196	RNGTT	RNA guanylyltransferase and 5'-phosphatase [Source:HGNC Symbol;Acc:HGNC:10073]	48749395	12	1129	179	1186	500	539	498	2854	1177	602.340809375114	-0.664005081602349	0.309943768292208	-2.1423404808589	0.0321660935951122	0.263862486522405
ENSCAFG00845014717	ENSCAFG00845014717		40855767	17	3384	2920	3986	2293	1883	3396	9253	8609	2862.4046209767	0.387241112882533	0.180873912319106	2.14094508112007	0.0322784671060649	0.264587434828525
ENSCAFG00845010713	CYCS	cytochrome c, somatic [Source:NCBI gene (formerly Entrezgene);Acc:475258]	38513097	14	1006	738	988	655	473	1038	2467	2431	782.772313580677	0.443595136079284	0.207416614781799	2.13866732202694	0.0324626209498121	0.264915170963492
ENSCAFG00845019464	API5	apoptosis inhibitor 5 [Source:HGNC Symbol;Acc:HGNC:594]	26950978	18	313	242	177	261	147	297	637	800	243.150646638122	0.684990553253854	0.320179050731298	2.13939841376042	0.032403415306457	0.264915170963492
ENSCAFG00845022765	LDB1	LIM domain binding 1 [Source:HGNC Symbol;Acc:HGNC:6532]	15118375	28	7	40	6	12	2	5	15	57	13.985543064649	1.0021252930772	0.468448315892412	2.13924409391485	0.0324159048066307	0.264915170963492
ENSCAFG00845014459	CIBAR1	CBY1 interacting BAR domain containing 1 [Source:HGNC Symbol;Acc:HGNC:30452]	38807607	29	16	1	29	3	22	5	67	9	11.226303957574	-1.00756708173114	0.470888746345994	-2.13971365752457	0.0323779146335242	0.264915170963492
ENSCAFG00845004005	NGDN	neuroguidin [Source:HGNC Symbol;Acc:HGNC:20271]	3815156	8	533	206	583	181	272	287	1388	674	310.490990847687	-0.51420293926943	0.240428860001285	-2.13869058509316	0.0324607356218773	0.264915170963492
ENSCAFG00845020897	ENSCAFG00845020897		104790	22	149	59	232	34	68	63	449	156	85.9617171759035	-0.786446728238487	0.367567377884898	-2.13959882066781	0.0323872020156923	0.264915170963492
ENSCAFG00845002507	NME7	NME/NM23 family member 7 [Source:HGNC Symbol;Acc:HGNC:20461]	29008284	7	67	13	48	8	24	7	139	28	24.1393695702028	-1.00393123692696	0.469550448535971	-2.13806895522548	0.0325111471323673	0.265114938708838
ENSCAFG00845024773	CFAP298-TCP10L	cilia and flagella associated protein 298 [Source:HGNC Symbol;Acc:HGNC:1301]	27416665	31	576	249	741	135	342	421	1659	805	363.311687509045	-0.570970891328238	0.267198141356672	-2.13688197241639	0.0326075926330938	0.265704884537959
ENSCAFG00845017266	CEP290	centrosomal protein 290 [Source:HGNC Symbol;Acc:HGNC:29021]	29832248	15	846	134	821	376	541	446	2208	956	484.067210461706	-0.678506953046864	0.317623165943044	-2.13620108921317	0.0326630267173282	0.265763741371619
ENSCAFG00845024283	BCAS2	BCAS2 pre-mRNA processing factor [Source:HGNC Symbol;Acc:HGNC:975]	53013752	17	801	599	879	591	518	1059	2198	2249	713.149607045538	0.435509419670053	0.203852023947418	2.13639978272862	0.0326468417577321	0.265763741371619
ENSCAFG00845028923	TSEN2	tRNA splicing endonuclease subunit 2 [Source:HGNC Symbol;Acc:HGNC:28422]	6078684	20	148	64	135	33	128	56	411	153	88.8494675941459	-0.820976544515997	0.38447206844404	-2.13533468852105	0.0327336813737825	0.266142210284625
ENSCAFG00845015288	CASP3	caspase 3 [Source:HGNC Symbol;Acc:HGNC:1504]	48135662	16	55	74	90	74	45	115	190	263	74.6059894385963	0.774170081484988	0.36267836394573	2.1345913030556	0.0327944084666398	0.266439464513415
ENSCAFG00845030750	NF2	NF2, moesin-ezrin-radixin like (MERLIN) tumor suppressor [Source:HGNC Symbol;Acc:HGNC:7773]	23190429	26	216	96	291	95	206	117	713	308	159.493135821952	-0.673636135328634	0.315826716861909	-2.13292954447287	0.0329305063001178	0.266839367418951
ENSCAFG00845007014	ANAPC4	anaphase promoting complex subunit 4 [Source:HGNC Symbol;Acc:HGNC:19990]	85851964	3	424	168	423	129	239	220	1086	517	243.97689451282	-0.561843250738805	0.263404071378597	-2.13300898425087	0.032923989203765	0.266839367418951
ENSCAFG00845022680	DTWD1	DTW domain containing 1 [Source:HGNC Symbol;Acc:HGNC:30926]	15827430	30	155	38	255	59	88	90	498	187	98.3723596197244	-0.752631498384019	0.352893022201395	-2.13274689788141	0.0329454944863298	0.266839367418951
ENSCAFG00845001778	ENSCAFG00845001778		15112824	5	594	225	658	190	311	374	1563	789	352.202987216458	-0.495502947146861	0.232356286717289	-2.1325136244312	0.0329646456620963	0.266839367418951
ENSCAFG00845008360	ENSCAFG00845008360		29335305	25	697	280	917	336	519	471	2133	1087	494.866182250012	-0.485487509594583	0.227615735736144	-2.1329259509429	0.0329308011329529	0.266839367418951
ENSCAFG00845013782	ENSCAFG00845013782		13456080	5	132	64	41	118	19	156	192	338	88.0114776756265	0.926531000009306	0.434563419371403	2.13209616527212	0.0329989418191196	0.266840412696753
ENSCAFG00845006957	ENSCAFG00845006957		50353005	15	100	22	98	16	43	39	241	77	45.593135269463	-0.887883636769771	0.416470790773737	-2.13192294979492	0.0330131812170859	0.266840412696753
ENSCAFG00845026605	ZDHHC12	zinc finger DHHC-type palmitoyltransferase 12 [Source:HGNC Symbol;Acc:HGNC:19159]	55798303	9	49	61	54	59	28	75	131	195	54.8526014817823	0.839538021481326	0.393983927744619	2.13089408567325	0.0330978687455423	0.267328939867842
ENSCAFG00845020387	ENSCAFG00845020387		32301071	18	113	41	524	61	124	148	761	250	136.334400354628	-0.84835330533677	0.398233939046287	-2.13028881307418	0.033147776563992	0.26753604437629
ENSCAFG00845027007	VWA5B2	von Willebrand factor A domain containing 5B2 [Source:HGNC Symbol;Acc:HGNC:25144]	17030996	34	0	72	14	27	7	2	21	101	24.8999270081812	0.978106588326375	0.459264838159954	2.12972234548842	0.0331945430423169	0.26771751063756
ENSCAFG00845023833	PSPC1	paraspeckle component 1 [Source:HGNC Symbol;Acc:HGNC:20320]	18425958	25	510	491	606	446	436	771	1552	1708	534.347900850503	0.499102799446241	0.234538329420072	2.12802231805923	0.0333352332036235	0.268655662331834
ENSCAFG00845011767	ZCCHC10	zinc finger CCHC-type containing 10 [Source:HGNC Symbol;Acc:HGNC:25954]	22052704	11	546	239	1037	281	613	570	2196	1090	499.097136064018	-0.576667912962161	0.271058206796589	-2.1274689291917	0.0333811402638857	0.268829124477238
ENSCAFG00845003770	WDR70	WD repeat domain 70 [Source:HGNC Symbol;Acc:HGNC:25495]	71545391	4	934	642	1162	704	449	1110	2545	2456	786.513880280322	0.434354847384369	0.204214671035488	2.12695221739914	0.0334240535523705	0.268939384913838
ENSCAFG00845004013	ENSCAFG00845004013		6725334	4	401	175	553	126	222	257	1176	558	256.139215702155	-0.542947215244096	0.255298311933909	-2.12671682445222	0.0334436187498296	0.268939384913838
ENSCAFG00845005340	CDO1	cysteine dioxygenase type 1 [Source:HGNC Symbol;Acc:HGNC:1795]	5363481	11	104	188	128	62	52	142	284	392	111.427838996922	0.801253604652633	0.377011867752528	2.12527422393657	0.0335637377771641	0.269708607137926
ENSCAFG00845006151	ALDH1L2	aldehyde dehydrogenase 1 family member L2 [Source:HGNC Symbol;Acc:HGNC:26777]	34151821	10	10	40	25	30	6	18	41	88	23.1297867888127	1.00549607414415	0.473181049554319	2.1249711396752	0.0335890211331136	0.269715191545941
ENSCAFG00845000980	VAMP4	vesicle associated membrane protein 4 [Source:HGNC Symbol;Acc:HGNC:12645]	27051313	7	186	63	373	55	150	179	709	297	143.857804065827	-0.727438406709972	0.342548182417666	-2.12360901049246	0.0337028514723344	0.270432268910107
ENSCAFG00845005257	L1TD1	LINE1 type transposase domain containing 1 [Source:HGNC Symbol;Acc:HGNC:25595]	48056793	5	14	85	17	42	40	56	71	183	47.7359972160806	0.982921660859885	0.462935752393227	2.12323558026897	0.0337341158299587	0.270486274200214
ENSCAFG00845011522	CCDC15	coiled-coil domain containing 15 [Source:HGNC Symbol;Acc:HGNC:25798]	9364705	5	234	71	369	111	138	102	741	284	151.460904939669	-0.695551449777523	0.328036744909154	-2.12034615198412	0.0339768642411275	0.271445600187269
ENSCAFG00845017509	ENSCAFG00845017509		8581788	15	370	46	366	131	143	146	879	323	175.191290800024	-0.761443701815414	0.359044515275386	-2.12075012824354	0.033942835599314	0.271445600187269
ENSCAFG00845024843	ENSCAFG00845024843		49414287	9	118	80	122	121	60	193	300	394	112.150170375305	0.719889688180583	0.339510593952652	2.12037474235923	0.0339744549933796	0.271445600187269
ENSCAFG00845020275	ENSCAFG00845020275		2984842	23	3695	3243	5993	2704	2199	4963	11887	10910	3549.35989159192	0.371432910966589	0.175108162409152	2.12116274796324	0.0339081089647484	0.271445600187269
ENSCAFG00845024841	ENSCAFG00845024841		42209691	27	111	189	108	125	70	86	289	400	121.560035783818	0.817262022113453	0.385423438652084	2.12042636787116	0.0339701049954972	0.271445600187269
ENSCAFG00845005677	ENSCAFG00845005677		62863233	13	22	30	0	34	2	36	24	100	22.6221899763406	0.994629215528626	0.469289378347478	2.11943687928979	0.0340535628669259	0.271861354531396
ENSCAFG00845001758	ENSCAFG00845001758		113040851	1	5276	3704	5649	3811	2796	5211	13721	12726	4239.74488407602	0.374397705897436	0.176697239878307	2.11886561530495	0.0341018255721291	0.272049657693722
ENSCAFG00845025886	ENSCAFG00845025886		7147107	17	82	33	104	25	81	31	267	89	55.3197368288224	-0.867376415351074	0.409469889719418	-2.11829108104976	0.0341504235201511	0.272240361033743
ENSCAFG00845027837	ENSCAFG00845027837		8469035	26	602	442	469	468	427	906	1498	1816	543.944129278829	0.56430159620515	0.266556094049411	2.11700879778253	0.0342591011334466	0.27290938583544
ENSCAFG00845023499	ADAT1	adenosine deaminase tRNA specific 1 [Source:HGNC Symbol;Acc:HGNC:228]	75505232	5	214	76	240	59	119	112	573	247	122.234590490332	-0.661048547238929	0.312392372866951	-2.11608414498798	0.0343376517016526	0.272939496614535
ENSCAFG00845009660	MSL1	MSL complex subunit 1 [Source:HGNC Symbol;Acc:HGNC:27905]	23222204	9	331	145	642	194	365	279	1338	618	298.958243389486	-0.608912626896609	0.287697913862354	-2.11649997291234	0.0343023075066354	0.272939496614535
ENSCAFG00845018841	ENSCAFG00845018841		63935265	10	0	8	2	23	6	31	8	62	12.8509878319972	0.967311505134773	0.457132611180822	2.11604134440574	0.0343412913955503	0.272939496614535
ENSCAFG00845012725	ENSCAFG00845012725		33198538	21	44	142	75	54	11	26	130	222	62.0920921499002	0.97736462059146	0.461936423675861	2.11579899418642	0.0343619066939659	0.272939496614535
ENSCAFG00845022601	RANBP9	RAN binding protein 9 [Source:HGNC Symbol;Acc:HGNC:13727]	13162330	35	228	292	448	189	183	512	859	993	289.881391969604	0.590948925984731	0.279350581605411	2.11543832337339	0.0343926064030534	0.272986670693782
ENSCAFG00845010276	F2R	coagulation factor II thrombin receptor [Source:HGNC Symbol;Acc:HGNC:3537]	29789492	3	12	42	60	25	18	126	90	193	43.4592818287323	0.965529439246946	0.456659127756892	2.11433294674218	0.0344868402661713	0.273341059622242
ENSCAFG00845023530	OSGEPL1	O-sialoglycoprotein endopeptidase like 1 [Source:HGNC Symbol;Acc:HGNC:23075]	385899	37	149	197	230	113	97	251	476	561	165.799115356342	0.637243933030727	0.301376237849267	2.11444650573097	0.0344771491547327	0.273341059622242
ENSCAFG00845018463	HTRA2	HtrA serine peptidase 2 [Source:NCBI gene (formerly Entrezgene);Acc:475782]	49467050	17	58	5	51	5	12	13	121	23	19.1279212165325	-1.00356303511633	0.475265922547044	-2.11158214276765	0.0347223055408614	0.275009639790228
ENSCAFG00845018327	TMTC3	transmembrane O-mannosyltransferase targeting cadherins 3 [Source:HGNC Symbol;Acc:HGNC:26899]	29918828	15	322	305	497	281	216	475	1035	1061	333.282555234476	0.488810315303075	0.231771080042499	2.10902203680219	0.0349426795324314	0.276556383234068
ENSCAFG00845009661	ENSCAFG00845009661		8613262	20	115	4	144	45	67	27	326	76	58.5365657080414	-0.966552956269373	0.458379731998664	-2.10862934985134	0.0349765874484777	0.276626166871927
ENSCAFG00845011634	ZMIZ2	zinc finger MIZ-type containing 2 [Source:HGNC Symbol;Acc:HGNC:22229]	14385970	16	99	153	153	76	66	178	318	407	116.989550542202	0.712927895964396	0.338438176826488	2.10652327302278	0.035158923697029	0.277272627868201
ENSCAFG00845002517	U6	U6 spliceosomal RNA [Source:RFAM;Acc:RF00026]	14635117	8	1	15	5	19	10	44	16	78	16.4633290946503	0.997338866244111	0.473404233826388	2.10673837490407	0.0351402638551409	0.277272627868201
ENSCAFG00845010723	BAHCC1	BAH domain and coiled-coil containing 1 [Source:HGNC Symbol;Acc:HGNC:29279]	1273401	9	76	0	43	0	25	20	144	20	22.137007862034	-0.975888253448865	0.463120693866315	-2.10720070680013	0.0351001857019416	0.277272627868201
ENSCAFG00845016006	ENSCAFG00845016006		93909178	1	171	380	174	82	91	167	436	629	182.10864889507	0.833712533145071	0.395721099855193	2.10681849780098	0.0351333154467443	0.277272627868201
ENSCAFG00845007668	ABCC1	ATP binding cassette subfamily C member 1 [Source:NCBI gene (formerly Entrezgene);Acc:403453]	28010824	6	370	49	562	175	217	205	1149	429	229.454355034786	-0.754241468674235	0.35816357861552	-2.10585752909258	0.035216729826454	0.277529983085529
ENSCAFG00845027959	RBM26	RNA binding motif protein 26 [Source:HGNC Symbol;Acc:HGNC:20327]	32907038	22	1023	288	1383	360	524	810	2930	1458	638.056687500867	-0.522144889509096	0.248150799701439	-2.10414348910949	0.0353659322486133	0.277540662798378
ENSCAFG00845028742	TTI1	TELO2 interacting protein 1 [Source:HGNC Symbol;Acc:HGNC:29029]	27202331	24	217	91	409	33	103	142	729	266	137.166123369487	-0.777291997151661	0.369357897904124	-2.10444125213596	0.0353399741557043	0.277540662798378
ENSCAFG00845027753	CNOT9	CCR4-NOT transcription complex subunit 9 [Source:HGNC Symbol;Acc:HGNC:10445]	25202854	37	145	54	271	24	87	107	503	185	95.9573660624016	-0.801465334264665	0.380872974015036	-2.10428512639236	0.0353535827042654	0.277540662798378
ENSCAFG00845001917	UBE2D1	ubiquitin conjugating enzyme E2 D1 [Source:HGNC Symbol;Acc:HGNC:12474]	10778196	4	21	53	47	29	20	74	88	156	39.9257892063381	0.911030435433446	0.432765110476757	2.10513836115348	0.0352792658536927	0.277540662798378
ENSCAFG00845026166	ENSCAFG00845026166		50279337	X	97	21	147	45	91	49	335	115	68.2611946801923	-0.841808273814831	0.400044619453317	-2.10428595431481	0.0353535105274178	0.277540662798378
ENSCAFG00845015527	ENSCAFG00845015527		12427148	34	162	184	243	146	102	233	507	563	172.360440547754	0.596004732768631	0.283257826500621	2.10410684898525	0.0353691275493625	0.277540662798378
ENSCAFG00845008735	TBCA	tubulin folding cofactor A [Source:HGNC Symbol;Acc:HGNC:11579]	28873170	3	1033	925	1338	939	807	1302	3178	3166	1035.04705000034	0.428023087102592	0.203527893691049	2.10301929303274	0.0354640830370857	0.278087848850547
ENSCAFG00845019670	SP1	Sp1 transcription factor [Source:HGNC Symbol;Acc:HGNC:11205]	1804038	27	492	102	975	215	531	573	1998	890	424.117920128678	-0.721000722807979	0.34308495800996	-2.10152239547339	0.0355951341689684	0.278719001571646
ENSCAFG00845003792	PDPK1	3-phosphoinositide dependent protein kinase 1 [Source:HGNC Symbol;Acc:HGNC:8816]	38739163	6	181	323	260	160	142	221	583	704	216.367958818906	0.682179417676822	0.324594446493954	2.10163613409057	0.0355851620416799	0.278719001571646
ENSCAFG00845014733	ENSCAFG00845014733		75014159	11	32	17	5	27	6	92	43	136	28.5064920232674	1.00048010145785	0.476142188864572	2.10122128401105	0.035621545875968	0.27872785186838
ENSCAFG00845018153	PARP3	poly(ADP-ribose) polymerase family member 3 [Source:HGNC Symbol;Acc:HGNC:273]	38117895	20	59	11	152	22	38	34	249	67	42.9655990206939	-0.924197032185985	0.439931711516788	-2.10077384283019	0.0356608236331936	0.278837291174439
ENSCAFG00845006312	FANCE	FA complementation group E [Source:HGNC Symbol;Acc:HGNC:3586]	4924723	12	53	56	85	137	63	121	201	314	89.4983030979014	0.840588039385958	0.400213567340346	2.10034868375942	0.0356981796221525	0.278931559414763
ENSCAFG00845022818	WDR92	dynein axonemal assembly factor 10 [Source:HGNC Symbol;Acc:HGNC:25176]	68228858	10	20	0	25	0	20	6	65	6	10.1375224942652	-0.935754920244909	0.445989294038572	-2.09815556730377	0.0358914052258277	0.280242735562854
ENSCAFG00845000043	SYNE1	spectrin repeat containing nuclear envelope protein 1 [Source:HGNC Symbol;Acc:HGNC:17089]	42566922	1	180	44	224	75	152	114	556	233	120.479645415335	-0.725925859788243	0.346204704015264	-2.09681108133134	0.0360103022526707	0.280357236563643
ENSCAFG00845024825	CRKL	CRK like proto-oncogene, adaptor protein [Source:HGNC Symbol;Acc:HGNC:2363]	31950075	26	103	142	145	81	70	179	318	402	116.527849404229	0.688808277832922	0.328662012703873	2.0957952279491	0.0361003598687486	0.280357236563643
ENSCAFG00845002386	HS3ST1	heparan sulfate-glucosamine 3-sulfotransferase 1 [Source:HGNC Symbol;Acc:HGNC:5194]	68950937	3	220	47	497	102	170	197	887	346	174.917308349159	-0.74598662912103	0.355961923277006	-2.09569220846273	0.0361095034848412	0.280357236563643
ENSCAFG00845020950	CEP152	centrosomal protein 152 [Source:HGNC Symbol;Acc:HGNC:29298]	15092667	30	780	165	933	293	265	367	1978	825	404.19402502087	-0.619664404557837	0.295677654813207	-2.0957430988463	0.0361049864020581	0.280357236563643
ENSCAFG00845008072	STXBP3	syntaxin binding protein 3 [Source:HGNC Symbol;Acc:HGNC:11446]	43280685	6	267	274	313	135	100	399	680	808	231.827872885659	0.649872979645228	0.310016757999592	2.09625113119234	0.0360599193309302	0.280357236563643
ENSCAFG00845025754	ENSCAFG00845025754		6551624	X	341	44	481	94	209	286	1031	424	206.923648057663	-0.768724335898832	0.366648212508733	-2.09662643829342	0.0360266570016026	0.280357236563643
ENSCAFG00845004034	ENSCAFG00845004034		3852457	8	88	224	99	23	38	146	225	393	102.56210859077	0.919108078499604	0.438417105909379	2.09642385324624	0.0360446082487985	0.280357236563643
ENSCAFG00845025660	ENSCAFG00845025660		36322401	30	188	339	290	114	110	271	588	724	212.874366667506	0.710254668066992	0.338775707075288	2.09653364522135	0.0360348785346633	0.280357236563643
ENSCAFG00845017036	SMAD7	SMAD family member 7 [Source:HGNC Symbol;Acc:HGNC:6773]	79776387	7	175	71	274	31	101	113	550	215	109.211709507992	-0.749737353718852	0.357969969570852	-2.09441410579124	0.0362231072877223	0.281041349646121
ENSCAFG00845027811	ZFP64	ZFP64 zinc finger protein [Source:HGNC Symbol;Acc:HGNC:15940]	38915009	24	139	79	254	34	163	113	556	226	118.181223570917	-0.767886543008978	0.366789459423232	-2.09353492386739	0.0363014298697302	0.28118450515062
ENSCAFG00845023283	ZNF609	zinc finger protein 609 [Source:HGNC Symbol;Acc:HGNC:29003]	29089364	30	1852	912	3072	1093	2024	1647	6948	3652	1652.35269958554	-0.48849460678487	0.233355624412998	-2.09334833053058	0.0363180712321527	0.28118450515062
ENSCAFG00845029028	ENSCAFG00845029028		40616726	24	263	128	455	89	252	240	970	457	213.887084540426	-0.624148487119225	0.298154782045826	-2.09337070777987	0.0363160751698413	0.28118450515062
ENSCAFG00845010760	ENSCAFG00845010760		36424514	4	121	7	180	31	75	79	376	117	69.0506014211365	-0.917718133243909	0.438599953225629	-2.09238082789263	0.0364044624354719	0.28165557779023
ENSCAFG00845012489	NPC1L1	NPC1 like intracellular cholesterol transporter 1 [Source:NCBI gene (formerly Entrezgene);Acc:610398]	14534022	16	288	67	346	89	113	153	747	309	151.788972791721	-0.667469038899008	0.319193980739164	-2.09110785032141	0.0365183971568309	0.282338940150113
ENSCAFG00845002161	SMARCA2	SWI/SNF related, matrix associated, actin dependent regulator of chromatin, subfamily a, member 2 [Source:HGNC Symbol;Acc:HGNC:11098]	91270959	1	393	350	365	382	307	497	1065	1229	385.146939745379	0.562980674654769	0.269309500100779	2.09045976634353	0.036576518940242	0.282590134068793
ENSCAFG00845013620	ENSCAFG00845013620		15849874	12	656	230	1158	282	603	699	2417	1211	539.164231793744	-0.572000596535478	0.273785853319076	-2.08922626790675	0.036687359925769	0.283247999426893
ENSCAFG00845004774	RNASET2	ribonuclease T2 [Source:HGNC Symbol;Acc:HGNC:21686]	54951257	1	310	225	360	259	145	374	815	858	266.92867896999	0.539243363261873	0.258208112489621	2.08840596859074	0.0367612295457352	0.2835631406475
ENSCAFG00845005255	ENSCAFG00845005255		27468927	10	61	146	81	50	22	54	164	250	70.9714939765903	0.904821333816461	0.433301634540061	2.08820198607583	0.0367796182427143	0.2835631406475
ENSCAFG00845007376	ENSCAFG00845007376		51051976	15	449	474	320	284	261	466	1030	1224	377.299532121402	0.607688163860808	0.291067770044068	2.08778925873106	0.0368168489171983	0.283651823418666
ENSCAFG00845008267	GRN	granulin precursor [Source:HGNC Symbol;Acc:HGNC:4601]	19771806	9	1281	919	1826	1680	1033	1806	4140	4405	1405.89086040922	0.525775302527193	0.25189348180034	2.08729221085579	0.0368617284509413	0.283799271069572
ENSCAFG00845021547	RHEBL1	RHEB like 1 [Source:HGNC Symbol;Acc:HGNC:21166]	5560697	27	34	51	33	21	36	179	103	251	55.6957938633513	0.939722932997881	0.450298380557678	2.0868894350321	0.0368981301247322	0.283881287247155
ENSCAFG00845014832	FABP5	fatty acid binding protein 5 [Source:HGNC Symbol;Acc:HGNC:3560]	28619331	29	10	11	1	17	0	34	11	62	12.4060577107178	0.952281852667901	0.456385156206275	2.08657498982612	0.0369265700174615	0.283901976598684
ENSCAFG00845014186	PMVK	phosphomevalonate kinase [Source:HGNC Symbol;Acc:HGNC:9141]	42403373	7	74	60	61	80	33	101	168	241	68.1358306582754	0.800648267998844	0.384085212113082	2.08455895397274	0.0371093535976223	0.284909904884252
ENSCAFG00845005807	ENSCAFG00845005807		56023099	17	27	69	23	38	10	15	60	122	33.6495227468632	0.979644262450027	0.469914424216873	2.08472907398541	0.037093899990238	0.284909904884252
ENSCAFG00845008494	BSCL2	BSCL2 lipid droplet biogenesis associated, seipin [Source:HGNC Symbol;Acc:HGNC:15832]	55010741	18	209	236	376	207	121	301	706	744	230.461720331411	0.576846277746682	0.276846490860125	2.08363225394152	0.0371936308043868	0.285159791111519
ENSCAFG00845021068	DOCK9	dedicator of cytokinesis 9 [Source:HGNC Symbol;Acc:HGNC:14132]	49321941	22	211	281	210	141	114	219	535	641	195.603906524516	0.668375452994896	0.320759685509453	2.08372648805081	0.0371850534030035	0.285159791111519
ENSCAFG00845005627	PYM1	PYM homolog 1, exon junction complex associated factor [Source:HGNC Symbol;Acc:HGNC:30258]	258435	10	66	11	92	25	44	16	202	52	37.4372039188196	-0.930407176127006	0.446841665813611	-2.08218536298068	0.0373255417123245	0.285707410847112
ENSCAFG00845009702	C10H2orf49	chromosome 2 open reading frame 49 [Source:HGNC Symbol;Acc:HGNC:28772]	38934231	10	177	64	260	34	127	138	564	236	116.248060865189	-0.739287791160793	0.355103166029991	-2.08189580348139	0.0373519881895731	0.285707410847112
ENSCAFG00845003658	SLC35F2	solute carrier family 35 member F2 [Source:HGNC Symbol;Acc:HGNC:23615]	24630930	5	221	88	278	65	128	122	627	275	134.168912296167	-0.631394808272661	0.303213043944139	-2.08234711824925	0.0373107749803989	0.285707410847112
ENSCAFG00845015020	ENSCAFG00845015020		24459928	35	238	124	528	80	208	226	974	430	203.644378056416	-0.64591827154848	0.310282132600395	-2.08171275005494	0.0373687153234953	0.285707410847112
ENSCAFG00845028523	SGO2	shugoshin 2 [Source:HGNC Symbol;Acc:HGNC:30812]	9511173	37	577	282	914	254	362	370	1853	906	412.94747265679	-0.475332855610795	0.228475402163543	-2.08045527487703	0.0374837938455554	0.286190323509175
ENSCAFG00845011327	GRB7	growth factor receptor bound protein 7 [Source:HGNC Symbol;Acc:HGNC:4567]	23536899	9	224	11	416	87	175	167	815	265	153.127520176709	-0.887222880219259	0.426410055795838	-2.08068001249027	0.0374632047549616	0.286190323509175
ENSCAFG00845009278	VAV3	vav guanine nucleotide exchange factor 3 [Source:HGNC Symbol;Acc:HGNC:12659]	43923610	6	121	15	182	25	115	113	418	153	82.7110402447713	-0.885436334956483	0.425786134661601	-2.07953303989148	0.0375683842615405	0.286637672306909
ENSCAFG00845004769	COLGALT2	collagen beta(1-O)galactosyltransferase 2 [Source:HGNC Symbol;Acc:HGNC:16790]	16943746	7	38	44	32	39	6	53	76	136	35.2117916844074	0.942621816663996	0.453382755428507	2.07908617030018	0.0376094309954117	0.28675240437373
ENSCAFG00845009981	SESN1	sestrin 1 [Source:HGNC Symbol;Acc:HGNC:21595]	66840487	12	215	123	266	327	173	416	654	866	251.270462866817	0.700435701467658	0.337131758750583	2.07763191478455	0.0377432743553575	0.287574015043412
ENSCAFG00845020613	PES1	pescadillo ribosomal biogenesis factor 1 [Source:HGNC Symbol;Acc:HGNC:8848]	24040198	26	420	43	507	180	193	173	1120	396	220.86588602649	-0.774105886217052	0.372715182267538	-2.07693682212653	0.037807390660242	0.28786359256158
ENSCAFG00845014478	ADM	adrenomedullin [Source:NCBI gene (formerly Entrezgene);Acc:403817]	34350217	21	176	53	419	85	121	135	716	273	139.860880713106	-0.720128997195469	0.347029443189843	-2.07512362805919	0.0379750784070719	0.288017881298903
ENSCAFG00845017389	COPZ1	COPI coat complex subunit zeta 1 [Source:HGNC Symbol;Acc:HGNC:2243]	960663	27	21	5	43	5	22	4	86	14	14.4492098258248	-0.989591691687039	0.476689611341066	-2.07596655799364	0.0378970440762414	0.288017881298903
ENSCAFG00845003551	RDH11	retinol dehydrogenase 11 [Source:HGNC Symbol;Acc:HGNC:17964]	41880751	8	360	130	684	198	228	190	1272	518	263.272650911874	-0.623907918309242	0.300472227610653	-2.0764245776408	0.0378547000760402	0.288017881298903
ENSCAFG00845027792	SLC16A5	solute carrier family 16 member 5 [Source:HGNC Symbol;Acc:HGNC:10926]	6039199	9	90	30	159	16	99	83	348	129	69.9982950530596	-0.858849729860154	0.413859101315436	-2.07522252653217	0.0379659157995988	0.288017881298903
ENSCAFG00845009248	ENSCAFG00845009248		25895805	6	209	180	199	115	107	362	515	657	184.650619134119	0.64512352498977	0.310899450792617	2.07502304473382	0.0379843990393293	0.288017881298903
ENSCAFG00845021541	ENSCAFG00845021541		39269255	30	95	110	110	86	51	124	256	320	94.7858432398047	0.707615360157336	0.340988624573044	2.0751875844637	0.0379691528486885	0.288017881298903
ENSCAFG00845002124	ENSCAFG00845002124		30792349	5	19	6	39	2	43	14	101	22	19.1376577607832	-0.988912244476459	0.476724994838327	-2.07438723621326	0.0380433617630429	0.288266710266356
ENSCAFG00845017286	INPP5F	inositol polyphosphate-5-phosphatase F [Source:HGNC Symbol;Acc:HGNC:17054]	30389318	28	471	367	574	369	263	562	1308	1298	416.063035095159	0.452938408070839	0.218424528014721	2.07366092163565	0.0381108129380836	0.288579472968662
ENSCAFG00845011761	ENSCAFG00845011761		44542585	9	47	6	107	15	34	27	188	48	32.4263413074416	-0.947491475492981	0.457062969336617	-2.07299986885434	0.0381722917707242	0.288846614119584
ENSCAFG00845020078	ATF5	activating transcription factor 5 [Source:HGNC Symbol;Acc:HGNC:790]	107153129	1	22	30	21	28	15	60	58	118	29.3441705020411	0.930911723744639	0.449281081248758	2.07200294558856	0.0382651664959253	0.289350796034003
ENSCAFG00845009204	CNOT4	CCR4-NOT transcription complex subunit 4 [Source:HGNC Symbol;Acc:HGNC:7880]	12702085	16	192	140	208	155	108	306	508	601	176.761372959343	0.598905269328095	0.289229736225948	2.07069050763241	0.0383877278769939	0.290078615383042
ENSCAFG00845023176	CFAP251	cilia and flagella associated protein 251 [Source:HGNC Symbol;Acc:HGNC:28506]	7559853	26	627	466	489	373	270	643	1386	1482	462.473799402916	0.51838963706109	0.250436291655771	2.06994614731648	0.0384573877852477	0.290139498278148
ENSCAFG00845003931	DCAF5	DDB1 and CUL4 associated factor 5 [Source:HGNC Symbol;Acc:HGNC:20224]	43112930	8	463	85	674	208	246	282	1383	575	284.758587890087	-0.661326816750219	0.319518450457545	-2.06976096623907	0.0384747343748437	0.290139498278148
ENSCAFG00845023486	ENSCAFG00845023486		1979034	28	314	411	479	315	325	537	1118	1263	392.806750472903	0.540402106405952	0.261025013030908	2.07030774610847	0.0384235346652879	0.290139498278148
ENSCAFG00845027894	ENSCAFG00845027894		30446031	11	231	97	350	96	147	116	728	309	155.044812333532	-0.621226773291593	0.300228029009088	-2.06918313170816	0.0385289050092644	0.290349403777949
ENSCAFG00845029235	PYGM	glycogen phosphorylase, muscle associated [Source:HGNC Symbol;Acc:HGNC:9726]	53439257	18	1	59	19	28	8	5	28	92	23.6058390374549	0.974122715197971	0.471120005814586	2.06767427231979	0.0386706627547687	0.290370259235451
ENSCAFG00845016850	EIF1B	eukaryotic translation initiation factor 1B [Source:HGNC Symbol;Acc:HGNC:30792]	10084513	23	90	155	105	52	39	120	234	327	92.1509703251875	0.805589972495334	0.389546395061861	2.06802060732048	0.0386380853591067	0.290370259235451
ENSCAFG00845029262	SEMA7A	semaphorin 7A (John Milton Hagen blood group) [Source:HGNC Symbol;Acc:HGNC:10741]	37737713	30	38	0	35	0	33	15	106	15	17.4519229489022	-0.950182694657947	0.45945386206252	-2.0680698827789	0.0386334522449957	0.290370259235451
ENSCAFG00845022028	ST6GAL1	ST6 beta-galactoside alpha-2,6-sialyltransferase 1 [Source:HGNC Symbol;Acc:HGNC:10860]	19380090	34	125	59	156	42	116	38	397	139	83.9940023166138	-0.807134581571023	0.390396856595329	-2.06747202989821	0.0386896971262473	0.290370259235451
ENSCAFG00845003008	RABEP1	rabaptin, RAB GTPase binding effector protein 1 [Source:HGNC Symbol;Acc:HGNC:17677]	31495489	5	122	247	278	197	161	243	561	687	210.062214556588	0.671116300258515	0.324441756246535	2.06852628349278	0.0385905617011873	0.290370259235451
ENSCAFG00845030344	ENSCAFG00845030344		19568127	X	32	58	76	49	31	106	139	213	56.7269232042987	0.829337903196199	0.400883882786583	2.06877337505162	0.0385673580058179	0.290370259235451
ENSCAFG00845029089	ENSCAFG00845029089		25736738	37	254	66	384	132	183	138	821	336	173.913837046839	-0.673925951274956	0.326043587851265	-2.06698115339839	0.0387359298733113	0.290519474049835
ENSCAFG00845020637	TMEM167A	transmembrane protein 167A [Source:HGNC Symbol;Acc:HGNC:28330]	24459898	3	349	123	506	160	280	268	1135	551	255.502408539309	-0.561957374823118	0.27191761009159	-2.0666457558002	0.038767545971365	0.290558935645343
ENSCAFG00845002116	FBXO4	F-box protein 4 [Source:HGNC Symbol;Acc:HGNC:13583]	68149420	4	88	25	64	15	55	24	207	64	41.5743550323842	-0.896511705767645	0.433899956096584	-2.06617145996688	0.0388122926695567	0.290696689321918
ENSCAFG00845011080	CKAP2L	cytoskeleton associated protein 2 like [Source:HGNC Symbol;Acc:HGNC:26877]	37708880	17	469	225	748	173	322	376	1539	774	343.589190481043	-0.495665576300285	0.240167050115011	-2.06383671724711	0.0390332004708051	0.291409744188598
ENSCAFG00845028254	LOXL1	lysyl oxidase like 1 [Source:HGNC Symbol;Acc:HGNC:6665]	37388729	30	708	403	1142	199	358	342	2208	944	460.687200979874	-0.582757647456658	0.282456762969577	-2.06317470089901	0.039096032882606	0.291409744188598
ENSCAFG00845025241	VWA1	von Willebrand factor A domain containing 1 [Source:HGNC Symbol;Acc:HGNC:30910]	56780831	5	0	31	20	20	3	26	23	77	17.5211788220565	0.968633912610947	0.469301613372905	2.06399016114457	0.0390186492583605	0.291409744188598
ENSCAFG00845019044	TRMT61A	tRNA methyltransferase 61A [Source:HGNC Symbol;Acc:HGNC:23790]	71569577	8	95	0	280	30	28	37	403	67	58.1244096598517	-0.983377027037201	0.476324680147856	-2.06450991943552	0.0389693943784069	0.291409744188598
ENSCAFG00845001571	ENSCAFG00845001571		92743166	3	4089	2726	3903	3144	1927	3602	9919	9472	3141.85755086149	0.431974879379882	0.209325225275709	2.06365419557492	0.0390505151545887	0.291409744188598
ENSCAFG00845005495	ENSCAFG00845005495		70369667	8	11521	9590	14752	6259	5585	14388	31858	30237	9634.29094398867	0.392234942129022	0.189978637034062	2.06462657197976	0.0389583470631232	0.291409744188598
ENSCAFG00845021688	ENSCAFG00845021688		3258323	20	13	1	41	7	36	0	90	8	15.2632345204357	-0.946989847424297	0.459050115791598	-2.06293346814929	0.0391189497867687	0.291409744188598
ENSCAFG00845020310	ENSCAFG00845020310		9937094	26	47	24	143	7	68	46	258	77	47.792212174424	-0.926271130478579	0.448930352988516	-2.06328470399121	0.0390855864690115	0.291409744188598
ENSCAFG00845023824	ENSCAFG00845023824		99184064	1	75	21	60	163	68	242	203	426	106.151057612	0.915317172912212	0.44386607210138	2.06214718908084	0.0391937248317402	0.291769626110693
ENSCAFG00845022066	EXTL3	exostosin like glycosyltransferase 3 [Source:HGNC Symbol;Acc:HGNC:3518]	28944637	25	214	53	289	63	125	156	628	272	130.425104356905	-0.683009296849476	0.331324426446505	-2.061451684003	0.0392599684125635	0.292065554486176
ENSCAFG00845002438	CCDC97	coiled-coil domain containing 97 [Source:HGNC Symbol;Acc:HGNC:28289]	113246400	1	210	62	472	44	195	253	877	359	173.678483896601	-0.782335381360646	0.379623306241319	-2.06082020913471	0.0393201957374051	0.292119378709496
ENSCAFG00845000977	LRRK1	leucine rich repeat kinase 1 [Source:HGNC Symbol;Acc:HGNC:18608]	40377843	3	173	19	102	20	79	89	354	128	70.22759707122	-0.878131104821099	0.426104426869435	-2.06083544184856	0.0393187419846411	0.292119378709496
ENSCAFG00845018647	UBALD2	UBA like domain containing 2 [Source:HGNC Symbol;Acc:HGNC:28438]	5081160	9	389	190	1299	260	370	394	2058	844	413.578037478316	-0.63940335834434	0.310488947295412	-2.05934338054225	0.039461355549279	0.292897915006874
ENSCAFG00845030268	ENSCAFG00845030268		60302458	X	5825	2772	10102	3340	4263	4529	20190	10641	4660.53014553665	-0.394639685196171	0.19165004281607	-2.05916826000876	0.0394781226031941	0.292897915006874
ENSCAFG00845017531	MTMR2	myotubularin related protein 2 [Source:HGNC Symbol;Acc:HGNC:7450]	5366812	21	92	34	217	48	88	58	397	140	78.636070151663	-0.783255822928937	0.38072939472841	-2.05725072393652	0.0396621146130412	0.294065106663604
ENSCAFG00845000736	SRRT	serrate, RNA effector molecule [Source:HGNC Symbol;Acc:HGNC:24101]	8816991	6	1735	1433	1856	1182	736	1498	4327	4113	1354.65596710509	0.455251514918158	0.2214130009396	2.05611916638241	0.0397710312364815	0.294476574467568
ENSCAFG00845022133	ENSCAFG00845022133		43257271	25	11	5	48	0	19	3	78	8	11.7002611119397	-0.949205161965254	0.461635343887399	-2.05617956799422	0.0397652109509092	0.294476574467568
ENSCAFG00845021743	TLE3	TLE family member 3, transcriptional corepressor [Source:HGNC Symbol;Acc:HGNC:11839]	34002751	30	79	44	25	118	14	53	118	215	60.127436500655	0.94381809435577	0.45925159479526	2.05512208352055	0.0398672144245125	0.294792782716466
ENSCAFG00845008826	ENSCAFG00845008826		49206949	2	150	78	423	85	183	148	756	311	157.209368919493	-0.693636677223464	0.337496762365073	-2.05523950026268	0.0398558776240729	0.294792782716466
ENSCAFG00845014535	TTI2	TELO2 interacting protein 2 [Source:HGNC Symbol;Acc:HGNC:26262]	33188385	16	102	172	203	111	108	234	413	517	151.24722355436	0.660406430164722	0.321658640336636	2.05312821528303	0.040060144145919	0.295560770443099
ENSCAFG00845001932	ENSCAFG00845001932		12907056	7	46	8	33	10	34	5	113	23	21.1950548176221	-0.973954623359013	0.474335810651604	-2.0533019044484	0.0400433062861919	0.295560770443099
ENSCAFG00845006497	ENSCAFG00845006497		49156151	12	62	82	64	29	12	123	138	234	58.11799620858	0.895145724450808	0.435895066161073	2.05358076734925	0.0400162851802004	0.295560770443099
ENSCAFG00845022294	ENSCAFG00845022294		3469865	19	1005	1109	1441	628	575	1238	3021	2975	949.584243993652	0.46019354361441	0.224163073081579	2.05294091166806	0.0400783085544157	0.295560770443099
ENSCAFG00845029854	MBTPS2	membrane bound transcription factor peptidase, site 2 [Source:HGNC Symbol;Acc:HGNC:15455]	17614677	X	30	0	53	0	42	19	125	19	20.6654467089908	-0.947152087508236	0.461608452253133	-2.05185170003959	0.0401840770757151	0.296016397621988
ENSCAFG00845013415	ENSCAFG00845013415		52063109	9	8	1	49	0	19	7	76	8	11.1051771869811	-0.931515668262304	0.454009921977408	-2.05175178596352	0.0401937911328904	0.296016397621988
ENSCAFG00845025829	ENSCAFG00845025829		35003617	9	582	532	599	440	287	514	1468	1486	483.396726104799	0.51338059981376	0.250253809540962	2.05143969938139	0.0402241463005186	0.296042198239798
ENSCAFG00845008367	MICALL2	MICAL like 2 [Source:HGNC Symbol;Acc:HGNC:29672]	15618542	6	49	51	32	59	33	83	114	193	52.6938135990339	0.850607662665697	0.415058631507525	2.04936748231503	0.0404261944711838	0.29733074986311
ENSCAFG00845021681	SATB1	SATB homeobox 1 [Source:HGNC Symbol;Acc:HGNC:10541]	25080226	23	191	74	240	69	134	105	565	248	123.42332951281	-0.638975905917232	0.311933166658156	-2.04843849329263	0.0405170530262917	0.297601938450944
ENSCAFG00845003889	ENSCAFG00845003889		71886282	4	130	84	51	117	8	119	189	320	85.3737901852576	0.919993208126108	0.449108671802473	2.04848684937159	0.0405123193556678	0.297601938450944
ENSCAFG00845023776	ATG4B	autophagy related 4B cysteine peptidase [Source:HGNC Symbol;Acc:HGNC:20790]	51693855	25	136	88	121	276	126	211	383	575	169.107191224327	0.793848725207836	0.387657832462595	2.04780777977557	0.0405788377567756	0.297723793027146
ENSCAFG00845029222	ENSCAFG00845029222		5361925	25	263	297	212	189	207	385	682	871	259.773064326864	0.624280889905314	0.304866651273743	2.04771787041006	0.0405876517841089	0.297723793027146
ENSCAFG00845007940	ARFIP1	ADP ribosylation factor interacting protein 1 [Source:HGNC Symbol;Acc:HGNC:21496]	51304708	15	186	157	300	193	110	303	596	653	197.708270944475	0.578187110652811	0.282427757907018	2.04720355724796	0.0406381023185346	0.29789566360495
ENSCAFG00845024767	UGT1A6	UDP glucuronosyltransferase 1 family, polypeptide A6 [Source:NCBI gene (formerly Entrezgene);Acc:403629]	45313739	25	37	5	100	18	29	9	166	32	27.4038407892462	-0.963522696489757	0.47115409311897	-2.04502669203483	0.0408522266576446	0.299266311561815
ENSCAFG00845016276	TRIR	telomerase RNA component interacting RNase [Source:HGNC Symbol;Acc:HGNC:28424]	49918604	20	95	80	137	145	105	275	337	500	137.1280966986	0.738554193225721	0.36128665476211	2.04423325215825	0.0409305096710167	0.299640683348578
ENSCAFG00845006536	AARSD1	alanyl-tRNA synthetase domain containing 1 [Source:HGNC Symbol;Acc:HGNC:28417]	20799501	9	372	141	519	155	209	221	1100	517	240.890675819096	-0.528041024590862	0.258527976642017	-2.04249084160837	0.0411028669677297	0.300702792514413
ENSCAFG00845023467	THAP2	THAP domain containing 2 [Source:HGNC Symbol;Acc:HGNC:20854]	13351264	10	87	8	197	49	84	47	368	104	68.3281807263301	-0.899836055984466	0.440816765849743	-2.04129272227179	0.0412217400275115	0.300814949849476
ENSCAFG00845005942	WDR3	WD repeat domain 3 [Source:HGNC Symbol;Acc:HGNC:12755]	56104550	17	1290	1049	1745	1037	881	1586	3916	3672	1212.83950502268	0.366319593333962	0.179459662901698	2.04123638376954	0.041227336890935	0.300814949849476
ENSCAFG00845011913	ENSCAFG00845011913		56558485	15	39	4	93	5	23	26	155	35	24.7451024686883	-0.966184910876022	0.473316903607668	-2.04130658235881	0.0412203632167466	0.300814949849476
ENSCAFG00845025441	ENSCAFG00845025441		40501418	21	1124	269	934	284	424	673	2482	1226	544.578035950888	-0.545343615493369	0.267154954327289	-2.04130077567371	0.0412209400270388	0.300814949849476
ENSCAFG00845024048	TRIM33	tripartite motif containing 33 [Source:HGNC Symbol;Acc:HGNC:16290]	52994736	17	133	132	120	89	90	248	343	469	131.380386294394	0.681841936777759	0.334443288858759	2.03873708784664	0.0414762741441096	0.302396795728104
ENSCAFG00845002255	FAM13C	family with sequence similarity 13 member C [Source:HGNC Symbol;Acc:HGNC:19371]	11723478	4	50	3	45	0	35	23	130	26	22.1560876362939	-0.96715302367811	0.47444122471433	-2.03850966842194	0.0414989888377888	0.302396795728104
ENSCAFG00845018278	ENSCAFG00845018278		126855027	X	47	26	70	7	59	10	176	43	34.1347387294237	-0.948779733059126	0.465651520970189	-2.03753169555279	0.041596789030883	0.30277403772298
ENSCAFG00845021054	ENSCAFG00845021054		12178202	23	19	53	1	43	12	12	32	108	28.2077649081448	0.967866900305116	0.475040025330664	2.03744284417173	0.0416056840952666	0.30277403772298
ENSCAFG00845011006	ARL4D	ADP ribosylation factor like GTPase 4D [Source:HGNC Symbol;Acc:HGNC:656]	20524251	9	0	22	13	10	2	31	15	63	13.0201362315225	0.940587123499341	0.46189309525203	2.03637407263279	0.0417128069056323	0.303353361566356
ENSCAFG00845011865	STK17A	serine/threonine kinase 17a [Source:HGNC Symbol;Acc:HGNC:11395]	6633050	18	26	88	69	39	21	54	116	181	50.0610461726868	0.886051098371145	0.435190619245142	2.03600688798863	0.0417496636147662	0.30339429069359
ENSCAFG00845013751	YIF1A	Yip1 interacting factor homolog A, membrane trafficking protein [Source:HGNC Symbol;Acc:HGNC:16688]	52053998	18	116	164	217	148	104	193	437	505	154.982059127097	0.630593499464135	0.309756774755259	2.03576983897244	0.0417734724057024	0.30339429069359
ENSCAFG00845012104	SMAD1	SMAD family member 1 [Source:HGNC Symbol;Acc:HGNC:6767]	44763658	15	63	12	106	15	109	71	278	98	57.6559604583442	-0.914620833467971	0.449458634627001	-2.03493884198487	0.041857027085207	0.303601133956847
ENSCAFG00845030763	ENSCAFG00845030763		53899384	18	55	108	109	35	8	140	172	283	70.1246514858495	0.909140750572349	0.446709315388909	2.03519541512324	0.0418312142124667	0.303601133956847
ENSCAFG00845024183	ENSCAFG00845024183		10078038	15	85	12	113	16	25	34	223	62	38.4924489376846	-0.901781472363207	0.443238705015808	-2.03452781121867	0.0418984074663433	0.303701474238287
ENSCAFG00845000392	LZIC	leucine zipper and CTNNBIP1 domain containing [Source:HGNC Symbol;Acc:HGNC:17497]	63337345	5	230	81	277	46	156	171	663	298	141.929152474764	-0.68259500577904	0.335642401463757	-2.03369718129236	0.0419821365401208	0.304108446356657
ENSCAFG00845022019	ARMH3	armadillo like helical domain containing 3 [Source:HGNC Symbol;Acc:HGNC:25788]	14897906	28	76	24	68	19	60	19	204	62	41.5278952338481	-0.886485260759104	0.436143408453363	-2.03255453040716	0.042097549266068	0.30474424206067
ENSCAFG00845027138	RFC5	replication factor C subunit 5 [Source:HGNC Symbol;Acc:HGNC:9973]	14690256	26	46	0	130	15	31	22	207	37	31.9720436192932	-0.968360580328246	0.476683369494179	-2.03145450900835	0.0422089097489853	0.305349888440002
ENSCAFG00845026357	AGAP1	ArfGAP with GTPase domain, ankyrin repeat and PH domain 1 [Source:HGNC Symbol;Acc:HGNC:16922]	46800415	25	152	43	151	31	81	81	384	155	79.423365591117	-0.740802825578688	0.364751958379302	-2.03097696547069	0.0422573313165622	0.305499723124654
ENSCAFG00845025255	EIF2B3	eukaryotic translation initiation factor 2B subunit gamma [Source:HGNC Symbol;Acc:HGNC:3259]	15492756	15	298	279	346	299	137	252	781	830	266.536291231035	0.609174154280043	0.300003956561664	2.03055373422994	0.0423002850433792	0.305609857538175
ENSCAFG00845019246	LRP11	LDL receptor related protein 11 [Source:HGNC Symbol;Acc:HGNC:16936]	40733653	1	37	116	64	20	25	84	126	220	57.4554507377222	0.899408004245804	0.443037596376225	2.03009408592501	0.0423469765710312	0.305746834771198
ENSCAFG00845026670	PREPL	prolyl endopeptidase like [Source:HGNC Symbol;Acc:HGNC:30228]	47613473	10	85	109	156	105	74	172	315	386	113.786750130752	0.661476880521673	0.326156008675269	2.02809963001559	0.0425500806799764	0.306221112990424
ENSCAFG00845011195	KIFC2	kinesin family member C2 [Source:HGNC Symbol;Acc:HGNC:29530]	38349746	13	72	42	75	111	48	146	195	299	82.0788807730806	0.805168609352875	0.396901503370011	2.02863582656238	0.0424953966533098	0.306221112990424
ENSCAFG00845030050	EPS15L1	epidermal growth factor receptor pathway substrate 15 like 1 [Source:HGNC Symbol;Acc:HGNC:24634]	46552455	20	20	51	41	39	25	58	86	148	40.0011792818913	0.876906473003629	0.432281718415645	2.0285532226937	0.0425038171371626	0.306221112990424
ENSCAFG00845019816	ZNF106	zinc finger protein 106 [Source:HGNC Symbol;Acc:HGNC:12886]	9524506	30	696	214	705	290	400	397	1801	901	413.326329756287	-0.500768216504572	0.24680692534951	-2.02898770281839	0.0424595428502671	0.306221112990424
ENSCAFG00845000158	ENSCAFG00845000158		119447807	1	19	59	63	20	23	128	105	207	48.4534921987474	0.910044676546994	0.448721101733628	2.02808531408719	0.0425515415057895	0.306221112990424
ENSCAFG00845017294	CAAP1	caspase activity and apoptosis inhibitor 1 [Source:HGNC Symbol;Acc:HGNC:25834]	46008131	11	73	27	111	9	38	28	222	64	40.243331417668	-0.88901661400455	0.438668574558471	-2.02662480415736	0.0427007978974625	0.307094779399559
ENSCAFG00845008933	PCYT2	phosphate cytidylyltransferase 2, ethanolamine [Source:HGNC Symbol;Acc:HGNC:8756]	977078	9	111	171	79	172	109	109	299	452	137.357183586446	0.79983217183421	0.394798333823497	2.02592590522885	0.0427723781291018	0.307409040986537
ENSCAFG00845018601	U6	U6 spliceosomal RNA [Source:RFAM;Acc:RF00026]	33860365	8	9	70	47	40	11	18	67	128	35.0128274458833	0.956326018873962	0.472268551790301	2.02496231275335	0.0428712342343077	0.307918799630777
ENSCAFG00845003603	SETBP1	SET binding protein 1 [Source:HGNC Symbol;Acc:HGNC:15573]	45971827	7	74	4	122	33	48	18	244	55	42.9584262401185	-0.938471215863109	0.463666605221905	-2.02402158208907	0.042967931179826	0.308412396652071
ENSCAFG00845023534	CCNL1	cyclin L1 [Source:HGNC Symbol;Acc:HGNC:20569]	51273791	23	1025	1195	2229	1047	1015	2171	4269	4413	1368.8200389494	0.461134238183089	0.227878546079353	2.02359654349608	0.0430116809815683	0.308525558114373
ENSCAFG00845024573	POP1	POP1 homolog, ribonuclease P/MRP subunit [Source:HGNC Symbol;Acc:HGNC:30129]	509734	13	617	239	915	269	442	524	1974	1032	450.674039748212	-0.470880415033153	0.232777678957447	-2.02287615007637	0.0430859180452359	0.308790747942229
ENSCAFG00845003917	APBB2	amyloid beta precursor protein binding family B member 2 [Source:HGNC Symbol;Acc:HGNC:582]	72215204	3	326	411	444	337	346	534	1116	1282	400.124862610703	0.54301967198108	0.268463530587358	2.0226943704161	0.0431046676719356	0.308790747942229
ENSCAFG00845020862	NKRF	NFKB repressing factor [Source:HGNC Symbol;Acc:HGNC:19374]	93360374	X	202	76	334	65	137	160	673	301	141.823706048554	-0.631232917773891	0.312127870440728	-2.02235358503098	0.0431398364939571	0.308842011263557
ENSCAFG00845009756	NFIC	nuclear factor I C [Source:HGNC Symbol;Acc:HGNC:7786]	56572856	20	954	209	1364	546	774	659	3092	1414	686.675251314416	-0.60626463977172	0.300013653896585	-2.02079016037283	0.0433014918328755	0.309019577823341
ENSCAFG00845017757	MICAL2	microtubule associated monooxygenase, calponin and LIM domain containing 2 [Source:HGNC Symbol;Acc:HGNC:24693]	36029107	21	194	113	385	79	239	182	818	374	181.760239007626	-0.648865795759318	0.32104001333111	-2.02113683284114	0.0432656024189839	0.309019577823341
ENSCAFG00845005060	TMED3	transmembrane p24 trafficking protein 3 [Source:HGNC Symbol;Acc:HGNC:28889]	58232053	3	148	153	123	78	74	229	345	460	129.505334339662	0.690714235360691	0.341812937191258	2.02073754444879	0.0433069411166715	0.309019577823341
ENSCAFG00845015076	DIS3L	DIS3 like exosome 3'-5' exoribonuclease [Source:HGNC Symbol;Acc:HGNC:28698]	30801014	30	80	11	59	15	23	12	162	38	28.6033527089197	-0.93229386337463	0.461420187226409	-2.02048780955735	0.0433328133618943	0.309019577823341
ENSCAFG00845029842	TUBA4A	tubulin alpha 4a [Source:HGNC Symbol;Acc:HGNC:12407]	25813707	37	781	696	998	549	298	766	2077	2011	646.26167776382	0.498709862949488	0.246822788611673	2.02051790174898	0.0433296951538989	0.309019577823341
ENSCAFG00845005816	ENSCAFG00845005816		56029622	17	42	107	52	33	18	43	112	183	50.9438122487445	0.900711371494143	0.445516464152973	2.02172409768648	0.0432048629309119	0.309019577823341
ENSCAFG00845020253	TBC1D17	TBC1 domain family member 17 [Source:HGNC Symbol;Acc:HGNC:25699]	107195162	1	154	44	330	48	94	133	578	225	111.538296956321	-0.735307726259291	0.364314721919079	-2.0183310802977	0.0435567918724441	0.309173414874823
ENSCAFG00845004866	QPCTL	glutaminyl-peptide cyclotransferase like [Source:HGNC Symbol;Acc:HGNC:25952]	110416527	1	21	24	28	20	15	101	64	145	32.3602408733869	0.925465098829837	0.458944648889091	2.01650700377484	0.0437469865945327	0.309173414874823
ENSCAFG00845023498	ICA1	islet cell autoantigen 1 [Source:HGNC Symbol;Acc:HGNC:5343]	23483120	14	246	88	308	97	176	158	730	343	163.053097560436	-0.585524583139962	0.290171904155743	-2.01785415732632	0.0436064526163371	0.309173414874823
ENSCAFG00845019175	PSMC2	proteasome 26S subunit, ATPase 2 [Source:HGNC Symbol;Acc:HGNC:9548]	17136146	18	420	185	499	84	181	208	1100	477	230.047053102977	-0.615644211139515	0.305259646094714	-2.01678872073545	0.0437175665202973	0.309173414874823
ENSCAFG00845015479	ZBED5	zinc finger BED-type containing 5 [Source:NCBI gene (formerly Entrezgene);Acc:612956]	34886109	21	373	130	735	179	290	346	1398	655	300.094565352599	-0.573855580067495	0.284391983925387	-2.01783317569897	0.043608638476204	0.309173414874823
ENSCAFG00845003786	MFGE8	milk fat globule EGF and factor V/VIII domain containing [Source:HGNC Symbol;Acc:HGNC:7036]	52452939	3	18	57	42	32	15	39	75	128	34.744746536244	0.906753034605556	0.449209041848366	2.0185547264911	0.0435335206365717	0.309173414874823
ENSCAFG00845025137	WDR59	WD repeat domain 59 [Source:HGNC Symbol;Acc:HGNC:25706]	76063042	5	150	29	157	50	114	93	421	172	89.9068915239229	-0.757234293584734	0.375188675902739	-2.01827598277788	0.0435625265915916	0.309173414874823
ENSCAFG00845014266	ADAR	adenosine deaminase RNA specific [Source:HGNC Symbol;Acc:HGNC:225]	42616310	7	684	539	2079	552	1128	653	3891	1744	869.096114983585	-0.601027537869409	0.297748120523929	-2.01857710071123	0.043531193091994	0.309173414874823
ENSCAFG00845026938	GRB2	growth factor receptor bound protein 2 [Source:HGNC Symbol;Acc:HGNC:4566]	5778263	9	239	290	438	179	195	553	872	1022	295.69764936398	0.575930971053246	0.285497046411954	2.01729222172833	0.0436650268645214	0.309173414874823
ENSCAFG00845017559	ENSCAFG00845017559		39266502	6	80	3	86	15	12	0	178	18	25.586753168342	-0.9487052245349	0.470449132437169	-2.01659469456372	0.0437378271379793	0.309173414874823
ENSCAFG00845013030	ENSCAFG00845013030		27456243	13	210	147	166	193	106	233	482	573	174.942350696221	0.630752887774882	0.312331033072967	2.01950117338332	0.0434351554751969	0.309173414874823
ENSCAFG00845028893	ENSCAFG00845028893		29063432	23	52	59	27	79	28	45	107	183	52.7367780016515	0.887748324718282	0.439898061966708	2.01807737171952	0.0435832039340545	0.309173414874823
ENSCAFG00845011946	ENSCAFG00845011946		16185037	21	693	680	906	727	733	1241	2332	2648	821.895042884613	0.50145269558221	0.248555167443209	2.01747041005206	0.0436464459313972	0.309173414874823
ENSCAFG00845029207	ENSCAFG00845029207		42296229	24	185	46	346	122	170	74	701	242	143.068874217307	-0.768436073873353	0.380965488647435	-2.01707529099703	0.0436876567543635	0.309173414874823
ENSCAFG00845031103	FMC1	formation of mitochondrial complex V assembly factor 1 homolog [Source:NCBI gene (formerly Entrezgene);Acc:100174968]	9328706	16	205	64	269	7	136	139	610	210	116.44667909867	-0.876597819835963	0.434791257733642	-2.01613487908024	0.0437858736952393	0.309250004798215
ENSCAFG00845030824	TXLNG	taxilin gamma [Source:HGNC Symbol;Acc:HGNC:18578]	12887877	X	305	394	525	182	190	583	1020	1159	338.829294516205	0.583784411821034	0.289615191984511	2.01572440941653	0.043828801705337	0.309355018438759
ENSCAFG00845027374	RAB29	RAB29, member RAS oncogene family [Source:HGNC Symbol;Acc:HGNC:9789]	2193773	38	34	2	33	6	15	5	82	13	13.3796162576215	-0.958354277547776	0.475917209409811	-2.01369956496475	0.0440410857342322	0.310654491503462
ENSCAFG00845003775	PLD3	phospholipase D family member 3 [Source:HGNC Symbol;Acc:HGNC:17158]	113901791	1	6	17	0	3	1	37	7	57	10.3979059810613	0.8916681432517	0.443127187554798	2.01221718796352	0.0441970474202146	0.311344140198005
ENSCAFG00845013155	CHCHD2	coiled-coil-helix-coiled-coil-helix domain containing 2 [Source:HGNC Symbol;Acc:HGNC:21645]	385115	6	4827	3836	5958	2874	2570	5448	13355	12158	4004.25105150203	0.33818863132243	0.168088684634701	2.0119654815397	0.0442235758322064	0.311344140198005
ENSCAFG00845029902	ENSCAFG00845029902		58689212	X	3	51	0	0	1	8	4	59	12.5961210612636	0.841485381091022	0.418202910044857	2.01214616369064	0.0442045316101723	0.311344140198005
ENSCAFG00845016457	MBOAT1	membrane bound O-acyltransferase domain containing 1 [Source:HGNC Symbol;Acc:HGNC:21579]	18829821	35	815	121	846	352	583	552	2244	1025	497.566760102748	-0.658005802847846	0.327135441819503	-2.01141704239708	0.0442814247149223	0.311353767526797
ENSCAFG00845010117	ARL16	ADP ribosylation factor like GTPase 16 [Source:HGNC Symbol;Acc:HGNC:27902]	1107780	9	26	24	132	12	58	18	216	54	39.2035884792754	-0.924098541826957	0.459419075177996	-2.01145009372745	0.0442779366819225	0.311353767526797
ENSCAFG00845003607	EPB41L4A	erythrocyte membrane protein band 4.1 like 4A [Source:HGNC Symbol;Acc:HGNC:13278]	353001	3	333	62	406	136	186	200	925	398	195.52039268517	-0.654299020369803	0.325449664371458	-2.01044613652761	0.0443839916242875	0.311677393412592
ENSCAFG00845027526	PSMD2	proteasome 26S subunit ubiquitin receptor, non-ATPase 2 [Source:HGNC Symbol;Acc:HGNC:9559]	17087723	34	1031	936	1302	770	582	1032	2915	2738	908.903220926915	0.414667990704135	0.206249510936443	2.01051623745143	0.0443765794240824	0.311677393412592
ENSCAFG00845024252	PHF14	PHD finger protein 14 [Source:HGNC Symbol;Acc:HGNC:22203]	25717924	14	1089	306	956	456	573	509	2618	1271	599.884783579922	-0.51581920037469	0.256758845712228	-2.00896369877287	0.044540983670172	0.312580741542741
ENSCAFG00845013911	BBOF1	basal body orientation factor 1 [Source:HGNC Symbol;Acc:HGNC:19855]	47472909	8	54	2	86	19	25	8	165	29	26.8182578706213	-0.95495727794928	0.47552126070972	-2.00823255835922	0.0446185847249468	0.312727206988263
ENSCAFG00845007161	ENSCAFG00845007161		5283708	12	27	60	42	47	24	43	93	150	42.5445915814259	0.867840575656061	0.432116929121837	2.00834662372455	0.0446064706648142	0.312727206988263
ENSCAFG00845025065	ENSCAFG00845025065		29737736	22	3	47	25	7	2	30	30	84	19.0965216010063	0.950465892772076	0.473491291925656	2.00735664832736	0.0447117013315266	0.313180754244016
ENSCAFG00845020462	LGALSL	galectin like [Source:HGNC Symbol;Acc:HGNC:25012]	65053113	10	61	26	97	18	53	18	211	62	41.0318141479086	-0.871646444056929	0.434362700653485	-2.00672489314935	0.0447789639282313	0.313253856160374
ENSCAFG00845027402	ENSCAFG00845027402		47328012	25	12	0	39	6	27	2	78	8	12.8464740008172	-0.923820588068821	0.46031224782099	-2.0069433138961	0.044755699155246	0.313253856160374
ENSCAFG00845025610	CASK	calcium/calmodulin dependent serine protein kinase [Source:HGNC Symbol;Acc:HGNC:1497]	35990986	X	262	209	257	172	129	332	648	713	217.441714320548	0.54005737573749	0.269389523456799	2.00474528039357	0.0449902850854626	0.314532589135844
ENSCAFG00845000801	ENSCAFG00845000801		88304928	1	165	45	367	64	168	185	700	294	143.474316674518	-0.732151214171952	0.36530844565473	-2.00420007497977	0.0450486325530059	0.314541592081628
ENSCAFG00845005566	ENSCAFG00845005566		52684203	11	6	18	7	7	5	38	18	63	13.235785083312	0.953505266431795	0.475748038904919	2.00422321997708	0.0450461542968706	0.314541592081628
ENSCAFG00845009338	ARAP1	ArfGAP with RhoGAP domain, ankyrin repeat and PH domain 1 [Source:HGNC Symbol;Acc:HGNC:16925]	25676151	21	19	11	3	38	2	27	24	76	18.1805888970252	0.94795806478689	0.473599540663067	2.00160258487518	0.0453274907891903	0.315359789350581
ENSCAFG00845002034	GTF2I	general transcription factor IIi [Source:HGNC Symbol;Acc:HGNC:4659]	5543753	6	425	150	434	154	233	230	1092	534	247.334096496144	-0.518061629919876	0.258822804110796	-2.00160736106586	0.0453269767004006	0.315359789350581
ENSCAFG00845004050	ERH	ERH mRNA splicing and mitosis factor [Source:HGNC Symbol;Acc:HGNC:3447]	43441235	8	617	625	942	448	422	863	1981	1936	620.220548999671	0.420816034025096	0.210168473194256	2.00227954092877	0.0452546751284242	0.315359789350581
ENSCAFG00845001292	ENSCAFG00845001292		21731948	6	38	0	37	2	14	11	89	13	13.5325187119542	-0.934612450091611	0.466906175371563	-2.00171361911812	0.0453155408078252	0.315359789350581
ENSCAFG00845008748	ENSCAFG00845008748		41869330	20	6	31	7	13	5	11	18	55	13.7278696845457	0.950959101066978	0.475101657181093	2.00159078945183	0.0453287604192957	0.315359789350581
ENSCAFG00845009115	ENSCAFG00845009115		21383987	21	140	82	261	52	185	121	586	255	129.661483350749	-0.702320714000649	0.350895401478906	-2.0015101681031	0.0453374391039157	0.315359789350581
ENSCAFG00845002787	NRP1	neuropilin 1 [Source:HGNC Symbol;Acc:HGNC:8004]	3710304	2	70	1	246	42	145	77	461	120	84.9293365447719	-0.940744464043191	0.470284823099738	-2.00037172758959	0.0454601389509964	0.316013891509921
ENSCAFG00845016495	KLHL3	kelch like family member 3 [Source:HGNC Symbol;Acc:HGNC:6354]	26173583	11	217	38	331	89	111	127	659	254	130.945258412189	-0.716195575838121	0.3581327579972	-1.99980470885526	0.0455213559303558	0.316240043561546
ENSCAFG00845023063	U1	U1 spliceosomal RNA [Source:RFAM;Acc:RF00003]	34083985	9	88	128	88	112	1	68	177	308	83.3656837702925	0.938993966527774	0.469991752158188	1.99789456350232	0.0457280921724214	0.317476206675659
ENSCAFG00845009386	GTF2F2	general transcription factor IIF subunit 2 [Source:HGNC Symbol;Acc:HGNC:4653]	5874742	22	369	366	492	271	251	500	1112	1137	360.407617126343	0.46167699020658	0.231144272095786	1.99735423257757	0.0457867158600934	0.317683160703291
ENSCAFG00845014579	ACER2	alkaline ceramidase 2 [Source:HGNC Symbol;Acc:HGNC:23675]	40124252	11	150	207	198	92	87	225	435	524	154.255538921171	0.649265355948733	0.325261440288853	1.99613380354014	0.0459193604429431	0.318403112505313
ENSCAFG00845024206	CMC1	C-X9-C motif containing 1 [Source:HGNC Symbol;Acc:HGNC:28783]	16242633	23	66	7	99	33	58	14	223	54	41.8645218775417	-0.918736894233113	0.460351046508743	-1.99573108652782	0.0459632014501747	0.318506785661959
ENSCAFG00845018289	CNTF	ZFP91 zinc finger protein, atypical E3 ubiquitin ligase [Source:HGNC Symbol;Acc:HGNC:14983]	38411474	18	1959	765	2415	821	1023	1371	5397	2957	1254.82696113287	-0.367679837171663	0.184441563912605	-1.99347603312387	0.0462093454013405	0.319409425109579
ENSCAFG00845012835	CYB561A3	cytochrome b561 family member A3 [Source:HGNC Symbol;Acc:HGNC:23014]	56087615	18	77	124	79	79	48	75	204	278	83.3776229756799	0.77526582206309	0.388858544587429	1.99369624984229	0.0461852594690705	0.319409425109579
ENSCAFG00845010808	ARMC5	armadillo repeat containing 5 [Source:HGNC Symbol;Acc:HGNC:25781]	16907580	6	110	38	134	30	69	51	313	119	64.3458485093125	-0.748542193318095	0.375453614894311	-1.99370085577364	0.0461847558138926	0.319409425109579
ENSCAFG00845008511	NOTUM	notum, palmitoleoyl-protein carboxylesterase [Source:HGNC Symbol;Acc:HGNC:27106]	937352	9	49	6	25	4	13	4	87	14	14.3451592942888	-0.949377831262561	0.476087181378081	-1.99412600968271	0.0461382854616295	0.319409425109579
ENSCAFG00845029200	MAP3K20	mitogen-activated protein kinase kinase kinase 20 [Source:HGNC Symbol;Acc:HGNC:17797]	17467503	36	253	61	433	131	138	117	824	309	164.890696640955	-0.688700775874231	0.345658152553122	-1.99243319096427	0.0463235486620753	0.319998197994599
ENSCAFG00845003099	ENSCAFG00845003099		13336953	4	82	7	128	35	55	32	265	74	49.1061272485053	-0.88734190558743	0.44553693134172	-1.99162368631312	0.0464123625112524	0.320410955971546
ENSCAFG00845030495	NHLRC2	NHL repeat containing 2 [Source:HGNC Symbol;Acc:HGNC:24731]	25256503	28	285	81	292	60	154	197	731	338	156.956178463194	-0.645218233587079	0.324017998779934	-1.99130368071095	0.0464475110610911	0.320452947089192
ENSCAFG00845015290	ENSCAFG00845015290		76556604	2	111	35	117	30	61	37	289	102	58.5285252431423	-0.779727624903944	0.3916486264447	-1.99088563639847	0.0464934616716837	0.320569365184686
ENSCAFG00845016798	TLK2	tousled like kinase 2 [Source:HGNC Symbol;Acc:HGNC:11842]	12352936	9	524	252	806	242	398	406	1728	900	398.744691397242	-0.450340475982112	0.226274366287815	-1.99024080089253	0.0465644157575333	0.320830849094109
ENSCAFG00845021420	ENSCAFG00845021420		17865768	32	50	4	28	1	3	0	81	5	10.962655310088	-0.885316394385204	0.444879872181936	-1.99001224767289	0.046589586340106	0.320830849094109
ENSCAFG00845025321	FKBP4	FKBP prolyl isomerase 4 [Source:HGNC Symbol;Acc:HGNC:3720]	42308301	27	304	420	448	385	282	337	1034	1142	370.305819634264	0.587162129518887	0.295247184867476	1.98871372738893	0.046732809927746	0.321372190645408
ENSCAFG00845014318	UBE2Q1	ubiquitin conjugating enzyme E2 Q1 [Source:HGNC Symbol;Acc:HGNC:15698]	42675590	7	269	37	303	100	119	129	691	266	139.238912246137	-0.722048918835767	0.363085744334532	-1.98864574030343	0.0467403189320479	0.321372190645408
ENSCAFG00845007379	SLC46A1	solute carrier family 46 member 1 [Source:HGNC Symbol;Acc:HGNC:30521]	43457858	9	398	151	586	197	256	231	1240	579	274.290133140103	-0.526617092774389	0.264830394359229	-1.98850699916287	0.0467556456957128	0.321372190645408
ENSCAFG00845005356	TPR	translocated promoter region, nuclear basket protein [Source:HGNC Symbol;Acc:HGNC:12017]	19112979	7	2864	1947	3278	1988	1628	3193	7770	7128	2363.18785933278	0.333571894260211	0.167815680865493	1.9877278007624	0.0468418025070527	0.321563432528179
ENSCAFG00845007411	ENSCAFG00845007411		51068611	15	27	44	38	43	8	33	73	120	33.01299320545	0.904983378959128	0.455243219918304	1.98791182243534	0.0468214429916856	0.321563432528179
ENSCAFG00845022335	LIMK2	LIM domain kinase 2 [Source:HGNC Symbol;Acc:HGNC:6614]	24527922	26	361	217	1069	227	418	395	1848	839	395.498703487925	-0.580806971690735	0.292268272365694	-1.98723921344433	0.0468958942492197	0.321734433165928
ENSCAFG00845015660	APP	amyloid beta protein [Source:NCBI gene (formerly Entrezgene);Acc:403407]	21405966	31	1482	889	1105	852	678	1725	3265	3466	1072.27822677644	0.463645644680113	0.233367081004582	1.98676541131784	0.0469483992994638	0.321894342211808
ENSCAFG00845011822	TRPM6	transient receptor potential cation channel subfamily M member 6 [Source:HGNC Symbol;Acc:HGNC:17995]	83740158	1	211	29	314	97	97	81	622	207	119.165226893019	-0.774642930281073	0.39014342672668	-1.98553372225276	0.0470851220986799	0.322118800269237
ENSCAFG00845016743	SH3YL1	SH3 and SYLF domain containing 1 [Source:HGNC Symbol;Acc:HGNC:29546]	260734	17	243	51	230	80	107	109	580	240	121.630322879784	-0.670581714911544	0.337822554725455	-1.9850116741214	0.0471431726744711	0.322118800269237
ENSCAFG00845002358	CFAP20	cilia and flagella associated protein 20 [Source:HGNC Symbol;Acc:HGNC:29523]	58984403	2	43	76	71	36	12	77	126	189	50.4213436876577	0.856278450803976	0.431356286483166	1.98508397266025	0.047135129650431	0.322118800269237
ENSCAFG00845029625	PRSS12	serine protease 12 [Source:HGNC Symbol;Acc:HGNC:9477]	37730142	32	157	71	108	24	119	27	384	122	80.822568952087	-0.855634068080168	0.430816565230782	-1.98607513529991	0.0470249817157755	0.322118800269237
ENSCAFG00845001433	PHLDB1	pleckstrin homology like domain family B member 1 [Source:HGNC Symbol;Acc:HGNC:23697]	15034001	5	107	32	305	55	126	119	538	206	106.960699668606	-0.766449660060035	0.386141658561063	-1.98489244314164	0.0471564393319319	0.322118800269237
ENSCAFG00845025193	ENSCAFG00845025193		34588574	18	123	161	198	69	79	311	400	541	145.601663868631	0.700562271389266	0.352760499320457	1.98594307678666	0.047039644867647	0.322118800269237
ENSCAFG00845010923	ENSCAFG00845010923		21727603	11	84	114	50	60	37	80	171	254	73.1386189517105	0.807278466392762	0.406911639046438	1.98391588966231	0.0472652172474487	0.322661931983357
ENSCAFG00845027522	USP37	ubiquitin specific peptidase 37 [Source:NCBI gene (formerly Entrezgene);Acc:488523]	25106515	37	2289	1744	2869	1544	1833	4773	6991	8061	2360.48626497622	0.484305820756199	0.244213990001371	1.98312070800481	0.0473539480319551	0.322934608413034
ENSCAFG00845021950	GPR107	G protein-coupled receptor 107 [Source:HGNC Symbol;Acc:HGNC:17830]	54628368	9	312	265	314	173	183	520	809	958	279.00152152047	0.557644031440578	0.2812076394931	1.98303300879655	0.047363742567245	0.322934608413034
ENSCAFG00845008342	PSME4	proteasome activator subunit 4 [Source:HGNC Symbol;Acc:HGNC:20635]	55873191	10	459	637	420	214	142	346	1021	1197	365.097863620467	0.696942857162291	0.351707696380042	1.98159683264139	0.0475243819653249	0.323765711285033
ENSCAFG00845006832	SNX30	sorting nexin family member 30 [Source:HGNC Symbol;Acc:HGNC:23685]	68310972	11	401	132	382	120	258	274	1041	526	238.567407559938	-0.555158085303015	0.280237502590458	-1.98102709370176	0.0475882352736076	0.323765711285033
ENSCAFG00845023715	ZMYM5	zinc finger MYM-type containing 5 [Source:HGNC Symbol;Acc:HGNC:13029]	18358456	25	431	478	721	403	363	641	1515	1522	489.297306249021	0.451279590698899	0.227760101889481	1.98138122943886	0.0475485371478871	0.323765711285033
ENSCAFG00845001257	MAPKAPK2	MAPK activated protein kinase 2 [Source:HGNC Symbol;Acc:HGNC:6887]	5546052	7	2	109	7	1	30	108	39	218	45.6631215011353	0.92747056529052	0.468207951270545	1.98089452085063	0.0476031036728379	0.323765711285033
ENSCAFG00845011796	ENSCAFG00845011796		6530592	18	198	324	298	142	145	275	641	741	226.341912431203	0.62045977486216	0.313269681772123	1.98059311501932	0.0476369216745483	0.323795968842106
ENSCAFG00845026417	WNT5A	Wnt family member 5A [Source:NCBI gene (formerly Entrezgene);Acc:484721]	35042240	20	232	64	216	53	140	152	588	269	128.149164177749	-0.664945284751533	0.335814566049649	-1.98009661276343	0.0476926737041139	0.323975186437372
ENSCAFG00845026980	STUB1	STIP1 homology and U-box containing protein 1 [Source:HGNC Symbol;Acc:HGNC:11427]	40236151	6	30	88	43	53	25	25	98	166	48.1750699790845	0.89485354376627	0.452137911895458	1.97916060614084	0.0477979266635261	0.324490234892472
ENSCAFG00845009630	GMEB1	glucocorticoid modulatory element binding protein 1 [Source:HGNC Symbol;Acc:HGNC:4370]	72366152	2	232	38	141	79	116	19	489	136	97.9526541864424	-0.863899908669538	0.436627205373751	-1.97857554004232	0.0478638158338736	0.324594042986443
ENSCAFG00845017359	RBM41	RNA binding motif protein 41 [Source:HGNC Symbol;Acc:HGNC:25617]	82293968	X	143	25	130	42	46	15	319	82	58.4358228475761	-0.87262071427992	0.441051212404728	-1.97850201912417	0.0478721010336468	0.324594042986443
ENSCAFG00845004948	FBLIM1	filamin binding LIM protein 1 [Source:HGNC Symbol;Acc:HGNC:24686]	82468997	2	52	28	146	25	106	57	304	110	63.4201058585977	-0.834176703106507	0.421740042951952	-1.97794048027245	0.0479354215882543	0.324823615863862
ENSCAFG00845030798	ENSCAFG00845030798		42014187	X	132	204	80	65	76	162	288	431	122.256453316212	0.773069085399709	0.390912849164361	1.97759957763544	0.0479738969634855	0.324884652347929
ENSCAFG00845028502	DLX1	distal-less homeobox 1 [Source:HGNC Symbol;Acc:HGNC:2914]	16605155	36	76	134	76	32	50	162	202	328	86.3620708530278	0.807818060028679	0.408807038983257	1.97603755071782	0.0481505244092605	0.325880621001901
ENSCAFG00845020668	RING1	ring finger protein 1 [Source:NCBI gene (formerly Entrezgene);Acc:607905]	3002311	12	53	60	95	67	57	191	205	318	83.168674934725	0.762085373675339	0.385975419592035	1.97444017155508	0.0483317140494244	0.326906225395647
ENSCAFG00845023221	RAB3A	RAB3A, member RAS oncogene family [Source:HGNC Symbol;Acc:HGNC:9777]	45282528	20	48	79	111	141	44	59	203	279	84.7514446861571	0.827930939961418	0.419399559161678	1.97408633813621	0.0483719265214524	0.32697761489823
ENSCAFG00845024988	CAP2	cyclase associated actin cytoskeleton regulatory protein 2 [Source:HGNC Symbol;Acc:HGNC:20039]	16442937	35	223	140	381	77	180	101	784	318	166.761218666257	-0.65602424031245	0.332386612730808	-1.97367828662747	0.0484183356599037	0.327090778584827
ENSCAFG00845000517	ENSCAFG00845000517		34875416	2	1386	496	1466	608	918	960	3770	2064	900.402515082267	-0.423239132413875	0.21457641841025	-1.97244010105846	0.0485593878376918	0.327842774593112
ENSCAFG00845022762	MIOS	meiosis regulator for oocyte development [Source:HGNC Symbol;Acc:HGNC:21905]	22985732	14	104	111	179	130	79	179	362	420	126.861296793426	0.625003784125996	0.317049262774775	1.97131442179061	0.0486879227757472	0.328054880468075
ENSCAFG00845028665	COMT	catechol-O-methyltransferase [Source:NCBI gene (formerly Entrezgene);Acc:445450]	30763078	26	295	114	295	63	117	116	707	293	147.336241529805	-0.644979359766433	0.327214187912295	-1.97112284122384	0.0487098266962575	0.328054880468075
ENSCAFG00845023099	MYO9A	myosin IXA [Source:HGNC Symbol;Acc:HGNC:7608]	35592118	30	1003	561	1540	389	696	787	3239	1737	749.645236413386	-0.408000432170253	0.206916526457958	-1.9718117211539	0.0486311037977217	0.328054880468075
ENSCAFG00845026046	BCOR	BCL6 corepressor [Source:HGNC Symbol;Acc:HGNC:20893]	34668759	X	1450	243	1178	584	780	785	3408	1612	767.059631748548	-0.58838273070061	0.29847422007264	-1.97130167743604	0.0486893796151969	0.328054880468075
ENSCAFG00845025959	PDIA3	protein disulfide isomerase family A member 3 [Source:HGNC Symbol;Acc:HGNC:4606]	10624468	30	950	800	1215	663	666	1301	2831	2764	890.266339538204	0.37864879545805	0.192124084989863	1.97085542647101	0.0487404147767779	0.328060484074467
ENSCAFG00845023620	PPIG	peptidylprolyl isomerase G [Source:HGNC Symbol;Acc:HGNC:14650]	14423798	36	8797	2980	12333	4099	4250	6064	25380	13143	5696.45032570708	-0.402868982781228	0.204478051049012	-1.97023094026196	0.0488119090764444	0.328141035102317
ENSCAFG00845006300	NEDD8	NEDD8 ubiquitin like modifier [Source:HGNC Symbol;Acc:HGNC:7732]	4313388	8	386	311	586	422	252	496	1224	1229	395.409197888408	0.491952183064628	0.249665126136894	1.97044813857938	0.0487870331495599	0.328141035102317
ENSCAFG00845022971	ADGRE5	adhesion G protein-coupled receptor E5 [Source:NCBI gene (formerly Entrezgene);Acc:484904]	48718181	20	162	25	287	59	87	114	536	198	102.746932729362	-0.760432414674241	0.386172113310845	-1.96915413739919	0.0489353936274532	0.328770697588465
ENSCAFG00845016039	INTS8	integrator complex subunit 8 [Source:HGNC Symbol;Acc:HGNC:26048]	39687359	29	186	234	116	118	135	259	437	611	177.538864058244	0.691910563010951	0.35147808912706	1.96857381559516	0.0490020518756571	0.328817785714619
ENSCAFG00845019153	ENSCAFG00845019153		5379192	35	79	29	73	9	47	20	199	58	38.4959673664564	-0.879990508942946	0.447010893212816	-1.96861088242875	0.0489977919431115	0.328817785714619
ENSCAFG00845022504	ENSCAFG00845022504		60784367	22	161	84	249	60	124	62	534	206	112.438430228746	-0.69439597431702	0.352827135931765	-1.96809118007101	0.0490575474915465	0.328989939838382
ENSCAFG00845020426	ENSCAFG00845020426		30919802	17	28224	13861	40353	10342	23021	28534	91598	52737	21851.3009823209	-0.408444062224214	0.207705436641272	-1.96645821519654	0.0492457044841125	0.330050998138201
ENSCAFG00845011371	HOXA6	homeobox A6 [Source:HGNC Symbol;Acc:HGNC:5107]	40258316	14	1783	1529	1723	1429	942	1390	4448	4348	1455.39132243972	0.470663893148676	0.239429619391403	1.96577137926811	0.0493250252886231	0.330381776310492
ENSCAFG00845030024	CASP8	caspase 8 [Source:NCBI gene (formerly Entrezgene);Acc:488473]	10287599	37	114	60	307	45	65	45	486	150	88.5777872412331	-0.78146663514424	0.397618164470363	-1.9653695554507	0.0493714805051433	0.330492150922408
ENSCAFG00845009904	TOM1	target of myb1 membrane trafficking protein [Source:HGNC Symbol;Acc:HGNC:11982]	29562184	10	19	1	39	5	45	17	103	23	19.6123137153062	-0.93437155573724	0.475828958576871	-1.96367106056722	0.0495682507436316	0.33120603905972
ENSCAFG00845010443	TANGO6	transport and golgi organization 6 homolog [Source:HGNC Symbol;Acc:HGNC:25749]	80982217	5	98	31	92	17	133	81	323	129	71.7949000310068	-0.844981963829516	0.430295585459879	-1.96372445449665	0.0495620550698919	0.33120603905972
ENSCAFG00845013207	IMPACT	impact RWD domain protein [Source:HGNC Symbol;Acc:HGNC:20387]	64005895	7	161	88	305	47	99	80	565	215	112.93244069863	-0.691083683078205	0.351906037876536	-1.9638301384322	0.0495497937336881	0.33120603905972
ENSCAFG00845000546	ENSCAFG00845000546		39735791	3	129	102	183	130	69	208	381	440	130.410672224089	0.618360774917302	0.315040681819405	1.96279658660647	0.0496698146005764	0.331683649891796
ENSCAFG00845014098	KDM4B	lysine demethylase 4B [Source:HGNC Symbol;Acc:HGNC:29136]	55370326	20	453	817	971	319	306	720	1730	1856	568.288958537959	0.588776730186779	0.300019063558051	1.96246439544285	0.0497084419297477	0.331740661183697
ENSCAFG00845009192	SIPA1L1	signal induced proliferation associated 1 like 1 [Source:HGNC Symbol;Acc:HGNC:20284]	45102544	8	917	227	1216	526	778	636	2911	1389	664.056456261785	-0.572404661213152	0.291801343984384	-1.96162448533405	0.0498062194220854	0.332192116835143
ENSCAFG00845010797	NSD1	nuclear receptor binding SET domain protein 1 [Source:HGNC Symbol;Acc:HGNC:14234]	36429281	4	940	108	1165	413	681	710	2786	1231	599.426114178519	-0.68130594933264	0.347497536272903	-1.96060656038028	0.0499249365038555	0.332782602753934
ENSCAFG00845005042	ZNF362	zinc finger protein 362 [Source:HGNC Symbol;Acc:HGNC:18079]	68704668	2	218	103	567	142	203	160	988	405	204.939621976729	-0.630039498980345	0.32154570199307	-1.9594088649766	0.0500649233122823	0.333514066173965
ENSCAFG00845013462	AASDH	aminoadipate-semialdehyde dehydrogenase [Source:HGNC Symbol;Acc:HGNC:23993]	49186794	13	54	38	25	65	22	70	101	173	47.1600389541215	0.855935836870962	0.437056699297702	1.95840914518951	0.0501820225249763	0.334092269527695
ENSCAFG00845016463	CDKN2AIP	CDKN2A interacting protein [Source:HGNC Symbol;Acc:HGNC:24325]	49123024	16	158	223	208	80	118	350	484	653	180.594529105433	0.674262275439505	0.344443407753076	1.95754153008168	0.0502838340405189	0.334366266765211
ENSCAFG00845021162	ENSCAFG00845021162		30770381	36	678	913	864	384	374	721	1916	2018	637.171650770609	0.546537044315131	0.279159844415938	1.95779248071514	0.050254368105732	0.334366266765211
ENSCAFG00845012959	ENSCAFG00845012959		61372573	8	36	38	8	25	2	51	46	114	26.8684378265886	0.932335167853764	0.476382167418253	1.95711601235316	0.0503338302564758	0.334496973223415
ENSCAFG00845011925	PNPT1	polyribonucleotide nucleotidyltransferase 1 [Source:HGNC Symbol;Acc:HGNC:23166]	57482669	10	130	63	240	58	101	43	471	164	95.0877083209827	-0.740198480381609	0.378398781525232	-1.95613336120706	0.0504494460823466	0.334856001610952
ENSCAFG00845010442	ZFAT	zinc finger and AT-hook domain containing [Source:HGNC Symbol;Acc:HGNC:19899]	31015920	13	78	21	83	0	21	2	182	23	27.5320079739842	-0.921343397554211	0.471372928848988	-1.95459548303712	0.050630834892105	0.334856001610952
ENSCAFG00845020714	ANKRD13A	ankyrin repeat domain 13A [Source:HGNC Symbol;Acc:HGNC:21268]	17479969	26	229	292	341	199	198	350	768	841	262.748675537599	0.528043441056103	0.26998938491649	1.95579334061386	0.0504895036868183	0.334856001610952
ENSCAFG00845029563	ZC2HC1A	zinc finger C2HC-type containing 1A [Source:HGNC Symbol;Acc:HGNC:24277]	26440335	29	164	105	309	265	211	701	684	1071	277.628110089966	0.734450963879308	0.375719398610608	1.95478584974657	0.0506083520349923	0.334856001610952
ENSCAFG00845023382	KPNA1	karyopherin subunit alpha 1 [Source:HGNC Symbol;Acc:HGNC:6394]	25782759	33	782	839	1293	558	607	1303	2682	2700	847.623755001159	0.42608350890658	0.217945463053324	1.95500059022716	0.0505830006051114	0.334856001610952
ENSCAFG00845003140	ATL1	atlastin GTPase 1 [Source:HGNC Symbol;Acc:HGNC:11231]	27137277	8	35	0	57	8	16	0	108	8	15.4595616344159	-0.884409246296663	0.452391499978002	-1.95496433142459	0.0505872804322374	0.334856001610952
ENSCAFG00845005171	FAM102A	family with sequence similarity 102 member A [Source:HGNC Symbol;Acc:HGNC:31419]	56371666	9	86	165	260	84	109	419	455	668	172.538427464317	0.734884686084408	0.375679822034728	1.95614627930822	0.0504479247345237	0.334856001610952
ENSCAFG00845012193	ENSCAFG00845012193		38579759	13	6	48	24	13	18	60	48	121	28.525945894346	0.92350896484669	0.4724047433036	1.95491044054394	0.0505936420316745	0.334856001610952
ENSCAFG00845011039	KIF3A	kinesin family member 3A [Source:HGNC Symbol;Acc:HGNC:6319]	21774475	11	318	307	625	319	253	628	1196	1254	383.671924286611	0.492613306391827	0.252270860813944	1.95271584202165	0.0508532754535888	0.33612551671212
ENSCAFG00845006165	PLEC	plectin [Source:HGNC Symbol;Acc:HGNC:9069]	37872891	13	2115	1543	2766	2229	1916	3490	6797	7262	2288.06934252704	0.45205237770685	0.231608008174015	1.95179942727717	0.0509620223194321	0.336355933718844
ENSCAFG00845027927	GPCPD1	glycerophosphocholine phosphodiesterase 1 [Source:HGNC Symbol;Acc:HGNC:26957]	16539682	24	160	116	239	165	129	400	528	681	190.275730718425	0.631858617093117	0.32375595702446	1.95165093763936	0.0509796612466384	0.336355933718844
ENSCAFG00845003534	ENSCAFG00845003534		4807831	4	441	211	551	143	222	190	1214	544	263.625327105068	-0.546660924360119	0.280029502839537	-1.95215475089912	0.0509198345494034	0.336355933718844
ENSCAFG00845012036	SQLE	squalene epoxidase [Source:HGNC Symbol;Acc:HGNC:11279]	23334422	13	871	292	1038	238	437	691	2346	1221	521.520567700176	-0.489821216794475	0.251119695010388	-1.95054878819526	0.0511107442903879	0.336415496000912
ENSCAFG00845018002	CYP4A11	cytochrome P450, family 4, subfamily A, polypeptide 11 [Source:NCBI gene (formerly Entrezgene);Acc:610385]	13813826	15	470	212	1018	353	732	492	2220	1057	513.209542256295	-0.609126096755457	0.312278695242684	-1.95058486549036	0.0511064490097343	0.336415496000912
ENSCAFG00845024586	PSTK	BUB3 mitotic checkpoint protein [Source:HGNC Symbol;Acc:HGNC:1151]	33248798	28	963	375	1167	332	433	623	2563	1330	575.909791851948	-0.423149832816634	0.216931591410105	-1.95061415474834	0.0511029621196354	0.336415496000912
ENSCAFG00845001602	DENND2D	DENN domain containing 2D [Source:HGNC Symbol;Acc:HGNC:26192]	41149311	6	10	1	37	0	19	7	66	8	10.1737450656903	-0.883009517353921	0.452679146917335	-1.95062998454217	0.0511010776634798	0.336415496000912
ENSCAFG00845006496	ENSCAFG00845006496		45841710	18	6033	3872	6797	4153	3326	6692	16156	14717	4883.483293515	0.323419177508791	0.16584073597585	1.95017934288405	0.051154747007788	0.336504227780944
ENSCAFG00845027870	OBI1	ORC ubiquitin ligase 1 [Source:HGNC Symbol;Acc:HGNC:20308]	32327801	22	166	42	269	46	123	152	558	240	114.91278739281	-0.707498200416304	0.362894093510058	-1.94959965750089	0.0512238542593759	0.336700965535592
ENSCAFG00845011207	DSC1	desmocollin 1 [Source:NCBI gene (formerly Entrezgene);Acc:490501]	58308188	7	282	112	329	119	226	174	837	405	192.92366007278	-0.561242301967783	0.287902749876428	-1.94941626020827	0.0512457342556665	0.336700965535592
ENSCAFG00845000370	EGR2	early growth response 2 [Source:HGNC Symbol;Acc:HGNC:3239]	14969462	4	94	88	96	41	73	370	263	499	116.353557060307	0.814688634761773	0.418151327827255	1.9483105290971	0.0513778180542109	0.337094944253703
ENSCAFG00845012793	SIMC1	SUMO interacting motifs containing 1 [Source:HGNC Symbol;Acc:HGNC:24779]	37348291	4	39	50	1	32	25	130	65	212	46.492827937141	0.927844819060991	0.476218162355123	1.94836084048614	0.0513718019846391	0.337094944253703
ENSCAFG00845030726	ENSCAFG00845030726		53866523	18	224	54	327	69	91	140	642	263	127.688231076232	-0.66369713526186	0.340681309610057	-1.94814660076752	0.0513974241533311	0.337094944253703
ENSCAFG00845014721	ATP8A1	ATPase phospholipid transporting 8A1 [Source:HGNC Symbol;Acc:HGNC:13531]	39859687	13	226	55	299	25	53	121	578	201	104.332452598699	-0.787836884905123	0.404640978396294	-1.94700222411369	0.0515344680261853	0.33766748971672
ENSCAFG00845025810	PTRH2	peptidyl-tRNA hydrolase 2 [Source:HGNC Symbol;Acc:HGNC:24265]	34998885	9	219	56	416	69	130	199	765	324	152.673041653097	-0.676387392474475	0.347416520287617	-1.94690624359058	0.0515459759812463	0.33766748971672
ENSCAFG00845023737	PMS1	PMS1 homolog 1, mismatch repair system component [Source:HGNC Symbol;Acc:HGNC:9121]	395722	37	154	47	305	82	93	62	552	191	107.769303478581	-0.726478917108345	0.373410154501821	-1.94552533815682	0.0517117831685429	0.33832082410561
ENSCAFG00845010075	ABLIM3	actin binding LIM protein family member 3 [Source:HGNC Symbol;Acc:HGNC:29132]	60171361	4	451	141	502	130	201	293	1154	564	251.683841000493	-0.526412303775229	0.270552380433643	-1.94569459315602	0.0516914365236093	0.33832082410561
ENSCAFG00845007259	ENSCAFG00845007259		20744703	15	271	200	366	229	156	403	793	832	256.388522619474	0.497799017485727	0.255897111274533	1.94530924951191	0.0517377695639056	0.33832082410561
ENSCAFG00845018943	PLEKHA8	pleckstrin homology domain containing A8 [Source:NCBI gene (formerly Entrezgene);Acc:482381]	42749269	14	406	389	573	318	315	623	1294	1330	419.672427514471	0.44094913127352	0.226747537440397	1.94466998958888	0.0518147096888803	0.338422496635015
ENSCAFG00845008080	ENSCAFG00845008080		28202205	3	981	367	1263	333	515	776	2759	1476	624.683750894871	-0.429881351492908	0.22104228006596	-1.94479242326233	0.0517999663945378	0.338422496635015
ENSCAFG00845008174	ENSCAFG00845008174		5646860	5	62	12	114	16	35	37	211	65	38.1587073716862	-0.851556078900161	0.438007455315534	-1.94415886890946	0.0518762960642401	0.338624135055208
ENSCAFG00845000338	SEC61A2	SEC61 translocon subunit alpha 2 [Source:HGNC Symbol;Acc:HGNC:17702]	24635382	2	67	53	99	77	47	172	213	302	81.503165886041	0.729768721529302	0.375586560561227	1.94301074148881	0.0520148604943396	0.339327714171653
ENSCAFG00845008157	KMT5B	lysine methyltransferase 5B [Source:HGNC Symbol;Acc:HGNC:24283]	50553953	18	297	98	767	250	433	279	1497	627	324.570722937057	-0.677537448642895	0.348941513136259	-1.94169344470723	0.0521742227652766	0.33996501535885
ENSCAFG00845006722	RANBP10	RAN binding protein 10 [Source:HGNC Symbol;Acc:HGNC:29285]	82097269	5	21	68	43	39	27	45	91	152	42.605781620073	0.854436351096046	0.440021439346936	1.94180618190825	0.0521605682270715	0.33996501535885
ENSCAFG00845025077	NUP188	nucleoporin 188 [Source:HGNC Symbol;Acc:HGNC:17859]	55578567	9	65	140	63	41	39	73	167	254	72.5198122393411	0.816305484487169	0.420910716723668	1.93937918910979	0.0524551826849491	0.341593850621124
ENSCAFG00845023087	BCL7A	BAF chromatin remodeling complex subunit BCL7A [Source:HGNC Symbol;Acc:HGNC:1004]	7516064	26	934	200	1636	537	1099	1015	3669	1752	824.91810950267	-0.639340929680976	0.329790300746191	-1.93862866262103	0.0525465708098147	0.341986979444042
ENSCAFG00845025953	HACD3	3-hydroxyacyl-CoA dehydratase 3 [Source:HGNC Symbol;Acc:HGNC:24175]	30071073	30	117	99	73	70	67	218	257	387	104.122267889964	0.724554936862122	0.373887752470269	1.93789427996772	0.0526361219770218	0.34236769604523
ENSCAFG00845000851	KAZN	kazrin, periplakin interacting protein [Source:HGNC Symbol;Acc:HGNC:29173]	82988859	2	46	29	162	20	80	49	288	98	56.6414385810248	-0.824121961889957	0.425720100255849	-1.93583051726869	0.0528884619578788	0.343806186960857
ENSCAFG00845027935	ONECUT1	one cut homeobox 1 [Source:HGNC Symbol;Acc:HGNC:8138]	18535494	30	252	166	625	126	261	225	1138	517	246.018398923712	-0.5741247055631	0.296699565321079	-1.93503723182674	0.0529857270040416	0.344185084002665
ENSCAFG00845013402	SASS6	SAS-6 centriolar assembly protein [Source:HGNC Symbol;Acc:HGNC:25403]	50209170	6	367	103	562	170	214	252	1143	525	245.232249099308	-0.559222533623097	0.289026883062481	-1.93484608662581	0.0530091857266689	0.344185084002665
ENSCAFG00845020573	DHX36	DEAH-box helicase 36 [Source:HGNC Symbol;Acc:HGNC:14410]	49036423	23	693	293	1072	366	562	567	2327	1226	541.863737333441	-0.446199577134449	0.23065048678317	-1.9345269258153	0.0530483747936469	0.34423680523835
ENSCAFG00845006461	FAM160A1	FHF complex subunit HOOK interacting protein 1A [Source:HGNC Symbol;Acc:HGNC:34237]	50050190	15	9	33	7	26	24	62	40	121	28.6350947507788	0.916788404285612	0.474016477086477	1.93408551939083	0.0531026140230667	0.344386070355477
ENSCAFG00845022208	PTPN12	protein tyrosine phosphatase non-receptor type 12 [Source:HGNC Symbol;Acc:HGNC:9645]	17927265	18	502	213	692	209	338	387	1532	809	353.126533770509	-0.443231558986991	0.229320552875797	-1.93280346409705	0.0532604134538153	0.344598625779527
ENSCAFG00845018973	CASTOR1	cytosolic arginine sensor for mTORC1 subunit 1 [Source:HGNC Symbol;Acc:HGNC:34423]	23823438	26	30	2	56	4	17	15	103	21	16.4678018684878	-0.921555950078847	0.476713738640565	-1.93314325848219	0.0532185523813132	0.344598625779527
ENSCAFG00845015082	ARHGAP29	Rho GTPase activating protein 29 [Source:HGNC Symbol;Acc:HGNC:30207]	55340965	6	1057	907	1856	873	813	1955	3726	3735	1160.86647498471	0.413575142082842	0.213950018664182	1.93304559945841	0.053230580698978	0.344598625779527
ENSCAFG00845019360	ENSCAFG00845019360		16947327	15	243	138	541	85	138	145	922	368	183.762448928278	-0.62879068293703	0.325312876097031	-1.93287978785531	0.0532510083308059	0.344598625779527
ENSCAFG00845001353	GLIS2	GLIS family zinc finger 2 [Source:HGNC Symbol;Acc:HGNC:29450]	37252691	6	220	27	417	96	161	185	798	308	157.739151060232	-0.74978739875266	0.388203602960585	-1.93142823259368	0.0534301165469304	0.345493862128978
ENSCAFG00845012765	ZNF853	zinc finger protein 853 [Source:HGNC Symbol;Acc:HGNC:21767]	11954471	6	133	90	259	59	181	92	573	241	127.09339734383	-0.688487142458305	0.356634106595731	-1.93051401906086	0.0535431798839949	0.345733374728476
ENSCAFG00845015169	RIOK3	RIO kinase 3 [Source:HGNC Symbol;Acc:HGNC:11451]	64900021	7	73	133	127	84	42	82	242	299	90.4046888318574	0.741603229642641	0.384110934595622	1.93070064621663	0.0535200829675356	0.345733374728476
ENSCAFG00845017940	ENSCAFG00845017940		91083000	X	52	100	67	43	37	81	156	224	63.830642749401	0.774459893037712	0.401198019447573	1.9303681860247	0.0535612339261892	0.345733374728476
ENSCAFG00845003530	NPAT	nuclear protein, coactivator of histone transcription [Source:HGNC Symbol;Acc:HGNC:7896]	24326289	5	204	282	365	158	161	365	730	805	244.288836521483	0.549042987507579	0.284513656112822	1.92975969944254	0.0536366190636264	0.345815043962854
ENSCAFG00845001371	STX8	syntaxin 8 [Source:HGNC Symbol;Acc:HGNC:11443]	33937794	5	127	159	160	105	39	119	326	383	115.587811646329	0.713699006705878	0.369817171530141	1.9298698428548	0.0536229668812805	0.345815043962854
ENSCAFG00845016538	ADRM1	ADRM1 26S proteasome ubiquitin receptor [Source:HGNC Symbol;Acc:HGNC:15759]	47165587	24	966	689	894	927	562	855	2422	2471	815.748800589698	0.493742475357033	0.256076142134503	1.92810806677062	0.0538416858205605	0.346529238862627
ENSCAFG00845017714	SNRNP35	small nuclear ribonucleoprotein U11/U12 subunit 35 [Source:HGNC Symbol;Acc:HGNC:30852]	6370592	26	559	184	1043	301	446	514	2048	999	451.138495465594	-0.528191356796746	0.273901311299653	-1.92840024858039	0.0538053609424669	0.346529238862627
[truncated: 29,150 more rows]

## Sheet: Ctrl treated vs Ctrl untreated
				Samples	Ctrl untreated A	Ctrl treated A	Ctrl untreated B	Ctrl treated B	Ctrl untreated C	Ctrl treated C	Conditions		control_I vs. control_noI
[truncated: 30,863 more rows]

## Sheet: p60 treated vs Ctrl treated
				Samples	Ctrl treated A	p60 treated A	Ctrl treated B	p60 treated B	Ctrl treated C	p60 treated C	Conditions		I_mutant vs. I_control
[truncated: 30,863 more rows]

[truncated: 1 more sheets: p60 untreated vs Ctrl untreated]
